# Supplementary material for: High-resolution transcript profiling reveals shoot abscission process of spruce dwarf mistletoe Arceuthobium sichuanense in response to ethephon
Source: Sci Rep. 2016 Dec 12;6:38889. doi: 10.1038/srep38889 (PMC5151019; doi:10.1038/srep38889)
Supplement: Supplementary Dataset 1 [file srep38889-s2.xls]

## Sheet: Annotation_Summary
Genes	Gene Length	NR Evalue	NR Description	NT Evalue	NT Description	KO Description	Swissprot Evalue	Swissprot Description	PFAM description	Gene Ontology Biological Pathway	BP Description	Gene Ontology Molecular Function	MF Description	Gene Ontology Cellular Component	CC Description	KOG Description
c49984_g1	2207	6.37496e-43	hypothetical protein PRUPE_ppa002558mg [Prunus persica] >gi|462413144|gb|EMJ18193.1| hypothetical protein PRUPE_ppa002558mg [Prunus persica]	--	--	--	--	--	Zinc knuckle//GRF zinc finger//Pheromone A receptor	GO:0019236//GO:0007186//GO:0007606	response to pheromone//G-protein coupled receptor signaling pathway//sensory perception of chemical stimulus	GO:0004932//GO:0003676//GO:0008270	mating-type factor pheromone receptor activity//nucleic acid binding//zinc ion binding	GO:0016021	integral component of membrane	--
c60656_g1	750	5.28751e-55	hypothetical protein DOTSEDRAFT_75795 [Dothistroma septosporum NZE10]	--	--	--	--	--	--	--	--	--	--	--	--	--
c84698_g1	443	6.27843e-70	hypothetical protein BAUCODRAFT_32852 [Baudoinia compniacensis UAMH 10762] >gi|449301098|gb|EMC97109.1| hypothetical protein BAUCODRAFT_32852 [Baudoinia compniacensis UAMH 10762]	3.1189e-67	Neurospora crassa OR74A NADP-specific glutamate dehydrogenase partial mRNA	glutamate dehydrogenase (NADP+)	2.03335e-67	NADP-specific glutamate dehydrogenase OS=Neurospora intermedia GN=GDH PE=2 SV=3	Glu/Leu/Phe/Val dehydrogenase, dimerisation domain	GO:0006520//GO:0055114	cellular amino acid metabolic process//oxidation-reduction process	GO:0016491	oxidoreductase activity	--	--	Glutamate/leucine/phenylalanine/valine dehydrogenases
c106072_g1	241	--	--	--	--	--	--	--	ATP1G1/PLM/MAT8 family	GO:0006811	ion transport	GO:0005216	ion channel activity	GO:0016020	membrane	--
c106183_g1	225	--	--	--	--	--	--	--	--	--	--	--	--	--	--	--
c78668_g1	252	--	--	--	--	--	--	--	Tetratricopeptide repeat	--	--	GO:0005515	protein binding	--	--	--
c76376_g1	336	--	--	--	--	--	--	--	--	--	--	--	--	--	--	--
c103592_g1	376	--	--	--	--	--	--	--	--	--	--	--	--	--	--	--
c96329_g1	275	6.60871e-28	hypothetical protein DOTSEDRAFT_19260 [Dothistroma septosporum NZE10]	--	--	--	--	--	--	--	--	--	--	--	--	--
c84822_g1	306	5.83197e-21	gag-pol polyprotein [Rosa rugosa]	--	--	--	1.13689e-12	Retrovirus-related Pol polyprotein from transposon TNT 1-94 OS=Nicotiana tabacum PE=2 SV=1	Integrase core domain	GO:0015074	DNA integration	--	--	--	--	--
c1687_g1	696	3.86248e-136	hypothetical protein BAUCODRAFT_32415 [Baudoinia compniacensis UAMH 10762] >gi|449302374|gb|EMC98383.1| hypothetical protein BAUCODRAFT_32415 [Baudoinia compniacensis UAMH 10762]	7.69799e-130	Nectria haematococca mpVI 77-13-4 fructose-bisphosphate aldolase (fba1), mRNA	fructose-bisphosphate aldolase, class II	4.45572e-124	Fructose-bisphosphate aldolase 1 OS=Paracoccidioides lutzii (strain ATCC MYA-826 / Pb01) GN=FBA1 PE=1 SV=3	Fructose-bisphosphate aldolase class-II//Coatomer gamma subunit appendage platform subdomain	GO:0016192//GO:0005975//GO:0006886	vesicle-mediated transport//carbohydrate metabolic process//intracellular protein transport	GO:0008270//GO:0005198//GO:0016832	zinc ion binding//structural molecule activity//aldehyde-lyase activity	GO:0030126	COPI vesicle coat	Fructose 1,6-bisphosphate aldolase
c83976_g1	212	1.36787e-06	hypothetical protein G647_00389 [Cladophialophora carrionii CBS 160.54] >gi|565938834|gb|ETI27940.1| hypothetical protein G647_00389 [Cladophialophora carrionii CBS 160.54]	--	--	--	--	--	--	--	--	--	--	--	--	--
c45045_g1	619	--	--	--	--	--	--	--	--	--	--	--	--	--	--	--
c69285_g1	4747	0	hypothetical protein DOTSEDRAFT_75852 [Dothistroma septosporum NZE10]	--	--	--	1.20633e-45	Bud site selection protein RAX2 OS=Saccharomyces cerevisiae (strain ATCC 204508 / S288c) GN=RAX2 PE=1 SV=1	Rubivirus non-structural protein	GO:0006144//GO:0006508	purine nucleobase metabolic process//proteolysis	GO:0016817//GO:0017111//GO:0003968//GO:0004197	hydrolase activity, acting on acid anhydrides//nucleoside-triphosphatase activity//RNA-directed RNA polymerase activity//cysteine-type endopeptidase activity	GO:0031379	RNA-directed RNA polymerase complex	--
c56638_g3	267	6.50043e-28	cytochrome b [Blumeria graminis f. sp. tritici]	3.95421e-49	Marssonina brunnea f. sp. 'multigermtubi' mitochondrion, complete genome	ubiquinol-cytochrome c reductase cytochrome b subunit	4.09836e-28	Cytochrome b OS=Penicillium marneffei GN=cob PE=3 SV=1	Cytochrome b(C-terminal)/b6/petD	GO:0022904//GO:0006118	respiratory electron transport chain//electron transport	GO:0009055//GO:0046872//GO:0016491	electron carrier activity//metal ion binding//oxidoreductase activity	GO:0016021//GO:0070469//GO:0005739//GO:0016020	integral component of membrane//respiratory chain//mitochondrion//membrane	Cytochrome b
c5077_g1	1177	0	hypothetical protein DOTSEDRAFT_71241 [Dothistroma septosporum NZE10]	--	--	--	1.41997e-32	H(+)/Cl(-) exchange transporter 3 OS=Oryctolagus cuniculus GN=CLCN3 PE=2 SV=3	Voltage gated chloride channel//CBS domain	GO:0006821//GO:0055085	chloride transport//transmembrane transport	GO:0030554//GO:0005247	adenyl nucleotide binding//voltage-gated chloride channel activity	GO:0016020	membrane	Cl- channel CLC-3 and related proteins (CLC superfamily)
c26038_g1	314	--	--	--	--	--	--	--	--	--	--	--	--	--	--	--
c41515_g1	321	--	--	--	--	--	--	--	--	--	--	--	--	--	--	--
c56490_g1	443	--	--	--	--	--	--	--	--	--	--	--	--	--	--	--
c62207_g1	650	2.96388e-66	hypothetical protein DOTSEDRAFT_70624 [Dothistroma septosporum NZE10]	--	--	--	--	--	ATP synthase B/B' CF(0)//Apolipoprotein A1/A4/E domain	GO:0015992//GO:0042157//GO:0015986//GO:0006869	proton transport//lipoprotein metabolic process//ATP synthesis coupled proton transport//lipid transport	GO:0015078//GO:0008289	hydrogen ion transmembrane transporter activity//lipid binding	GO:0045263//GO:0005576	proton-transporting ATP synthase complex, coupling factor F(o)//extracellular region	--
c78854_g1	221	1.45862e-16	hypothetical protein SNOG_14703 [Phaeosphaeria nodorum SN15] >gi|111056775|gb|EAT77895.1| hypothetical protein SNOG_14703 [Phaeosphaeria nodorum SN15]	--	--	--	--	--	--	--	--	GO:0043169	cation binding	--	--	--
c29033_g1	390	--	--	--	--	--	--	--	--	--	--	--	--	--	--	--
c85382_g1	1152	0	hypothetical protein DOTSEDRAFT_70895 [Dothistroma septosporum NZE10]	--	--	--	4.83658e-18	Proteasome activator BLM10 OS=Saccharomyces cerevisiae (strain ATCC 204508 / S288c) GN=BLM10 PE=1 SV=2	PLAC (protease and lacunin) domain	--	--	GO:0008233	peptidase activity	--	--	--
c50616_g1	454	--	--	--	--	--	--	--	--	--	--	--	--	--	--	--
c31103_g1	332	--	--	--	--	--	--	--	--	--	--	--	--	--	--	--
c45588_g1	1808	0	WD-40 repeat family protein / small nuclear ribonucleoprotein Prp4p-related [Theobroma cacao] >gi|508706907|gb|EOX98803.1| WD-40 repeat family protein / small nuclear ribonucleoprotein Prp4p-related [Theobroma cacao]	0	PREDICTED: Cucumis sativus U4/U6 small nuclear ribonucleoprotein PRP4-like protein-like (LOC101207521), mRNA	U4/U6 small nuclear ribonucleoprotein PRP4	0	U4/U6 small nuclear ribonucleoprotein PRP4-like protein OS=Arabidopsis thaliana GN=EMB2776 PE=2 SV=1	WD domain, G-beta repeat	--	--	GO:0005515	protein binding	--	--	U4/U6 small nuclear ribonucleoprotein Prp4 (contains WD40 repeats)
c91630_g1	358	--	--	--	--	--	--	--	--	--	--	--	--	--	--	--
c7436_g1	478	--	--	--	--	--	--	--	--	--	--	--	--	--	--	--
c19644_g1	546	6.01594e-81	hypothetical protein HMPREF1120_00199 [Exophiala dermatitidis NIH/UT8656] >gi|378725517|gb|EHY51976.1| hypothetical protein HMPREF1120_00199 [Exophiala dermatitidis NIH/UT8656]	--	--	--	6.20368e-36	Laccase-2 OS=Botryotinia fuckeliana GN=lcc2 PE=2 SV=1	Multicopper oxidase//Multicopper oxidase	GO:0055114	oxidation-reduction process	GO:0005507//GO:0016491	copper ion binding//oxidoreductase activity	--	--	Multicopper oxidases
c7666_g1	457	--	--	--	--	--	--	--	--	--	--	--	--	--	--	--
c89892_g1	283	--	--	--	--	--	--	--	--	--	--	--	--	--	--	--
c57139_g1	564	--	--	--	--	--	--	--	--	--	--	--	--	--	--	--
c42190_g1	634	1.45144e-26	hypothetical protein TRIUR3_17213 [Triticum urartu]	--	--	--	4.48756e-22	High-light-induced protein, chloroplastic OS=Arabidopsis thaliana GN=HLIP PE=1 SV=1	--	--	--	--	--	--	--	--
c30746_g1	421	4.97024e-25	hypothetical protein MYCGRDRAFT_72961 [Zymoseptoria tritici IPO323] >gi|339471310|gb|EGP86406.1| hypothetical protein MYCGRDRAFT_72961 [Zymoseptoria tritici IPO323]	--	--	FK506-binding nuclear protein	1.35302e-24	FK506-binding protein 4 OS=Emericella nidulans (strain FGSC A4 / ATCC 38163 / CBS 112.46 / NRRL 194 / M139) GN=fpr4 PE=3 SV=2	FKBP-type peptidyl-prolyl cis-trans isomerase	GO:0006457	protein folding	--	--	--	--	FKBP-type peptidyl-prolyl cis-trans isomerase
c110365_g1	274	1.82178e-28	hypothetical protein SNOG_02318 [Phaeosphaeria nodorum SN15] >gi|111069410|gb|EAT90530.1| hypothetical protein SNOG_02318 [Phaeosphaeria nodorum SN15]	3.30765e-15	Pyrenophora tritici-repentis Pt-1C-BFP conserved hypothetical protein, mRNA	--	--	--	ATP synthase (F/14-kDa) subunit	GO:0034220	ion transmembrane transport	--	--	--	--	--
c57829_g1	2252	4.39125e-57	THO complex subunit 4-like protein [Mangifera indica]	--	--	THO complex subunit 4	1.85179e-48	THO complex subunit 4C OS=Arabidopsis thaliana GN=ALY3 PE=1 SV=1	RNA recognition motif. (a.k.a. RRM, RBD, or RNP domain)	--	--	GO:0003676	nucleic acid binding	--	--	RRM motif-containing protein
c24590_g1	610	--	--	--	--	--	--	--	--	--	--	--	--	--	--	--
c73536_g1	340	1.66402e-19	hypothetical protein TRAVEDRAFT_36747 [Trametes versicolor FP-101664 SS1] >gi|392566126|gb|EIW59302.1| hypothetical protein TRAVEDRAFT_36747 [Trametes versicolor FP-101664 SS1]	--	--	--	--	--	--	--	--	--	--	--	--	--
c83359_g1	304	1.81733e-16	hypothetical protein DOTSEDRAFT_70539 [Dothistroma septosporum NZE10]	--	--	--	--	--	--	--	--	--	--	--	--	--
c59464_g1	1183	0	hypothetical protein DOTSEDRAFT_73864 [Dothistroma septosporum NZE10]	--	--	cytochrome c heme-lyase	4.50114e-106	Cytochrome c heme lyase OS=Neurospora crassa (strain ATCC 24698 / 74-OR23-1A / CBS 708.71 / DSM 1257 / FGSC 987) GN=cyt-2 PE=3 SV=1	Cytochrome c/c1 heme lyase//Fibronectin-attachment protein (FAP)	GO:0015994	chlorophyll metabolic process	GO:0004408//GO:0050840	holocytochrome-c synthase activity//extracellular matrix binding	GO:0005739//GO:0005576	mitochondrion//extracellular region	Holocytochrome c synthase/heme-lyase
c24524_g1	217	--	--	--	--	--	--	--	--	--	--	--	--	--	--	--
c2593_g1	738	--	--	--	--	--	--	--	--	--	--	--	--	--	--	--
c39239_g1	512	1.30499e-31	2S albumin precursor [Glycine max] >gi|5902685|sp|P19594.2|2SS_SOYBN RecName: Full=2S albumin; AltName: Full=GM2S-1; Contains: RecName: Full=2S albumin small chain; AltName: Full=Aspartic acid-rich peptide; Contains: RecName: Full=2S albumin large chain; AltName: Full=8 kDa methionine-rich protein; Short=8 kDa MRP; Flags: Precursor [Glycine max] >gi|2305020|gb|AAB71140.1| 2S albumin pre-propeptid…	0	Glycine max napin-type 2S albumin 3 (LOC548076), mRNA >gi|4097895|gb|U71195.1|GMU71195 Glycine max napin-type 2S albumin 3 mRNA, complete cds	--	3.90942e-33	2S albumin OS=Glycine max PE=1 SV=2	--	--	--	GO:0045735	nutrient reservoir activity	--	--	--
c14548_g1	963	--	--	--	--	--	--	--	--	--	--	--	--	--	--	--
c10546_g1	221	--	--	--	--	--	--	--	--	--	--	--	--	--	--	--
c50892_g1	1645	0	hypothetical protein MIMGU_mgv1a005841mg [Erythranthe guttata]	--	--	3-ketoacyl-CoA synthase	9.62277e-128	3-ketoacyl-CoA synthase 4 OS=Arabidopsis thaliana GN=KCS4 PE=2 SV=1	Chalcone and stilbene synthases, C-terminal domain//FAE1/Type III polyketide synthase-like protein//Chalcone and stilbene synthases, N-terminal domain//SAM dependent carboxyl methyltransferase//3-Oxoacyl-[acyl-carrier-protein (ACP)] synthase III C terminal//3-Oxoacyl-[acyl-carrier-protein (ACP)] synthase III	GO:0008610//GO:0009058//GO:0042967//GO:0006633	lipid biosynthetic process//biosynthetic process//acyl-carrier-protein biosynthetic process//fatty acid biosynthetic process	GO:0016746//GO:0008168//GO:0004315//GO:0016747	transferase activity, transferring acyl groups//methyltransferase activity//3-oxoacyl-[acyl-carrier-protein] synthase activity//transferase activity, transferring acyl groups other than amino-acyl groups	GO:0016020//GO:0005835	membrane//fatty acid synthase complex	--
c109880_g1	400	7.66642e-13	putative protein [Neurospora crassa] >gi|553138371|gb|EAA27260.3| hypothetical protein NCU01585 [Neurospora crassa OR74A]	--	--	--	--	--	--	--	--	--	--	--	--	--
c109272_g1	443	1.17559e-87	RNA-dependent ATPase [Zymoseptoria tritici IPO323] >gi|339469637|gb|EGP84736.1| hypothetical protein MYCGRDRAFT_101180 [Zymoseptoria tritici IPO323]	--	--	ATP-dependent RNA helicase DDX10/DBP4	8.97178e-77	ATP-dependent RNA helicase DBP4 OS=Phaeosphaeria nodorum (strain SN15 / ATCC MYA-4574 / FGSC 10173) GN=DBP4 PE=3 SV=1	DEAD/DEAH box helicase	--	--	GO:0005524//GO:0003723//GO:0003676//GO:0008026	ATP binding//RNA binding//nucleic acid binding//ATP-dependent helicase activity	--	--	RNA Helicase
c9273_g1	254	--	--	--	--	--	--	--	--	--	--	--	--	--	--	--
c111714_g1	246	--	--	--	--	--	--	--	--	--	--	--	--	--	--	--
c119981_g1	244	1.30067e-44	hypothetical protein DOTSEDRAFT_50888 [Dothistroma septosporum NZE10]	--	--	DNA polymerase delta subunit 1	3.46118e-33	DNA polymerase delta catalytic subunit OS=Schizosaccharomyces pombe (strain 972 / ATCC 24843) GN=pol3 PE=1 SV=2	DNA polymerase family B//FadR C-terminal domain	GO:0006260//GO:0019217	DNA replication//regulation of fatty acid metabolic process	GO:0000062//GO:0003677//GO:0000166//GO:0003887	fatty-acyl-CoA binding//DNA binding//nucleotide binding//DNA-directed DNA polymerase activity	GO:0042575	DNA polymerase complex	DNA polymerase delta, catalytic subunit
c121146_g1	219	4.41054e-33	hypothetical protein DOTSEDRAFT_69772 [Dothistroma septosporum NZE10]	--	--	--	--	--	--	--	--	--	--	--	--	--
c46929_g1	1070	3.45415e-58	hypothetical protein POPTR_0010s05480g [Populus trichocarpa] >gi|550329136|gb|EEF00774.2| hypothetical protein POPTR_0010s05480g [Populus trichocarpa]	--	--	--	--	--	--	--	--	--	--	--	--	--
c61792_g1	1077	--	--	--	--	--	--	--	--	--	--	--	--	--	--	--
c122513_g1	473	--	--	--	--	--	--	--	--	--	--	--	--	--	--	--
c62242_g1	213	--	--	--	--	--	--	--	--	--	--	--	--	--	--	--
c112365_g1	224	--	--	--	--	--	--	--	--	--	--	--	--	--	--	--
c93922_g1	219	1.81956e-30	hypothetical protein DOTSEDRAFT_74308 [Dothistroma septosporum NZE10]	--	--	--	--	--	--	--	--	--	--	--	--	--
c39232_g1	226	--	--	--	--	--	--	--	--	--	--	--	--	--	--	--
c13220_g1	610	--	--	--	--	--	--	--	--	--	--	--	--	--	--	--
c118725_g1	238	5.34261e-43	glycosyltransferase family 90 protein [Sphaerulina musiva SO2202]	--	--	--	4.0299e-06	Beta-1,2-xylosyltransferase 1 OS=Cryptococcus neoformans var. neoformans serotype D (strain JEC21 / ATCC MYA-565) GN=CXT1 PE=1 SV=1	--	--	--	--	--	--	--	--
c42526_g1	660	1.19656e-20	hypothetical protein POPTR_0019s11360g [Populus trichocarpa] >gi|550317283|gb|EEE99938.2| hypothetical protein POPTR_0019s11360g [Populus trichocarpa]	--	--	--	3.8279e-20	Snakin-2 OS=Solanum tuberosum GN=SN2 PE=1 SV=1	--	--	--	--	--	--	--	--
c109708_g1	390	1.08758e-32	hypothetical protein DOTSEDRAFT_75255 [Dothistroma septosporum NZE10]	--	--	--	--	--	Carlavirus putative nucleic acid binding protein	GO:0006355	regulation of transcription, DNA-templated	GO:0003676	nucleic acid binding	--	--	--
c418_g1	235	1.1376e-14	putative glucokinase [Aureobasidium pullulans var. namibiae CBS 147.97]	--	--	--	--	--	Hexokinase	GO:0005975	carbohydrate metabolic process	GO:0016773//GO:0005524	phosphotransferase activity, alcohol group as acceptor//ATP binding	--	--	--
c55540_g3	314	--	--	--	--	--	--	--	--	--	--	--	--	--	--	--
c17672_g1	603	--	--	--	--	--	--	--	--	--	--	--	--	--	--	--
c109407_g1	353	1.62043e-64	ATP-binding cassette sub-family E member 1-like protein, partial [Solen grandis]	1.21987e-15	Xenopus (Silurana) tropicalis ATP-binding cassette, sub-family E (OABP), member 1 (abce1), mRNA >gi|49250560|gb|BC074613.1| Xenopus tropicalis ATP-binding cassette, sub-family E (OABP), member 1, mRNA (cDNA clone MGC:69546 IMAGE:5336674), complete cds	ATP-binding cassette, sub-family E, member 1	7.12191e-60	ATP-binding cassette sub-family E member 1 OS=Mus musculus GN=Abce1 PE=2 SV=1	--	--	--	--	--	--	--	RNAse L inhibitor, ABC superfamily
c44481_g1	695	--	--	--	--	--	--	--	--	--	--	--	--	--	--	--
c86892_g1	226	--	--	--	--	--	--	--	--	--	--	--	--	--	--	--
c60713_g1	250	--	--	--	--	--	--	--	--	--	--	--	--	--	--	--
c70027_g1	219	7.88034e-12	hypothetical protein DOTSEDRAFT_20500 [Dothistroma septosporum NZE10]	--	--	--	--	--	--	--	--	--	--	--	--	--
c99539_g1	228	5.56098e-20	unnamed protein product [Aspergillus oryzae RIB40]	1.24638e-13	Podospora anserina S mat+ hypothetical protein (PODANSg3763) partial mRNA	--	--	--	--	GO:0055114	oxidation-reduction process	GO:0000166//GO:0016491//GO:0008270	nucleotide binding//oxidoreductase activity//zinc ion binding	--	--	--
c33814_g1	246	2.11058e-25	hypothetical protein BAUCODRAFT_436539 [Baudoinia compniacensis UAMH 10762] >gi|449301042|gb|EMC97053.1| hypothetical protein BAUCODRAFT_436539 [Baudoinia compniacensis UAMH 10762]	--	--	--	3.92214e-06	Solute carrier family 25 member 33 OS=Homo sapiens GN=SLC25A33 PE=1 SV=1	--	--	--	--	--	--	--	Mitochondrial FAD carrier protein
c87204_g1	295	--	--	--	--	--	--	--	BAF1 / ABF1 chromatin reorganising factor	GO:0006338	chromatin remodeling	GO:0003677	DNA binding	GO:0005634	nucleus	--
c103489_g1	220	1.60103e-23	PREDICTED: BTB/POZ domain-containing protein KCTD5-like isoform 2 [Oryzias latipes]	--	--	--	1.29138e-24	BTB/POZ domain-containing protein KCTD5 OS=Bos taurus GN=KCTD5 PE=2 SV=1	BTB/POZ domain	GO:0051260	protein homooligomerization	--	--	--	--	Uncharacterized conserved protein, contains BTB/POZ domain
c11679_g1	585	--	--	--	--	--	--	--	--	--	--	--	--	--	--	--
c76170_g1	463	--	--	--	--	--	--	--	--	--	--	--	--	--	--	--
c48980_g1	493	2.17202e-38	hsp90-like protein, partial [Trichophyton rubrum CBS 289.86]	9.52492e-83	Oryza sativa Japonica Group cDNA clone:002-155-C02, full insert sequence	molecular chaperone HtpG	8.70564e-38	Heat shock protein 90 homolog OS=Podospora anserina GN=MOD-E PE=3 SV=1	--	--	--	--	--	--	--	Molecular chaperone (HSP90 family)
c64223_g1	206	7.10962e-37	hypothetical protein DOTSEDRAFT_72099 [Dothistroma septosporum NZE10]	--	--	--	--	--	--	--	--	--	--	--	--	--
c43413_g1	1066	6.49416e-61	PREDICTED: uncharacterized protein LOC100854062 [Vitis vinifera]	--	--	--	3.87055e-13	DnaJ homolog subfamily B member 14 OS=Homo sapiens GN=DNAJB14 PE=2 SV=1	GYF domain	GO:0006457	protein folding	GO:0031072//GO:0005515//GO:0051082	heat shock protein binding//protein binding//unfolded protein binding	--	--	Molecular chaperone (DnaJ superfamily)
c95751_g1	206	--	--	--	--	--	--	--	--	--	--	--	--	--	--	--
c107908_g1	501	--	--	--	--	--	--	--	--	--	--	--	--	--	--	--
c89749_g1	268	--	--	--	--	--	--	--	--	--	--	--	--	--	--	--
c33298_g1	368	--	--	--	--	--	--	--	--	--	--	--	--	--	--	--
c107508_g1	408	--	--	--	--	--	--	--	--	--	--	--	--	--	--	--
c71761_g1	214	--	--	--	--	--	--	--	--	--	--	--	--	--	--	--
c80606_g1	565	--	--	--	--	--	--	--	--	--	--	--	--	--	--	--
c71731_g1	501	--	--	--	--	--	--	--	--	--	--	--	--	--	--	--
c52882_g2	405	--	--	--	--	--	--	--	--	--	--	--	--	--	--	--
c112340_g1	247	4.42827e-10	conserved hypothetical protein [Aspergillus flavus NRRL3357] >gi|220695728|gb|EED52071.1| conserved hypothetical protein [Aspergillus flavus NRRL3357]	--	--	--	--	--	--	--	--	--	--	--	--	--
c59856_g1	1211	2.05886e-33	hypothetical protein MYCGRDRAFT_63646 [Zymoseptoria tritici IPO323] >gi|339468227|gb|EGP83328.1| hypothetical protein MYCGRDRAFT_63646 [Zymoseptoria tritici IPO323]	4.16399e-65	Mycosphaerella graminicola IPO323 hypothetical protein (MYCGRDRAFT_63646) mRNA, complete cds	--	1.00407e-08	Heat shock protein hsp9 OS=Schizosaccharomyces pombe (strain 972 / ATCC 24843) GN=hsp9 PE=2 SV=1	Heat shock protein 9/12	GO:0006950	response to stress	--	--	--	--	--
c22632_g1	242	1.69202e-28	hypothetical protein ASPNIDRAFT_187701 [Aspergillus niger ATCC 1015]	--	--	--	--	--	Aflatoxin regulatory protein	GO:0006355//GO:0045122	regulation of transcription, DNA-templated//aflatoxin biosynthetic process	GO:0003677	DNA binding	GO:0005634	nucleus	--
c60025_g1	263	1.21153e-49	hypothetical protein SNOG_13280 [Phaeosphaeria nodorum SN15] >gi|111058044|gb|EAT79164.1| hypothetical protein SNOG_13280 [Phaeosphaeria nodorum SN15]	1.75794e-67	Pyrenophora tritici-repentis Pt-1C-BFP eukaryotic translation initiation factor 2 subunit alpha, mRNA	translation initiation factor 2 subunit 1	3.97586e-28	Eukaryotic translation initiation factor 2 subunit alpha OS=Schizosaccharomyces pombe (strain 972 / ATCC 24843) GN=tif211 PE=1 SV=1	Eukaryotic translation initiation factor 2 alpha subunit	GO:0006413//GO:0006446	translational initiation//regulation of translational initiation	GO:0003723//GO:0003743	RNA binding//translation initiation factor activity	GO:0005850//GO:0005840	eukaryotic translation initiation factor 2 complex//ribosome	Translation initiation factor 2, alpha subunit (eIF-2alpha)
c53950_g1	2008	0	PREDICTED: uncharacterized protein At2g17340 [Vitis vinifera] >gi|297744464|emb|CBI37726.3| unnamed protein product [Vitis vinifera]	0	Glycine max uncharacterized LOC100804454 (LOC100804454), mRNA	--	0	Uncharacterized protein At2g17340 OS=Arabidopsis thaliana GN=At2g17340 PE=1 SV=1	Papain family cysteine protease//Peptidase C1-like family	GO:0006508	proteolysis	GO:0008234//GO:0004197	cysteine-type peptidase activity//cysteine-type endopeptidase activity	--	--	Uncharacterized conserved protein
c123736_g1	217	--	--	--	--	--	--	--	--	--	--	--	--	--	--	--
c61343_g1	295	--	--	--	--	--	--	--	--	--	--	--	--	--	--	--
c37497_g1	974	4.82993e-12	DEHA2F25388p [Debaryomyces hansenii CBS767] >gi|202953617|emb|CAG89859.2| DEHA2F25388p [Debaryomyces hansenii CBS767]	--	--	senataxin	1.15482e-10	DNA polymerase alpha-associated DNA helicase A OS=Saccharomyces cerevisiae (strain ATCC 204508 / S288c) GN=HCS1 PE=1 SV=1	Viral (Superfamily 1) RNA helicase	--	--	GO:0005524	ATP binding	--	--	RNA helicase nonsense mRNA reducing factor (pNORF1)
c87224_g1	231	--	--	--	--	--	--	--	--	--	--	--	--	--	--	--
c56359_g1	2308	0	hypothetical protein JCGZ_09292 [Jatropha curcas]	0	PREDICTED: Vitis vinifera probable ATP-dependent RNA helicase DHX36-like (LOC100264518), mRNA	ATP-dependent RNA helicase DHX36	4.09094e-122	ATP-dependent RNA helicase DHX36 OS=Mus musculus GN=Dhx36 PE=1 SV=2	APOBEC-like C-terminal domain//Helicase associated domain (HA2)//Helicase conserved C-terminal domain	GO:0006807	nitrogen compound metabolic process	GO:0004386//GO:0016814//GO:0005524//GO:0003676//GO:0008270	helicase activity//hydrolase activity, acting on carbon-nitrogen (but not peptide) bonds, in cyclic amidines//ATP binding//nucleic acid binding//zinc ion binding	--	--	ATP-dependent RNA helicase A
c53935_g1	1572	2.00153e-67	hypothetical protein POPTR_0013s00500g [Populus trichocarpa] >gi|550324633|gb|EEE94850.2| hypothetical protein POPTR_0013s00500g [Populus trichocarpa]	--	--	--	--	--	Thrombomodulin like fifth domain, EGF-like	GO:0007165	signal transduction	GO:0004888	transmembrane signaling receptor activity	GO:0016021	integral component of membrane	--
c103748_g1	215	7.40128e-25	hypothetical protein MPH_03007 [Macrophomina phaseolina MS6]	--	--	--	--	--	--	--	--	--	--	--	--	--
c2541_g1	565	--	--	--	--	--	--	--	--	--	--	--	--	--	--	--
c37476_g1	264	7.60657e-52	hypothetical protein DFA_05968 [Dictyostelium fasciculatum] >gi|328875468|gb|EGG23832.1| hypothetical protein DFA_05968 [Dictyostelium fasciculatum]	2.2518e-76	Hartmannella cantabrigiensis actin mRNA, complete cds	actin beta/gamma 1	3.92031e-52	Actin-1 OS=Acanthamoeba castellanii PE=1 SV=1	--	--	--	GO:0005524	ATP binding	GO:0005856//GO:0005737	cytoskeleton//cytoplasm	Actin and related proteins
c103509_g1	1034	2.86842e-49	hypothetical protein DOTSEDRAFT_26271 [Dothistroma septosporum NZE10]	--	--	--	--	--	--	--	--	--	--	--	--	--
c118228_g1	335	3.62248e-19	hypothetical protein MYCGRDRAFT_65937 [Zymoseptoria tritici IPO323] >gi|339477302|gb|EGP92393.1| hypothetical protein MYCGRDRAFT_65937 [Zymoseptoria tritici IPO323]	--	--	--	--	--	SH2 domain	--	--	GO:0005515	protein binding	--	--	--
c75109_g1	522	1.34166e-41	PREDICTED: galactose oxidase-like [Vitis vinifera]	--	--	--	--	--	--	--	--	--	--	--	--	--
c50754_g1	331	--	--	--	--	--	--	--	bZIP transcription factor	GO:0006355	regulation of transcription, DNA-templated	GO:0043565//GO:0003700	sequence-specific DNA binding//sequence-specific DNA binding transcription factor activity	GO:0005667	transcription factor complex	--
c69374_g1	1685	0	hypothetical protein DOTSEDRAFT_73288 [Dothistroma septosporum NZE10]	--	--	26S proteasome regulatory subunit N3	1.73495e-127	Probable 26S proteasome regulatory subunit rpn3 OS=Schizosaccharomyces pombe (strain 972 / ATCC 24843) GN=rpn3 PE=3 SV=2	PCI domain//Proteasome regulatory subunit C-terminal	GO:0042176	regulation of protein catabolic process	GO:0030234//GO:0005515	enzyme regulator activity//protein binding	GO:0000502	proteasome complex	26S proteasome regulatory complex, subunit RPN3/PSMD3
c27016_g1	374	--	--	--	--	--	--	--	--	--	--	--	--	--	--	--
c28695_g1	251	--	--	--	--	--	--	--	--	--	--	--	--	--	--	--
c114232_g1	1287	2.28758e-132	hypothetical protein DOTSEDRAFT_19823 [Dothistroma septosporum NZE10]	--	--	Ras-related protein Rab-5C	1.68674e-70	Vacuolar protein sorting-associated protein 21 OS=Saccharomyces cerevisiae (strain ATCC 204508 / S288c) GN=VPS21 PE=1 SV=1	Ras family//Interferon-induced 6-16 family//Elongation factor Tu GTP binding domain//50S ribosome-binding GTPase//ADP-ribosylation factor family//Miro-like protein//Gtr1/RagA G protein conserved region	GO:0007264	small GTPase mediated signal transduction	GO:0003924//GO:0005525	GTPase activity//GTP binding	GO:0005737//GO:0005622//GO:0016021//GO:0005634	cytoplasm//intracellular//integral component of membrane//nucleus	GTPase Rab5/YPT51 and related small G protein superfamily GTPases
c49916_g1	504	--	--	--	--	--	--	--	Interleukin-4 receptor alpha chain, N-terminal	GO:0007165//GO:0002532	signal transduction//production of molecular mediator involved in inflammatory response	GO:0004896	cytokine receptor activity	GO:0016021	integral component of membrane	--
c16614_g2	302	--	--	--	--	--	--	--	--	--	--	--	--	--	--	--
c50600_g1	2462	0	unnamed protein product [Vitis vinifera]	1.2916e-137	Cannabis sativa acyl-activating enzyme 13 mRNA, complete cds	--	0	Probable acyl-activating enzyme 18, peroxisomal OS=Arabidopsis thaliana GN=AAE18 PE=2 SV=1	AMP-binding enzyme	GO:0008152	metabolic process	GO:0003824	catalytic activity	--	--	Acyl-CoA synthetase
c65673_g1	301	8.1708e-40	amino-acid permease inda1 [Colletotrichum orbiculare MAFF 240422]	--	--	yeast amino acid transporter	3.09837e-40	Amino-acid permease inda1 OS=Hypocrea atroviridis GN=inda1 PE=2 SV=1	Amino acid permease//Amino acid permease	GO:0006865//GO:0006810//GO:0003333//GO:0055085	amino acid transport//transport//amino acid transmembrane transport//transmembrane transport	GO:0015171	amino acid transmembrane transporter activity	GO:0016020	membrane	--
c45572_g2	815	--	--	--	--	--	--	--	--	--	--	--	--	--	--	--
c66702_g1	977	4.00629e-72	hypothetical protein DOTSEDRAFT_75958 [Dothistroma septosporum NZE10]	--	--	--	--	--	--	--	--	--	--	--	--	--
c108613_g1	215	9.84168e-33	related to dienelactone hydrolase [Fusarium fujikuroi IMI 58289]	--	--	--	--	--	Dienelactone hydrolase family	--	--	GO:0016787	hydrolase activity	--	--	--
c55512_g1	663	1.58375e-28	uncharacterized protein CPUR_05442 [Claviceps purpurea 20.1]	6.51417e-31	Azotobacter vinelandii CA6, complete genome	cold shock protein (beta-ribbon, CspA family)	6.92707e-29	Cold shock protein CapA (Fragment) OS=Pseudomonas fragi GN=capA PE=2 SV=1	Peptidase C26//'Cold-shock' DNA-binding domain	GO:0006355//GO:0006541	regulation of transcription, DNA-templated//glutamine metabolic process	GO:0003677//GO:0016787	DNA binding//hydrolase activity	--	--	Predicted RNA-binding protein containing PIN domain and invovled in translation or RNA processing
c45395_g3	444	--	--	--	--	--	--	--	--	--	--	--	--	--	--	--
c92513_g1	576	9.4315e-56	ATP synthase F0 subunit 6 (mitochondrion) [Gallus gallus]	0	Gallus gallus isolate yin109 mitochondrion, complete genome	F-type H+-transporting ATPase subunit a	5.1681e-57	ATP synthase subunit a OS=Gallus gallus GN=MT-ATP6 PE=3 SV=1	--	--	--	--	--	--	--	ATP synthase F0 subunit 6 and related proteins
c66783_g1	260	1.55166e-36	hypothetical protein MYCFIDRAFT_129107 [Pseudocercospora fijiensis CIRAD86] >gi|452988174|gb|EME87929.1| hypothetical protein MYCFIDRAFT_129107 [Pseudocercospora fijiensis CIRAD86]	--	--	--	5.40011e-18	Sugar transporter STL1 OS=Saccharomyces cerevisiae (strain ATCC 204508 / S288c) GN=STL1 PE=1 SV=2	Sugar (and other) transporter	GO:0055085	transmembrane transport	GO:0022857	transmembrane transporter activity	GO:0016021	integral component of membrane	Predicted transporter (major facilitator superfamily)
c34220_g1	1181	--	--	--	--	--	--	--	--	--	--	--	--	--	--	--
c90565_g1	208	--	--	--	--	--	--	--	--	--	--	--	--	--	--	--
c88393_g1	272	--	--	--	--	--	--	--	--	--	--	--	--	--	--	--
c110691_g1	376	--	--	--	--	--	--	--	--	--	--	--	--	--	--	--
c72351_g1	204	--	--	--	--	--	--	--	--	--	--	--	--	--	--	--
c40990_g1	813	7.70593e-33	hypothetical protein AMTR_s00010p00185810 [Amborella trichopoda] >gi|548831376|gb|ERM94184.1| hypothetical protein AMTR_s00010p00185810 [Amborella trichopoda]	--	--	--	--	--	Major Facilitator Superfamily	GO:0055085	transmembrane transport	--	--	GO:0016021	integral component of membrane	--
c76219_g1	217	--	--	--	--	--	--	--	--	--	--	--	--	--	--	--
c10549_g2	272	8.68486e-32	hypothetical protein DOTSEDRAFT_79419 [Dothistroma septosporum NZE10]	--	--	--	--	--	Glutathione S-transferase, N-terminal domain	--	--	GO:0005515	protein binding	--	--	--
c54443_g1	1824	4.605e-39	hypothetical protein VITISV_012106 [Vitis vinifera]	--	--	--	--	--	--	--	--	--	--	--	--	--
c19154_g1	756	5.29378e-149	hypothetical protein DOTSEDRAFT_68548 [Dothistroma septosporum NZE10]	--	--	--	3.93626e-55	Rho-type GTPase-activating protein 1 OS=Schizosaccharomyces pombe (strain 972 / ATCC 24843) GN=rga1 PE=1 SV=1	RhoGAP domain	GO:0007165	signal transduction	--	--	--	--	Rho GTPase-activating protein
c54837_g8	507	--	--	--	--	--	--	--	--	--	--	--	--	--	--	--
c121064_g1	209	4.02356e-20	hypothetical protein M436DRAFT_72202 [Aureobasidium pullulans var. namibiae CBS 147.97]	--	--	yeast amino acid transporter	1.38871e-12	Proline-specific permease OS=Saccharomyces cerevisiae (strain ATCC 204508 / S288c) GN=PUT4 PE=1 SV=2	Amino acid permease//Amino acid permease	GO:0006865//GO:0006810//GO:0003333//GO:0055085	amino acid transport//transport//amino acid transmembrane transport//transmembrane transport	GO:0015171	amino acid transmembrane transporter activity	GO:0016020	membrane	--
c119332_g1	262	--	--	--	--	--	--	--	--	--	--	--	--	--	--	--
c89762_g1	285	--	--	--	--	--	--	--	--	--	--	--	--	--	--	--
c107422_g1	216	1.34789e-07	PREDICTED: probable cardiolipin-specific deacylase, mitochondrial-like [Cicer arietinum]	--	--	--	8.31259e-07	Pheophytinase, chloroplastic OS=Arabidopsis thaliana GN=PPH PE=1 SV=1	--	--	--	--	--	--	--	--
c51512_g1	1298	8.33312e-141	hypothetical protein VITISV_005614 [Vitis vinifera]	--	--	U3 small nucleolar ribonucleoprotein protein LCP5	8.56366e-36	Neuroguidin OS=Bos taurus GN=NGDN PE=2 SV=1	Nucleopolyhedrovirus P10 protein	--	--	--	--	GO:0019028	viral capsid	Protein involved in rRNA processing
c88403_g1	206	1.56636e-33	hypothetical protein CIMG_00045 [Coccidioides immitis RS]	--	--	--	2.86063e-10	Uncharacterized protein YxjG OS=Bacillus subtilis (strain 168) GN=yxjG PE=4 SV=3	--	--	--	--	--	--	--	--
c93086_g1	1964	0	hypothetical protein MYCFIDRAFT_127068 [Pseudocercospora fijiensis CIRAD86] >gi|452988620|gb|EME88375.1| hypothetical protein MYCFIDRAFT_127068 [Pseudocercospora fijiensis CIRAD86]	--	--	--	1.70934e-38	Probable sucrose utilization protein SUC1 OS=Candida albicans (strain SC5314 / ATCC MYA-2876) GN=SUC1 PE=3 SV=2	Fungal specific transcription factor domain//Fungal Zn(2)-Cys(6) binuclear cluster domain	GO:0006351//GO:0006355	transcription, DNA-templated//regulation of transcription, DNA-templated	GO:0000981//GO:0003677//GO:0008270	sequence-specific DNA binding RNA polymerase II transcription factor activity//DNA binding//zinc ion binding	GO:0005634	nucleus	--
c118390_g1	206	9.96176e-28	hypothetical protein DOTSEDRAFT_67855 [Dothistroma septosporum NZE10]	--	--	--	--	--	--	--	--	--	--	--	--	--
c99311_g1	209	5.93532e-18	hypothetical protein NECHADRAFT_40790 [Nectria haematococca mpVI 77-13-4] >gi|256732310|gb|EEU45659.1| hypothetical protein NECHADRAFT_40790 [Nectria haematococca mpVI 77-13-4]	--	--	--	--	--	--	GO:0006570	tyrosine metabolic process	GO:0016206	catechol O-methyltransferase activity	--	--	--
c65372_g1	380	--	--	--	--	--	--	--	--	--	--	--	--	--	--	--
c84365_g1	664	1.02692e-44	hypothetical protein EURHEDRAFT_376868 [Aspergillus ruber CBS 135680]	--	--	acetyl-CoA carboxylase, biotin carboxylase subunit	3.04534e-24	2-oxoglutarate carboxylase small subunit OS=Hydrogenobacter thermophilus (strain DSM 6534 / IAM 12695 / TK-6) GN=cfiB PE=1 SV=1	Carbamoyl-phosphate synthase L chain, ATP binding domain	--	--	GO:0005524	ATP binding	--	--	3-Methylcrotonyl-CoA carboxylase, biotin-containing subunit/Propionyl-CoA carboxylase, alpha chain/Acetyl-CoA carboxylase, biotin carboxylase subunit
c92677_g1	202	--	--	--	--	--	--	--	--	--	--	--	--	--	--	--
c60773_g1	341	--	--	--	--	--	--	--	--	--	--	--	--	--	--	--
c105660_g1	364	--	--	--	--	--	--	--	--	--	--	--	--	--	--	--
c119644_g1	268	--	--	--	--	--	--	--	--	--	--	--	--	--	--	--
c33544_g3	390	2.71559e-56	hypothetical protein DOTSEDRAFT_57076 [Dothistroma septosporum NZE10]	--	--	--	--	--	--	--	--	--	--	--	--	--
c99567_g1	537	--	--	--	--	--	--	--	--	--	--	--	--	--	--	--
c121687_g1	257	3.20403e-22	ribosomal protein L28e [Exophiala dermatitidis NIH/UT8656] >gi|378730837|gb|EHY57296.1| ribosomal protein L28e [Exophiala dermatitidis NIH/UT8656]	--	--	--	6.80731e-09	Probable 60S ribosomal protein L28e OS=Schizosaccharomyces pombe (strain 972 / ATCC 24843) GN=rpl28e PE=1 SV=1	--	--	--	--	--	--	--	--
c68335_g1	235	--	--	--	--	--	--	--	Cytochrome oxidase c subunit VIII	GO:0015992//GO:0006123	proton transport//mitochondrial electron transport, cytochrome c to oxygen	GO:0004129	cytochrome-c oxidase activity	GO:0045277	respiratory chain complex IV	--
c43517_g1	851	3.09931e-108	hypothetical protein PHAVU_005G176700g, partial [Phaseolus vulgaris] >gi|561024004|gb|ESW22734.1| hypothetical protein PHAVU_005G176700g, partial [Phaseolus vulgaris]	5.83874e-112	PREDICTED: Solanum lycopersicum signal peptidase complex catalytic subunit SEC11C-like (LOC101262891), mRNA	signal peptidase, endoplasmic reticulum-type	1.20342e-56	Signal peptidase complex catalytic subunit SEC11C OS=Rattus norvegicus GN=Sec11c PE=2 SV=3	--	--	--	--	--	--	--	Signal peptidase I
c24199_g1	231	--	--	--	--	--	--	--	--	--	--	--	--	--	--	--
c68349_g1	219	--	--	--	--	--	--	--	--	--	--	--	--	--	--	--
c120361_g1	344	--	--	--	--	--	--	--	--	--	--	--	--	--	--	--
c58369_g2	337	--	--	--	--	--	--	--	--	--	--	--	--	--	--	--
c86619_g1	260	5.51495e-10	putative wsc domain protein [Neofusicoccum parvum UCRNP2] >gi|485925593|gb|EOD50123.1| putative wsc domain protein [Neofusicoccum parvum UCRNP2]	--	--	--	--	--	Herpes virus major outer envelope glycoprotein (BLLF1)//Phostensin PP1-binding and SH3-binding region	GO:0019058	viral life cycle	GO:0019902	phosphatase binding	GO:0019031	viral envelope	--
c55529_g2	783	1.20546e-22	CRT (chloroquine-resistance transporter)-like transporter, putative [Medicago truncatula]	--	--	--	--	--	--	--	--	--	--	--	--	--
c60437_g1	699	--	--	--	--	--	--	--	--	--	--	--	--	--	--	--
c58009_g1	2644	2.27807e-60	hypothetical protein PRUPE_ppa002474mg [Prunus persica] >gi|462422083|gb|EMJ26346.1| hypothetical protein PRUPE_ppa002474mg [Prunus persica]	--	--	DnaJ homolog subfamily C member 6	5.52162e-41	J domain-containing protein required for chloroplast accumulation response 1 OS=Arabidopsis thaliana GN=JAC1 PE=1 SV=1	--	--	--	--	--	--	--	Auxilin-like protein and related proteins containing DnaJ domain
c80689_g1	332	6.01937e-46	acetylornithine aminotransferase mitochondrial precursor [Sphaerulina musiva SO2202]	--	--	acetylornithine aminotransferase	3.05048e-28	Acetylornithine aminotransferase, mitochondrial OS=Neurospora crassa (strain ATCC 24698 / 74-OR23-1A / CBS 708.71 / DSM 1257 / FGSC 987) GN=arg-8 PE=3 SV=1	Aminotransferase class-III	--	--	GO:0030170//GO:0008483	pyridoxal phosphate binding//transaminase activity	--	--	Acetylornithine aminotransferase
c11934_g1	366	1.67911e-14	hypothetical protein MYCGRDRAFT_69219 [Zymoseptoria tritici IPO323] >gi|339473504|gb|EGP88597.1| hypothetical protein MYCGRDRAFT_69219 [Zymoseptoria tritici IPO323]	--	--	--	--	--	--	--	--	--	--	--	--	--
c82538_g1	203	1.80946e-25	Peptidase M1 alanine aminopeptidase/leukotriene A4 hydrolase [Macrophomina phaseolina MS6]	--	--	aminopeptidase 2	2.58984e-16	Aminopeptidase 2, mitochondrial OS=Saccharomyces cerevisiae (strain ATCC 204508 / S288c) GN=APE2 PE=1 SV=4	--	--	--	--	--	--	--	Puromycin-sensitive aminopeptidase and related aminopeptidases
c56450_g2	959	2.08248e-22	hypothetical protein VITISV_024577 [Vitis vinifera]	--	--	solute carrier family 29 (equilibrative nucleoside transporter), member 1/2/3	1.1484e-17	Retrovirus-related Pol polyprotein from transposon TNT 1-94 OS=Nicotiana tabacum PE=2 SV=1	--	--	--	--	--	--	--	--
c8886_g1	822	7.04039e-29	PREDICTED: uncharacterized protein LOC103423653 [Malus domestica]	--	--	--	--	--	Rotavirus VP3 protein	GO:0016032	viral process	GO:0005525	GTP binding	GO:0019013	viral nucleocapsid	--
c92450_g1	408	--	--	--	--	--	--	--	--	--	--	--	--	--	--	--
c65713_g1	264	--	--	--	--	--	--	--	--	--	--	--	--	--	--	--
c35837_g1	469	--	--	--	--	--	--	--	--	--	--	--	--	--	--	--
c80348_g1	1112	4.27982e-141	hypothetical protein DOTSEDRAFT_124512 [Dothistroma septosporum NZE10]	--	--	--	--	--	--	--	--	--	--	--	--	--
c104311_g1	1029	2.61702e-94	hypothetical protein DOTSEDRAFT_152248 [Dothistroma septosporum NZE10]	--	--	--	1.96154e-26	SET domain-containing protein 7 OS=Schizosaccharomyces pombe (strain 972 / ATCC 24843) GN=set7 PE=3 SV=1	Phosphoribosyl-AMP cyclohydrolase//SET domain	GO:0006547//GO:0000105	histidine metabolic process//histidine biosynthetic process	GO:0005515//GO:0004635	protein binding//phosphoribosyl-AMP cyclohydrolase activity	--	--	--
c118188_g1	301	--	--	--	--	--	--	--	--	--	--	--	--	--	--	--
c120906_g1	274	1.72041e-38	DUF590-domain-containing protein [Aureobasidium melanogenum CBS 110374]	--	--	--	2.59916e-07	Anoctamin-10 OS=Homo sapiens GN=ANO10 PE=1 SV=2	--	--	--	--	--	--	--	Protein required for meiotic chromosome segregation
c96324_g1	463	2.25408e-29	hypothetical protein E5Q_05631 [Mixia osmundae IAM 14324] >gi|658163828|gb|KEI38543.1| glycoside hydrolase family 5 protein [Mixia osmundae IAM 14324]	--	--	--	3.5615e-07	Probable glucan 1,3-beta-glucosidase A OS=Aspergillus terreus (strain NIH 2624 / FGSC A1156) GN=exgA PE=3 SV=1	--	--	--	--	--	--	--	--
c108703_g1	243	--	--	--	--	--	--	--	--	--	--	--	--	--	--	--
c121641_g1	220	--	--	--	--	--	--	--	--	--	--	--	--	--	--	--
c114783_g1	680	5.27181e-19	hypothetical protein UCRNP2_2330 [Neofusicoccum parvum UCRNP2] >gi|485926638|gb|EOD50869.1| hypothetical protein UCRNP2_2330 [Neofusicoccum parvum UCRNP2]	--	--	--	--	--	--	--	--	--	--	--	--	--
c117215_g1	220	--	--	--	--	--	--	--	--	--	--	--	--	--	--	--
c1800_g1	430	--	--	--	--	--	--	--	--	--	--	--	--	--	--	--
c69321_g1	325	8.65979e-12	hypothetical protein PFICI_08958 [Pestalotiopsis fici W106-1] >gi|573059307|gb|ETS79105.1| hypothetical protein PFICI_08958 [Pestalotiopsis fici W106-1]	--	--	--	--	--	--	--	--	--	--	--	--	--
c90813_g1	250	2.97605e-42	PREDICTED: fumarate hydratase, mitochondrial-like [Danio rerio]	3.82721e-19	Trichoplax adhaerens hypothetical protein, mRNA	fumarate hydratase, class II	2.09886e-42	Fumarate hydratase, mitochondrial OS=Mus musculus GN=Fh PE=1 SV=3	B3/4 domain//Ribosomal L32p protein family	GO:0006571//GO:0006432//GO:0042254//GO:0000162//GO:0006412//GO:0009094	tyrosine biosynthetic process//phenylalanyl-tRNA aminoacylation//ribosome biogenesis//tryptophan biosynthetic process//translation//L-phenylalanine biosynthetic process	GO:0003723//GO:0003735//GO:0004826	RNA binding//structural constituent of ribosome//phenylalanine-tRNA ligase activity	GO:0005840//GO:0015934//GO:0009328	ribosome//large ribosomal subunit//phenylalanine-tRNA ligase complex	Fumarase
c56278_g1	2679	0	Molybdenum cofactor synthesis protein 3 [Populus trichocarpa] >gi|550349031|gb|EEE85132.2| Molybdenum cofactor synthesis protein 3 [Populus trichocarpa]	6.31902e-161	PREDICTED: Glycine max cell differentiation protein RCD1 homolog (LOC100784529), mRNA	adenylyltransferase and sulfurtransferase	0	Adenylyltransferase and sulfurtransferase MOCS3 OS=Arabidopsis thaliana GN=MOCS3 PE=2 SV=1	ThiF family//UDP-glucose/GDP-mannose dehydrogenase family, NAD binding domain	GO:0055114	oxidation-reduction process	GO:0003824//GO:0016616//GO:0051287	catalytic activity//oxidoreductase activity, acting on the CH-OH group of donors, NAD or NADP as acceptor//NAD binding	--	--	Molybdopterin synthase sulfurylase
c105549_g1	216	1.4558e-20	hypothetical protein BC1G_12043 [Botrytis cinerea B05.10]	--	--	--	--	--	DDE superfamily endonuclease	--	--	GO:0003676	nucleic acid binding	--	--	--
c57652_g6	410	5.05153e-79	hypothetical protein MYCFIDRAFT_48490 [Pseudocercospora fijiensis CIRAD86] >gi|452988535|gb|EME88290.1| hypothetical protein MYCFIDRAFT_48490 [Pseudocercospora fijiensis CIRAD86]	2.2876e-48	Ixodes scapularis actin, putative, mRNA	actin-related protein 2	3.9924e-61	Actin-related protein 2 OS=Schizosaccharomyces pombe (strain 972 / ATCC 24843) GN=arp2 PE=1 SV=1	--	--	--	--	--	--	--	Actin-related protein Arp2/3 complex, subunit Arp2
c42294_g1	1170	2.8499e-66	similar to FK506 suppressor Sfk1 [Botrytis cinerea T4] >gi|472238195|gb|EMR83069.1| putative fk506 suppressor sfk1 protein [Botrytis cinerea BcDW1]	--	--	--	1.0763e-08	Protein sfk1 OS=Schizosaccharomyces pombe (strain 972 / ATCC 24843) GN=sfk1 PE=3 SV=1	Uncharacterized protein family UPF0004//Glycophorin A	GO:0009451	RNA modification	GO:0051539//GO:0003824	4 iron, 4 sulfur cluster binding//catalytic activity	GO:0016021	integral component of membrane	--
c7748_g1	438	--	--	--	--	--	--	--	--	--	--	--	--	--	--	--
c43255_g1	986	3.51594e-76	hypothetical protein JCGZ_14515 [Jatropha curcas]	--	--	--	1.16288e-63	LOB domain-containing protein 30 OS=Arabidopsis thaliana GN=LBD30 PE=2 SV=1	--	--	--	--	--	--	--	--
c62497_g1	302	1.69288e-47	hypothetical protein DOTSEDRAFT_147650 [Dothistroma septosporum NZE10]	--	--	--	--	--	--	--	--	--	--	--	--	--
c5946_g1	330	--	--	--	--	--	--	--	--	--	--	--	--	--	--	--
c89519_g1	213	--	--	--	--	--	--	--	CBL proto-oncogene N-terminal domain 1	GO:0007166//GO:0007165	cell surface receptor signaling pathway//signal transduction	GO:0004871	signal transducer activity	GO:0005634	nucleus	--
c63619_g1	514	--	--	--	--	--	--	--	--	--	--	--	--	--	--	--
c64785_g1	604	2.84347e-17	Uncharacterized protein TCM_044158 [Theobroma cacao] >gi|508727304|gb|EOY19201.1| Uncharacterized protein TCM_044158 [Theobroma cacao]	--	--	--	--	--	--	--	--	--	--	--	--	--
c123931_g1	225	--	--	--	--	--	--	--	--	--	--	--	--	--	--	--
c48563_g1	1013	2.86242e-119	Non-intrinsic ABC protein 14 [Theobroma cacao] >gi|508710949|gb|EOY02846.1| Non-intrinsic ABC protein 14 [Theobroma cacao]	9.03582e-111	PREDICTED: Vitis vinifera ABC transporter I family member 11, chloroplastic-like (LOC100242979), mRNA	--	2.61009e-100	ABC transporter I family member 11, chloroplastic OS=Arabidopsis thaliana GN=ABCI11 PE=2 SV=1	Archaeal ATPase//ABC transporter//Protein of unknown function, DUF258//FtsK/SpoIIIE family//Type II/IV secretion system protein//Miro-like protein//Ethanolamine utilisation - propanediol utilisation	GO:0007059//GO:0051301//GO:0006810//GO:0007264//GO:0006576//GO:0007049	chromosome segregation//cell division//transport//small GTPase mediated signal transduction//cellular biogenic amine metabolic process//cell cycle	GO:0005525//GO:0003677//GO:0016887//GO:0003924//GO:0000166//GO:0005524	GTP binding//DNA binding//ATPase activity//GTPase activity//nucleotide binding//ATP binding	GO:0016021//GO:0005622	integral component of membrane//intracellular	Multidrug/pheromone exporter, ABC superfamily
c19207_g1	332	--	--	--	--	--	--	--	--	--	--	--	--	--	--	--
c76344_g1	241	--	--	--	--	--	--	--	--	--	--	--	--	--	--	--
c39490_g1	336	--	--	--	--	--	--	--	--	--	--	--	--	--	--	--
c52955_g1	1356	1.83051e-84	PREDICTED: oxidation resistance protein 1-like [Fragaria vesca subsp. vesca]	--	--	--	1.88811e-11	Oxidation resistance protein 1 OS=Ashbya gossypii (strain ATCC 10895 / CBS 109.51 / FGSC 9923 / NRRL Y-1056) GN=OXR1 PE=3 SV=2	--	--	--	--	--	--	--	Oxidation resistance protein
c57913_g1	958	--	--	--	--	--	--	--	--	--	--	--	--	--	--	--
c117648_g1	211	1.11058e-10	Chain A, Chloroperoxidase Bromide Complex >gi|110590978|pdb|2CIW|A Chain A, Chloroperoxidase Iodide Complex >gi|110590979|pdb|2CIX|A Chain A, Chloroperoxidase Complexed With Cyclopentanedione >gi|110590980|pdb|2CIY|A Chain A, Chloroperoxidase Complexed With Cyanide And Dmso >gi|110590981|pdb|2CIZ|A Chain A, Chloroperoxidase Complexed With Acetate >gi|110590982|pdb|2CJ0|A Chain A, Chloroperoxidase…	--	--	--	5.79505e-12	Chloroperoxidase OS=Caldariomyces fumago GN=CPO PE=1 SV=3	Peroxidase, family 2	GO:0006804//GO:0006979	peroxidase reaction//response to oxidative stress	GO:0004601//GO:0016491	peroxidase activity//oxidoreductase activity	--	--	--
c57996_g1	3569	0	P-loop containing nucleoside triphosphate hydrolases superfamily protein [Theobroma cacao] >gi|508703837|gb|EOX95733.1| P-loop containing nucleoside triphosphate hydrolases superfamily protein [Theobroma cacao]	--	--	--	0	DEAD-box ATP-dependent RNA helicase 26 OS=Arabidopsis thaliana GN=RH26 PE=1 SV=2	DEAD/DEAH box helicase//Type III restriction enzyme, res subunit//Helicase conserved C-terminal domain	--	--	GO:0008026//GO:0003676//GO:0005524//GO:0016787//GO:0004386//GO:0003677	ATP-dependent helicase activity//nucleic acid binding//ATP binding//hydrolase activity//helicase activity//DNA binding	--	--	ATP-dependent RNA helicase pitchoune
c60829_g1	331	--	--	--	--	--	--	--	--	--	--	--	--	--	--	--
c33815_g1	201	--	--	--	--	--	--	--	--	--	--	--	--	--	--	--
c54991_g1	800	--	--	--	--	--	--	--	--	--	--	--	--	--	--	--
c43955_g1	2399	1.00663e-168	PREDICTED: isocitrate lyase-like [Fragaria vesca subsp. vesca]	--	--	isocitrate lyase	1.28984e-169	Isocitrate lyase OS=Brassica napus PE=2 SV=1	Uncharacterised BCR, YnfA/UPF0060 family//Isocitrate lyase family	GO:0008152	metabolic process	GO:0003824	catalytic activity	GO:0016020	membrane	Isocitrate lyase
c82633_g1	294	--	--	--	--	--	--	--	Interferon-induced transmembrane protein	GO:0009607	response to biotic stimulus	--	--	GO:0016021	integral component of membrane	--
c56062_g2	1614	0	PREDICTED: patellin-3-like [Fragaria vesca subsp. vesca]	7.65181e-24	PREDICTED: Solanum lycopersicum patellin-5-like (LOC101263525), mRNA	--	1.15538e-149	Patellin-5 OS=Arabidopsis thaliana GN=PATL5 PE=1 SV=2	--	--	--	--	--	--	--	Phosphatidylinositol transfer protein SEC14 and related proteins
c66108_g1	335	--	--	--	--	--	--	--	--	--	--	--	--	--	--	--
c31352_g1	708	3.73241e-26	hypothetical protein M437DRAFT_73364 [Aureobasidium melanogenum CBS 110374]	--	--	--	--	--	--	--	--	--	--	--	--	--
c45942_g1	2210	3.96464e-139	Radical SAM superfamily protein isoform 1 [Theobroma cacao] >gi|590694481|ref|XP_007044620.1| Radical SAM superfamily protein isoform 1 [Theobroma cacao] >gi|508708554|gb|EOY00451.1| Radical SAM superfamily protein isoform 1 [Theobroma cacao] >gi|508708555|gb|EOY00452.1| Radical SAM superfamily protein isoform 1 [Theobroma cacao]	--	--	23S rRNA (adenine2503-C2)-methyltransferase	3.22732e-78	Dual-specificity RNA methyltransferase RlmN OS=Geobacter sulfurreducens (strain ATCC 51573 / DSM 12127 / PCA) GN=rlmN PE=3 SV=1	--	--	--	--	--	--	--	--
c103548_g1	594	--	--	--	--	--	--	--	--	--	--	--	--	--	--	--
c72184_g1	223	1.78414e-11	hypothetical protein M436DRAFT_68035 [Aureobasidium pullulans var. namibiae CBS 147.97]	--	--	--	--	--	--	--	--	--	--	--	--	--
c100862_g1	295	--	--	--	--	--	--	--	--	--	--	--	--	--	--	--
c93842_g1	301	1.05322e-13	hypothetical protein BAUCODRAFT_216599 [Baudoinia compniacensis UAMH 10762] >gi|449297943|gb|EMC93960.1| hypothetical protein BAUCODRAFT_216599 [Baudoinia compniacensis UAMH 10762]	--	--	--	--	--	--	--	--	--	--	--	--	--
c16325_g1	618	--	--	--	--	--	--	--	--	--	--	--	--	--	--	--
c42590_g1	333	--	--	--	--	--	--	--	--	--	--	--	--	--	--	--
c82484_g1	242	--	--	--	--	--	--	--	--	--	--	--	--	--	--	--
c17692_g1	225	--	--	--	--	--	--	--	--	--	--	--	--	--	--	--
c41208_g1	659	1.42965e-09	disease resistance response protein [Arachis hypogaea]	--	--	--	1.66079e-08	Defensin-like protein OS=Vigna unguiculata PE=3 SV=1	Gamma-thionin family	GO:0006952	defense response	--	--	--	--	--
c35109_g1	302	--	--	--	--	--	--	--	--	--	--	--	--	--	--	--
c43294_g2	265	--	--	--	--	--	--	--	--	--	--	--	--	--	--	--
c120111_g1	213	--	--	--	--	--	--	--	--	--	--	--	--	--	--	--
c7601_g1	297	--	--	--	--	--	--	--	--	--	--	--	--	--	--	--
c89349_g1	233	--	--	--	--	--	--	--	--	--	--	--	--	--	--	--
c36880_g2	307	4.63684e-07	PREDICTED: pleiotropic drug resistance protein 1-like [Vitis vinifera]	--	--	--	2.5336e-07	ABC transporter G family member 40 OS=Arabidopsis thaliana GN=ABCG40 PE=1 SV=1	--	--	--	--	--	--	--	--
c48598_g1	665	--	--	--	--	--	--	--	--	--	--	--	--	--	--	--
c117126_g1	1715	0	hypothetical protein DOTSEDRAFT_67888 [Dothistroma septosporum NZE10]	--	--	kynurenine 3-monooxygenase	2.81144e-175	Kynurenine 3-monooxygenase OS=Neosartorya fumigata (strain ATCC MYA-4609 / Af293 / CBS 101355 / FGSC A1100) GN=bna4 PE=3 SV=1	FAD dependent oxidoreductase//Squalene epoxidase//Glucose inhibited division protein A//Pyridine nucleotide-disulphide oxidoreductase//Pyridine nucleotide-disulphide oxidoreductase//3-hydroxyacyl-CoA dehydrogenase, NAD binding domain	GO:0006631//GO:0006694//GO:0006568//GO:0006574//GO:0006633//GO:0055114//GO:0018874//GO:0006554//GO:0006550//GO:0006552//GO:0008033//GO:0016114	fatty acid metabolic process//steroid biosynthetic process//tryptophan metabolic process//valine catabolic process//fatty acid biosynthetic process//oxidation-reduction process//benzoate metabolic process//lysine catabolic process//isoleucine catabolic process//leucine catabolic process//tRNA processing//terpenoid biosynthetic process	GO:0003857//GO:0004506//GO:0016491//GO:0050660	3-hydroxyacyl-CoA dehydrogenase activity//squalene monooxygenase activity//oxidoreductase activity//flavin adenine dinucleotide binding	GO:0016021	integral component of membrane	Kynurenine 3-monooxygenase and related flavoprotein monooxygenases
c39433_g1	1002	--	--	--	--	--	--	--	Aldehyde dehydrogenase family	GO:0055114//GO:0008152	oxidation-reduction process//metabolic process	GO:0016491	oxidoreductase activity	--	--	--
c120524_g1	278	--	--	--	--	--	--	--	--	--	--	--	--	--	--	--
c33938_g1	3416	0	hypothetical protein DOTSEDRAFT_73991 [Dothistroma septosporum NZE10]	--	--	--	6.5859e-98	Probable actin-related protein 8 OS=Schizosaccharomyces pombe (strain 972 / ATCC 24843) GN=SPAC664.02c PE=1 SV=2	MreB/Mbl protein//Nuclear transport factor 2 (NTF2) domain	GO:0006810//GO:0000902	transport//cell morphogenesis	--	--	GO:0005622	intracellular	Actin-related protein
c104363_g1	307	--	--	--	--	--	--	--	--	--	--	--	--	--	--	--
c87863_g1	208	2.36017e-11	Zinc finger RING-type protein [Macrophomina phaseolina MS6]	--	--	--	--	--	--	--	--	--	--	--	--	--
c37977_g1	299	--	--	--	--	--	--	--	--	--	--	--	--	--	--	--
c59023_g1	2736	9.90668e-92	hypothetical protein [Beta vulgaris]	2.75137e-40	Vitis vinifera clone SS0ABG24YL12	--	1.18608e-36	WAT1-related protein At3g02690, chloroplastic OS=Arabidopsis thaliana GN=At3g02690 PE=2 SV=1	SCAN domain//Auxin binding protein//C terminal SARAH domain of Mst1//EamA-like transporter family//KNOX2 domain	GO:0009069//GO:0007165//GO:0006355//GO:0016310	serine family amino acid metabolic process//signal transduction//regulation of transcription, DNA-templated//phosphorylation	GO:0003700//GO:0004872//GO:0003677//GO:0004674	sequence-specific DNA binding transcription factor activity//receptor activity//DNA binding//protein serine/threonine kinase activity	GO:0005634//GO:0016020//GO:0005667//GO:0005788	nucleus//membrane//transcription factor complex//endoplasmic reticulum lumen	--
c47211_g1	1086	5.06605e-106	hypothetical protein JCGZ_13777 [Jatropha curcas]	7.66697e-97	Ricinus communis Dual specificity protein phosphatase, putative, mRNA	dual specificity MAP kinase phosphatase	7.1464e-92	Protein-tyrosine-phosphatase IBR5 OS=Arabidopsis thaliana GN=IBR5 PE=1 SV=1	Protein-tyrosine phosphatase//Dual specificity phosphatase, catalytic domain//Sec23/Sec24 zinc finger	GO:0006570//GO:0006470//GO:0006888//GO:0006886	tyrosine metabolic process//protein dephosphorylation//ER to Golgi vesicle-mediated transport//intracellular protein transport	GO:0004725//GO:0008138//GO:0008270	protein tyrosine phosphatase activity//protein tyrosine/serine/threonine phosphatase activity//zinc ion binding	GO:0030127	COPII vesicle coat	Dual specificity phosphatase
c61617_g1	723	3.89192e-142	hypothetical protein DOTSEDRAFT_75796 [Dothistroma septosporum NZE10]	--	--	--	5.81083e-08	Putative RNA polymerase II subunit B1 CTD phosphatase rtr1 OS=Schizosaccharomyces pombe (strain 972 / ATCC 24843) GN=SPAC23A1.16c PE=3 SV=1	Small Multidrug Resistance protein	--	--	--	--	GO:0016021	integral component of membrane	Uncharacterized conserved protein
c89705_g1	269	8.19595e-18	hypothetical protein AALP_AA6G029600 [Arabis alpina]	--	--	--	--	--	--	--	--	--	--	--	--	--
c108236_g1	458	3.57308e-66	hypothetical protein BAUCODRAFT_31474 [Baudoinia compniacensis UAMH 10762] >gi|449303151|gb|EMC99159.1| hypothetical protein BAUCODRAFT_31474 [Baudoinia compniacensis UAMH 10762]	--	--	--	4.67742e-30	Fatty acid amide hydrolase OS=Arabidopsis thaliana GN=FAAH PE=1 SV=1	Amidase	--	--	GO:0016884	carbon-nitrogen ligase activity, with glutamine as amido-N-donor	--	--	Amidases
c33346_g1	1232	--	--	--	--	--	--	--	--	--	--	--	--	--	--	--
c53955_g1	2163	0	PREDICTED: CMP-N-acetylneuraminate-beta-galactosamide-alpha-2,3-sialyltransferase 1 [Cucumis melo]	6.67848e-150	PREDICTED: Vitis vinifera uncharacterized LOC100258280 (LOC100258280), mRNA	--	9.13863e-13	CMP-N-acetylneuraminate-poly-alpha-2,8-sialyltransferase OS=Pan troglodytes GN=ST8SIA4 PE=2 SV=1	YEATS family//Glycosyltransferase family 29 (sialyltransferase)//KNOX2 domain	GO:0006486//GO:0006355	protein glycosylation//regulation of transcription, DNA-templated	GO:0008373//GO:0003677	sialyltransferase activity//DNA binding	GO:0005634	nucleus	--
c8315_g1	268	--	--	--	--	--	--	--	Importin beta binding domain	GO:0006606//GO:0015031	protein import into nucleus//protein transport	GO:0008565	protein transporter activity	GO:0005737//GO:0005634	cytoplasm//nucleus	--
c37299_g1	865	--	--	--	--	--	--	--	--	--	--	--	--	--	--	--
c32662_g1	381	2.86771e-26	hypothetical protein MYCGRDRAFT_28495, partial [Zymoseptoria tritici IPO323] >gi|339470107|gb|EGP85205.1| hypothetical protein MYCGRDRAFT_28495 [Zymoseptoria tritici IPO323]	--	--	--	--	--	Uncharacterized protein family UPF0004	GO:0009451	RNA modification	GO:0051539//GO:0003824	4 iron, 4 sulfur cluster binding//catalytic activity	--	--	--
c121597_g1	225	4.0384e-11	hypothetical protein MPH_10911 [Macrophomina phaseolina MS6]	--	--	--	--	--	--	--	--	--	--	--	--	--
c99242_g1	276	5.46667e-10	hypothetical protein BofuT4_P147140.1 [Botrytis cinerea T4]	--	--	--	--	--	RNA recognition motif. (a.k.a. RRM, RBD, or RNP domain)	--	--	GO:0097159//GO:0003676//GO:1901363	organic cyclic compound binding//nucleic acid binding//heterocyclic compound binding	--	--	--
c54605_g1	2540	1.22655e-125	PREDICTED: uncharacterized protein LOC100267740 [Vitis vinifera]	--	--	RING finger protein 165	1.52618e-48	E3 ubiquitin-protein ligase MBR2 OS=Arabidopsis thaliana GN=MBR2 PE=1 SV=1	Ring finger domain//zinc-RING finger domain//RING-H2 zinc finger//PHD-finger//Photosystem II reaction centre I protein (PSII 4.8 kDa protein)//DASH complex subunit Dad4//Anaphase-promoting complex subunit 11 RING-H2 finger//Zinc finger, C3HC4 type (RING finger)	GO:0015979//GO:0016567//GO:0008608	photosynthesis//protein ubiquitination//attachment of spindle microtubules to kinetochore	GO:0004842//GO:0005515//GO:0008270//GO:0046872	ubiquitin-protein transferase activity//protein binding//zinc ion binding//metal ion binding	GO:0009539//GO:0009523//GO:0072686//GO:0042729//GO:0005680//GO:0016020	photosystem II reaction center//photosystem II//mitotic spindle//DASH complex//anaphase-promoting complex//membrane	FOG: Predicted E3 ubiquitin ligase
c54232_g2	1651	--	--	--	--	--	--	--	--	--	--	--	--	--	--	--
c30987_g1	233	--	--	--	--	--	--	--	--	--	--	--	--	--	--	--
c8235_g2	372	1.54902e-70	hypothetical protein LEMA_P058000.1 [Leptosphaeria maculans JN3] >gi|312210680|emb|CBX90766.1| hypothetical protein LEMA_P058000.1 [Leptosphaeria maculans JN3]	--	--	--	--	--	--	--	--	--	--	--	--	--
c41857_g1	613	--	--	--	--	--	--	--	--	--	--	--	--	--	--	--
c15065_g1	230	--	--	--	--	--	--	--	--	--	--	--	--	--	--	--
c66721_g1	224	--	--	--	--	--	--	--	--	--	--	--	--	--	--	--
c86797_g1	319	3.45118e-27	hypothetical protein DOTSEDRAFT_56430 [Dothistroma septosporum NZE10]	--	--	--	--	--	Seryl-tRNA synthetase N-terminal domain//Autophagy protein Apg6//HlyD family secretion protein	GO:0006434//GO:0006563//GO:0006914//GO:0006566//GO:0055085//GO:0006544	seryl-tRNA aminoacylation//L-serine metabolic process//autophagy//threonine metabolic process//transmembrane transport//glycine metabolic process	GO:0005524//GO:0000166//GO:0004828	ATP binding//nucleotide binding//serine-tRNA ligase activity	GO:0016020//GO:0005737	membrane//cytoplasm	--
c54564_g1	2302	--	--	--	--	--	--	--	Regulator of G protein signalling-like domain	GO:0043087	regulation of GTPase activity	GO:0005089	Rho guanyl-nucleotide exchange factor activity	GO:0005737	cytoplasm	--
c55050_g1	659	--	--	--	--	--	--	--	--	--	--	--	--	--	--	--
c54219_g1	1222	4.10674e-143	PREDICTED: mitochondrial amidoxime reducing component 2 [Malus domestica]	--	--	--	1.41261e-38	Mitochondrial amidoxime reducing component 2 OS=Rattus norvegicus GN=Marc2 PE=2 SV=1	MOSC domain	--	--	GO:0030151//GO:0003824//GO:0030170	molybdenum ion binding//catalytic activity//pyridoxal phosphate binding	--	--	Uncharacterized Fe-S protein
c62884_g1	208	--	--	--	--	--	--	--	--	--	--	--	--	--	--	--
c76716_g1	418	--	--	--	--	--	--	--	--	--	--	--	--	--	--	--
c101853_g1	275	--	--	--	--	--	--	--	--	--	--	--	--	--	--	--
c518_g1	228	--	--	--	--	--	--	--	--	--	--	--	--	--	--	--
c82074_g1	293	3.02635e-30	hypothetical protein NECHADRAFT_87909 [Nectria haematococca mpVI 77-13-4] >gi|256728459|gb|EEU41816.1| hypothetical protein NECHADRAFT_87909 [Nectria haematococca mpVI 77-13-4]	--	--	--	4.06247e-20	Trichodiene oxygenase OS=Fusarium sporotrichioides GN=TRI4 PE=3 SV=1	Cytochrome P450	GO:0055114	oxidation-reduction process	GO:0016705//GO:0005506//GO:0046872//GO:0016491//GO:0020037	oxidoreductase activity, acting on paired donors, with incorporation or reduction of molecular oxygen//iron ion binding//metal ion binding//oxidoreductase activity//heme binding	--	--	--
c78874_g1	251	--	--	--	--	--	--	--	--	--	--	--	--	--	--	--
c42488_g1	1410	--	--	--	--	--	--	--	--	--	--	--	--	--	--	--
c54082_g1	3098	0	PREDICTED: subtilisin-like protease [Vitis vinifera] >gi|296090288|emb|CBI40107.3| unnamed protein product [Vitis vinifera]	0	PREDICTED: Vitis vinifera subtilisin-like protease (LOC100245233), mRNA	--	4.63371e-98	Subtilisin-like protease OS=Arabidopsis thaliana GN=ARA12 PE=1 SV=1	Fn3-like domain (DUF1034)//Polyomavirus coat protein//Peptidase inhibitor I9//Subtilase family	GO:0043086//GO:0006508	negative regulation of catalytic activity//proteolysis	GO:0042802//GO:0004252//GO:0005198	identical protein binding//serine-type endopeptidase activity//structural molecule activity	GO:0016020//GO:0019028//GO:0005618	membrane//viral capsid//cell wall	--
c47089_g1	356	--	--	--	--	--	--	--	--	--	--	--	--	--	--	--
c18683_g1	256	--	--	--	--	--	--	--	--	--	--	--	--	--	--	--
c96478_g1	213	1.13598e-37	hypothetical protein PTT_07441 [Pyrenophora teres f. teres 0-1] >gi|311330367|gb|EFQ94786.1| hypothetical protein PTT_07441 [Pyrenophora teres f. teres 0-1]	--	--	--	5.23118e-09	Zinc-type alcohol dehydrogenase-like protein PB24D3.08c OS=Schizosaccharomyces pombe (strain 972 / ATCC 24843) GN=SPAPB24D3.08c PE=3 SV=1	Zinc-binding dehydrogenase//Phosphatidylinositolglycan class N (PIG-N)	GO:0006506//GO:0055114	GPI anchor biosynthetic process//oxidation-reduction process	GO:0000166//GO:0016491//GO:0016740//GO:0008270	nucleotide binding//oxidoreductase activity//transferase activity//zinc ion binding	GO:0005789	endoplasmic reticulum membrane	--
c56068_g7	794	8.18298e-20	PREDICTED: uncharacterized protein LOC103932786 [Pyrus x bretschneideri]	--	--	--	--	--	--	--	--	--	--	--	--	--
c38800_g1	217	--	--	5.51227e-07	Zebrafish DNA sequence from clone DKEYP-59C12 in linkage group 18, complete sequence	--	--	--	--	--	--	--	--	--	--	--
c113136_g1	252	--	--	--	--	--	--	--	--	--	--	--	--	--	--	--
c92926_g1	1325	1.98577e-123	hypothetical protein DOTSEDRAFT_68245 [Dothistroma septosporum NZE10]	--	--	--	--	--	--	--	--	--	--	--	--	--
c92824_g1	338	--	--	--	--	--	--	--	--	--	--	--	--	--	--	--
c95853_g1	221	--	--	--	--	--	--	--	--	--	--	--	--	--	--	--
c91473_g1	390	--	--	--	--	--	--	--	Yeast PIR protein repeat//Origin recognition complex subunit 6 (ORC6)	GO:0006260//GO:0042546	DNA replication//cell wall biogenesis	GO:0005199//GO:0003677	structural constituent of cell wall//DNA binding	GO:0005664//GO:0005618	nuclear origin of replication recognition complex//cell wall	--
c91510_g1	237	--	--	--	--	--	--	--	--	--	--	--	--	--	--	--
c68154_g1	247	2.10771e-07	hypothetical protein VITISV_019516 [Vitis vinifera]	--	--	--	--	--	--	--	--	--	--	--	--	--
c65779_g1	337	--	--	--	--	--	--	--	--	--	--	--	--	--	--	--
c46472_g1	362	--	--	--	--	--	--	--	--	--	--	--	--	--	--	--
c105653_g1	224	--	--	--	--	--	--	--	--	--	--	--	--	--	--	--
c40348_g1	475	--	--	--	--	--	--	--	--	--	--	--	--	--	--	--
c106653_g1	321	1.25858e-66	Catalase [Taphrina deformans PYCC 5710]	--	--	catalase	8.08549e-39	Peroxisomal catalase OS=Candida boidinii GN=CTA1 PE=3 SV=1	Catalase	GO:0006979//GO:0055114//GO:0006568//GO:0015947//GO:0006804	response to oxidative stress//oxidation-reduction process//tryptophan metabolic process//methane metabolic process//peroxidase reaction	GO:0020037//GO:0004096	heme binding//catalase activity	--	--	Catalase
c64400_g1	280	2.80965e-32	hypothetical protein AUEXF2481DRAFT_25537 [Aureobasidium subglaciale EXF-2481]	--	--	--	--	--	Common central domain of tyrosinase	GO:0008152	metabolic process	GO:0016491	oxidoreductase activity	--	--	--
c123888_g1	251	2.73879e-08	GJ22316 [Drosophila virilis] >gi|194145520|gb|EDW61916.1| GJ22316 [Drosophila virilis]	--	--	--	1.17732e-07	FK506-binding protein 2 OS=Gibberella zeae (strain PH-1 / ATCC MYA-4620 / FGSC 9075 / NRRL 31084) GN=FPR2 PE=3 SV=2	FKBP-type peptidyl-prolyl cis-trans isomerase	GO:0006457	protein folding	--	--	--	--	FKBP-type peptidyl-prolyl cis-trans isomerase
c72870_g1	461	--	--	--	--	--	--	--	Ribosomal protein L41	GO:0006412//GO:0042254	translation//ribosome biogenesis	GO:0003735	structural constituent of ribosome	GO:0005840	ribosome	--
c26814_g1	591	--	--	--	--	--	--	--	--	--	--	--	--	--	--	--
c55293_g1	441	4.56159e-23	uncharacterized protein CPUR_03496 [Claviceps purpurea 20.1]	--	--	--	5.47787e-11	Copia protein OS=Drosophila melanogaster GN=GIP PE=1 SV=3	--	--	--	--	--	--	--	--
c78894_g1	280	1.21179e-14	ribosomal protein L28e [Mortierella verticillata NRRL 6337]	--	--	--	3.34317e-09	60S ribosomal protein L28 OS=Mus musculus GN=Rpl28 PE=1 SV=2	--	--	--	--	--	--	--	60S ribosomal protein L28
c44090_g1	562	4.7396e-12	hypothetical protein EUGRSUZ_L020301, partial [Eucalyptus grandis]	--	--	ATP-dependent RNA helicase DDX49/DBP8	6.86424e-12	DEAD-box ATP-dependent RNA helicase 36 OS=Arabidopsis thaliana GN=RH36 PE=2 SV=1	--	--	--	--	--	--	--	ATP-dependent RNA helicase
c54931_g1	1764	4.35736e-101	PREDICTED: CBS domain-containing protein CBSX6-like [Citrus sinensis]	3.01335e-23	Mimulus guttatus clone MGBa-65G3, complete sequence	--	1.78396e-83	CBS domain-containing protein CBSX6 OS=Arabidopsis thaliana GN=CBSX6 PE=1 SV=1	CBS domain	--	--	GO:0030554	adenyl nucleotide binding	--	--	--
c72557_g1	269	1.19174e-46	60S ribosomal protein, putative [Acanthamoeba castellanii str. Neff] >gi|440796466|gb|ELR17575.1| 60S ribosomal protein, putative [Acanthamoeba castellanii str. Neff]	--	--	large subunit ribosomal protein L30e	1.48001e-44	60S ribosomal protein L30-2 OS=Arabidopsis thaliana GN=RPL30B PE=3 SV=1	--	--	--	--	--	--	--	60S ribosomal protein L30
c120930_g1	232	--	--	--	--	--	--	--	--	--	--	--	--	--	--	--
c7438_g1	1334	2.98142e-143	PREDICTED: uncharacterized rhomboid protein AN10929-like [Vitis vinifera]	--	--	--	9.07293e-12	Inactive rhomboid protein 1 OS=Danio rerio GN=rhbdf1 PE=2 SV=1	Rhomboid family//Protein involved in formate dehydrogenase formation	--	--	GO:0004252	serine-type endopeptidase activity	GO:0005737//GO:0016021	cytoplasm//integral component of membrane	Rhomboid family proteins
c93416_g1	240	--	--	--	--	--	--	--	--	--	--	--	--	--	--	--
c52950_g1	777	--	--	--	--	--	--	--	--	--	--	--	--	--	--	--
c120200_g1	541	4.53537e-109	hypothetical protein DOTSEDRAFT_42253 [Dothistroma septosporum NZE10]	--	--	brefeldin A-inhibited guanine nucleotide-exchange protein	1.46537e-59	Protein transport protein sec71 OS=Schizosaccharomyces pombe (strain 972 / ATCC 24843) GN=sec71 PE=1 SV=1	Sec7 domain	GO:0043087//GO:0032012	regulation of GTPase activity//regulation of ARF protein signal transduction	GO:0005086	ARF guanyl-nucleotide exchange factor activity	--	--	Guanine nucleotide exchange factor
c47348_g1	298	--	--	--	--	--	--	--	--	--	--	--	--	--	--	--
c13760_g1	421	4.82121e-17	hypothetical protein DOTSEDRAFT_78906 [Dothistroma septosporum NZE10]	--	--	--	2.85774e-07	3-hydroxy-3-methylglutaryl-coenzyme A reductase OS=Phycomyces blakesleeanus (strain ATCC 8743b / FGSC 10004 / NBRC 33097 / NRRL 1555) GN=hmgA PE=3 SV=2	Hydroxymethylglutaryl-coenzyme A reductase	GO:0015936//GO:0055114//GO:0006694	coenzyme A metabolic process//oxidation-reduction process//steroid biosynthetic process	GO:0004420//GO:0050662	hydroxymethylglutaryl-CoA reductase (NADPH) activity//coenzyme binding	--	--	3-hydroxy-3-methylglutaryl-CoA (HMG-CoA) reductase
c114639_g1	900	2.85258e-163	hypothetical protein DOTSEDRAFT_71238 [Dothistroma septosporum NZE10]	--	--	--	2.50254e-26	Beige protein homolog 1 OS=Schizosaccharomyces pombe (strain 972 / ATCC 24843) GN=lvs1 PE=1 SV=2	--	--	--	--	--	--	--	Lysosomal trafficking regulator LYST and related BEACH and WD40 repeat proteins
c37990_g2	218	6.92304e-24	hypothetical protein DOTSEDRAFT_45144 [Dothistroma septosporum NZE10]	--	--	--	1.53947e-07	Adenylate kinase isoenzyme 6 OS=Homo sapiens GN=AK6 PE=1 SV=1	IstB-like ATP binding protein//AAA domain (dynein-related subfamily)//ATPase family associated with various cellular activities (AAA)//Holliday junction DNA helicase ruvB N-terminus//SRP54-type protein, GTPase domain//Protein of unknown function, DUF258//DnaB-like helicase C terminal domain//NTPase//Uncharacterised P-loop hydrolase UPF0079//RNA helicase//Conserved hypothetical ATP binding protein…	GO:0007049//GO:0006310//GO:0006281//GO:0006260//GO:0070526//GO:0051301//GO:0006614//GO:0007059//GO:0006810	cell cycle//DNA recombination//DNA repair//DNA replication//threonylcarbamoyladenosine biosynthetic process//cell division//SRP-dependent cotranslational protein targeting to membrane//chromosome segregation//transport	GO:0003723//GO:0009378//GO:0003724//GO:0003924//GO:0000166//GO:0005524//GO:0098519//GO:0005525//GO:0003677//GO:0016887//GO:0003678	RNA binding//four-way junction helicase activity//RNA helicase activity//GTPase activity//nucleotide binding//ATP binding//nucleotide phosphatase activity, acting on free nucleotides//GTP binding//DNA binding//ATPase activity//DNA helicase activity	GO:0005657//GO:0009379//GO:0016021	replication fork//Holliday junction helicase complex//integral component of membrane	Predicted nucleotide kinase/nuclear protein involved oxidative stress response
c6931_g1	461	4.53088e-87	helicase-like protein [Dothistroma septosporum NZE10]	--	--	--	3.89685e-24	ATP-dependent rRNA helicase spb4 OS=Aspergillus terreus (strain NIH 2624 / FGSC A1156) GN=spb4 PE=3 SV=1	--	--	--	--	--	--	--	ATP-dependent RNA helicase
c78257_g1	600	8.8651e-18	PREDICTED: uncharacterized protein LOC103961225 [Pyrus x bretschneideri]	--	--	--	--	--	--	--	--	--	--	--	--	--
c49635_g3	491	--	--	--	--	--	--	--	--	--	--	--	--	--	--	--
c43075_g2	542	--	--	--	--	--	--	--	--	--	--	--	--	--	--	--
c74205_g1	415	1.43413e-08	hypothetical protein AALP_AAs40902U000100 [Arabis alpina]	--	--	--	--	--	--	--	--	--	--	--	--	--
c37218_g1	1814	0	hypothetical protein JCGZ_21257 [Jatropha curcas]	--	--	pectinesterase	3.95112e-157	Pectinesterase 2.2 OS=Solanum lycopersicum GN=PME2.2 PE=3 SV=1	Pectinesterase//Plant invertase/pectin methylesterase inhibitor	GO:0042545//GO:0005982//GO:0005985	cell wall modification//starch metabolic process//sucrose metabolic process	GO:0004857//GO:0030599	enzyme inhibitor activity//pectinesterase activity	GO:0005618	cell wall	--
c66568_g1	208	--	--	--	--	--	--	--	--	--	--	--	--	--	--	--
c121398_g1	305	2.90071e-09	metallothionein [Ganoderma lucidum]	1.28626e-44	Garnoderma lucidum metallothionein mRNA, complete cds	--	--	--	--	--	--	--	--	--	--	--
c100824_g1	213	--	--	--	--	--	--	--	--	--	--	--	--	--	--	--
c111261_g1	365	--	--	--	--	--	--	--	--	--	--	--	--	--	--	--
c121545_g1	322	1.86557e-64	hexokinase [Cyphellophora europaea CBS 101466] >gi|568117305|gb|ETN39922.1| hexokinase [Cyphellophora europaea CBS 101466]	--	--	hexokinase	4.04522e-55	Hexokinase OS=Emericella nidulans (strain FGSC A4 / ATCC 38163 / CBS 112.46 / NRRL 194 / M139) GN=hxkA PE=1 SV=2	FGGY family of carbohydrate kinases, N-terminal domain//Hexokinase	GO:0005975	carbohydrate metabolic process	GO:0005524//GO:0016773	ATP binding//phosphotransferase activity, alcohol group as acceptor	--	--	Hexokinase
c52571_g1	886	0	hypothetical protein A1O3_06638 [Capronia epimyces CBS 606.96] >gi|590007615|gb|EXJ82823.1| hypothetical protein A1O3_06638 [Capronia epimyces CBS 606.96]	7.87606e-111	Nectria haematococca mpVI 77-13-4 hypothetical protein, mRNA	--	3.08728e-28	Putative polyol transporter 2 OS=Arabidopsis thaliana GN=PLT2 PE=3 SV=1	Major Facilitator Superfamily//Sugar (and other) transporter	GO:0055085	transmembrane transport	GO:0022857	transmembrane transporter activity	GO:0016021	integral component of membrane	Predicted transporter (major facilitator superfamily)
c94503_g1	360	--	--	--	--	--	--	--	--	--	--	--	--	--	--	--
c120851_g1	283	--	--	--	--	--	--	--	--	--	--	--	--	--	--	--
c35468_g1	589	--	--	--	--	--	--	--	--	--	--	--	--	--	--	--
c86559_g1	270	3.00626e-25	hypothetical protein DICSQDRAFT_111220 [Dichomitus squalens LYAD-421 SS1] >gi|395325425|gb|EJF57848.1| hypothetical protein DICSQDRAFT_111220 [Dichomitus squalens LYAD-421 SS1]	--	--	--	--	--	--	--	--	--	--	--	--	--
c58203_g1	2825	0	PREDICTED: uncharacterized protein LOC100249628 [Vitis vinifera]	0	Populus trichocarpa predicted protein, mRNA	--	2.39299e-99	Serine/threonine-protein kinase fray2 OS=Dictyostelium discoideum GN=fray2 PE=3 SV=1	Protein kinase domain//Protein tyrosine kinase	GO:0006468	protein phosphorylation	GO:0005524//GO:0004672	ATP binding//protein kinase activity	--	--	Ste20-like serine/threonine protein kinase
c100266_g1	251	7.30277e-27	PREDICTED: LOW QUALITY PROTEIN: pre-mRNA-splicing factor SLU7-like [Citrus sinensis]	--	--	pre-mRNA-processing factor SLU7	2.02883e-26	Pre-mRNA-splicing factor SLU7-A OS=Arabidopsis thaliana GN=At1g65660 PE=1 SV=2	--	--	--	--	--	--	--	RNA splicing factor - Slu7p
c26314_g1	1067	--	--	--	--	--	--	--	--	--	--	--	--	--	--	--
c63023_g1	204	--	--	--	--	--	--	--	--	--	--	--	--	--	--	--
c96659_g1	211	--	--	--	--	--	--	--	--	--	--	--	--	--	--	--
c94360_g1	213	3.29563e-34	hypothetical protein M436DRAFT_69075 [Aureobasidium pullulans var. namibiae CBS 147.97]	--	--	T-complex protein 1 subunit beta	2.65302e-27	T-complex protein 1 subunit beta OS=Saccharomyces cerevisiae (strain ATCC 204508 / S288c) GN=CCT2 PE=1 SV=1	TCP-1/cpn60 chaperonin family	GO:0044267	cellular protein metabolic process	GO:0005524	ATP binding	--	--	Chaperonin complex component, TCP-1 beta subunit (CCT2)
c18559_g2	559	1.50897e-24	hypothetical protein A1O9_06469 [Exophiala aquamarina CBS 119918]	--	--	--	--	--	--	--	--	--	--	--	--	--
c11315_g1	227	--	--	--	--	--	--	--	--	--	--	--	--	--	--	--
c8160_g1	419	--	--	--	--	--	--	--	--	--	--	--	--	--	--	--
c94749_g1	259	--	--	--	--	--	--	--	--	--	--	--	--	--	--	--
c25431_g1	262	--	--	--	--	--	--	--	--	--	--	--	--	--	--	--
c52900_g3	522	--	--	--	--	--	--	--	--	--	--	--	--	--	--	--
c88464_g1	201	4.61305e-15	hypothetical protein, partial [Ophiocordyceps unilateralis]	--	--	--	--	--	--	--	--	--	--	--	--	--
c94731_g1	397	6.19209e-80	hypothetical protein BAUCODRAFT_404084 [Baudoinia compniacensis UAMH 10762] >gi|449301788|gb|EMC97797.1| hypothetical protein BAUCODRAFT_404084 [Baudoinia compniacensis UAMH 10762]	--	--	guanine nucleotide-binding protein G(I)/G(S)/G(T) subunit beta-3	2.04863e-61	Guanine nucleotide-binding protein subunit beta OS=Dictyostelium discoideum GN=gpbA PE=1 SV=1	WD domain, G-beta repeat	--	--	GO:0005515	protein binding	--	--	G-protein beta subunit
c103060_g1	219	--	--	--	--	--	--	--	Triabin	GO:0030682	evasion or tolerance of host defense response	--	--	--	--	--
c11951_g1	318	--	--	--	--	--	--	--	--	--	--	--	--	--	--	--
c75577_g1	291	--	--	--	--	--	--	--	--	--	--	--	--	--	--	--
c117823_g1	319	4.1381e-41	PREDICTED: pyruvate, phosphate dikinase, chloroplastic-like, partial [Malus domestica]	--	--	--	8.11385e-21	Copia protein OS=Drosophila melanogaster GN=GIP PE=1 SV=3	--	--	--	--	--	--	--	--
c72508_g1	202	--	--	--	--	--	--	--	--	--	--	--	--	--	--	--
c17100_g1	211	--	--	--	--	--	--	--	--	--	--	--	--	--	--	--
c43228_g1	793	2.11007e-76	Cyclic phosphodiesterase family protein [Populus trichocarpa] >gi|550327473|gb|EEE97929.2| Cyclic phosphodiesterase family protein [Populus trichocarpa]	--	--	--	1.26255e-51	Cyclic phosphodiesterase OS=Arabidopsis thaliana GN=At4g18930 PE=1 SV=1	Stirrup//Cyclic phosphodiesterase-like protein	--	--	GO:0016788//GO:0004112	hydrolase activity, acting on ester bonds//cyclic-nucleotide phosphodiesterase activity	--	--	--
c78625_g1	298	--	--	--	--	--	--	--	--	--	--	--	--	--	--	--
c46170_g1	622	--	--	--	--	--	--	--	--	--	--	--	--	--	--	--
c106599_g1	305	4.15058e-13	hypothetical protein DOTSEDRAFT_57352 [Dothistroma septosporum NZE10]	--	--	--	--	--	Prenyltransferase and squalene oxidase repeat	--	--	GO:0003824	catalytic activity	--	--	--
c44848_g1	906	--	--	--	--	--	--	--	--	--	--	--	--	--	--	--
c27427_g1	744	--	--	--	--	--	--	--	--	--	--	--	--	--	--	--
c50369_g1	1276	1.48449e-137	Bifunctional dihydroflavonol 4-reductase/flavanone 4-reductase isoform 1 [Theobroma cacao] >gi|508712421|gb|EOY04318.1| Bifunctional dihydroflavonol 4-reductase/flavanone 4-reductase isoform 1 [Theobroma cacao]	--	--	--	--	--	Uncharacterised protein family (UPF0121)	--	--	--	--	GO:0016021	integral component of membrane	--
c91959_g1	251	6.82633e-16	hypothetical protein CNAG_00568 [Cryptococcus neoformans var. grubii H99]	--	--	--	--	--	Peptidase C7 family	GO:0006508	proteolysis	GO:0004197	cysteine-type endopeptidase activity	--	--	--
c69576_g1	939	2.23565e-169	hypothetical protein DOTSEDRAFT_72852 [Dothistroma septosporum NZE10]	--	--	--	--	--	NAD dependent epimerase/dehydratase family//3-beta hydroxysteroid dehydrogenase/isomerase family	GO:0006694//GO:0008210//GO:0055114//GO:0008207//GO:0008209//GO:0044237	steroid biosynthetic process//estrogen metabolic process//oxidation-reduction process//C21-steroid hormone metabolic process//androgen metabolic process//cellular metabolic process	GO:0016616//GO:0003824//GO:0050662//GO:0003854	oxidoreductase activity, acting on the CH-OH group of donors, NAD or NADP as acceptor//catalytic activity//coenzyme binding//3-beta-hydroxy-delta5-steroid dehydrogenase activity	--	--	--
c61295_g1	301	--	--	--	--	--	--	--	--	--	--	--	--	--	--	--
c31576_g1	635	--	--	--	--	--	--	--	--	--	--	--	--	--	--	--
c95609_g1	219	--	--	--	--	--	--	--	--	--	--	--	--	--	--	--
c121458_g1	203	--	--	--	--	--	--	--	--	--	--	--	--	--	--	--
c12825_g1	315	1.44271e-54	glutamate carboxypeptidase [Aspergillus kawachii IFO 4308]	--	--	cytosolic nonspecific dipeptidase	3.50337e-37	Cys-Gly metallodipeptidase dug1 OS=Schizosaccharomyces pombe (strain 972 / ATCC 24843) GN=dug1 PE=2 SV=2	Peptidase family M20/M25/M40	GO:0008152	metabolic process	GO:0016787//GO:0016805//GO:0004180//GO:0034701	hydrolase activity//dipeptidase activity//carboxypeptidase activity//tripeptidase activity	--	--	Metalloexopeptidases
c776_g1	465	--	--	--	--	--	--	--	--	--	--	--	--	--	--	--
c32738_g1	293	2.40555e-30	hypothetical protein E5Q_03808 [Mixia osmundae IAM 14324] >gi|658165604|gb|KEI40316.1| hypothetical protein L969DRAFT_94123 [Mixia osmundae IAM 14324]	--	--	tumor protein p53-inducible protein 3	2.72342e-14	Quinone oxidoreductase PIG3 OS=Homo sapiens GN=TP53I3 PE=1 SV=2	Zinc-binding dehydrogenase	GO:0055114	oxidation-reduction process	GO:0008270//GO:0016491	zinc ion binding//oxidoreductase activity	--	--	--
c92781_g1	359	--	--	--	--	--	--	--	--	--	--	--	--	--	--	--
c107923_g1	210	--	--	--	--	--	--	--	--	--	--	--	--	--	--	--
c80621_g1	240	9.71311e-42	translation initiation factor eIF-2 alpha subunit [Coniosporium apollinis CBS 100218] >gi|494826516|gb|EON63572.1| translation initiation factor eIF-2 alpha subunit [Coniosporium apollinis CBS 100218]	--	--	translation initiation factor 2 subunit 1	5.34698e-28	Eukaryotic translation initiation factor 2 subunit alpha OS=Saccharomyces cerevisiae (strain ATCC 204508 / S288c) GN=SUI2 PE=1 SV=1	Eukaryotic translation initiation factor 2 alpha subunit	GO:0006446	regulation of translational initiation	GO:0003743//GO:0003723	translation initiation factor activity//RNA binding	GO:0005840//GO:0005850	ribosome//eukaryotic translation initiation factor 2 complex	Translation initiation factor 2, alpha subunit (eIF-2alpha)
c76801_g1	354	2.35288e-69	hypothetical protein DOTSEDRAFT_69175 [Dothistroma septosporum NZE10]	--	--	cytosolic phospholipase A2	3.09985e-14	Cytosolic phospholipase A2 zeta OS=Mus musculus GN=Pla2g4f PE=2 SV=3	Lysophospholipase catalytic domain	GO:0009395	phospholipid catabolic process	GO:0004620	phospholipase activity	--	--	--
c36821_g1	859	3.58554e-57	PREDICTED: retrovirus-related Pol polyprotein from transposon TNT 1-94 [Malus domestica]	--	--	--	3.97882e-20	Copia protein OS=Drosophila melanogaster GN=GIP PE=1 SV=3	Spasmodic peptide gm9a	GO:0009405	pathogenesis	--	--	GO:0005576	extracellular region	--
c33721_g1	454	--	--	--	--	--	--	--	--	--	--	--	--	--	--	--
c64554_g1	333	--	--	--	--	--	--	--	--	--	--	--	--	--	--	--
c113792_g1	307	--	--	--	--	--	--	--	--	--	--	--	--	--	--	--
c53589_g1	1413	2.10884e-140	PREDICTED: proteasomal ubiquitin receptor ADRM1 [Vitis vinifera] >gi|297736028|emb|CBI24066.3| unnamed protein product [Vitis vinifera]	2.75506e-107	Ricinus communis adhesion regulating molecule, putative, mRNA	--	1.85579e-115	26S proteasome regulatory subunit RPN13 OS=Arabidopsis thaliana GN=RPN13 PE=1 SV=2	Proteasome complex subunit Rpn13 ubiquitin receptor	--	--	--	--	GO:0005737//GO:0005634	cytoplasm//nucleus	Cell membrane glycoprotein
c34028_g2	204	--	--	--	--	--	--	--	--	--	--	--	--	--	--	--
c85511_g1	248	--	--	--	--	--	--	--	--	--	--	--	--	--	--	--
c52558_g1	217	--	--	--	--	--	--	--	--	--	--	--	--	--	--	--
c38512_g2	387	1.37028e-16	hypothetical protein A1O5_12771 [Cladophialophora psammophila CBS 110553] >gi|589971696|gb|EXJ55032.1| hypothetical protein A1O5_12771 [Cladophialophora psammophila CBS 110553]	--	--	--	--	--	--	--	--	--	--	--	--	--
c38392_g2	748	--	--	--	--	--	--	--	--	--	--	--	--	--	--	--
c54412_g6	1703	--	--	--	--	--	--	--	RNA recognition motif of the spliceosomal PrP8//CheD chemotactic sensory transduction	GO:0006807//GO:0006935	nitrogen compound metabolic process//chemotaxis	GO:0003723//GO:0050568	RNA binding//protein-glutamine glutaminase activity	--	--	--
c12518_g1	322	6.82037e-21	hypothetical protein DOTSEDRAFT_68651 [Dothistroma septosporum NZE10]	--	--	--	--	--	Putative NAD(P)-binding//Glyceraldehyde 3-phosphate dehydrogenase, NAD binding domain//Oxidoreductase family, NAD-binding Rossmann fold	GO:0055114//GO:0019354//GO:0006779	oxidation-reduction process//siroheme biosynthetic process//porphyrin-containing compound biosynthetic process	GO:0016491//GO:0043115//GO:0016620	oxidoreductase activity//precorrin-2 dehydrogenase activity//oxidoreductase activity, acting on the aldehyde or oxo group of donors, NAD or NADP as acceptor	--	--	--
c48149_g1	1764	0	Violaxanthin de-epoxidase-related [Theobroma cacao] >gi|508700418|gb|EOX92314.1| Violaxanthin de-epoxidase-related [Theobroma cacao]	5.94963e-85	Medicago truncatula Violaxanthin de-epoxidase (MTR_8g092050) mRNA, complete cds	--	5.18195e-09	Violaxanthin de-epoxidase, chloroplastic OS=Spinacia oleracea GN=VDE1 PE=1 SV=2	Domain of unknown function (DUF3479)//Violaxanthin de-epoxidase (VDE)	GO:0015994//GO:0055114	chlorophyll metabolic process//oxidation-reduction process	GO:0046422//GO:0016851	violaxanthin de-epoxidase activity//magnesium chelatase activity	GO:0009507//GO:0010007	chloroplast//magnesium chelatase complex	--
c7414_g2	205	--	--	--	--	--	--	--	--	--	--	--	--	--	--	--
c94054_g1	316	--	--	--	--	--	--	--	--	--	--	--	--	--	--	--
c35868_g1	387	--	--	--	--	--	--	--	--	--	--	--	--	--	--	--
c87622_g1	283	4.7944e-32	PREDICTED: uncharacterized protein LOC103342989 [Prunus mume]	--	--	--	1.94669e-10	Transposon Tf2-9 polyprotein OS=Schizosaccharomyces pombe (strain 972 / ATCC 24843) GN=Tf2-9 PE=3 SV=1	Integrase core domain	GO:0015074	DNA integration	--	--	--	--	FOG: Transposon-encoded proteins with TYA, reverse transcriptase, integrase domains in various combinations
c85284_g1	229	--	--	--	--	--	--	--	--	--	--	--	--	--	--	--
c46472_g2	612	--	--	--	--	--	--	--	--	--	--	--	--	--	--	--
c60498_g1	600	3.06787e-52	hypothetical protein DOTSEDRAFT_67723 [Dothistroma septosporum NZE10]	--	--	--	--	--	--	--	--	--	--	--	--	--
c119793_g1	208	1.6404e-20	hypothetical protein SEPMUDRAFT_134402 [Sphaerulina musiva SO2202]	--	--	--	--	--	--	--	--	--	--	--	--	--
c120533_g1	1330	0	hypothetical protein DOTSEDRAFT_52967 [Dothistroma septosporum NZE10]	--	--	--	--	--	Ergosterol biosynthesis ERG4/ERG24 family	--	--	--	--	GO:0016020	membrane	--
c44207_g1	716	--	--	--	--	--	--	--	--	--	--	--	--	--	--	--
c118553_g1	388	--	--	--	--	--	--	--	--	--	--	--	--	--	--	--
c14063_g1	451	--	--	--	--	--	--	--	Hepatitis core antigen	GO:0009405	pathogenesis	GO:0005198	structural molecule activity	--	--	--
c117377_g1	289	--	--	--	--	--	--	--	Cytochrome C oxidase copper chaperone (COX17)	GO:0006825	copper ion transport	GO:0005507//GO:0016531	copper ion binding//copper chaperone activity	GO:0005758	mitochondrial intermembrane space	--
c121281_g1	350	2.95507e-08	hypothetical protein H072_6819 [Dactylellina haptotyla CBS 200.50]	--	--	--	--	--	--	--	--	--	--	--	--	--
c51198_g1	989	--	--	--	--	--	--	--	--	--	--	--	--	--	--	--
c57740_g1	204	--	--	--	--	--	--	--	--	--	--	--	--	--	--	--
c49259_g1	739	--	--	--	--	--	--	--	--	--	--	--	--	--	--	--
c45509_g1	1714	2.91698e-86	hypothetical protein AMTR_s00003p00269640 [Amborella trichopoda] >gi|548843836|gb|ERN03490.1| hypothetical protein AMTR_s00003p00269640 [Amborella trichopoda]	--	--	--	--	--	Viral RNA-directed RNA-polymerase//RNA dependent RNA polymerase	GO:0006144//GO:0006351	purine nucleobase metabolic process//transcription, DNA-templated	GO:0003968//GO:0003723	RNA-directed RNA polymerase activity//RNA binding	GO:0031379	RNA-directed RNA polymerase complex	--
c98530_g1	359	--	--	--	--	--	--	--	--	--	--	--	--	--	--	--
c29446_g1	263	3.12946e-50	hypothetical protein DOTSEDRAFT_68817 [Dothistroma septosporum NZE10]	--	--	MFS transporter, SP family, solute carrier family 2 (myo-inositol transporter), member 13	3.77573e-20	Myo-inositol transporter 2 OS=Saccharomyces cerevisiae (strain ATCC 204508 / S288c) GN=ITR2 PE=1 SV=2	Sugar (and other) transporter	GO:0055085	transmembrane transport	GO:0022857	transmembrane transporter activity	GO:0016021	integral component of membrane	Predicted transporter (major facilitator superfamily)
c93129_g1	241	--	--	--	--	--	--	--	--	--	--	--	--	--	--	--
c57411_g3	1282	--	--	--	--	--	--	--	Phospholipase A2 inhibitor	--	--	GO:0004859	phospholipase inhibitor activity	GO:0005576	extracellular region	--
c118463_g1	362	3.96729e-19	reverse transcriptase, partial [Ephedra distachya]	--	--	--	6.18124e-10	Retrovirus-related Pol polyprotein from transposon TNT 1-94 OS=Nicotiana tabacum PE=2 SV=1	--	--	--	--	--	--	--	--
c35711_g1	632	--	--	--	--	--	--	--	--	--	--	--	--	--	--	--
c88533_g1	381	--	--	--	--	--	--	--	--	--	--	--	--	--	--	--
c90455_g1	284	2.01118e-15	hypothetical protein SS1G_08263 [Sclerotinia sclerotiorum 1980] >gi|154692662|gb|EDN92400.1| hypothetical protein SS1G_08263 [Sclerotinia sclerotiorum 1980 UF-70]	--	--	--	--	--	--	--	--	--	--	--	--	--
c44716_g1	349	--	--	--	--	--	--	--	--	--	--	--	--	--	--	--
c86956_g1	259	--	--	--	--	--	--	--	--	--	--	--	--	--	--	--
c4462_g1	1495	1.5817e-173	hypothetical protein DOTSEDRAFT_136026 [Dothistroma septosporum NZE10]	--	--	ribose 5-phosphate isomerase A	1.49196e-49	Ribose-5-phosphate isomerase OS=Scheffersomyces stipitis (strain ATCC 58785 / CBS 6054 / NBRC 10063 / NRRL Y-11545) GN=RKI1 PE=3 SV=1	Ribose 5-phosphate isomerase A (phosphoriboisomerase A)	GO:0015976//GO:0006098//GO:0009052	carbon utilization//pentose-phosphate shunt//pentose-phosphate shunt, non-oxidative branch	GO:0004751	ribose-5-phosphate isomerase activity	--	--	Ribose 5-phosphate isomerase
c65006_g1	329	--	--	--	--	--	--	--	--	--	--	--	--	--	--	--
c40419_g1	1215	--	--	--	--	--	--	--	--	--	--	--	--	--	--	--
c60929_g1	839	1.47426e-137	hypothetical protein DOTSEDRAFT_27410 [Dothistroma septosporum NZE10]	--	--	L-ascorbate oxidase	1.2173e-67	Laccase-2 OS=Botryotinia fuckeliana GN=lcc2 PE=2 SV=1	Multicopper oxidase	--	--	GO:0005507	copper ion binding	--	--	Multicopper oxidases
c76788_g1	227	--	--	--	--	--	--	--	--	--	--	--	--	--	--	--
c58455_g3	757	1.24936e-08	putative histone H2A [Oryza sativa Japonica Group]	--	--	--	2.34469e-09	Probable histone H2A.6 OS=Oryza sativa subsp. japonica GN=Os05g0113900 PE=2 SV=2	--	--	--	--	--	--	--	Histone 2A
c120376_g1	218	--	--	--	--	--	--	--	--	--	--	--	--	--	--	--
c114041_g1	684	1.15061e-87	hypothetical protein DOTSEDRAFT_68879 [Dothistroma septosporum NZE10]	--	--	--	1.11968e-21	Organic hydroperoxide resistance protein OS=Xanthomonas campestris pv. phaseoli GN=ohr PE=3 SV=1	OsmC-like protein	GO:0006950	response to stress	--	--	--	--	--
c37812_g1	233	--	--	--	--	--	--	--	--	--	--	--	--	--	--	--
c4647_g1	260	--	--	--	--	--	--	--	--	--	--	--	--	--	--	--
c68227_g1	409	--	--	--	--	--	--	--	--	--	--	--	--	--	--	--
c58194_g3	1316	1.39238e-21	PREDICTED: uncharacterized protein LOC103699074, partial [Phoenix dactylifera]	--	--	--	--	--	Diacylglycerol acyltransferase	--	--	GO:0016747	transferase activity, transferring acyl groups other than amino-acyl groups	--	--	--
c113418_g1	334	--	--	--	--	--	--	--	--	--	--	--	--	--	--	--
c79859_g1	234	1.50156e-41	eukaryotic translation elongation factor 2 [Dichomitus squalens LYAD-421 SS1] >gi|395334437|gb|EJF66813.1| eukaryotic translation elongation factor 2 [Dichomitus squalens LYAD-421 SS1]	3.3041e-69	Schizophyllum commune H4-8 hypothetical protein, mRNA	elongation factor 2	4.84978e-38	Elongation factor 2 OS=Meyerozyma guilliermondii (strain ATCC 6260 / CBS 566 / DSM 6381 / JCM 1539 / NBRC 10279 / NRRL Y-324) GN=EFT2 PE=3 SV=1	--	--	--	--	--	--	--	Elongation factor 2
c117339_g1	284	--	--	--	--	--	--	--	--	--	--	--	--	--	--	--
c95311_g1	381	--	--	--	--	--	--	--	--	--	--	--	--	--	--	--
c77589_g1	259	--	--	--	--	--	--	--	--	--	--	--	--	--	--	--
c3402_g1	759	--	--	--	--	--	--	--	Fruit fly transformer protein	GO:0006397//GO:0046660	mRNA processing//female sex differentiation	--	--	GO:0005634	nucleus	--
c36278_g1	644	8.0044e-07	PREDICTED: uncharacterized protein LOC103840326 [Brassica rapa]	--	--	--	--	--	--	--	--	--	--	--	--	--
c68902_g1	313	--	--	--	--	--	--	--	--	--	--	--	--	--	--	--
c110905_g1	213	--	--	--	--	--	--	--	--	--	--	--	--	--	--	--
c29600_g1	281	1.34934e-08	PREDICTED: uncharacterized protein LOC103847769 [Brassica rapa]	--	--	--	--	--	Reverse transcriptase (RNA-dependent DNA polymerase)	GO:0006278	RNA-dependent DNA replication	GO:0003964//GO:0003723	RNA-directed DNA polymerase activity//RNA binding	--	--	--
c56547_g9	512	--	--	--	--	--	--	--	--	--	--	--	--	--	--	--
c63620_g1	243	2.2082e-26	hypothetical protein DOTSEDRAFT_70538 [Dothistroma septosporum NZE10]	--	--	--	--	--	RNA helicase (UPF2 interacting domain)	GO:0000184	nuclear-transcribed mRNA catabolic process, nonsense-mediated decay	GO:0003677//GO:0004386//GO:0005524//GO:0008270	DNA binding//helicase activity//ATP binding//zinc ion binding	GO:0005737	cytoplasm	--
c118570_g1	332	--	--	--	--	--	--	--	--	--	--	--	--	--	--	--
c27554_g1	445	--	--	--	--	--	--	--	--	--	--	--	--	--	--	--
c88708_g1	290	--	--	--	--	--	--	--	--	--	--	--	--	--	--	--
c123387_g1	216	2.6422e-18	PREDICTED: uncharacterized protein LOC101268853 [Solanum lycopersicum]	--	--	--	--	--	--	--	--	--	--	--	--	--
c50064_g1	1144	--	--	--	--	--	--	--	--	--	--	--	--	--	--	--
c57985_g2	3037	7.05716e-173	PREDICTED: uncharacterized protein LOC100255131 [Vitis vinifera]	7.17462e-161	Populus trichocarpa predicted protein, mRNA	--	7.61449e-07	Probable lipoate-protein ligase A OS=Mycoplasma genitalium (strain ATCC 33530 / G-37 / NCTC 10195) GN=lplA PE=3 SV=1	Biotin/lipoate A/B protein ligase family	GO:0006464	cellular protein modification process	GO:0003824	catalytic activity	GO:0005739//GO:0009706	mitochondrion//chloroplast inner membrane	--
c31418_g1	917	--	--	--	--	--	--	--	--	--	--	--	--	--	--	--
c211_g2	481	8.79425e-59	hypothetical protein MYCGRDRAFT_90616 [Zymoseptoria tritici IPO323] >gi|339475527|gb|EGP90619.1| hypothetical protein MYCGRDRAFT_90616 [Zymoseptoria tritici IPO323]	--	--	protein SDA1	3.98053e-20	Protein sda1 OS=Schizosaccharomyces pombe (strain 972 / ATCC 24843) GN=sda1 PE=3 SV=2	--	--	--	--	--	--	--	Protein required for actin cytoskeleton organization and cell cycle progression
c19944_g1	370	--	--	--	--	--	--	--	--	--	--	--	--	--	--	--
c92602_g1	219	--	--	--	--	--	--	--	--	--	--	--	--	--	--	--
c109821_g1	226	--	--	--	--	--	--	--	--	--	--	--	--	--	--	--
c94707_g1	367	--	--	--	--	--	--	--	--	--	--	--	--	--	--	--
c7404_g1	798	2.32661e-49	hypothetical protein DOTSEDRAFT_72726 [Dothistroma septosporum NZE10]	--	--	--	--	--	--	--	--	--	--	--	--	--
c62443_g1	241	2.25082e-37	hypothetical protein PFICI_12594 [Pestalotiopsis fici W106-1] >gi|573055739|gb|ETS75650.1| hypothetical protein PFICI_12594 [Pestalotiopsis fici W106-1]	--	--	--	4.44822e-20	Probable endo-beta-1,4-glucanase D OS=Neosartorya fumigata (strain ATCC MYA-4609 / Af293 / CBS 101355 / FGSC A1100) GN=eglD PE=3 SV=1	--	--	--	--	--	--	--	--
c5891_g1	243	4.7043e-43	L-fuculose-phosphate aldolase [Exophiala dermatitidis NIH/UT8656] >gi|378727280|gb|EHY53739.1| L-fuculose-phosphate aldolase [Exophiala dermatitidis NIH/UT8656]	--	--	--	7.43913e-23	Decarboxylase NovR OS=Streptomyces niveus GN=novR PE=1 SV=1	--	--	--	GO:0046872	metal ion binding	--	--	Cytoskeletal protein Adducin
c59568_g1	1047	2.30139e-163	glycoside hydrolase family 43 protein [Dothistroma septosporum NZE10]	--	--	--	1.89952e-73	Probable arabinan endo-1,5-alpha-L-arabinosidase A OS=Neosartorya fumigata (strain ATCC MYA-4609 / Af293 / CBS 101355 / FGSC A1100) GN=abnA PE=3 SV=1	Glycosyl hydrolases family 43	GO:0005975	carbohydrate metabolic process	GO:0004553	hydrolase activity, hydrolyzing O-glycosyl compounds	--	--	--
c93598_g1	306	1.78115e-19	hypothetical protein DOTSEDRAFT_57685 [Dothistroma septosporum NZE10]	--	--	--	--	--	--	--	--	--	--	--	--	--
c14313_g1	466	--	--	--	--	--	--	--	--	--	--	--	--	--	--	--
c119832_g1	225	5.3324e-28	hypothetical protein MYCFIDRAFT_65039 [Pseudocercospora fijiensis CIRAD86] >gi|452985027|gb|EME84784.1| hypothetical protein MYCFIDRAFT_65039 [Pseudocercospora fijiensis CIRAD86]	--	--	--	2.57989e-19	Protein bimA OS=Emericella nidulans (strain FGSC A4 / ATCC 38163 / CBS 112.46 / NRRL 194 / M139) GN=bimA PE=2 SV=1	--	--	--	--	--	--	--	--
c10164_g1	334	--	--	--	--	--	--	--	--	--	--	--	--	--	--	--
c57926_g2	217	--	--	--	--	--	--	--	--	--	--	--	--	--	--	--
c67589_g1	224	--	--	--	--	--	--	--	--	--	--	--	--	--	--	--
c38877_g1	590	--	--	--	--	--	--	--	--	--	--	--	--	--	--	--
c108436_g1	310	--	--	--	--	--	--	--	--	--	--	--	--	--	--	--
c69840_g1	204	1.96656e-11	putative oxidoreductase [Marssonina brunnea f. sp. 'multigermtubi' MB_m1] >gi|406865034|gb|EKD18077.1| putative oxidoreductase [Marssonina brunnea f. sp. 'multigermtubi' MB_m1]	--	--	--	--	--	--	--	--	--	--	--	--	--
c57753_g1	2382	2.9705e-46	PREDICTED: uncharacterized protein LOC101243635 [Solanum lycopersicum]	--	--	--	--	--	Cellulose binding domain	GO:0005975	carbohydrate metabolic process	GO:0030246//GO:0004553	carbohydrate binding//hydrolase activity, hydrolyzing O-glycosyl compounds	--	--	--
c76997_g1	210	--	--	--	--	--	--	--	--	--	--	--	--	--	--	--
c50847_g1	3401	0	PREDICTED: protein FAM91A1-like [Citrus sinensis]	0	PREDICTED: Glycine max protein FAM91A1-like (LOC100813099), mRNA	--	2.06909e-46	Protein FAM91A1 OS=Mus musculus GN=Fam91a1 PE=2 SV=1	CpeT/CpcT family (DUF1001)	GO:0017009	protein-phycocyanobilin linkage	--	--	--	--	Uncharacterized conserved protein
c98380_g1	413	--	--	--	--	--	--	--	--	--	--	--	--	--	--	--
c109992_g1	229	--	--	--	--	--	--	--	--	--	--	--	--	--	--	--
c65480_g1	686	--	--	--	--	--	--	--	--	--	--	--	--	--	--	--
c60751_g1	372	1.6297e-42	large subunit ribosomal protein L6e [Microbotryum violaceum p1A1 Lamole]	3.54197e-26	TPA_asm: Aspergillus nidulans FGSC A4 chromosome VIII	large subunit ribosomal protein L6e	4.5519e-27	60S ribosomal protein L6-3 OS=Arabidopsis thaliana GN=RPL6C PE=2 SV=1	Ribosomal protein L6, N-terminal domain	GO:0042254//GO:0006412	ribosome biogenesis//translation	GO:0003735	structural constituent of ribosome	GO:0005622//GO:0005840	intracellular//ribosome	60s ribosomal protein L6
c3774_g1	391	--	--	--	--	--	--	--	--	--	--	--	--	--	--	--
c106744_g1	240	1.84963e-41	hypothetical protein DOTSEDRAFT_133182 [Dothistroma septosporum NZE10]	--	--	--	--	--	Ankyrin repeat//Ankyrin repeat	--	--	GO:0005515	protein binding	--	--	--
c95838_g1	211	1.58886e-29	solute carrier family 2 [Byssochlamys spectabilis No. 5]	--	--	--	1.54747e-07	Probable high-affinity hexose transporter ght8, mitochondrial OS=Schizosaccharomyces pombe (strain 972 / ATCC 24843) GN=ght8 PE=1 SV=1	Sugar (and other) transporter	GO:0055085	transmembrane transport	GO:0022857	transmembrane transporter activity	GO:0016021	integral component of membrane	--
c108299_g1	213	4.50103e-39	hypothetical protein DOTSEDRAFT_162102 [Dothistroma septosporum NZE10]	--	--	DNA excision repair protein ERCC-4	1.14775e-15	DNA repair protein rad16 OS=Schizosaccharomyces pombe (strain 972 / ATCC 24843) GN=rad16 PE=1 SV=2	--	--	--	--	--	--	--	Structure-specific endonuclease ERCC1-XPF, catalytic component XPF/ERCC4
c63856_g1	1180	--	--	--	--	--	--	--	--	--	--	--	--	--	--	--
c102082_g1	1122	0	hypothetical protein DOTSEDRAFT_67801 [Dothistroma septosporum NZE10]	9.00619e-07	Epichloe glyceriae NsfA (nsfA) gene, complete cds; lolN pseudogene, complete sequence; and LolE (lolE), LolT (lolT), LolU (lolU), and LolA (lolA) genes, complete cds	mortality factor 4-like protein 1	1.05541e-111	Chromatin modification-related protein eaf3 OS=Neosartorya fumigata (strain ATCC MYA-4609 / Af293 / CBS 101355 / FGSC A1100) GN=eaf3 PE=3 SV=1	--	--	--	--	--	--	--	Dosage compensation regulatory complex/histone acetyltransferase complex, subunit MSL-3/MRG15/EAF3, and related CHROMO domain-containing proteins
c57917_g2	4355	0	PREDICTED: serine/threonine-protein kinase ULK4-like [Vitis vinifera]	3.9856e-110	PREDICTED: Cicer arietinum serine/threonine-protein kinase ULK4-like (LOC101494929), mRNA	serine/threonine-protein kinase ULK4	1.00354e-54	Serine/threonine-protein kinase ULK4 OS=Pongo abelii GN=ULK4 PE=2 SV=1	Protein tyrosine kinase//Protein kinase domain	GO:0000910//GO:0006468	cytokinesis//protein phosphorylation	GO:0005488//GO:0005524//GO:0004672	binding//ATP binding//protein kinase activity	--	--	Serine-threonine protein kinase FUSED
c86047_g1	207	--	--	--	--	--	--	--	--	--	--	--	--	--	--	--
c111088_g1	212	--	--	--	--	--	--	--	--	--	--	--	--	--	--	--
c19663_g1	256	--	--	--	--	--	--	--	--	--	--	--	--	--	--	--
c18820_g1	305	--	--	--	--	--	--	--	--	--	--	--	--	--	--	--
c6607_g1	540	--	--	--	--	--	--	--	--	--	--	--	--	--	--	--
c55591_g1	597	5.56422e-28	hypothetical protein MYCFIDRAFT_89341 [Pseudocercospora fijiensis CIRAD86] >gi|452983362|gb|EME83120.1| hypothetical protein MYCFIDRAFT_89341 [Pseudocercospora fijiensis CIRAD86]	--	--	--	--	--	Prominin//Methyl-accepting chemotaxis protein (MCP) signalling domain//Apolipoprotein A1/A4/E domain	GO:0042157//GO:0006869//GO:0007165	lipoprotein metabolic process//lipid transport//signal transduction	GO:0004871//GO:0008289	signal transducer activity//lipid binding	GO:0016020//GO:0016021//GO:0005576	membrane//integral component of membrane//extracellular region	--
c108895_g1	204	3.9393e-11	hypothetical protein MYCFIDRAFT_197824 [Pseudocercospora fijiensis CIRAD86] >gi|452981207|gb|EME80967.1| hypothetical protein MYCFIDRAFT_197824 [Pseudocercospora fijiensis CIRAD86]	--	--	--	--	--	Ornatin	GO:0030193//GO:0007155	regulation of blood coagulation//cell adhesion	--	--	GO:0005576	extracellular region	--
c61209_g1	217	1.92945e-18	hypothetical protein M437DRAFT_71048 [Aureobasidium melanogenum CBS 110374]	--	--	--	--	--	--	--	--	--	--	--	--	--
c30222_g2	433	--	--	--	--	--	--	--	--	--	--	--	--	--	--	--
c105834_g1	247	--	--	--	--	--	--	--	--	--	--	--	--	--	--	--
c52400_g2	1257	--	--	--	--	--	--	--	--	--	--	--	--	--	--	--
c53424_g1	3336	0	PREDICTED: protein transport protein Sec24-like At3g07100-like [Vitis vinifera]	0	PREDICTED: Glycine max protein transport protein Sec24-like At3g07100-like (LOC100810009), mRNA	protein transport protein SEC24	0	Protein transport protein Sec24-like At3g07100 OS=Arabidopsis thaliana GN=At3g07100 PE=2 SV=2	Sec23/Sec24 trunk domain//Sec23/Sec24 zinc finger//Sec23/Sec24 helical domain	GO:0006886//GO:0006888//GO:0080119	intracellular protein transport//ER to Golgi vesicle-mediated transport//ER body organization	GO:0008270	zinc ion binding	GO:0030127	COPII vesicle coat	Vesicle coat complex COPII, subunit SEC24/subunit SFB2
c97093_g1	206	--	--	--	--	--	--	--	--	--	--	--	--	--	--	--
c3295_g2	227	1.12112e-22	hypothetical protein CGGC5_12572 [Colletotrichum gloeosporioides Nara gc5] >gi|429851254|gb|ELA26461.1| hypothetical protein CGGC5_12572 [Colletotrichum gloeosporioides Nara gc5]	--	--	--	--	--	Anaphase-promoting complex subunit 1	--	--	--	--	GO:0005680	anaphase-promoting complex	--
c57830_g1	2238	4.90588e-143	unknown [Picea sitchensis]	--	--	--	3.58173e-124	Cytochrome P450 CYP736A12 OS=Panax ginseng PE=2 SV=1	Cytochrome P450	GO:0055114	oxidation-reduction process	GO:0016705//GO:0005488//GO:0005506//GO:0016491//GO:0020037	oxidoreductase activity, acting on paired donors, with incorporation or reduction of molecular oxygen//binding//iron ion binding//oxidoreductase activity//heme binding	--	--	Cytochrome P450 CYP2 subfamily
c7301_g1	213	1.36732e-17	hypothetical protein NECHADRAFT_97198 [Nectria haematococca mpVI 77-13-4] >gi|256723227|gb|EEU36604.1| hypothetical protein NECHADRAFT_97198 [Nectria haematococca mpVI 77-13-4]	--	--	--	--	--	Cytochrome P450	GO:0006118//GO:0055114	electron transport//oxidation-reduction process	GO:0005506//GO:0016705//GO:0009055//GO:0020037//GO:0004497	iron ion binding//oxidoreductase activity, acting on paired donors, with incorporation or reduction of molecular oxygen//electron carrier activity//heme binding//monooxygenase activity	--	--	--
c2374_g1	270	6.19044e-23	hypothetical protein W97_09351 [Coniosporium apollinis CBS 100218] >gi|494834585|gb|EON70085.1| hypothetical protein W97_09351 [Coniosporium apollinis CBS 100218]	--	--	--	--	--	--	--	--	--	--	--	--	--
c56642_g1	537	1.96876e-07	ferritin 5 [Vigna unguiculata]	--	--	--	1.56473e-08	Ferritin-2, chloroplastic OS=Nicotiana tabacum GN=FER2 PE=2 SV=1	--	--	--	--	--	--	--	--
c100152_g1	209	--	--	--	--	--	--	--	--	--	--	--	--	--	--	--
c30665_g1	2325	0	hypothetical protein PRUPE_ppa002089mg [Prunus persica] >gi|462395114|gb|EMJ00913.1| hypothetical protein PRUPE_ppa002089mg [Prunus persica]	0	PREDICTED: Vitis vinifera protein PROLIFERA-like (LOC100267599), mRNA	DNA replication licensing factor MCM7	0	DNA replication licensing factor MCM7 OS=Oryza sativa subsp. indica GN=MCM7 PE=3 SV=1	MCM2/3/5 family//AAA domain (dynein-related subfamily)//ATPase family associated with various cellular activities (AAA)//Magnesium chelatase, subunit ChlI	GO:0015979//GO:0015995//GO:0006260//GO:0015994	photosynthesis//chlorophyll biosynthetic process//DNA replication//chlorophyll metabolic process	GO:0003677//GO:0016851//GO:0016887//GO:0005524	DNA binding//magnesium chelatase activity//ATPase activity//ATP binding	GO:0010007	magnesium chelatase complex	DNA replication licensing factor, MCM7 component
c57653_g1	5908	0	PREDICTED: receptor-like protein kinase THESEUS 1-like [Vitis vinifera]	--	--	--	0	Receptor-like protein kinase THESEUS 1 OS=Arabidopsis thaliana GN=THE1 PE=1 SV=1	Translocon-associated protein beta (TRAPB)//Protein kinase domain//BED zinc finger//hAT family C-terminal dimerisation region//Protein tyrosine kinase	GO:0006468	protein phosphorylation	GO:0004672//GO:0046983//GO:0003677//GO:0005524	protein kinase activity//protein dimerization activity//DNA binding//ATP binding	GO:0016021//GO:0005783	integral component of membrane//endoplasmic reticulum	--
c91023_g1	203	--	--	--	--	--	--	--	--	--	--	--	--	--	--	--
c46573_g1	233	--	--	--	--	--	--	--	--	--	--	--	--	--	--	--
c121480_g1	246	2.49148e-06	hypothetical protein DOTSEDRAFT_81965 [Dothistroma septosporum NZE10]	--	--	--	--	--	Cucumovirus coat protein	--	--	--	--	GO:0019028	viral capsid	--
c25381_g1	438	2.66927e-76	hypothetical protein BAUCODRAFT_36488 [Baudoinia compniacensis UAMH 10762] >gi|449298002|gb|EMC94019.1| hypothetical protein BAUCODRAFT_36488 [Baudoinia compniacensis UAMH 10762]	1.90742e-44	Ophiocordyceps unilateralis clone OuSub57 AMP dependent CoA ligase mRNA, partial cds	4-coumarate--CoA ligase	7.07265e-28	Probable 4-coumarate--CoA ligase 1 OS=Dictyostelium discoideum GN=4cl1 PE=3 SV=1	AMP-binding enzyme	GO:0008152	metabolic process	GO:0003824	catalytic activity	--	--	Acyl-CoA synthetase
c89946_g1	281	7.17851e-54	transitional endoplasmic reticulum ATPase [Microbotryum violaceum p1A1 Lamole]	--	--	transitional endoplasmic reticulum ATPase	3.33664e-45	Transitional endoplasmic reticulum ATPase OS=Xenopus tropicalis GN=vcp PE=2 SV=1	--	--	--	--	--	--	--	AAA+-type ATPase
c54137_g1	1878	0	endo-1,4-beta-glucanase, putative [Ricinus communis] >gi|223532814|gb|EEF34589.1| endo-1,4-beta-glucanase, putative [Ricinus communis]	--	--	--	0	Endoglucanase 8 OS=Arabidopsis thaliana GN=CEL1 PE=2 SV=1	Glycosyl hydrolase family 9	GO:0005985//GO:0005982//GO:0005975	sucrose metabolic process//starch metabolic process//carbohydrate metabolic process	GO:0004553//GO:0008810	hydrolase activity, hydrolyzing O-glycosyl compounds//cellulase activity	--	--	--
c76766_g1	213	1.53243e-37	3-ketoacyl-CoA ketothiolase (Kat1), putative [Talaromyces stipitatus ATCC 10500] >gi|218722202|gb|EED21620.1| 3-ketoacyl-CoA ketothiolase (Kat1), putative [Talaromyces stipitatus ATCC 10500]	--	--	acetyl-CoA acyltransferase 1	7.30271e-14	3-ketoacyl-CoA thiolase 1, peroxisomal OS=Arabidopsis thaliana GN=KAT1 PE=2 SV=2	Thiolase, N-terminal domain	GO:0006552//GO:0006550//GO:0018874//GO:0006699//GO:0006633//GO:0006574//GO:0008152//GO:0042967	leucine catabolic process//isoleucine catabolic process//benzoate metabolic process//bile acid biosynthetic process//fatty acid biosynthetic process//valine catabolic process//metabolic process//acyl-carrier-protein biosynthetic process	GO:0016747//GO:0003988	transferase activity, transferring acyl groups other than amino-acyl groups//acetyl-CoA C-acyltransferase activity	--	--	3-oxoacyl CoA thiolase
c81274_g1	233	--	--	--	--	--	--	--	--	--	--	--	--	--	--	--
c54068_g2	1367	6.59713e-53	hypothetical protein MPH_00885 [Macrophomina phaseolina MS6]	2.33833e-18	Mycosphaerella graminicola IPO323 histidine containing phosphotransmitter protein (MgYpd1) mRNA, complete cds	osomolarity two-component system, phosphorelay intermediate protein YPD1	8.06105e-24	Multistep phosphorelay regulator 1 OS=Schizosaccharomyces pombe (strain 972 / ATCC 24843) GN=mpr1 PE=1 SV=1	Hpt domain	GO:0000160//GO:0007165	phosphorelay signal transduction system//signal transduction	GO:0004871	signal transducer activity	--	--	Two-component phosphorelay intermediate involved in MAP kinase cascade regulation
c72035_g1	202	--	--	--	--	--	--	--	IMP-specific 5'-nucleotidase	GO:0009117	nucleotide metabolic process	GO:0000287//GO:0016791	magnesium ion binding//phosphatase activity	--	--	--
c7597_g1	916	1.08899e-111	hypothetical protein DOTSEDRAFT_75436 [Dothistroma septosporum NZE10]	--	--	--	--	--	--	--	--	--	--	--	--	--
c29666_g1	375	--	--	--	--	--	--	--	--	--	--	--	--	--	--	--
c111515_g1	409	1.88617e-13	hypothetical protein RO3G_12586 [Rhizopus delemar RA 99-880]	--	--	FAD synthetase	4.22256e-14	FAD synthase OS=Danio rerio GN=flad1 PE=2 SV=1	Phosphoadenosine phosphosulfate reductase family	GO:0008152	metabolic process	GO:0003824	catalytic activity	--	--	--
c41518_g1	1277	6.30881e-51	PREDICTED: 50S ribosomal protein L9 [Vitis vinifera] >gi|302143920|emb|CBI23025.3| unnamed protein product [Vitis vinifera]	--	--	large subunit ribosomal protein L9	1.94079e-13	50S ribosomal protein L9 OS=Thermoanaerobacter tengcongensis (strain DSM 15242 / JCM 11007 / NBRC 100824 / MB4) GN=rplI PE=3 SV=1	Photosystem II reaction centre T protein	GO:0015979	photosynthesis	--	--	GO:0009539//GO:0009523//GO:0016020	photosystem II reaction center//photosystem II//membrane	--
c100632_g1	228	--	--	--	--	--	--	--	--	--	--	--	--	--	--	--
c117121_g1	590	1.82507e-45	alpha/beta-Hydrolase [Glarea lozoyensis ATCC 20868] >gi|512197048|gb|EPE25884.1| alpha/beta-Hydrolase [Glarea lozoyensis ATCC 20868]	--	--	--	--	--	--	--	--	--	--	--	--	--
c35805_g1	252	--	--	--	--	--	--	--	--	--	--	--	--	--	--	--
c2815_g2	423	2.19085e-26	hypothetical protein DOTSEDRAFT_130915 [Dothistroma septosporum NZE10]	--	--	--	--	--	--	--	--	--	--	--	--	SNF2 family DNA-dependent ATPase domain-containing protein
c57997_g1	3764	0	PREDICTED: LOW QUALITY PROTEIN: ABC transporter G family member 24-like [Prunus mume]	3.29737e-140	PREDICTED: Glycine max ABC transporter G family member 24-like (LOC100775464), mRNA	--	0	ABC transporter G family member 28 OS=Arabidopsis thaliana GN=ABCG28 PE=3 SV=1	Protein of unknown function, DUF258//Type II/IV secretion system protein//ABC transporter//ABC-2 type transporter	GO:0006810	transport	GO:0003924//GO:0005524//GO:0005525//GO:0016887	GTPase activity//ATP binding//GTP binding//ATPase activity	GO:0016020	membrane	Transporter, ABC superfamily (Breast cancer resistance protein)
c28074_g1	366	1.2692e-45	hypothetical protein VITISV_037436 [Vitis vinifera]	--	--	KDEL-tailed cysteine endopeptidase	1.07425e-34	Retrovirus-related Pol polyprotein from transposon TNT 1-94 OS=Nicotiana tabacum PE=2 SV=1	Integrase core domain	GO:0015074	DNA integration	GO:0005488	binding	--	--	--
c118558_g1	287	2.49457e-51	hypothetical protein V491_07923, partial [Pseudogymnoascus pannorum VKM F-3775]	--	--	--	8.80091e-40	Putative peroxisomal-coenzyme A synthetase OS=Schizosaccharomyces pombe (strain 972 / ATCC 24843) GN=SPCC1827.03c PE=1 SV=1	AMP-binding enzyme	GO:0008152	metabolic process	GO:0003824	catalytic activity	--	--	Acyl-CoA synthetase
c4962_g1	441	--	--	--	--	--	--	--	--	--	--	--	--	--	--	--
c46541_g1	1106	2.40682e-107	hypothetical protein BC1G_01557 [Botrytis cinerea B05.10]	--	--	--	--	--	--	--	--	--	--	--	--	--
c48436_g1	1922	--	--	--	--	--	--	--	--	--	--	--	--	--	--	--
c43173_g1	1678	3.193e-102	PREDICTED: putative methyltransferase DDB_G0268948-like [Vitis vinifera] >gi|297739907|emb|CBI30089.3| unnamed protein product [Vitis vinifera]	--	--	--	2.58415e-24	Putative methyltransferase DDB_G0268948 OS=Dictyostelium discoideum GN=DDB_G0268948 PE=1 SV=2	Methyltransferase domain	GO:0008152	metabolic process	GO:0008168	methyltransferase activity	--	--	--
c112497_g1	238	2.61964e-27	hypothetical protein TREMEDRAFT_63904 [Tremella mesenterica DSM 1558] >gi|392574883|gb|EIW68018.1| hypothetical protein TREMEDRAFT_63904 [Tremella mesenterica DSM 1558]	--	--	--	--	--	Linker for activation of T-cells	GO:0007165	signal transduction	--	--	GO:0016020	membrane	--
c61493_g1	1061	2.28319e-10	hypothetical protein M569_03551, partial [Genlisea aurea]	--	--	tyrosine-protein phosphatase SIW14	4.66481e-10	Probable tyrosine-protein phosphatase At1g05000 OS=Arabidopsis thaliana GN=At1g05000 PE=1 SV=1	--	--	--	--	--	--	--	--
c6146_g1	534	1.281e-54	hypothetical protein DOTSEDRAFT_24325 [Dothistroma septosporum NZE10]	--	--	--	--	--	--	--	--	--	--	--	--	--
c4063_g1	233	1.1052e-06	hypothetical protein MTR_3g021190 [Medicago truncatula]	--	--	--	--	--	--	--	--	--	--	--	--	--
c50399_g1	4665	0	glucan water dikinase 1 [Manihot esculenta]	0	Populus trichocarpa predicted protein, mRNA	alpha-glucan, water dikinase	0	Alpha-glucan water dikinase, chloroplastic OS=Citrus reticulata GN=R1 PE=2 SV=1	Cytochrome oxidase c subunit VIII//Pyruvate phosphate dikinase, PEP/pyruvate binding domain	GO:0006123//GO:0016310//GO:0015992	mitochondrial electron transport, cytochrome c to oxygen//phosphorylation//proton transport	GO:0004129//GO:0005524//GO:0016301	cytochrome-c oxidase activity//ATP binding//kinase activity	GO:0045277	respiratory chain complex IV	--
c57519_g4	267	--	--	--	--	--	--	--	--	--	--	--	--	--	--	--
c87816_g1	474	--	--	--	--	--	--	--	--	--	--	--	--	--	--	--
c59569_g1	204	--	--	--	--	--	--	--	--	--	--	--	--	--	--	--
c77609_g1	230	--	--	--	--	--	--	--	--	--	--	--	--	--	--	--
c44287_g2	510	3.38834e-46	PREDICTED: uncharacterized protein LOC103699074, partial [Phoenix dactylifera]	--	--	--	--	--	--	--	--	--	--	--	--	--
c76331_g1	241	--	--	--	--	--	--	--	--	--	--	--	--	--	--	--
c68464_g1	247	7.93482e-35	Putative uncharacterized protein [Taphrina deformans PYCC 5710]	--	--	--	--	--	Zinc-binding dehydrogenase	GO:0055114	oxidation-reduction process	GO:0008270//GO:0016491	zinc ion binding//oxidoreductase activity	--	--	--
c96801_g1	212	6.19175e-16	hypothetical protein COCCADRAFT_32437 [Bipolaris zeicola 26-R-13] >gi|576924399|gb|EUC38509.1| hypothetical protein COCCADRAFT_32437 [Bipolaris zeicola 26-R-13] >gi|578494877|gb|EUN32261.1| hypothetical protein COCVIDRAFT_85450 [Bipolaris victoriae FI3]	--	--	--	9.89263e-11	Cytochrome c oxidase polypeptide 5, mitochondrial OS=Aspergillus niger GN=cox5 PE=3 SV=1	Cytochrome c oxidase subunit IV	GO:0006123//GO:0015992	mitochondrial electron transport, cytochrome c to oxygen//proton transport	GO:0004129	cytochrome-c oxidase activity	GO:0045277	respiratory chain complex IV	--
c42694_g1	421	--	--	--	--	--	--	--	--	--	--	--	--	--	--	--
c12993_g1	338	--	--	--	--	--	--	--	--	--	--	--	--	--	--	--
c53082_g1	3377	0	hypothetical protein PRUPE_ppa001132mg [Prunus persica] >gi|462397181|gb|EMJ02980.1| hypothetical protein PRUPE_ppa001132mg [Prunus persica]	--	--	--	7.32714e-167	Pentatricopeptide repeat-containing protein At1g71210 OS=Arabidopsis thaliana GN=At1g71210 PE=2 SV=1	--	--	--	--	--	--	--	--
c30526_g1	338	--	--	--	--	--	--	--	--	--	--	--	--	--	--	--
c48919_g1	249	--	--	--	--	--	--	--	tRNA synthetases class I (M)	GO:0006418	tRNA aminoacylation for protein translation	GO:0000166//GO:0004812//GO:0005524	nucleotide binding//aminoacyl-tRNA ligase activity//ATP binding	--	--	--
c61323_g1	475	--	--	--	--	--	--	--	Peptidase S7, Flavivirus NS3 serine protease	--	--	GO:0003724//GO:0003723//GO:0005524	RNA helicase activity//RNA binding//ATP binding	--	--	--
c68150_g1	238	2.93959e-18	hypothetical protein DOTSEDRAFT_146416 [Dothistroma septosporum NZE10]	--	--	--	7.19398e-08	Endoribonuclease YSH1 OS=Gibberella zeae (strain PH-1 / ATCC MYA-4620 / FGSC 9075 / NRRL 31084) GN=YSH1 PE=3 SV=2	--	--	--	--	--	--	--	--
c3326_g1	229	1.24687e-40	formate dehydrogenase [Coniosporium apollinis CBS 100218] >gi|494824301|gb|EON61592.1| formate dehydrogenase [Coniosporium apollinis CBS 100218]	--	--	formate dehydrogenase	1.90627e-35	Probable formate dehydrogenase OS=Emericella nidulans (strain FGSC A4 / ATCC 38163 / CBS 112.46 / NRRL 194 / M139) GN=aciA PE=2 SV=3	--	--	--	--	--	--	--	--
c52141_g1	1746	5.73535e-83	unnamed protein product [Vitis vinifera]	--	--	kinetochore protein Spc25, animal type	1.17004e-11	Kinetochore protein spc25 OS=Schizosaccharomyces pombe (strain 972 / ATCC 24843) GN=spc25 PE=1 SV=1	Seripauperin and TIP1 family	GO:0006950	response to stress	--	--	--	--	Uncharacterized conserved protein
c97376_g1	747	--	--	--	--	--	--	--	--	--	--	--	--	--	--	--
c34069_g1	248	--	--	--	--	--	--	--	--	--	--	--	--	--	--	--
c34458_g1	394	--	--	--	--	--	--	--	--	--	--	--	--	--	--	--
c108526_g1	203	--	--	--	--	--	--	--	--	--	--	--	--	--	--	--
c70699_g1	235	--	--	--	--	--	--	--	--	--	--	--	--	--	--	--
c120198_g1	701	1.78953e-81	hypothetical protein A1O9_01366 [Exophiala aquamarina CBS 119918]	--	--	--	5.79529e-27	Protein alcS OS=Neosartorya fumigata (strain ATCC MYA-4609 / Af293 / CBS 101355 / FGSC A1100) GN=alcS PE=3 SV=1	GPR1/FUN34/yaaH family//ATP synthase subunit H	GO:0015992//GO:0015991	proton transport//ATP hydrolysis coupled proton transport	GO:0015078	hydrogen ion transmembrane transporter activity	GO:0033179//GO:0016020	proton-transporting V-type ATPase, V0 domain//membrane	--
c60917_g1	208	3.02309e-11	pla2g15 protein [Trichuris trichiura]	--	--	--	3.9795e-10	Group XV phospholipase A2 OS=Rattus norvegicus GN=Pla2g15 PE=1 SV=1	Lecithin:cholesterol acyltransferase	GO:0006629//GO:0042967	lipid metabolic process//acyl-carrier-protein biosynthetic process	GO:0008374	O-acyltransferase activity	--	--	Lecithin:cholesterol acyltransferase (LCAT)/Acyl-ceramide synthase
c66069_g1	332	--	--	--	--	--	--	--	--	--	--	--	--	--	--	--
c108996_g1	212	--	--	--	--	--	--	--	--	--	--	--	--	--	--	--
c53244_g2	214	--	--	--	--	--	--	--	--	--	--	--	--	--	--	--
c45859_g3	270	3.76927e-09	hypothetical protein VITISV_014303 [Vitis vinifera]	--	--	--	--	--	--	--	--	--	--	--	--	--
c21666_g1	249	--	--	--	--	--	--	--	--	--	--	--	--	--	--	--
c42567_g2	726	--	--	--	--	--	--	--	--	--	--	--	--	--	--	--
c30394_g2	1224	0	hypothetical protein DOTSEDRAFT_75345 [Dothistroma septosporum NZE10]	1.60235e-24	Sclerotinia sclerotiorum 1980 hypothetical protein (SS1G_12204) partial mRNA	--	1.86741e-18	Alpha-taxilin OS=Homo sapiens GN=TXLNA PE=1 SV=3	Helix-turn-helix domain, rpiR family//Centromere protein B dimerisation domain//Myosin-like coiled-coil protein	GO:0006355	regulation of transcription, DNA-templated	GO:0003677//GO:0003682//GO:0019905//GO:0003700	DNA binding//chromatin binding//syntaxin binding//sequence-specific DNA binding transcription factor activity	GO:0005667//GO:0000785//GO:0000775//GO:0005634	transcription factor complex//chromatin//chromosome, centromeric region//nucleus	Myosin-like coiled-coil protein
c51521_g1	1898	4.6333e-161	Uncharacterized protein isoform 3 [Theobroma cacao] >gi|508712871|gb|EOY04768.1| Uncharacterized protein isoform 3 [Theobroma cacao]	--	--	--	4.25641e-74	Uncharacterized GPI-anchored protein At1g61900 OS=Arabidopsis thaliana GN=At1g61900 PE=1 SV=1	--	--	--	--	--	--	--	--
c115413_g1	316	--	--	--	--	--	--	--	--	--	--	--	--	--	--	--
c16550_g1	3010	0	hypothetical protein DOTSEDRAFT_130419 [Dothistroma septosporum NZE10]	--	--	--	6.47723e-20	Uncharacterized WD repeat-containing protein C2A9.03 OS=Schizosaccharomyces pombe (strain 972 / ATCC 24843) GN=SPBC2A9.03 PE=4 SV=2	WD domain, G-beta repeat	--	--	GO:0005515	protein binding	--	--	WD40 repeat-containing protein
c52467_g1	2691	0	Sec34-like family protein isoform 1 [Theobroma cacao] >gi|508782874|gb|EOY30130.1| Sec34-like family protein isoform 1 [Theobroma cacao]	0	PREDICTED: Vitis vinifera conserved oligomeric Golgi complex subunit 3-like (LOC100247522), mRNA	--	1.12959e-129	Conserved oligomeric Golgi complex subunit 3 OS=Homo sapiens GN=COG3 PE=1 SV=3	Sec34-like family//Uncharacterized protein conserved in bacteria (DUF2136)	GO:0006886	intracellular protein transport	GO:0016788	hydrolase activity, acting on ester bonds	GO:0005801//GO:0016020	cis-Golgi network//membrane	Subunit of cis-Golgi transport vesicle tethering complex - Sec34p
c64423_g1	237	--	--	--	--	--	--	--	--	--	--	--	--	--	--	--
c63047_g1	337	--	--	--	--	--	--	--	--	--	--	--	--	--	--	--
c74185_g1	242	--	--	--	--	--	--	--	--	--	--	--	--	--	--	--
c89914_g1	271	--	--	--	--	--	--	--	--	--	--	--	--	--	--	--
c115539_g1	245	--	--	--	--	--	--	--	--	--	--	--	--	--	--	--
c27149_g1	1086	--	--	--	--	--	--	--	--	--	--	--	--	--	--	--
c14505_g1	769	7.94438e-31	hypothetical protein DOTSEDRAFT_68309 [Dothistroma septosporum NZE10]	--	--	--	3.22088e-08	Dynactin subunit 5 OS=Homo sapiens GN=DCTN5 PE=1 SV=1	--	--	--	--	--	--	--	Dynactin, subunit p25
c117443_g1	220	--	--	--	--	--	--	--	--	--	--	--	--	--	--	--
c41431_g1	836	--	--	--	--	--	--	--	--	--	--	--	--	--	--	--
c79263_g1	261	--	--	--	--	--	--	--	--	--	--	--	--	--	--	--
c118340_g1	299	--	--	--	--	--	--	--	--	--	--	--	--	--	--	--
c74299_g1	249	--	--	--	--	--	--	--	--	--	--	--	--	--	--	--
c89921_g1	286	--	--	--	--	--	--	--	--	--	--	--	--	--	--	--
c104884_g1	242	--	--	--	--	--	--	--	--	--	--	--	--	--	--	--
c99156_g1	397	--	--	--	--	--	--	--	--	--	--	--	--	--	--	--
c81177_g1	2722	0	hypothetical protein DOTSEDRAFT_176530 [Dothistroma septosporum NZE10]	--	--	--	2.01391e-26	Nitrogen assimilation transcription factor nirA OS=Emericella nidulans (strain FGSC A4 / ATCC 38163 / CBS 112.46 / NRRL 194 / M139) GN=nirA PE=4 SV=1	Fungal Zn(2)-Cys(6) binuclear cluster domain//Fungal specific transcription factor domain	GO:0006355//GO:0006351	regulation of transcription, DNA-templated//transcription, DNA-templated	GO:0000981//GO:0003677//GO:0008270	sequence-specific DNA binding RNA polymerase II transcription factor activity//DNA binding//zinc ion binding	GO:0005634	nucleus	--
c27995_g1	541	--	--	--	--	--	--	--	--	--	--	--	--	--	--	--
c10882_g1	490	--	--	--	--	--	--	--	--	--	--	--	--	--	--	--
c58467_g2	556	1.66584e-26	unnamed protein product [Coffea canephora]	--	--	oligosaccharyltransferase complex subunit delta (ribophorin II)	1.0445e-18	Dolichyl-diphosphooligosaccharide--protein glycosyltransferase subunit 2 OS=Arabidopsis thaliana GN=RPN2 PE=2 SV=1	--	--	--	--	--	--	--	--
c123070_g1	259	--	--	--	--	--	--	--	Chitin binding Peritrophin-A domain	GO:0006030	chitin metabolic process	GO:0008061	chitin binding	GO:0005576	extracellular region	--
c117075_g1	517	--	--	--	--	--	--	--	--	--	--	--	--	--	--	--
c121894_g1	343	--	--	--	--	--	--	--	--	--	--	--	--	--	--	--
c26143_g1	802	--	--	--	--	--	--	--	--	--	--	--	--	--	--	--
c107621_g1	283	--	--	--	--	--	--	--	Somatomedin B domain	GO:0007165//GO:0006955	signal transduction//immune response	GO:0005044//GO:0030247	scavenger receptor activity//polysaccharide binding	--	--	--
c51307_g2	777	--	--	--	--	--	--	--	--	--	--	--	--	--	--	--
c50164_g2	233	2.08131e-20	hypothetical protein LEMA_P108250.1 [Leptosphaeria maculans JN3] >gi|312216610|emb|CBX96560.1| hypothetical protein LEMA_P108250.1 [Leptosphaeria maculans JN3]	5.78086e-32	Chaetomium globosum CBS 148.51 40S ribosomal protein S29, partial mRNA	small subunit ribosomal protein S29e	1.08087e-17	40S ribosomal protein S29 OS=Neurospora crassa (strain ATCC 24698 / 74-OR23-1A / CBS 708.71 / DSM 1257 / FGSC 987) GN=rps-29 PE=3 SV=1	Ribosomal protein S14p/S29e	GO:0006412//GO:0042254	translation//ribosome biogenesis	GO:0003735	structural constituent of ribosome	GO:0005840//GO:0005622	ribosome//intracellular	40S ribosomal protein S29
c72790_g1	283	--	--	--	--	--	--	--	--	--	--	--	--	--	--	--
c118816_g1	462	--	--	--	--	--	--	--	--	--	--	--	--	--	--	--
c86549_g1	442	8.97422e-25	PREDICTED: LOW QUALITY PROTEIN: aldo-keto reductase family 1 member C2-like [Malus domestica]	--	--	--	5.89501e-10	Copia protein OS=Drosophila melanogaster GN=GIP PE=1 SV=3	--	--	--	--	--	--	--	--
c110793_g1	299	7.61347e-10	guanine nucleotide-binding protein Rho [Biomphalaria glabrata]	--	--	--	3.66889e-09	Ras-like GTP-binding protein Rho1 OS=Drosophila melanogaster GN=Rho1 PE=1 SV=1	Ras family	GO:0007264	small GTPase mediated signal transduction	GO:0005525	GTP binding	GO:0005622//GO:0016020	intracellular//membrane	Ras-related small GTPase, Rho type
c105753_g1	220	2.07955e-19	cytochrome P450 oxidoreductase [Cladophialophora psammophila CBS 110553] >gi|589990837|gb|EXJ73487.1| cytochrome P450 oxidoreductase [Cladophialophora psammophila CBS 110553]	--	--	--	--	--	--	--	--	--	--	--	--	--
c48257_g1	315	--	--	--	--	--	--	--	--	--	--	--	--	--	--	--
c84649_g1	446	--	--	--	--	--	--	--	--	--	--	--	--	--	--	--
c79887_g1	351	2.99864e-39	hmp1 protein [Cryptococcus gattii WM276] >gi|317459654|gb|ADV21398.1| Hmp1 protein, putative [Cryptococcus gattii WM276]	--	--	--	--	--	--	--	--	--	--	--	--	--
c62785_g1	1399	1.07298e-159	PREDICTED: 60S ribosomal protein L4-B-like [Saccoglossus kowalevskii]	5.0385e-35	Lepidochitona cinerea ribosomal protein L4 mRNA, complete cds	large subunit ribosomal protein L4e	2.57249e-153	60S ribosomal protein L4-A OS=Xenopus laevis GN=rpl4-a PE=2 SV=2	Fcf1//Ribosomal protein L4/L1 family	GO:0006412//GO:0042254	translation//ribosome biogenesis	GO:0003735	structural constituent of ribosome	GO:0032040//GO:0005840	small-subunit processome//ribosome	Ribosomal protein RPL1/RPL2/RL4L4
c103531_g1	714	--	--	--	--	--	--	--	--	--	--	--	--	--	--	--
c73974_g1	213	7.45048e-14	EAP30 family protein [Dictyostelium fasciculatum] >gi|328873105|gb|EGG21472.1| EAP30 family protein [Dictyostelium fasciculatum]	--	--	ESCRT-II complex subunit VPS22	1.70974e-13	Vacuolar-sorting protein SNF8 OS=Homo sapiens GN=SNF8 PE=1 SV=1	--	--	--	--	--	--	--	--
c88829_g1	234	--	--	--	--	--	--	--	CpcD/allophycocyanin linker domain	--	--	--	--	GO:0030089	phycobilisome	--
c58134_g1	1872	1.35281e-29	DNA binding protein, putative [Ricinus communis] >gi|223527480|gb|EEF29609.1| DNA binding protein, putative [Ricinus communis]	1.50007e-16	Gossypium hirsutum AP2/EREBP transcription factor ERF-2 mRNA, complete cds	--	7.03316e-26	Ethylene-responsive transcription factor ERF110 OS=Arabidopsis thaliana GN=ERF110 PE=2 SV=2	AP2 domain	GO:0006355	regulation of transcription, DNA-templated	GO:0003700	sequence-specific DNA binding transcription factor activity	GO:0005667	transcription factor complex	--
c44513_g1	1231	1.8641e-119	PREDICTED: expansin-A1-like [Fragaria vesca subsp. vesca]	1.52309e-64	PREDICTED: Fragaria vesca subsp. vesca expansin-A8-like (LOC101304710), mRNA	--	3.68161e-116	Expansin-A15 OS=Arabidopsis thaliana GN=EXPA15 PE=2 SV=2	--	--	--	--	--	--	--	--
c18458_g1	408	--	--	--	--	--	--	--	--	--	--	--	--	--	--	--
c34848_g1	345	--	--	--	--	--	--	--	--	--	--	--	--	--	--	--
c108153_g1	250	2.66399e-35	hypothetical protein SNOG_03534 [Phaeosphaeria nodorum SN15] >gi|160705910|gb|EAT88739.2| hypothetical protein SNOG_03534 [Phaeosphaeria nodorum SN15]	--	--	--	1.67449e-13	Mitochondrial presequence protease OS=Gibberella zeae (strain PH-1 / ATCC MYA-4620 / FGSC 9075 / NRRL 31084) GN=CYM1 PE=3 SV=1	--	GO:0006508	proteolysis	GO:0046872//GO:0008270//GO:0004222	metal ion binding//zinc ion binding//metalloendopeptidase activity	--	--	--
c40870_g1	355	7.06113e-76	60S ribosomal protein L10 [Dichomitus squalens LYAD-421 SS1] >gi|395325412|gb|EJF57835.1| 60S ribosomal protein L10 [Dichomitus squalens LYAD-421 SS1]	4.26133e-40	Aspergillus terreus NIH2624 60S ribosomal protein L10, partial mRNA	large subunit ribosomal protein L10e	3.71508e-52	60S ribosomal protein L10 OS=Saccharomyces cerevisiae (strain ATCC 204508 / S288c) GN=RPL10 PE=1 SV=1	Ribosomal protein L16p/L10e	GO:0042254//GO:0006412	ribosome biogenesis//translation	GO:0003735	structural constituent of ribosome	GO:0005840	ribosome	60s ribosomal protein L10
c116754_g1	542	3.26721e-48	PREDICTED: probable exonuclease mut-7 homolog [Vitis vinifera]	--	--	hypothetical protein	--	--	3'-5' exonuclease//Thymopoietin protein	GO:0006139	nucleobase-containing compound metabolic process	GO:0008408//GO:0003676//GO:0003677	3'-5' exonuclease activity//nucleic acid binding//DNA binding	--	--	--
c105042_g1	797	3.91787e-131	hypothetical protein DOTSEDRAFT_112696, partial [Dothistroma septosporum NZE10]	--	--	--	--	--	Zinc finger, ZZ type//Alcohol dehydrogenase GroES-like domain//FYVE zinc finger	GO:0055114	oxidation-reduction process	GO:0008270//GO:0016491//GO:0046872	zinc ion binding//oxidoreductase activity//metal ion binding	--	--	--
c50546_g1	883	--	--	--	--	--	--	--	--	--	--	--	--	--	--	--
c71911_g1	214	1.5256e-14	hypothetical protein DOTSEDRAFT_72740 [Dothistroma septosporum NZE10]	--	--	--	--	--	--	--	--	--	--	--	--	--
c91963_g1	471	5.85352e-25	PREDICTED: uncharacterized protein LOC103322019 [Prunus mume]	--	--	probable phosphoglycerate mutase	2.24187e-11	Retrovirus-related Pol polyprotein from transposon TNT 1-94 OS=Nicotiana tabacum PE=2 SV=1	--	--	--	--	--	--	--	--
c96674_g1	1767	0	hypothetical protein DOTSEDRAFT_74885 [Dothistroma septosporum NZE10]	--	--	oxalate decarboxylase	5.86072e-137	Oxalate decarboxylase OxdC OS=Bacillus subtilis (strain 168) GN=oxdC PE=1 SV=1	Mannose-6-phosphate isomerase//AraC-like ligand binding domain//ARD/ARD' family//Cupin	GO:0055114//GO:0005976//GO:0006355	oxidation-reduction process//polysaccharide metabolic process//regulation of transcription, DNA-templated	GO:0045735//GO:0016779//GO:0010309	nutrient reservoir activity//nucleotidyltransferase activity//acireductone dioxygenase [iron(II)-requiring] activity	--	--	--
c101934_g1	201	1.63405e-11	hypothetical protein SNOG_16153 [Phaeosphaeria nodorum SN15] >gi|160705718|gb|EAT76525.2| hypothetical protein SNOG_16153 [Phaeosphaeria nodorum SN15]	--	--	--	--	--	--	--	--	--	--	--	--	--
c9120_g2	350	--	--	--	--	--	--	--	--	--	--	--	--	--	--	--
c66501_g1	357	3.63547e-47	beta-xylosidase, partial [Zymoseptoria tritici IPO323] >gi|339473487|gb|EGP88581.1| beta-xylosidase [Zymoseptoria tritici IPO323]	--	--	--	--	--	Glycosyl hydrolases family 43	GO:0005975	carbohydrate metabolic process	GO:0004553	hydrolase activity, hydrolyzing O-glycosyl compounds	--	--	--
c67334_g1	275	3.57531e-53	hypothetical protein SETTUDRAFT_165728 [Setosphaeria turcica Et28A] >gi|482805216|gb|EOA82315.1| hypothetical protein SETTUDRAFT_165728 [Setosphaeria turcica Et28A]	4.05999e-54	Pyrenophora teres f. teres 0-1 hypothetical protein, mRNA	solute carrier family 25 (mitochondrial 2-oxodicarboxylate transporter), member 21	3.18749e-33	Mitochondrial 2-oxodicarboxylate carrier 2 OS=Saccharomyces cerevisiae (strain ATCC 204508 / S288c) GN=ODC2 PE=1 SV=1	--	--	--	--	--	--	--	Mitochondrial oxodicarboxylate carrier protein
c66831_g1	384	--	--	--	--	--	--	--	--	--	--	--	--	--	--	--
c58067_g1	3541	3.20341e-87	hypothetical protein JCGZ_16678 [Jatropha curcas]	--	--	--	--	--	Prefoldin subunit//Myosin tail//HSF-type DNA-binding//Acyl-CoA dehydrogenase, C-terminal domain	GO:0006457//GO:0006355//GO:0055114	protein folding//regulation of transcription, DNA-templated//oxidation-reduction process	GO:0003774//GO:0003700//GO:0051082//GO:0016491//GO:0043565	motor activity//sequence-specific DNA binding transcription factor activity//unfolded protein binding//oxidoreductase activity//sequence-specific DNA binding	GO:0005634//GO:0016459//GO:0016272//GO:0005667	nucleus//myosin complex//prefoldin complex//transcription factor complex	--
c28626_g1	419	--	--	--	--	--	--	--	--	--	--	--	--	--	--	--
c12732_g1	240	--	--	--	--	--	--	--	--	--	--	--	--	--	--	--
c56375_g1	1104	--	--	--	--	--	--	--	--	--	--	--	--	--	--	--
c1550_g1	387	--	--	--	--	--	--	--	--	--	--	--	--	--	--	--
c9962_g1	226	--	--	--	--	--	--	--	--	--	--	--	--	--	--	--
c99866_g1	279	2.45312e-32	t-SNARE [Aureobasidium pullulans var. namibiae CBS 147.97]	--	--	syntaxin 1B/2/3	2.12712e-14	Syntaxin-like protein psy1 OS=Schizosaccharomyces pombe (strain 972 / ATCC 24843) GN=psy1 PE=3 SV=1	Interferon-induced transmembrane protein//SNARE domain//Synaptobrevin	GO:0016192//GO:0009607	vesicle-mediated transport//response to biotic stimulus	GO:0005515	protein binding	GO:0016021	integral component of membrane	SNARE protein Syntaxin 1 and related proteins
c37493_g1	488	--	--	--	--	--	--	--	--	--	--	--	--	--	--	--
c105358_g1	279	--	--	--	--	--	--	--	--	--	--	--	--	--	--	--
c84243_g1	490	--	--	--	--	--	--	--	--	--	--	--	--	--	--	--
c88301_g1	705	1.31383e-13	hypothetical protein MYCFIDRAFT_199331 [Pseudocercospora fijiensis CIRAD86] >gi|452979863|gb|EME79625.1| hypothetical protein MYCFIDRAFT_199331 [Pseudocercospora fijiensis CIRAD86]	--	--	--	--	--	--	--	--	--	--	--	--	--
c13232_g2	974	1.01335e-18	hypothetical protein DOTSEDRAFT_82939 [Dothistroma septosporum NZE10]	--	--	--	--	--	--	--	--	--	--	--	--	--
c86446_g1	234	--	--	--	--	--	--	--	--	--	--	--	--	--	--	--
c48108_g1	1435	--	--	--	--	--	--	--	FerB (NUC096) domain	--	--	--	--	GO:0016021	integral component of membrane	--
c28272_g1	257	--	--	--	--	--	--	--	--	--	--	--	--	--	--	--
c84818_g1	213	--	--	--	--	--	--	--	--	--	--	--	--	--	--	--
c76280_g1	264	--	--	--	--	--	--	--	--	--	--	--	--	--	--	--
c117062_g1	225	--	--	--	--	--	--	--	--	--	--	--	--	--	--	--
c103158_g1	1885	0	hypothetical protein DOTSEDRAFT_43343 [Dothistroma septosporum NZE10]	--	--	extracellular matrix protein 14	0	Putative metallocarboxypeptidase ECM14 OS=Leptosphaeria maculans (strain JN3 / isolate v23.1.3 / race Av1-4-5-6-7-8) GN=ECM14 PE=3 SV=1	Zinc carboxypeptidase	GO:0006508	proteolysis	GO:0008270//GO:0004181	zinc ion binding//metallocarboxypeptidase activity	--	--	Zinc carboxypeptidase
c93014_g1	770	--	--	--	--	--	--	--	--	--	--	--	--	--	--	--
c54113_g1	1039	1.81602e-180	hypothetical protein SNOG_13608 [Phaeosphaeria nodorum SN15] >gi|111057935|gb|EAT79055.1| hypothetical protein SNOG_13608 [Phaeosphaeria nodorum SN15]	0	Phaeosphaeria nodorum SN15 hypothetical protein partial mRNA	glucose-6-phosphate isomerase	1.79542e-174	Glucose-6-phosphate isomerase OS=Aspergillus oryzae (strain ATCC 42149 / RIB 40) GN=pgiA PE=2 SV=1	Phosphoglucose isomerase	GO:0006094//GO:0005982//GO:0006096//GO:0005985//GO:0006098	gluconeogenesis//starch metabolic process//glycolytic process//sucrose metabolic process//pentose-phosphate shunt	GO:0004347	glucose-6-phosphate isomerase activity	GO:0005737	cytoplasm	Glucose-6-phosphate isomerase
c102356_g1	273	2.12783e-52	hypothetical protein DOTSEDRAFT_82229 [Dothistroma septosporum NZE10]	--	--	--	--	--	SAP domain	--	--	GO:0003676	nucleic acid binding	--	--	--
c10129_g1	363	--	--	--	--	--	--	--	--	--	--	--	--	--	--	--
c83387_g1	422	--	--	--	--	--	--	--	--	--	--	--	--	--	--	--
c98494_g1	553	2.36507e-61	hypothetical protein DOTSEDRAFT_123070 [Dothistroma septosporum NZE10]	--	--	--	--	--	E1-E2 ATPase	--	--	GO:0000166//GO:0046872	nucleotide binding//metal ion binding	--	--	P-type ATPase
c54410_g1	3611	0	hypothetical protein PRUPE_ppa000559mg [Prunus persica] >gi|645264091|ref|XP_008237530.1| PREDICTED: cellulose synthase A catalytic subunit 2 [UDP-forming]-like [Prunus mume] >gi|462395089|gb|EMJ00888.1| hypothetical protein PRUPE_ppa000559mg [Prunus persica]	0	PREDICTED: Glycine max cellulose synthase A catalytic subunit 6 [UDP-forming]-like (LOC100806786), mRNA	cellulose synthase A	0	Cellulose synthase A catalytic subunit 6 [UDP-forming] OS=Arabidopsis thaliana GN=CESA6 PE=1 SV=2	FYVE-type zinc finger//Cellulose synthase	GO:0005985//GO:0030244//GO:0005982//GO:0006011//GO:0006886	sucrose metabolic process//cellulose biosynthetic process//starch metabolic process//UDP-glucose metabolic process//intracellular protein transport	GO:0016760//GO:0017137	cellulose synthase (UDP-forming) activity//Rab GTPase binding	GO:0016020	membrane	--
c70574_g1	306	--	--	--	--	--	--	--	--	--	--	--	--	--	--	--
c77921_g1	244	--	--	--	--	--	--	--	Zinc knuckle	--	--	GO:0003676//GO:0008270	nucleic acid binding//zinc ion binding	--	--	--
c60385_g1	439	4.30796e-87	hypothetical protein BN946_scf184939.g2 [Trametes cinnabarina]	5.31644e-45	Schizophyllum commune H4-8 hypothetical protein, mRNA	--	--	--	PTN/MK heparin-binding protein family, N-terminal domain	GO:0008283//GO:0007165//GO:0040007	cell proliferation//signal transduction//growth	GO:0008083	growth factor activity	--	--	--
c3494_g1	1492	0	hypothetical protein DOTSEDRAFT_74979 [Dothistroma septosporum NZE10]	--	--	--	7.88825e-08	Uncharacterized transcriptional regulatory protein C139.03 OS=Schizosaccharomyces pombe (strain 972 / ATCC 24843) GN=SPAC139.03 PE=4 SV=1	Fungal Zn(2)-Cys(6) binuclear cluster domain//Fungal specific transcription factor domain	GO:0006351//GO:0006355	transcription, DNA-templated//regulation of transcription, DNA-templated	GO:0008270//GO:0003677//GO:0000981	zinc ion binding//DNA binding//sequence-specific DNA binding RNA polymerase II transcription factor activity	GO:0005634	nucleus	--
c91601_g1	252	2.87199e-09	PREDICTED: LOW QUALITY PROTEIN: uncharacterized protein LOC103699369, partial [Phoenix dactylifera]	--	--	--	--	--	--	--	--	--	--	--	--	--
c27474_g1	284	--	--	--	--	--	--	--	--	--	--	--	--	--	--	--
c64588_g1	362	--	--	--	--	--	--	--	--	--	--	--	--	--	--	--
c116326_g1	536	9.5109e-88	glycoside hydrolase family 37 protein [Bipolaris zeicola 26-R-13] >gi|576914920|gb|EUC29246.1| glycoside hydrolase family 37 protein [Bipolaris zeicola 26-R-13]	--	--	alpha,alpha-trehalase	5.13251e-26	Trehalase OS=Dictyostelium discoideum GN=treh PE=3 SV=1	Trehalase	GO:0005991//GO:0005985//GO:0005982	trehalose metabolic process//sucrose metabolic process//starch metabolic process	GO:0004555	alpha,alpha-trehalase activity	--	--	Neutral trehalase
c61834_g1	1032	--	--	--	--	--	--	--	--	--	--	--	--	--	--	--
c122877_g1	254	--	--	--	--	--	--	--	--	--	--	--	--	--	--	--
c16253_g1	291	1.89074e-08	predicted protein [Chlamydomonas reinhardtii] >gi|158283525|gb|EDP09275.1| predicted protein [Chlamydomonas reinhardtii]	--	--	--	4.58398e-07	Nucleolin OS=Gallus gallus GN=NCL PE=1 SV=1	RNA recognition motif. (a.k.a. RRM, RBD, or RNP domain)//Coiled coil	--	--	GO:0005515//GO:0003676	protein binding//nucleic acid binding	--	--	mRNA cleavage and polyadenylation factor I complex, subunit RNA15
c64069_g1	288	1.55356e-25	D-xylulose 5-phosphate/D-fructose 6-phosphate phosphoketolase [Sphaerulina musiva SO2202]	--	--	--	1.71351e-12	Probable phosphoketolase OS=Methylococcus capsulatus (strain ATCC 33009 / NCIMB 11132 / Bath) GN=MCA1587 PE=3 SV=1	--	--	--	--	--	--	--	--
c85466_g1	1111	2.86169e-145	hypothetical protein DOTSEDRAFT_66657 [Dothistroma septosporum NZE10]	--	--	--	9.51593e-31	UPF0641 membrane protein PJ4664.05 OS=Schizosaccharomyces pombe (strain 972 / ATCC 24843) GN=SPBPJ4664.05 PE=3 SV=2	FAR-17a/AIG1-like protein	--	--	--	--	GO:0016021	integral component of membrane	--
c110396_g1	212	9.83618e-08	hypothetical protein SEPMUDRAFT_147149 [Sphaerulina musiva SO2202]	--	--	--	--	--	--	--	--	--	--	--	--	--
c669_g1	331	8.8417e-20	hypothetical protein A1O3_06780 [Capronia epimyces CBS 606.96] >gi|590007755|gb|EXJ82963.1| hypothetical protein A1O3_06780 [Capronia epimyces CBS 606.96]	--	--	--	--	--	--	--	--	--	--	--	--	--
c32013_g1	356	2.07562e-60	PREDICTED: uncharacterized protein LOC103447052 [Malus domestica]	--	--	--	3.93507e-08	Pro-Pol polyprotein OS=Feline foamy virus GN=pol PE=3 SV=1	ROS/MUCR transcriptional regulator protein//Integrase core domain	GO:0006355//GO:0015074	regulation of transcription, DNA-templated//DNA integration	GO:0003677//GO:0008270	DNA binding//zinc ion binding	--	--	FOG: Transposon-encoded proteins with TYA, reverse transcriptase, integrase domains in various combinations
c37015_g1	488	--	--	--	--	--	--	--	--	--	--	--	--	--	--	--
c72828_g1	622	1.03461e-104	hypothetical protein DOTSEDRAFT_73332 [Dothistroma septosporum NZE10]	--	--	--	--	--	--	--	--	--	--	--	--	--
c104274_g1	266	--	--	--	--	--	--	--	--	--	--	--	--	--	--	--
c34476_g1	482	1.1488e-45	hypothetical protein DOTSEDRAFT_70590 [Dothistroma septosporum NZE10]	--	--	--	5.37752e-07	Next to BRCA1 gene 1 protein OS=Homo sapiens GN=NBR1 PE=1 SV=3	--	--	--	--	--	--	--	--
c22024_g1	210	--	--	--	--	--	--	--	--	--	--	--	--	--	--	--
c92984_g1	344	--	--	--	--	--	--	--	--	--	--	--	--	--	--	--
c17646_g1	1246	1.90772e-112	hypothetical protein DOTSEDRAFT_73118 [Dothistroma septosporum NZE10]	--	--	--	--	--	Eukaryotic cytochrome b561	--	--	--	--	GO:0016021	integral component of membrane	--
c103179_g1	202	--	--	--	--	--	--	--	--	--	--	--	--	--	--	--
c50216_g1	249	3.15782e-09	hypothetical protein POPTR_0009s00560g [Populus trichocarpa] >gi|550330742|gb|ERP56716.1| hypothetical protein POPTR_0009s00560g [Populus trichocarpa]	--	--	--	--	--	--	--	--	--	--	--	--	--
c22145_g1	269	--	--	--	--	--	--	--	--	--	--	--	--	--	--	--
c108415_g1	294	4.60782e-55	hypothetical protein DOTSEDRAFT_68947 [Dothistroma septosporum NZE10]	--	--	AP2-associated kinase	5.54125e-13	Serine/threonine-protein kinase ppk29 OS=Schizosaccharomyces pombe (strain 972 / ATCC 24843) GN=ppk29 PE=1 SV=1	Protein kinase domain	GO:0006468	protein phosphorylation	GO:0005524//GO:0004672	ATP binding//protein kinase activity	--	--	ARK protein kinase family
c123745_g1	313	1.73572e-20	PREDICTED: U-box domain-containing protein 4-like [Citrus sinensis]	--	--	--	4.84076e-07	U-box domain-containing protein 2 OS=Arabidopsis thaliana GN=PUB2 PE=2 SV=1	Armadillo/beta-catenin-like repeat	--	--	GO:0005515	protein binding	--	--	--
c34599_g1	394	4.58166e-25	hypothetical protein BAUCODRAFT_62475 [Baudoinia compniacensis UAMH 10762] >gi|449304628|gb|EMD00635.1| hypothetical protein BAUCODRAFT_62475 [Baudoinia compniacensis UAMH 10762]	--	--	--	--	--	--	--	--	--	--	--	--	--
c52577_g4	1801	--	--	--	--	--	--	--	C-terminal domain of 1-Cys peroxiredoxin//Hepatocyte nuclear factor 1 (HNF-1), alpha isoform C terminus	GO:0055114//GO:0045893	oxidation-reduction process//positive regulation of transcription, DNA-templated	GO:0051920	peroxiredoxin activity	GO:0005634	nucleus	--
c111781_g1	357	--	--	--	--	--	--	--	--	--	--	--	--	--	--	--
c35938_g1	984	2.12091e-64	PREDICTED: photosystem I reaction center subunit V, chloroplastic-like [Pyrus x bretschneideri]	4.53613e-34	Wolffia australiana clone 09AH02.10 photosystem I reaction center subunit V mRNA, complete cds	photosystem I subunit V	4.30748e-62	Photosystem I reaction center subunit V, chloroplastic OS=Arabidopsis thaliana GN=PSAG PE=2 SV=1	Photosystem I psaG / psaK	GO:0015979	photosynthesis	--	--	GO:0009522//GO:0016020	photosystem I//membrane	--
c95155_g1	292	7.0946e-40	hypothetical protein BAUCODRAFT_348772 [Baudoinia compniacensis UAMH 10762] >gi|449303737|gb|EMC99744.1| hypothetical protein BAUCODRAFT_348772 [Baudoinia compniacensis UAMH 10762]	--	--	hydroxyacid-oxoacid transhydrogenase	3.02576e-10	Probable hydroxyacid-oxoacid transhydrogenase, mitochondrial OS=Dictyostelium discoideum GN=adhfe1 PE=3 SV=1	--	--	--	--	--	--	--	--
c91430_g1	1060	1.63905e-93	hypothetical protein DOTSEDRAFT_164596 [Dothistroma septosporum NZE10]	--	--	--	5.79531e-06	AP-1-like transcription factor OS=Schizosaccharomyces pombe (strain 972 / ATCC 24843) GN=pap1 PE=1 SV=2	bZIP transcription factor//phosphotransferase system, EIIB//Basic region leucine zipper	GO:0008643//GO:0006355	carbohydrate transport//regulation of transcription, DNA-templated	GO:0008982//GO:0043565//GO:0003700	protein-N(PI)-phosphohistidine-sugar phosphotransferase activity//sequence-specific DNA binding//sequence-specific DNA binding transcription factor activity	GO:0005667//GO:0009357	transcription factor complex//protein-N(PI)-phosphohistidine-sugar phosphotransferase complex	--
c92211_g1	216	1.21566e-08	hypothetical protein DOTSEDRAFT_54176 [Dothistroma septosporum NZE10]	--	--	--	--	--	--	--	--	--	--	--	--	--
c14048_g1	1883	0	hypothetical protein DOTSEDRAFT_54698 [Dothistroma septosporum NZE10]	3.26652e-13	Pyrenophora teres f. teres 0-1 hypothetical protein, mRNA	1-pyrroline-5-carboxylate dehydrogenase	0	Delta-1-pyrroline-5-carboxylate dehydrogenase, mitochondrial OS=Emericella nidulans (strain FGSC A4 / ATCC 38163 / CBS 112.46 / NRRL 194 / M139) GN=prnC PE=3 SV=2	Prephenate dehydratase//Aldehyde dehydrogenase family	GO:0008152//GO:0055114//GO:0009094//GO:0006571//GO:0000162	metabolic process//oxidation-reduction process//L-phenylalanine biosynthetic process//tyrosine biosynthetic process//tryptophan biosynthetic process	GO:0016491//GO:0004664	oxidoreductase activity//prephenate dehydratase activity	--	--	Delta-1-pyrroline-5-carboxylate dehydrogenase
c35798_g1	1099	3.72856e-87	PPPDE thiol peptidase family protein, putative [Theobroma cacao] >gi|508776988|gb|EOY24244.1| PPPDE thiol peptidase family protein, putative [Theobroma cacao]	--	--	--	6.32728e-77	DeSI-like protein At4g17486 OS=Arabidopsis thaliana GN=At4g17486 PE=2 SV=1	Bovine immunodeficiency virus surface protein (SU)	--	--	--	--	GO:0030120//GO:0016021	vesicle coat//integral component of membrane	Uncharacterized conserved protein
c58154_g2	3469	0	hypothetical protein PRUPE_ppa000767mg [Prunus persica] >gi|462402793|gb|EMJ08350.1| hypothetical protein PRUPE_ppa000767mg [Prunus persica]	0	PREDICTED: Fragaria vesca subsp. vesca N-alpha-acetyltransferase 25, NatB auxiliary subunit-like (LOC101306314), mRNA	N-terminal acetyltransferase B complex non-catalytic subunit	4.73119e-43	N-alpha-acetyltransferase 25, NatB auxiliary subunit OS=Homo sapiens GN=NAA25 PE=1 SV=1	Tetratricopeptide repeat//Tetratricopeptide repeat//Ribosomal L39 protein	GO:0042254//GO:0006412	ribosome biogenesis//translation	GO:0005515//GO:0003735	protein binding//structural constituent of ribosome	GO:0005840//GO:0005622	ribosome//intracellular	Mitochondrial inheritance and actin cytoskeleton organization protein
c1181_g1	449	7.10245e-83	secreted protein 2 [Leptosphaeria maculans]	2.41197e-78	Leptosphaeria maculans JN3 similar to subtilisin-like serine protease PR1A (LEMA_P071360.1) mRNA, complete cds	cerevisin	2.85665e-39	Cuticle-degrading protease OS=Metarhizium anisopliae GN=PR1 PE=1 SV=1	Peptidase inhibitor I9//Subtilase family	GO:0006508//GO:0043086	proteolysis//negative regulation of catalytic activity	GO:0042802//GO:0004252	identical protein binding//serine-type endopeptidase activity	--	--	Subtilisin-related protease/Vacuolar protease B
c47576_g1	885	--	--	--	--	--	--	--	--	--	--	--	--	--	--	--
c120832_g1	261	1.01334e-22	hypothetical protein BC1G_15390 [Botrytis cinerea B05.10]	--	--	--	5.09304e-12	Vacuolar protein sorting-associated protein 1 OS=Schizosaccharomyces pombe (strain 972 / ATCC 24843) GN=vps1 PE=3 SV=2	Dynamin GTPase effector domain	--	--	GO:0003924//GO:0005525	GTPase activity//GTP binding	--	--	Vacuolar sorting protein VPS1, dynamin, and related proteins
c43539_g1	1041	1.33391e-68	hypothetical protein EUGRSUZ_F02718 [Eucalyptus grandis]	--	--	--	--	--	RNA recognition motif. (a.k.a. RRM, RBD, or RNP domain)	--	--	GO:0003676	nucleic acid binding	--	--	Translation initiation factor 3, subunit g (eIF-3g)
c44959_g1	2509	1.69783e-143	conserved hypothetical protein [Ricinus communis] >gi|223545206|gb|EEF46715.1| conserved hypothetical protein [Ricinus communis]	--	--	autophagy-related protein 13	4.00479e-13	Autophagy-related protein 13 OS=Candida albicans (strain SC5314 / ATCC MYA-2876) GN=ATG13 PE=3 SV=1	--	--	--	--	--	--	--	--
c115707_g1	936	6.96543e-114	hypothetical protein SETTUDRAFT_171654 [Setosphaeria turcica Et28A] >gi|482807586|gb|EOA84519.1| hypothetical protein SETTUDRAFT_171654 [Setosphaeria turcica Et28A]	--	--	--	1.97656e-23	Uncharacterized protein YisK OS=Bacillus subtilis (strain 168) GN=yisK PE=2 SV=1	Serine hydrolase//Fumarylacetoacetate (FAA) hydrolase family	GO:0008152	metabolic process	GO:0016787//GO:0003824	hydrolase activity//catalytic activity	--	--	Predicted fumarylacetoacetate hydralase
c71601_g1	394	--	--	--	--	--	--	--	--	--	--	--	--	--	--	--
c26932_g1	385	4.32344e-51	hypothetical protein BAUCODRAFT_29324 [Baudoinia compniacensis UAMH 10762] >gi|449304938|gb|EMD00945.1| hypothetical protein BAUCODRAFT_29324 [Baudoinia compniacensis UAMH 10762]	--	--	--	1.25228e-13	Uncharacterized MFS-type transporter PB1E7.08c OS=Schizosaccharomyces pombe (strain 972 / ATCC 24843) GN=SPAPB1E7.08c PE=1 SV=1	Sugar (and other) transporter//Major Facilitator Superfamily	GO:0055085	transmembrane transport	GO:0022857	transmembrane transporter activity	GO:0016021	integral component of membrane	--
c7684_g1	595	--	--	--	--	--	--	--	--	--	--	--	--	--	--	--
c91967_g1	1219	0	hypothetical protein DOTSEDRAFT_70922 [Dothistroma septosporum NZE10]	--	--	--	2.17693e-08	Nucleoporin nup82 OS=Schizosaccharomyces pombe (strain 972 / ATCC 24843) GN=nup82 PE=3 SV=1	WD domain, G-beta repeat	--	--	GO:0005515	protein binding	--	--	--
c45082_g2	447	1.97537e-15	PREDICTED: uncharacterized protein LOC103699016, partial [Phoenix dactylifera]	--	--	--	--	--	--	--	--	--	--	--	--	--
c34996_g1	378	--	--	--	--	--	--	--	--	--	--	--	--	--	--	--
c92617_g1	568	--	--	--	--	--	--	--	--	--	--	--	--	--	--	--
c118491_g1	420	--	--	--	--	--	--	--	--	--	--	--	--	--	--	--
c106813_g1	205	--	--	--	--	--	--	--	--	--	--	--	--	--	--	--
c49736_g1	1401	0	PREDICTED: chlorophyll synthase, chloroplastic [Prunus mume]	0	Populus trichocarpa predicted protein, mRNA	chlorophyll synthase	0	Chlorophyll synthase, chloroplastic OS=Arabidopsis thaliana GN=CHLG PE=2 SV=1	Coiled stalk of trimeric autotransporter adhesin//UbiA prenyltransferase family	GO:0009405	pathogenesis	GO:0004659	prenyltransferase activity	GO:0016021//GO:0019867	integral component of membrane//outer membrane	--
c88984_g1	281	--	--	--	--	--	--	--	Zinc knuckle	--	--	GO:0008270//GO:0003676	zinc ion binding//nucleic acid binding	--	--	--
c15262_g1	2070	4.02403e-94	hypothetical protein DOTSEDRAFT_73227 [Dothistroma septosporum NZE10]	3.07846e-123	Mycosphaerella graminicola IPO323 hypothetical protein (MYCGRDRAFT_60448) mRNA, complete cds	AP-2 complex subunit sigma-1	3.58039e-88	AP-2 complex subunit sigma OS=Emericella nidulans (strain FGSC A4 / ATCC 38163 / CBS 112.46 / NRRL 194 / M139) GN=aps2 PE=3 SV=1	--	--	--	--	--	--	--	Clathrin adaptor complex, small subunit
c84126_g1	426	1.17381e-90	hypothetical protein DOTSEDRAFT_137799 [Dothistroma septosporum NZE10]	--	--	trimethylguanosine synthase	1.69769e-23	Trimethylguanosine synthase OS=Schizosaccharomyces pombe (strain 972 / ATCC 24843) GN=tgs1 PE=1 SV=3	Met-10+ like-protein//O-methyltransferase//Conserved hypothetical protein 95//Methyltransferase small domain//MraW methylase family//RNA cap guanine-N2 methyltransferase//Methyltransferase domain//Ribosomal RNA adenine dimethylase//N-6 DNA Methylase	GO:0000154//GO:0001510//GO:0031167//GO:0006306//GO:0006396//GO:0008152//GO:0009452	rRNA modification//RNA methylation//rRNA methylation//DNA methylation//RNA processing//metabolic process//7-methylguanosine RNA capping	GO:0016740//GO:0000179//GO:0008168//GO:0003677//GO:0008649//GO:0008171//GO:0008170	transferase activity//rRNA (adenine-N6,N6-)-dimethyltransferase activity//methyltransferase activity//DNA binding//rRNA methyltransferase activity//O-methyltransferase activity//N-methyltransferase activity	--	--	Methylase
c79658_g1	268	--	--	--	--	--	--	--	--	--	--	--	--	--	--	--
c2934_g1	1069	--	--	--	--	--	--	--	--	--	--	--	--	--	--	--
c35363_g1	949	--	--	--	--	--	--	--	--	--	--	--	--	--	--	--
c47320_g1	755	--	--	--	--	--	--	--	Nematode insulin-related peptide beta type//Flagellar basal body-associated protein FliL	GO:0006935//GO:0001539//GO:0007165	chemotaxis//cilium or flagellum-dependent cell motility//signal transduction	GO:0005179	hormone activity	GO:0005576//GO:0009425	extracellular region//bacterial-type flagellum basal body	--
c64527_g1	240	--	--	--	--	--	--	--	--	--	--	--	--	--	--	--
c45562_g1	1232	2.21398e-56	PREDICTED: putative oxygen evolving enhancer protein [Vitis vinifera] >gi|296086290|emb|CBI31731.3| unnamed protein product [Vitis vinifera]	--	--	photosystem II oxygen-evolving enhancer protein 2	6.1498e-50	PsbP-like protein 1, chloroplastic OS=Arabidopsis thaliana GN=PPL1 PE=1 SV=1	PsbP	GO:0015979	photosynthesis	GO:0005509	calcium ion binding	GO:0019898//GO:0009654//GO:0009523	extrinsic component of membrane//photosystem II oxygen evolving complex//photosystem II	--
c90532_g1	242	3.66578e-26	hypothetical protein DOTSEDRAFT_43946 [Dothistroma septosporum NZE10]	--	--	--	--	--	--	--	--	--	--	--	--	--
c61024_g1	325	1.38705e-56	formate dehydrogenase [Rhodosporidium toruloides NP11] >gi|647397922|emb|CDR41352.1| RHTO0S06e01024g1_1 [Rhodosporidium toruloides]	2.41022e-12	Acremonium alcalophilum clone FWAW09-D12, complete sequence	formate dehydrogenase	8.65796e-47	Probable formate dehydrogenase OS=Emericella nidulans (strain FGSC A4 / ATCC 38163 / CBS 112.46 / NRRL 194 / M139) GN=aciA PE=2 SV=3	NAD binding domain of 6-phosphogluconate dehydrogenase//D-isomer specific 2-hydroxyacid dehydrogenase, NAD binding domain	GO:0055114//GO:0019521//GO:0006098	oxidation-reduction process//D-gluconate metabolic process//pentose-phosphate shunt	GO:0048037//GO:0004616//GO:0016616	cofactor binding//phosphogluconate dehydrogenase (decarboxylating) activity//oxidoreductase activity, acting on the CH-OH group of donors, NAD or NADP as acceptor	--	--	Glyoxylate/hydroxypyruvate reductase (D-isomer-specific 2-hydroxy acid dehydrogenase superfamily)
c43915_g1	783	--	--	--	--	--	--	--	WD repeat binding protein EZH2//Myotoxin	GO:0006479//GO:0006554//GO:0044564	protein methylation//lysine catabolic process//envenomation resulting in occlusion of the pore of voltage-gated potassium channel in other organism	GO:0018024	histone-lysine N-methyltransferase activity	--	--	--
c92148_g1	2848	0	hypothetical protein DOTSEDRAFT_158164 [Dothistroma septosporum NZE10]	--	--	pantoate--beta-alanine ligase	1.81567e-62	Pantothenate synthetase OS=Roseiflexus castenholzii (strain DSM 13941 / HLO8) GN=panC PE=3 SV=1	F-box-like domain//Pantoate-beta-alanine ligase	GO:0015940//GO:0019482	pantothenate biosynthetic process//beta-alanine metabolic process	GO:0004592//GO:0005515	pantoate-beta-alanine ligase activity//protein binding	--	--	Panthothenate synthetase
c100873_g1	271	1.25653e-08	hypothetical protein W97_04356 [Coniosporium apollinis CBS 100218] >gi|494828278|gb|EON65119.1| hypothetical protein W97_04356 [Coniosporium apollinis CBS 100218]	--	--	--	--	--	--	--	--	--	--	--	--	--
c98692_g1	257	--	--	--	--	--	--	--	--	--	--	--	--	--	--	--
c96321_g1	249	--	--	--	--	--	--	--	--	--	--	--	--	--	--	--
c104485_g1	280	7.4593e-16	hypothetical protein W97_06829 [Coniosporium apollinis CBS 100218] >gi|494831194|gb|EON67686.1| hypothetical protein W97_06829 [Coniosporium apollinis CBS 100218]	--	--	--	--	--	Thiamine pyrophosphate enzyme, central domain	--	--	GO:0030976//GO:0000287	thiamine pyrophosphate binding//magnesium ion binding	--	--	--
c47924_g1	614	--	--	--	--	--	--	--	--	--	--	--	--	--	--	--
c104599_g1	382	2.75956e-10	hypothetical protein BAUCODRAFT_147383 [Baudoinia compniacensis UAMH 10762] >gi|449301238|gb|EMC97249.1| hypothetical protein BAUCODRAFT_147383 [Baudoinia compniacensis UAMH 10762]	--	--	--	--	--	--	--	--	--	--	--	--	--
c66719_g1	211	--	--	--	--	--	--	--	--	--	--	--	--	--	--	--
c52912_g1	1105	2.47205e-118	PREDICTED: SNAP25 homologous protein SNAP33-like [Solanum tuberosum]	4.06675e-15	Lotus japonicus clone JCVI-FLLj-1P15 unknown mRNA	synaptosomal-associated protein 25	3.15375e-102	SNAP25 homologous protein SNAP33 OS=Arabidopsis thaliana GN=SNAP33 PE=1 SV=1	SNARE domain//Ring hydroxylating beta subunit	GO:0006725//GO:0055114	cellular aromatic compound metabolic process//oxidation-reduction process	GO:0003824//GO:0005515	catalytic activity//protein binding	--	--	SNAP-25 (synaptosome-associated protein) component of SNARE complex
c97080_g1	424	2.25486e-54	hypothetical protein DOTSEDRAFT_121211 [Dothistroma septosporum NZE10]	--	--	--	--	--	NAD-dependent glycerol-3-phosphate dehydrogenase N-terminus//NAD binding domain of 6-phosphogluconate dehydrogenase//D-isomer specific 2-hydroxyacid dehydrogenase, NAD binding domain//3-hydroxyacyl-CoA dehydrogenase, NAD binding domain	GO:0046168//GO:0006633//GO:0006574//GO:0006098//GO:0019521//GO:0006631//GO:0006568//GO:0006550//GO:0006552//GO:0006554//GO:0018874//GO:0055114	glycerol-3-phosphate catabolic process//fatty acid biosynthetic process//valine catabolic process//pentose-phosphate shunt//D-gluconate metabolic process//fatty acid metabolic process//tryptophan metabolic process//isoleucine catabolic process//leucine catabolic process//lysine catabolic process//benzoate metabolic process//oxidation-reduction process	GO:0003857//GO:0004616//GO:0048037//GO:0051287//GO:0016491//GO:0016616	3-hydroxyacyl-CoA dehydrogenase activity//phosphogluconate dehydrogenase (decarboxylating) activity//cofactor binding//NAD binding//oxidoreductase activity//oxidoreductase activity, acting on the CH-OH group of donors, NAD or NADP as acceptor	GO:0005737	cytoplasm	--
c13031_g1	533	--	--	--	--	--	--	--	--	--	--	--	--	--	--	--
c120014_g1	225	2.35847e-37	hypothetical protein W97_07417 [Coniosporium apollinis CBS 100218] >gi|494831465|gb|EON67920.1| hypothetical protein W97_07417 [Coniosporium apollinis CBS 100218]	--	--	--	--	--	Prolyl oligopeptidase family//Phospholipase/Carboxylesterase	GO:0006508	proteolysis	GO:0016787//GO:0008236	hydrolase activity//serine-type peptidase activity	--	--	--
c105080_g1	370	--	--	--	--	--	--	--	--	--	--	--	--	--	--	--
c87892_g1	452	2.63193e-31	glycoside hydrolase family 16 protein [Baudoinia compniacensis UAMH 10762] >gi|449303817|gb|EMC99824.1| glycoside hydrolase family 16 protein [Baudoinia compniacensis UAMH 10762]	--	--	--	4.33348e-24	Probable glycosidase crf2 OS=Neosartorya fumigata (strain ATCC MYA-4609 / Af293 / CBS 101355 / FGSC A1100) GN=crf1 PE=1 SV=1	--	--	--	--	--	--	--	--
c90250_g1	290	--	--	--	--	--	--	--	--	--	--	--	--	--	--	--
c89455_g1	275	--	--	--	--	--	--	--	--	--	--	--	--	--	--	--
c51085_g1	1962	0	neutral/alkaline invertase [Manihot esculenta]	0	Manihot esculenta isolate SC8 neutral/alkaline invertase (NINV4) mRNA, complete cds	--	0	Alkaline/neutral invertase CINV2 OS=Arabidopsis thaliana GN=CINV2 PE=2 SV=1	Amylo-alpha-1,6-glucosidase//Alkaline and neutral invertase	GO:0005982//GO:0005985//GO:0008152//GO:0005980	starch metabolic process//sucrose metabolic process//metabolic process//glycogen catabolic process	GO:0004134//GO:0004135//GO:0004575//GO:0033926	4-alpha-glucanotransferase activity//amylo-alpha-1,6-glucosidase activity//sucrose alpha-glucosidase activity//glycopeptide alpha-N-acetylgalactosaminidase activity	GO:0017177	glucosidase II complex	--
c121755_g1	243	--	--	--	--	--	--	--	STAT1 TAZ2 binding domain	--	--	GO:0003700	sequence-specific DNA binding transcription factor activity	GO:0005667	transcription factor complex	--
c93078_g1	1242	1.21262e-100	hypothetical protein DOTSEDRAFT_69667 [Dothistroma septosporum NZE10]	--	--	--	--	--	--	--	--	--	--	--	--	--
c6478_g1	365	--	--	--	--	--	--	--	--	--	--	--	--	--	--	--
c47370_g1	465	1.79826e-40	PREDICTED: uncharacterized protein LOC103339149 [Prunus mume]	--	--	--	1.25939e-25	Retrovirus-related Pol polyprotein from transposon TNT 1-94 OS=Nicotiana tabacum PE=2 SV=1	--	--	--	--	--	--	--	--
c64019_g1	379	2.33395e-36	hypothetical protein COCMIDRAFT_35177 [Bipolaris oryzae ATCC 44560] >gi|576933808|gb|EUC47330.1| hypothetical protein COCMIDRAFT_35177 [Bipolaris oryzae ATCC 44560]	--	--	--	4.55173e-23	Probable RNA-binding protein sce3 OS=Schizosaccharomyces pombe (strain 972 / ATCC 24843) GN=sce3 PE=1 SV=1	RNA recognition motif. (a.k.a. RRM, RBD, or RNP domain)	--	--	GO:0003676	nucleic acid binding	--	--	FOG: RRM domain
c103276_g1	556	1.59507e-110	NAD(P)-binding protein [Sphaerulina musiva SO2202]	--	--	3-oxoacyl-	2.22335e-28	3-oxoacyl-[acyl-carrier-protein] reductase FabG OS=Bacillus subtilis (strain 168) GN=fabG PE=3 SV=3	3-hydroxyacyl-CoA dehydrogenase, NAD binding domain//D-isomer specific 2-hydroxyacid dehydrogenase, NAD binding domain//short chain dehydrogenase	GO:0006550//GO:0006552//GO:0006554//GO:0006568//GO:0018874//GO:0055114//GO:0006631//GO:0006633//GO:0006574//GO:0008152	isoleucine catabolic process//leucine catabolic process//lysine catabolic process//tryptophan metabolic process//benzoate metabolic process//oxidation-reduction process//fatty acid metabolic process//fatty acid biosynthetic process//valine catabolic process//metabolic process	GO:0016616//GO:0003857//GO:0048037//GO:0016491	oxidoreductase activity, acting on the CH-OH group of donors, NAD or NADP as acceptor//3-hydroxyacyl-CoA dehydrogenase activity//cofactor binding//oxidoreductase activity	--	--	Mitochondrial/plastidial beta-ketoacyl-ACP reductase
c108420_g1	333	--	--	--	--	--	--	--	--	--	--	--	--	--	--	--
c20855_g1	222	--	--	--	--	--	--	--	--	--	--	--	--	--	--	--
c57578_g1	604	--	--	--	--	--	--	--	--	--	--	--	--	--	--	--
c85809_g1	255	3.64941e-10	hypothetical protein DOTSEDRAFT_54722 [Dothistroma septosporum NZE10]	--	--	--	--	--	M-phase inducer phosphatase	GO:0006470//GO:0000087//GO:0006570	protein dephosphorylation//mitotic M phase//tyrosine metabolic process	GO:0004725	protein tyrosine phosphatase activity	GO:0005622	intracellular	--
c71906_g1	609	2.33227e-08	PREDICTED: uncharacterized protein LOC102659954 [Glycine max]	--	--	--	--	--	PTS system glucitol/sorbitol-specific IIA component	GO:0009401//GO:0008643	phosphoenolpyruvate-dependent sugar phosphotransferase system//carbohydrate transport	GO:0008982	protein-N(PI)-phosphohistidine-sugar phosphotransferase activity	GO:0009357//GO:0005737	protein-N(PI)-phosphohistidine-sugar phosphotransferase complex//cytoplasm	--
c22114_g2	667	1.8277e-92	hypothetical protein DOTSEDRAFT_60757 [Dothistroma septosporum NZE10]	--	--	--	--	--	Epstein-Barr virus nuclear antigen 3 (EBNA-3)	GO:0016032	viral process	--	--	GO:0042025	host cell nucleus	--
c77772_g1	285	1.01011e-49	hypothetical protein DOTSEDRAFT_176327 [Dothistroma septosporum NZE10]	--	--	ribosome biogenesis protein SSF1/2	1.685e-21	Brix domain-containing protein C1B9.03c OS=Schizosaccharomyces pombe (strain 972 / ATCC 24843) GN=SPAC1B9.03c PE=1 SV=2	--	--	--	--	--	--	--	RNA-binding protein required for 60S ribosomal subunit biogenesis
c90414_g1	228	--	--	--	--	--	--	--	--	--	--	--	--	--	--	--
c89379_g1	482	4.17953e-24	hypothetical protein SETTUDRAFT_166944 [Setosphaeria turcica Et28A] >gi|482814464|gb|EOA91142.1| hypothetical protein SETTUDRAFT_166944 [Setosphaeria turcica Et28A]	2.19079e-19	Pyrenophora tritici-repentis Pt-1C-BFP conserved hypothetical protein, mRNA	--	3.5067e-11	12 kDa heat shock protein OS=Saccharomyces cerevisiae (strain ATCC 204508 / S288c) GN=HSP12 PE=1 SV=1	Heat shock protein 9/12	GO:0006950	response to stress	--	--	--	--	--
c80273_g1	2126	5.68288e-69	hypothetical protein W97_02121 [Coniosporium apollinis CBS 100218] >gi|494825742|gb|EON62896.1| hypothetical protein W97_02121 [Coniosporium apollinis CBS 100218]	--	--	--	--	--	--	--	--	--	--	--	--	--
c25985_g1	550	--	--	--	--	--	--	--	--	--	--	--	--	--	--	--
c113035_g1	2039	6.78774e-174	hypothetical protein W97_05961 [Coniosporium apollinis CBS 100218] >gi|494830149|gb|EON66715.1| hypothetical protein W97_05961 [Coniosporium apollinis CBS 100218]	--	--	--	3.59784e-62	Telomerase reverse transcriptase OS=Bos taurus GN=TERT PE=3 SV=2	Telomerase ribonucleoprotein complex - RNA binding domain//Reverse transcriptase (RNA-dependent DNA polymerase)	GO:0006278	RNA-dependent DNA replication	GO:0003723//GO:0003964	RNA binding//RNA-directed DNA polymerase activity	--	--	Telomerase catalytic subunit/reverse transcriptase TERT
c59571_g1	1093	--	--	--	--	--	--	--	--	--	--	--	--	--	--	--
c47849_g1	2639	0	PREDICTED: TBC1 domain family member 8B-like [Nicotiana tomentosiformis]	0	PREDICTED: Vitis vinifera uncharacterized LOC100248309 (LOC100248309), mRNA	--	6.68852e-35	TBC1 domain family member 8 OS=Mus musculus GN=Tbc1d8 PE=2 SV=2	Rab-GTPase-TBC domain//Growth-arrest specific micro-tubule binding	GO:0048870//GO:0032313	cell motility//regulation of Rab GTPase activity	GO:0005097	Rab GTPase activator activity	GO:0031514	motile cilium	Ypt/Rab GTPase activating protein
c51456_g2	440	3.62818e-34	hypothetical protein BAUCODRAFT_339926 [Baudoinia compniacensis UAMH 10762] >gi|449303528|gb|EMC99535.1| hypothetical protein BAUCODRAFT_339926 [Baudoinia compniacensis UAMH 10762]	--	--	--	--	--	--	--	--	--	--	--	--	--
c76917_g1	252	--	--	--	--	--	--	--	--	--	--	--	--	--	--	--
c46650_g1	1761	0	unnamed protein product [Coffea canephora]	2.72447e-93	Populus trichocarpa predicted protein, mRNA	--	--	--	--	--	--	--	--	--	--	--
c42738_g1	442	--	--	--	--	--	--	--	--	--	--	--	--	--	--	--
c20864_g2	446	--	--	--	--	--	--	--	--	--	--	--	--	--	--	--
c3672_g1	232	--	--	--	--	--	--	--	--	--	--	--	--	--	--	--
c89504_g1	225	9.08294e-14	retrotransposon protein, putative, unclassified [Oryza sativa Japonica Group]	--	--	--	--	--	--	--	--	--	--	--	--	--
c58849_g1	6083	0	Serine/threonine protein kinase, putative isoform 1 [Theobroma cacao] >gi|590580714|ref|XP_007014148.1| Serine/threonine protein kinase, putative isoform 1 [Theobroma cacao] >gi|508784510|gb|EOY31766.1| Serine/threonine protein kinase, putative isoform 1 [Theobroma cacao] >gi|508784511|gb|EOY31767.1| Serine/threonine protein kinase, putative isoform 1 [Theobroma cacao]	0	PREDICTED: Vitis vinifera UPF0420 protein C16orf58 homolog (LOC100267802), mRNA	--	8.6984e-43	Serine/threonine-protein kinase EDR1 OS=Arabidopsis thaliana GN=EDR1 PE=1 SV=1	Enhancer of rudimentary//PB1 domain//Yeast trans-acting factor (REP1/REP2)//Protein kinase domain//Protein tyrosine kinase	GO:0030541//GO:0006468//GO:0007049	plasmid partitioning//protein phosphorylation//cell cycle	GO:0005515//GO:0004672//GO:0005524	protein binding//protein kinase activity//ATP binding	--	--	Uncharacterized conserved protein
c113264_g1	304	8.38326e-40	hypothetical protein BAUCODRAFT_119543 [Baudoinia compniacensis UAMH 10762] >gi|449303975|gb|EMC99982.1| hypothetical protein BAUCODRAFT_119543 [Baudoinia compniacensis UAMH 10762]	--	--	--	1.64881e-10	Acyl-protein thioesterase 1 OS=Yarrowia lipolytica (strain CLIB 122 / E 150) GN=YALI0A18337g PE=3 SV=1	Phospholipase/Carboxylesterase	--	--	GO:0016787	hydrolase activity	--	--	Lysophospholipase
c23236_g1	223	1.64014e-38	aquaglyceroporin like protein, other eukaryote [Cladophialophora yegresii CBS 114405] >gi|589977152|gb|EXJ60436.1| aquaglyceroporin like protein, other eukaryote [Cladophialophora yegresii CBS 114405]	9.38934e-15	Mycosphaerella graminicola IPO323 hypothetical protein (MYCGRDRAFT_85156) mRNA, complete cds	aquaglyceroporin related protein, other eukaryote	2.17724e-16	Glycerol uptake/efflux facilitator protein OS=Saccharomyces cerevisiae (strain ATCC 204508 / S288c) GN=FPS1 PE=1 SV=2	Major intrinsic protein	GO:0006810	transport	GO:0005215	transporter activity	GO:0016020	membrane	Aquaporin (major intrinsic protein family)
c87880_g1	321	2.25138e-37	hypothetical protein TREMEDRAFT_56189 [Tremella mesenterica DSM 1558] >gi|392580245|gb|EIW73372.1| hypothetical protein TREMEDRAFT_56189 [Tremella mesenterica DSM 1558]	--	--	--	--	--	--	--	--	--	--	--	--	--
c109277_g1	431	--	--	--	--	--	--	--	--	--	--	--	--	--	--	--
c55892_g1	1639	7.34367e-92	PREDICTED: GDSL esterase/lipase At1g54790 [Nicotiana tomentosiformis]	--	--	--	1.15044e-81	GDSL esterase/lipase At1g54790 OS=Arabidopsis thaliana GN=At1g54790 PE=2 SV=1	Delta serrate ligand//GDSL-like Lipase/Acylhydrolase	GO:0006629//GO:0007154	lipid metabolic process//cell communication	GO:0016788	hydrolase activity, acting on ester bonds	GO:0016020	membrane	--
c100508_g1	341	7.11326e-07	hypothetical protein VITISV_040275 [Vitis vinifera]	--	--	--	--	--	--	--	--	--	--	--	--	--
c54266_g1	1757	0	cyclohexanone monooxygenase [Exophiala dermatitidis NIH/UT8656] >gi|378731585|gb|EHY58044.1| cyclohexanone monooxygenase [Exophiala dermatitidis NIH/UT8656]	--	--	--	2.52954e-171	Cyclopentanone 1,2-monooxygenase OS=Comamonas testosteroni GN=cpnB PE=3 SV=3	Pyridine nucleotide-disulphide oxidoreductase//Pneumovirus matrix protein//Lycopene cyclase protein//FAD dependent oxidoreductase//Flavin-binding monooxygenase-like//Pyridine nucleotide-disulphide oxidoreductase//Haemolysin E (HlyE)	GO:0055114//GO:0016117//GO:0044179//GO:0009405//GO:0019068	oxidation-reduction process//carotenoid biosynthetic process//hemolysis in other organism//pathogenesis//virion assembly	GO:0050661//GO:0004499//GO:0016491//GO:0016705//GO:0050660	NADP binding//N,N-dimethylaniline monooxygenase activity//oxidoreductase activity//oxidoreductase activity, acting on paired donors, with incorporation or reduction of molecular oxygen//flavin adenine dinucleotide binding	GO:0019031	viral envelope	Flavin-containing monooxygenase
c37021_g1	327	--	--	--	--	--	--	--	--	--	--	--	--	--	--	--
c80229_g1	202	1.70139e-35	hypothetical protein SNOG_06769 [Phaeosphaeria nodorum SN15] >gi|160701406|gb|EAT85420.2| hypothetical protein SNOG_06769 [Phaeosphaeria nodorum SN15]	--	--	--	1.05168e-07	Virulence protein SSD1 OS=Candida albicans (strain SC5314 / ATCC MYA-2876) GN=SSD1 PE=2 SV=1	RNB domain//HCNGP-like protein	GO:0051252//GO:0006355	regulation of RNA metabolic process//regulation of transcription, DNA-templated	GO:0004540//GO:0003723	ribonuclease activity//RNA binding	--	--	Exosomal 3'-5' exoribonuclease complex, subunit Rrp44/Dis3
c103016_g1	313	--	--	--	--	--	--	--	--	--	--	--	--	--	--	--
c14698_g1	1079	3.7317e-173	hypothetical protein DOTSEDRAFT_69456 [Dothistroma septosporum NZE10]	--	--	--	--	--	--	--	--	--	--	--	--	--
c48637_g1	2298	0	PREDICTED: probable LRR receptor-like serine/threonine-protein kinase At2g23950-like [Vitis vinifera] >gi|297743709|emb|CBI36592.3| unnamed protein product [Vitis vinifera]	3.08933e-14	Gossypium hirsutum clone NBRI_GE61474 microsatellite sequence	--	0	Probable LRR receptor-like serine/threonine-protein kinase At2g23950 OS=Arabidopsis thaliana GN=At2g23950 PE=2 SV=1	Leucine Rich Repeat//Protein kinase domain//Protein tyrosine kinase	GO:0009069//GO:0006468//GO:0016310	serine family amino acid metabolic process//protein phosphorylation//phosphorylation	GO:0004672//GO:0005524//GO:0005515//GO:0004674	protein kinase activity//ATP binding//protein binding//protein serine/threonine kinase activity	GO:0016021	integral component of membrane	--
c28910_g1	214	--	--	--	--	--	--	--	--	--	--	--	--	--	--	--
c60740_g1	223	2.11018e-38	hypothetical protein W97_04109 [Coniosporium apollinis CBS 100218] >gi|494827979|gb|EON64875.1| hypothetical protein W97_04109 [Coniosporium apollinis CBS 100218]	--	--	--	--	--	--	--	--	--	--	--	--	--
c75970_g1	229	2.18507e-14	hypothetical protein DOTSEDRAFT_74697 [Dothistroma septosporum NZE10]	--	--	--	--	--	--	--	--	--	--	--	--	--
c58707_g2	511	--	--	--	--	--	--	--	--	--	--	--	--	--	--	--
c31261_g1	450	--	--	--	--	--	--	--	--	--	--	--	--	--	--	--
c78619_g1	212	--	--	--	--	--	--	--	Nop14-like family//ATP synthase B/B' CF(0)//CDC45-like protein//Transcription initiation factor IIF, alpha subunit (TFIIF-alpha)	GO:0006270//GO:0045893//GO:0015986//GO:0015992	DNA replication initiation//positive regulation of transcription, DNA-templated//ATP synthesis coupled proton transport//proton transport	GO:0003677//GO:0015078	DNA binding//hydrogen ion transmembrane transporter activity	GO:0045263//GO:0005634//GO:0032040	proton-transporting ATP synthase complex, coupling factor F(o)//nucleus//small-subunit processome	--
c95048_g1	235	--	--	--	--	--	--	--	--	--	--	--	--	--	--	--
c20678_g2	469	2.11491e-41	putative atp-dependent dna helicase pif1 protein [Eutypa lata UCREL1] >gi|471562684|gb|EMR64140.1| putative atp-dependent dna helicase pif1 protein [Eutypa lata UCREL1]	--	--	--	8.80542e-06	ATP-dependent DNA helicase pfh1 OS=Schizosaccharomyces pombe (strain 972 / ATCC 24843) GN=pfh1 PE=1 SV=1	PIF1-like helicase	GO:0000723//GO:0006281	telomere maintenance//DNA repair	GO:0003678	DNA helicase activity	GO:0005657	replication fork	--
c56265_g1	1535	--	--	--	--	--	--	--	--	--	--	--	--	--	--	--
c56433_g1	2013	1.33559e-53	albino or pale green family protein [Populus trichocarpa] >gi|222864944|gb|EEF02075.1| albino or pale green family protein [Populus trichocarpa]	--	--	sec-independent protein translocase protein TatC	1.33764e-51	Sec-independent protein translocase protein TATC, chloroplastic OS=Arabidopsis thaliana GN=TATC PE=1 SV=2	Sec-independent protein translocase protein (TatC)//ATP synthase F1 beta subunit	GO:0006200//GO:0006754//GO:0010027//GO:0009306//GO:0009567//GO:0015031//GO:0009688	ATP catabolic process//ATP biosynthetic process//thylakoid membrane organization//protein secretion//double fertilization forming a zygote and endosperm//protein transport//abscisic acid biosynthetic process	GO:0005524//GO:0015450//GO:0016887	ATP binding//P-P-bond-hydrolysis-driven protein transmembrane transporter activity//ATPase activity	GO:0016021//GO:0009535//GO:0000275//GO:0043235//GO:0009941//GO:0031361	integral component of membrane//chloroplast thylakoid membrane//mitochondrial proton-transporting ATP synthase complex, catalytic core F(1)//receptor complex//chloroplast envelope//integral component of thylakoid membrane	--
c120575_g1	240	--	--	--	--	--	--	--	--	--	--	--	--	--	--	--
c110171_g1	233	--	--	--	--	--	--	--	--	--	--	--	--	--	--	--
c42390_g1	457	3.1219e-28	translation initiation factor eIF-1A [Exophiala dermatitidis NIH/UT8656] >gi|378730856|gb|EHY57315.1| translation initiation factor eIF-1A [Exophiala dermatitidis NIH/UT8656]	3.41321e-27	Verticillium albo-atrum VaMs.102 eukaryotic translation initiation factor eIF-1A, mRNA	translation initiation factor 1A	3.26816e-20	Eukaryotic translation initiation factor 1A OS=Schizosaccharomyces pombe (strain 972 / ATCC 24843) GN=tif11 PE=2 SV=2	--	GO:0006413//GO:0006446	translational initiation//regulation of translational initiation	GO:0003743	translation initiation factor activity	GO:0005840	ribosome	Translation initiation factor 1A (eIF-1A)
c28238_g1	396	--	--	--	--	--	--	--	--	--	--	--	--	--	--	--
c117451_g1	241	--	--	--	--	--	--	--	--	--	--	--	--	--	--	--
c101046_g1	205	--	--	--	--	--	--	--	--	--	--	--	--	--	--	--
c67717_g1	229	--	--	--	--	--	--	--	--	--	--	--	--	--	--	--
c103698_g1	338	--	--	--	--	--	--	--	--	--	--	--	--	--	--	--
c44974_g1	1978	5.11601e-145	PREDICTED: secretory carrier-associated membrane protein 3 [Vitis vinifera] >gi|297739263|emb|CBI28914.3| unnamed protein product [Vitis vinifera]	1.02044e-147	PREDICTED: Glycine max secretory carrier-associated membrane protein 1-like, transcript variant 2 (LOC100814913), mRNA	--	2.40555e-136	Secretory carrier-associated membrane protein 1 OS=Arabidopsis thaliana GN=SCAMP1 PE=2 SV=1	SCAMP family//NADH-ubiquinone oxidoreductase-F iron-sulfur binding region	GO:0055114//GO:0015031	oxidation-reduction process//protein transport	--	--	GO:0016021	integral component of membrane	Secretory carrier membrane protein
c102145_g1	921	7.72806e-100	hypothetical protein DOTSEDRAFT_74283 [Dothistroma septosporum NZE10]	--	--	--	--	--	--	--	--	--	--	--	--	--
c63768_g1	350	--	--	--	--	--	--	--	--	--	--	--	--	--	--	--
c79829_g1	224	--	--	--	--	--	--	--	--	--	--	--	--	--	--	--
c20402_g1	253	--	--	--	--	--	--	--	--	--	--	--	--	--	--	--
c78972_g1	222	--	--	--	--	--	--	--	--	--	--	--	--	--	--	--
c61016_g1	267	--	--	--	--	--	--	--	--	--	--	--	--	--	--	--
c62496_g1	242	2.89659e-28	hypothetical protein MYCGRDRAFT_71110 [Zymoseptoria tritici IPO323] >gi|339472864|gb|EGP87958.1| hypothetical protein MYCGRDRAFT_71110 [Zymoseptoria tritici IPO323]	--	--	ubiquilin	2.11934e-14	Ubiquitin domain-containing protein DSK2 OS=Saccharomyces cerevisiae (strain ATCC 204508 / S288c) GN=DSK2 PE=1 SV=2	--	--	--	--	--	--	--	--
c33754_g1	258	--	--	--	--	--	--	--	NADH-ubiquinone/plastoquinone oxidoreductase, chain 3	GO:0006120//GO:0055114//GO:0015992//GO:0006814//GO:0006744	mitochondrial electron transport, NADH to ubiquinone//oxidation-reduction process//proton transport//sodium ion transport//ubiquinone biosynthetic process	GO:0008137	NADH dehydrogenase (ubiquinone) activity	--	--	--
c42122_g1	512	--	--	--	--	--	--	--	--	--	--	--	--	--	--	--
c55398_g7	363	--	--	--	--	--	--	--	--	--	--	--	--	--	--	--
c40981_g2	326	--	--	--	--	--	--	--	--	--	--	--	--	--	--	--
c18781_g1	238	--	--	--	--	--	--	--	--	--	--	--	--	--	--	--
c21412_g1	368	--	--	--	--	--	--	--	--	--	--	--	--	--	--	--
c82743_g1	1899	0	hypothetical protein DOTSEDRAFT_127800 [Dothistroma septosporum NZE10]	0	Mycosphaerella graminicola IPO323 hypothetical protein (MYCGRDRAFT_70171) mRNA, complete cds	T-complex protein 1 subunit theta	0	Probable T-complex protein 1 subunit theta OS=Schizosaccharomyces pombe (strain 972 / ATCC 24843) GN=cct8 PE=2 SV=3	TCP-1/cpn60 chaperonin family//Propionate catabolism activator	GO:0000160//GO:0044267	phosphorelay signal transduction system//cellular protein metabolic process	GO:0000156//GO:0003677//GO:0005524	phosphorelay response regulator activity//DNA binding//ATP binding	--	--	Chaperonin complex component, TCP-1 theta subunit (CCT8)
c83748_g1	207	--	--	--	--	--	--	--	--	--	--	--	--	--	--	--
c65848_g1	330	--	--	--	--	--	--	--	--	--	--	--	--	--	--	--
c98392_g1	228	--	--	--	--	--	--	--	--	--	--	--	--	--	--	--
c69577_g1	494	1.37807e-15	hypothetical protein DOTSEDRAFT_181859 [Dothistroma septosporum NZE10]	--	--	--	--	--	--	--	--	--	--	--	--	--
c91156_g1	1634	--	--	--	--	--	--	--	Outer membrane protein TOM13	--	--	--	--	GO:0005741	mitochondrial outer membrane	--
c33064_g1	276	--	--	--	--	--	--	--	--	--	--	--	--	--	--	--
c39627_g1	701	2.50905e-65	putative general substrate transporter protein [Togninia minima UCRPA7] >gi|500259186|gb|EOO02025.1| putative general substrate transporter protein [Togninia minima UCRPA7]	--	--	--	8.17558e-08	High-affinity nicotinic acid transporter OS=Saccharomyces cerevisiae (strain ATCC 204508 / S288c) GN=TNA1 PE=1 SV=1	Major Facilitator Superfamily	GO:0055085	transmembrane transport	--	--	GO:0016021	integral component of membrane	--
c12336_g1	210	--	--	--	--	--	--	--	--	--	--	--	--	--	--	--
c39296_g1	257	3.9821e-24	ribosomal biogenesis regulatory protein [Aureobasidium pullulans var. namibiae CBS 147.97]	--	--	--	2.42612e-07	Ribosome biogenesis regulatory protein homolog OS=Bos taurus GN=RRS1 PE=2 SV=1	Ribosome biogenesis regulatory protein (RRS1)	GO:0042254	ribosome biogenesis	--	--	GO:0005634	nucleus	Regulator of ribosome synthesis
c52664_g1	806	--	--	--	--	--	--	--	--	--	--	--	--	--	--	--
c74160_g1	278	--	--	--	--	--	--	--	--	--	--	--	--	--	--	--
c59671_g1	1057	--	--	--	--	--	--	--	--	--	--	--	--	--	--	--
c97143_g1	327	1.35891e-46	NPD-domain-containing protein [Aureobasidium melanogenum CBS 110374]	1.38012e-49	Penicillium chrysogenum Wisconsin 54-1255 hypothetical protein (Pc22g19490) mRNA, complete cds	--	--	--	IMP dehydrogenase / GMP reductase domain//Nitronate monooxygenase	GO:0006807//GO:0055114	nitrogen compound metabolic process//oxidation-reduction process	GO:0003824//GO:0018580	catalytic activity//nitronate monooxygenase activity	--	--	--
c76799_g1	213	--	--	--	--	--	--	--	Staphylococcal nuclease homologue	--	--	GO:0003676//GO:0016788	nucleic acid binding//hydrolase activity, acting on ester bonds	--	--	--
c45325_g1	1902	0	hypothetical protein POPTR_0025s00410g [Populus trichocarpa] >gi|550312199|gb|ERP48319.1| hypothetical protein POPTR_0025s00410g [Populus trichocarpa]	--	--	--	0	Heparanase-like protein 3 OS=Arabidopsis thaliana GN=At5g34940 PE=2 SV=2	Glycosyl hydrolase family 79, N-terminal domain//Iron-binding zinc finger CDGSH type	--	--	GO:0051537//GO:0016798	2 iron, 2 sulfur cluster binding//hydrolase activity, acting on glycosyl bonds	GO:0043231//GO:0016020	intracellular membrane-bounded organelle//membrane	--
c33528_g1	2234	0	protein kinase atmrk1, putative [Ricinus communis] >gi|223543725|gb|EEF45253.1| protein kinase atmrk1, putative [Ricinus communis]	0	Ricinus communis protein kinase atmrk1, putative, mRNA	--	7.43325e-56	Serine/threonine-protein kinase HT1 OS=Arabidopsis thaliana GN=HT1 PE=1 SV=1	Protein kinase domain//Protein tyrosine kinase	GO:0006468//GO:0016310//GO:0009069	protein phosphorylation//phosphorylation//serine family amino acid metabolic process	GO:0004672//GO:0004674//GO:0004715//GO:0005524	protein kinase activity//protein serine/threonine kinase activity//non-membrane spanning protein tyrosine kinase activity//ATP binding	--	--	Tyrosine kinase specific for activated (GTP-bound) p21cdc42Hs
c59908_g1	259	--	--	--	--	--	--	--	--	--	--	--	--	--	--	--
c78079_g1	225	2.09435e-30	Protein mago nashi [Acromyrmex echinatior]	--	--	protein mago nashi	7.82039e-30	Protein mago nashi homolog OS=Caenorhabditis elegans GN=mag-1 PE=1 SV=2	Mago nashi protein	--	--	--	--	GO:0005634	nucleus	Exon-exon junction complex, Magoh component
c98957_g1	259	--	--	--	--	--	--	--	--	--	--	--	--	--	--	--
c119229_g1	305	--	--	--	--	--	--	--	--	--	--	--	--	--	--	--
c31690_g1	267	1.60218e-40	GroES-like protein [Sphaerulina musiva SO2202]	--	--	--	2.71161e-08	S-(hydroxymethyl)glutathione dehydrogenase OS=Methylobacter marinus GN=fdh PE=3 SV=2	--	--	--	--	--	--	--	--
c122921_g1	215	--	--	--	--	--	--	--	--	--	--	--	--	--	--	--
c18103_g1	2333	0	hypothetical protein DOTSEDRAFT_67510 [Dothistroma septosporum NZE10]	0	Mycosphaerella graminicola IPO323 hypothetical protein (MYCGRDRAFT_104368) mRNA, complete cds	ATP-dependent RNA helicase UAP56/SUB2	0	ATP-dependent RNA helicase SUB2 OS=Magnaporthe oryzae (strain 70-15 / ATCC MYA-4617 / FGSC 8958) GN=SUB2 PE=3 SV=1	DEAD/DEAH box helicase//Helicase conserved C-terminal domain	--	--	GO:0008026//GO:0004386//GO:0005524//GO:0003676	ATP-dependent helicase activity//helicase activity//ATP binding//nucleic acid binding	--	--	ATP-dependent RNA helicase
c121904_g1	492	2.99038e-29	hypothetical protein DOTSEDRAFT_71822 [Dothistroma septosporum NZE10]	--	--	--	--	--	--	--	--	--	--	--	--	--
c58952_g2	954	--	--	--	--	--	--	--	--	--	--	--	--	--	--	--
c20308_g1	281	--	--	--	--	--	--	--	--	--	--	--	--	--	--	--
c68949_g1	224	1.85991e-06	GMC oxidoreductase [Marssonina brunnea f. sp. 'multigermtubi' MB_m1] >gi|406863323|gb|EKD16371.1| GMC oxidoreductase [Marssonina brunnea f. sp. 'multigermtubi' MB_m1]	--	--	--	--	--	--	--	--	--	--	--	--	--
c28092_g1	205	--	--	--	--	--	--	--	--	--	--	--	--	--	--	--
c96663_g1	438	7.32964e-40	hypothetical protein DOTSEDRAFT_147579 [Dothistroma septosporum NZE10]	--	--	--	--	--	--	--	--	--	--	--	--	--
c41884_g1	238	3.88486e-08	5'-methylthioadenosine/S-adenosylhomocysteine nucleosidase, partial [Medicago truncatula]	--	--	--	--	--	--	--	--	--	--	--	--	--
c41247_g2	444	--	--	--	--	--	--	--	--	--	--	--	--	--	--	--
c1363_g1	446	--	--	--	--	--	--	--	--	--	--	--	--	--	--	--
c44490_g2	1586	0	elongation factor 1-alpha [Carthamus tinctorius]	0	Gossypium hirsutum translation elongation factor 1A-6 (EF1A6) mRNA, complete cds	elongation factor 1-alpha	0	Elongation factor 1-alpha OS=Solanum lycopersicum PE=2 SV=1	Elongation factor Tu domain 2//Dynamin family//Elongation factor Tu GTP binding domain//50S ribosome-binding GTPase	--	--	GO:0005525//GO:0003924	GTP binding//GTPase activity	--	--	Translation elongation factor EF-1 alpha/Tu
c22980_g1	221	--	--	--	--	--	--	--	--	--	--	--	--	--	--	--
c62047_g1	281	7.23909e-45	similar to MFS sugar transporter [Leptosphaeria maculans JN3] >gi|312221907|emb|CBY01847.1| similar to MFS sugar transporter [Leptosphaeria maculans JN3]	--	--	--	2.98011e-08	Myo-inositol transporter 2 OS=Schizosaccharomyces pombe (strain 972 / ATCC 24843) GN=itr2 PE=2 SV=1	Sugar (and other) transporter	GO:0055085//GO:0008643	transmembrane transport//carbohydrate transport	GO:0022857//GO:0022891	transmembrane transporter activity//substrate-specific transmembrane transporter activity	GO:0016021	integral component of membrane	Predicted transporter (major facilitator superfamily)
c41189_g1	939	1.17193e-167	kinase-like protein [Aureobasidium melanogenum CBS 110374]	6.55902e-102	Cladosporium cladosporioides MAP kinase kinase PBS2 (PBS2) gene, partial cds	mitogen-activated protein kinase kinase	5.56882e-109	MAP kinase kinase PBS2 OS=Saccharomyces cerevisiae (strain ATCC 204508 / S288c) GN=PBS2 PE=1 SV=4	Protein tyrosine kinase//Poxvirus serine/threonine protein kinase//Protein kinase domain	GO:0006468	protein phosphorylation	GO:0005524//GO:0004672	ATP binding//protein kinase activity	--	--	Mitogen-activated protein kinase kinase (MAP2K)
c50756_g1	1517	--	--	--	--	--	--	--	--	--	--	--	--	--	--	--
c75312_g1	278	--	--	--	--	--	--	--	--	--	--	--	--	--	--	--
c26691_g2	234	--	--	--	--	--	--	--	--	--	--	--	--	--	--	--
c28471_g1	351	--	--	--	--	--	--	--	--	--	--	--	--	--	--	--
c88253_g1	217	--	--	--	--	--	--	--	--	--	--	--	--	--	--	--
c40842_g1	812	1.9935e-12	Tetraspanin family protein isoform 2 [Theobroma cacao] >gi|508781028|gb|EOY28284.1| Tetraspanin family protein isoform 2 [Theobroma cacao]	--	--	--	7.0853e-10	Tetraspanin-19 OS=Arabidopsis thaliana GN=TOM2AH3 PE=2 SV=1	--	--	--	--	--	--	--	--
c71544_g1	328	--	--	--	--	--	--	--	--	--	--	--	--	--	--	--
c104323_g1	986	--	--	--	--	--	--	--	Nuclear envelope localisation domain//Alpha-L-fucosidase	GO:0005975	carbohydrate metabolic process	GO:0003779//GO:0004560	actin binding//alpha-L-fucosidase activity	GO:0016021	integral component of membrane	--
c109636_g1	259	4.9423e-18	hypothetical protein PTT_19545 [Pyrenophora teres f. teres 0-1] >gi|311316095|gb|EFQ85499.1| hypothetical protein PTT_19545 [Pyrenophora teres f. teres 0-1]	--	--	--	9.36703e-15	Nonribosomal peptide synthetase 11 OS=Neosartorya fumigata (strain ATCC MYA-4609 / Af293 / CBS 101355 / FGSC A1100) GN=NRPS11 PE=2 SV=1	AMP-binding enzyme	GO:0008152	metabolic process	GO:0003824	catalytic activity	--	--	--
c45264_g1	1201	--	--	--	--	--	--	--	--	--	--	--	--	--	--	--
c120080_g1	498	--	--	--	--	--	--	--	--	--	--	--	--	--	--	--
c91343_g1	464	--	--	--	--	--	--	--	--	--	--	--	--	--	--	--
c51530_g1	971	9.34144e-86	PREDICTED: iron sulfur cluster assembly protein 1, mitochondrial [Vitis vinifera]	1.92573e-87	Vitis vinifera clone SS0AEB27YI15	--	3.92996e-75	Iron-sulfur cluster assembly protein 1 OS=Arabidopsis thaliana GN=ISU1 PE=2 SV=1	Erythromycin resistance leader peptide//NifU-like N terminal domain	GO:0016226//GO:0046677	iron-sulfur cluster assembly//response to antibiotic	GO:0051536//GO:0005506	iron-sulfur cluster binding//iron ion binding	--	--	Iron binding protein involved in Fe-S cluster formation
c66005_g1	310	--	--	--	--	--	--	--	--	--	--	--	--	--	--	--
c58072_g4	1005	--	--	--	--	--	--	--	--	--	--	--	--	--	--	--
c73593_g1	304	--	--	--	--	--	--	--	--	--	--	--	--	--	--	--
c57171_g2	490	--	--	--	--	--	--	--	--	--	--	--	--	--	--	--
c65683_g1	275	--	--	--	--	--	--	--	Photosystem II reaction centre W protein (PsbW)	GO:0015979	photosynthesis	--	--	GO:0009507//GO:0009523	chloroplast//photosystem II	--
c107218_g1	752	3.52392e-174	hypothetical protein DOTSEDRAFT_54448 [Dothistroma septosporum NZE10]	5.20523e-102	Mycosphaerella graminicola IPO323 hypothetical protein (MYCGRDRAFT_73052) mRNA, complete cds	--	3.00053e-12	Uncharacterized protein y4iL OS=Rhizobium sp. (strain NGR234) GN=NGR_a03210 PE=4 SV=1	Catalase	GO:0006804//GO:0006979//GO:0055114//GO:0015947//GO:0006568	peroxidase reaction//response to oxidative stress//oxidation-reduction process//methane metabolic process//tryptophan metabolic process	GO:0004096//GO:0020037	catalase activity//heme binding	--	--	--
c116654_g1	288	--	--	--	--	--	--	--	--	--	--	--	--	--	--	--
c57895_g1	1834	--	--	--	--	--	--	--	--	--	--	--	--	--	--	--
c90198_g1	229	1.49149e-37	glycoside hydrolase family 43 protein, partial [Sphaerulina musiva SO2202]	--	--	--	--	--	--	--	--	--	--	--	--	--
c52845_g1	486	1.43561e-12	hypothetical protein MYCGRDRAFT_79738 [Zymoseptoria tritici IPO323] >gi|339474558|gb|EGP89651.1| hypothetical protein MYCGRDRAFT_79738 [Zymoseptoria tritici IPO323]	--	--	--	--	--	GTPase-activator protein for Ras-like GTPase	GO:0051056	regulation of small GTPase mediated signal transduction	GO:0005096	GTPase activator activity	GO:0005622	intracellular	--
c103051_g1	229	1.50991e-13	unnamed protein product [Coffea canephora]	--	--	--	--	--	--	--	--	--	--	--	--	--
c72251_g1	360	1.61984e-27	gag-pol, partial [Camellia sinensis]	--	--	--	--	--	--	--	--	--	--	--	--	--
c72486_g1	322	6.01008e-63	isocitrate dehydrogenase [NAD] subunit 1, mitochondrial [Coniosporium apollinis CBS 100218] >gi|494830118|gb|EON66684.1| isocitrate dehydrogenase [NAD] subunit 1, mitochondrial [Coniosporium apollinis CBS 100218]	--	--	isocitrate dehydrogenase (NAD+)	1.02888e-57	Isocitrate dehydrogenase [NAD] subunit 1, mitochondrial OS=Ajellomyces capsulatus GN=IDH1 PE=2 SV=1	Isocitrate/isopropylmalate dehydrogenase	GO:0055114	oxidation-reduction process	GO:0016616	oxidoreductase activity, acting on the CH-OH group of donors, NAD or NADP as acceptor	--	--	Isocitrate dehydrogenase, gamma subunit
c9170_g1	798	--	--	--	--	--	--	--	--	--	--	--	--	--	--	--
c57745_g2	3204	0	Uncharacterized protein TCM_011923 [Theobroma cacao] >gi|508710339|gb|EOY02236.1| Uncharacterized protein TCM_011923 [Theobroma cacao]	--	--	--	3.13816e-38	LINE-1 retrotransposable element ORF2 protein OS=Mus musculus GN=Pol PE=1 SV=2	Reverse transcriptase (RNA-dependent DNA polymerase)//RNase H	GO:0051252//GO:0006278	regulation of RNA metabolic process//RNA-dependent DNA replication	GO:0003676//GO:0003723//GO:0004523//GO:0003964	nucleic acid binding//RNA binding//RNA-DNA hybrid ribonuclease activity//RNA-directed DNA polymerase activity	--	--	FOG: Reverse transcriptase
c19204_g1	324	--	--	--	--	--	--	--	--	--	--	--	--	--	--	--
c120614_g1	221	--	--	--	--	--	--	--	--	--	--	--	--	--	--	--
c66539_g1	225	--	--	--	--	--	--	--	--	--	--	--	--	--	--	--
c58669_g3	1017	--	--	--	--	--	--	--	--	--	--	--	--	--	--	--
c47654_g1	201	--	--	--	--	--	--	--	--	--	--	--	--	--	--	--
c5249_g1	1399	0	hypothetical protein DOTSEDRAFT_84588 [Dothistroma septosporum NZE10]	--	--	--	2.22781e-73	Putative epoxide hydrolase OS=Stigmatella aurantiaca (strain DW4/3-1) GN=STAUR_4299 PE=3 SV=2	--	--	--	--	--	--	--	--
c123759_g1	341	--	--	--	--	--	--	--	--	--	--	--	--	--	--	--
c77693_g1	271	--	--	--	--	--	--	--	--	--	--	--	--	--	--	--
c46316_g1	1268	2.34484e-104	hypothetical protein POPTR_0001s12950g [Populus trichocarpa] >gi|550347129|gb|EEE84160.2| hypothetical protein POPTR_0001s12950g [Populus trichocarpa]	--	--	--	1.90296e-19	Random slug protein 5 OS=Dictyostelium discoideum GN=rsc5 PE=2 SV=1	Dolichol phosphate-mannose biosynthesis regulatory protein (DPM2)	GO:0009059	macromolecule biosynthetic process	--	--	GO:0030176	integral component of endoplasmic reticulum membrane	Phosphatidylinositol transfer protein PDR16 and related proteins
c109073_g1	301	--	--	--	--	--	--	--	--	--	--	--	--	--	--	--
c61051_g1	271	5.39683e-47	hypothetical protein DOTSEDRAFT_68955 [Dothistroma septosporum NZE10]	--	--	TATA-binding protein-associated factor	5.40202e-19	Probable helicase mot1 OS=Schizosaccharomyces pombe (strain 972 / ATCC 24843) GN=mot1 PE=1 SV=4	HEAT repeat	--	--	GO:0005515	protein binding	--	--	SNF2 family DNA-dependent ATPase domain-containing protein
c11442_g1	325	--	--	--	--	--	--	--	--	--	--	--	--	--	--	--
c2162_g1	313	3.03199e-37	hypothetical protein SNOG_06853 [Phaeosphaeria nodorum SN15] >gi|111064384|gb|EAT85504.1| hypothetical protein SNOG_06853 [Phaeosphaeria nodorum SN15]	--	--	aldehyde reductase	8.42839e-11	NAD(P)H-dependent D-xylose reductase xyl1 OS=Aspergillus niger GN=xyl1 PE=2 SV=1	--	GO:0055114	oxidation-reduction process	GO:0016491	oxidoreductase activity	--	--	Aldo/keto reductase family proteins
c70096_g1	1894	0	hypothetical protein DOTSEDRAFT_72910 [Dothistroma septosporum NZE10]	--	--	--	--	--	Inheritance of peroxisomes protein 1	GO:0045033	peroxisome inheritance	--	--	GO:0005780	extrinsic component of intraperoxisomal membrane	--
c110349_g1	364	6.67217e-73	hypothetical protein DOTSEDRAFT_69696 [Dothistroma septosporum NZE10]	--	--	serine palmitoyltransferase	2.41881e-38	Serine palmitoyltransferase 2 OS=Schizosaccharomyces pombe (strain 972 / ATCC 24843) GN=lcb2 PE=3 SV=1	Aminotransferase class I and II	GO:0009058	biosynthetic process	GO:0030170	pyridoxal phosphate binding	--	--	Serine palmitoyltransferase
c53438_g1	2289	0	hypothetical protein JCGZ_20410 [Jatropha curcas]	0	PREDICTED: Fragaria vesca subsp. vesca glutamine-dependent NAD(+) synthetase-like (LOC101310900), mRNA	NAD+ synthase (glutamine-hydrolysing)	0	Glutamine-dependent NAD(+) synthetase OS=Arabidopsis thaliana GN=At1g55090 PE=2 SV=1	Asparagine synthase//Carbon-nitrogen hydrolase//DASH complex subunit Dad4	GO:0006522//GO:0008608//GO:0006529//GO:0006807//GO:0006531	alanine metabolic process//attachment of spindle microtubules to kinetochore//asparagine biosynthetic process//nitrogen compound metabolic process//aspartate metabolic process	GO:0016810//GO:0004066	hydrolase activity, acting on carbon-nitrogen (but not peptide) bonds//asparagine synthase (glutamine-hydrolyzing) activity	GO:0042729//GO:0072686	DASH complex//mitotic spindle	Predicted NAD synthase, contains CN hydrolase domain
c92790_g1	246	--	--	--	--	--	--	--	--	--	--	--	--	--	--	--
c86313_g1	223	--	--	--	--	--	--	--	--	--	--	--	--	--	--	--
c74822_g1	244	3.92069e-45	similar to eukaryotic translation initiation factor 3 subunit 8 [Leptosphaeria maculans JN3] >gi|312219794|emb|CBX99736.1| similar to eukaryotic translation initiation factor 3 subunit 8 [Leptosphaeria maculans JN3]	2.60588e-90	Oryza sativa Japonica Group cDNA clone:002-159-B04, full insert sequence	--	6.14863e-46	Eukaryotic translation initiation factor 3 subunit C OS=Phaeosphaeria nodorum (strain SN15 / ATCC MYA-4574 / FGSC 10173) GN=NIP1 PE=3 SV=1	Helix-loop-helix DNA-binding domain//Eukaryotic translation initiation factor 3 subunit 8 N-terminus	GO:0006413//GO:0006446	translational initiation//regulation of translational initiation	GO:0046983//GO:0003743//GO:0031369	protein dimerization activity//translation initiation factor activity//translation initiation factor binding	GO:0005852//GO:0005840	eukaryotic translation initiation factor 3 complex//ribosome	--
c52075_g2	242	--	--	--	--	--	--	--	--	--	--	--	--	--	--	--
c72210_g1	201	3.92779e-33	40S ribosomal protein S19 [Coniosporium apollinis CBS 100218] >gi|494830716|gb|EON67231.1| 40S ribosomal protein S19 [Coniosporium apollinis CBS 100218]	2.84366e-49	Magnaporthe oryzae 70-15 40S ribosomal protein S19 (MGG_05026) mRNA, complete cds	small subunit ribosomal protein S19e	9.50003e-30	40S ribosomal protein S19 OS=Emericella nidulans (strain FGSC A4 / ATCC 38163 / CBS 112.46 / NRRL 194 / M139) GN=rps19 PE=3 SV=1	Ribosomal protein S19e	GO:0042254//GO:0006412	ribosome biogenesis//translation	GO:0003735	structural constituent of ribosome	GO:0005840//GO:0005622	ribosome//intracellular	40S ribosomal protein S19
c5920_g1	498	7.08089e-59	endoribonuclease L-PSP [Ajellomyces dermatitidis SLH14081] >gi|239594605|gb|EEQ77186.1| endoribonuclease L-PSP [Ajellomyces dermatitidis SLH14081] >gi|239607994|gb|EEQ84981.1| endoribonuclease L-PSP [Ajellomyces dermatitidis ER-3] >gi|327350390|gb|EGE79247.1| mmf1 [Ajellomyces dermatitidis ATCC 18188] >gi|531985159|gb|EQL35746.1| hypothetical protein BDFG_02676 [Ajellomyces dermatitidis ATCC 2619…	--	--	--	3.55163e-34	RutC family protein PH0854 OS=Pyrococcus horikoshii (strain ATCC 700860 / DSM 12428 / JCM 9974 / NBRC 100139 / OT-3) GN=PH0854 PE=1 SV=2	--	--	--	--	--	--	--	Putative translation initiation inhibitor UK114/IBM1
c13938_g1	224	4.30497e-34	60S ribosomal protein L11 [Cryptococcus gattii R265]	1.95817e-41	Cryptococcus neoformans var. neoformans B-3501A 60S ribosomal protein L11, partial mRNA	large subunit ribosomal protein L11e	3.54693e-34	60S ribosomal protein L11 OS=Caenorhabditis elegans GN=rpl-11.1 PE=3 SV=1	ribosomal L5P family C-terminus	GO:0006412//GO:0042254	translation//ribosome biogenesis	GO:0003735	structural constituent of ribosome	GO:0005840	ribosome	60S ribosomal protein L11
c104364_g1	288	1.6228e-46	hypothetical protein SNOG_06296 [Phaeosphaeria nodorum SN15] >gi|160707010|gb|EAT86127.2| hypothetical protein SNOG_06296 [Phaeosphaeria nodorum SN15]	2.50238e-71	Phaeosphaeria nodorum SN15 hypothetical protein partial mRNA	fungal AP-1-like factor	4.10931e-13	AP-1-like transcription factor OS=Schizosaccharomyces pombe (strain 972 / ATCC 24843) GN=pap1 PE=1 SV=2	--	GO:0006355	regulation of transcription, DNA-templated	GO:0043565//GO:0003700	sequence-specific DNA binding//sequence-specific DNA binding transcription factor activity	GO:0005667	transcription factor complex	--
c94490_g1	251	--	--	--	--	--	--	--	--	--	--	--	--	--	--	--
c53394_g3	1969	9.65562e-95	hypothetical protein VITISV_020777 [Vitis vinifera]	--	--	--	7.92494e-51	Retrovirus-related Pol polyprotein from transposon TNT 1-94 OS=Nicotiana tabacum PE=2 SV=1	Integrase core domain//Pex26 protein	GO:0015074//GO:0045046	DNA integration//protein import into peroxisome membrane	GO:0032403	protein complex binding	GO:0005779	integral component of peroxisomal membrane	--
c30993_g2	232	--	--	--	--	--	--	--	--	--	--	--	--	--	--	--
c74777_g1	234	--	--	--	--	--	--	--	--	--	--	--	--	--	--	--
c107626_g1	208	1.8961e-19	hypothetical protein SNOG_02770 [Phaeosphaeria nodorum SN15] >gi|160705342|gb|EAT89501.2| hypothetical protein SNOG_02770 [Phaeosphaeria nodorum SN15]	--	--	--	3.18426e-10	Uncharacterized RNA-binding protein C328.05 OS=Schizosaccharomyces pombe (strain 972 / ATCC 24843) GN=SPAC328.05 PE=4 SV=3	RNA recognition motif. (a.k.a. RRM, RBD, or RNP domain)	--	--	GO:0000166//GO:0003676	nucleotide binding//nucleic acid binding	--	--	--
c86719_g1	288	--	--	--	--	--	--	--	--	--	--	--	--	--	--	--
c62822_g1	224	--	--	--	--	--	--	--	--	--	--	--	--	--	--	--
c111570_g1	230	--	--	--	--	--	--	--	--	--	--	--	--	--	--	--
c73467_g1	863	0	WD40-repeat-containing protein [Dothistroma septosporum NZE10]	--	--	--	1.17385e-36	Uncharacterized WD repeat-containing protein C4F8.11 OS=Schizosaccharomyces pombe (strain 972 / ATCC 24843) GN=SPAC4F8.11 PE=4 SV=1	WD domain, G-beta repeat	--	--	GO:0005515	protein binding	--	--	WD40 repeat-containing protein
c43868_g1	976	4.22946e-141	hypothetical protein PRUPE_ppa010106mg [Prunus persica] >gi|462397991|gb|EMJ03659.1| hypothetical protein PRUPE_ppa010106mg [Prunus persica]	5.85975e-28	PREDICTED: Setaria italica uncharacterized LOC101784655 (LOC101784655), mRNA	--	--	--	--	--	--	--	--	--	--	--
c47529_g1	1020	2.0596e-108	PREDICTED: vacuolar protein sorting-associated protein 2 homolog 3 [Nicotiana tomentosiformis]	2.45966e-131	PREDICTED: Solanum lycopersicum vacuolar protein sorting-associated protein 2 homolog 3-like (LOC101266227), mRNA	charged multivesicular body protein 2B	9.07871e-103	Vacuolar protein sorting-associated protein 2 homolog 3 OS=Arabidopsis thaliana GN=VPS2.3 PE=2 SV=1	Snf7//Urotensin II//Centrosome microtubule-binding domain of Cep57//Autophagy protein Apg6	GO:0006914//GO:0007165//GO:0042312//GO:0015031//GO:0008217	autophagy//signal transduction//regulation of vasodilation//protein transport//regulation of blood pressure	GO:0008017//GO:0005179	microtubule binding//hormone activity	GO:0005576//GO:0045298	extracellular region//tubulin complex	Vacuolar assembly/sorting protein DID4
c52353_g1	468	--	--	--	--	--	--	--	--	--	--	--	--	--	--	--
c44935_g1	734	--	--	--	--	--	--	--	--	--	--	--	--	--	--	--
c13020_g1	343	--	--	--	--	--	--	--	--	--	--	--	--	--	--	--
c56438_g6	303	--	--	--	--	--	--	--	--	--	--	--	--	--	--	--
c34935_g1	355	--	--	--	--	--	--	--	--	--	--	--	--	--	--	--
c99825_g1	222	--	--	--	--	--	--	--	--	--	--	--	--	--	--	--
c57541_g4	1142	1.13892e-11	hypothetical protein POPTR_0013s10355g [Populus trichocarpa] >gi|550325430|gb|ERP53957.1| hypothetical protein POPTR_0013s10355g [Populus trichocarpa]	--	--	--	--	--	--	--	--	--	--	--	--	--
c48830_g1	690	--	--	--	--	--	--	--	--	--	--	--	--	--	--	--
c20646_g1	2182	0	hypothetical protein DOTSEDRAFT_69322 [Dothistroma septosporum NZE10]	1.90014e-140	Mycosphaerella graminicola IPO323 hypothetical protein (MYCGRDRAFT_68358) mRNA, complete cds	--	7.72322e-83	Putative arrestin-related trafficking adapter C2D10.04 OS=Schizosaccharomyces pombe (strain 972 / ATCC 24843) GN=SPBC2D10.04 PE=1 SV=1	--	--	--	--	--	--	--	--
c82707_g1	340	--	--	--	--	--	--	--	--	--	--	--	--	--	--	--
c60455_g1	420	--	--	--	--	--	--	--	--	--	--	--	--	--	--	--
c37917_g1	444	4.85679e-43	hypothetical protein POPTR_0001s07230g [Populus trichocarpa] >gi|550346719|gb|EEE82516.2| hypothetical protein POPTR_0001s07230g [Populus trichocarpa]	--	--	--	--	--	Septum formation inhibitor MinC, N-terminal domain//Archaeal flagella protein	GO:0051302//GO:0001539	regulation of cell division//cilium or flagellum-dependent cell motility	--	--	--	--	--
c62687_g1	855	1.2365e-145	hypothetical protein DOTSEDRAFT_40016 [Dothistroma septosporum NZE10]	--	--	--	--	--	--	--	--	--	--	--	--	--
c107197_g1	277	1.44317e-43	hypothetical protein TREMEDRAFT_45442 [Tremella mesenterica DSM 1558] >gi|392573788|gb|EIW66926.1| hypothetical protein TREMEDRAFT_45442 [Tremella mesenterica DSM 1558]	--	--	serine carboxypeptidase-like clade II	2.02699e-19	Carboxypeptidase Y homolog A OS=Paracoccidioides lutzii (strain ATCC MYA-826 / Pb01) GN=CPYA PE=3 SV=1	Serine carboxypeptidase	GO:0006508	proteolysis	GO:0004185	serine-type carboxypeptidase activity	--	--	Serine carboxypeptidases (lysosomal cathepsin A)
c73569_g1	312	--	--	--	--	--	--	--	--	--	--	--	--	--	--	--
c22512_g1	238	--	--	--	--	--	--	--	--	--	--	--	--	--	--	--
c3411_g1	399	--	--	--	--	--	--	--	--	--	--	--	--	--	--	--
c119152_g1	644	--	--	--	--	--	--	--	--	--	--	--	--	--	--	--
c44784_g2	213	--	--	--	--	--	--	--	--	--	--	--	--	--	--	--
c64271_g1	356	--	--	--	--	--	--	--	--	--	--	--	--	--	--	--
c56545_g1	2310	0	hypothetical protein M438DRAFT_263707 [Aureobasidium pullulans EXF-150]	--	--	--	--	--	--	--	--	--	--	--	--	--
c19657_g1	599	4.42012e-22	PREDICTED: uncharacterized protein LOC103492881 [Cucumis melo]	--	--	--	--	--	--	--	--	--	--	--	--	--
c40480_g1	356	2.2492e-07	PREDICTED: putative ribonuclease H protein At1g65750-like [Solanum tuberosum]	--	--	--	--	--	--	--	--	--	--	--	--	--
c52603_g1	284	--	--	--	--	--	--	--	--	--	--	--	--	--	--	--
c70755_g1	698	--	--	--	--	--	--	--	--	--	--	--	--	--	--	--
c31611_g1	380	--	--	--	--	--	--	--	--	--	--	--	--	--	--	--
c1790_g1	301	--	--	--	--	--	--	--	--	--	--	--	--	--	--	--
c23434_g1	203	--	--	--	--	--	--	--	--	--	--	--	--	--	--	--
c14254_g1	378	2.57716e-38	putative aspartic endopeptidase pep1 protein [Neofusicoccum parvum UCRNP2] >gi|485917524|gb|EOD44489.1| putative aspartic endopeptidase pep1 protein [Neofusicoccum parvum UCRNP2]	--	--	--	6.42374e-37	Aspartic protease pep1 OS=Neosartorya fischeri (strain ATCC 1020 / DSM 3700 / FGSC A1164 / NRRL 181) GN=pep1 PE=3 SV=1	Eukaryotic aspartyl protease	GO:0006508	proteolysis	GO:0004190	aspartic-type endopeptidase activity	--	--	Aspartyl protease
c551_g1	594	--	--	--	--	--	--	--	--	--	--	--	--	--	--	--
c7562_g1	459	--	--	--	--	--	--	--	Cytidine and deoxycytidylate deaminase zinc-binding region	--	--	GO:0008270//GO:0016787	zinc ion binding//hydrolase activity	--	--	--
c49614_g1	2951	0	PREDICTED: ATP-dependent zinc metalloprotease FtsH [Vitis vinifera]	0	PREDICTED: Vitis vinifera ATP-dependent zinc metalloprotease FtsH-like (LOC100259256), mRNA	--	1.97828e-87	ATP-dependent zinc metalloprotease FtsH OS=Cyanidioschyzon merolae GN=ftsH PE=3 SV=1	Parvovirus non-structural protein NS1//AAA domain (Cdc48 subfamily)//Peptidase family M41//ATPase family associated with various cellular activities (AAA)//Rad4 transglutaminase-like domain//Magnesium chelatase, subunit ChlI//Sigma-54 interaction domain//Holliday junction DNA helicase ruvB N-terminus//Zeta toxin//AAA domain (dynein-related subfamily)//IstB-like ATP binding protein//RNA helicase//…	GO:0015994//GO:0006289//GO:0015979//GO:0015995//GO:0006355//GO:0006508//GO:0019079//GO:0006310//GO:0006281	chlorophyll metabolic process//nucleotide-excision repair//photosynthesis//chlorophyll biosynthetic process//regulation of transcription, DNA-templated//proteolysis//viral genome replication//DNA recombination//DNA repair	GO:0003724//GO:0005524//GO:0009378//GO:0016887//GO:0016851//GO:0003678//GO:0004222//GO:0016301//GO:0008134//GO:0003684//GO:0003723	RNA helicase activity//ATP binding//four-way junction helicase activity//ATPase activity//magnesium chelatase activity//DNA helicase activity//metalloendopeptidase activity//kinase activity//transcription factor binding//damaged DNA binding//RNA binding	GO:0005634//GO:0005667//GO:0005657//GO:0010007//GO:0009379	nucleus//transcription factor complex//replication fork//magnesium chelatase complex//Holliday junction helicase complex	AAA+-type ATPase containing the peptidase M41 domain
c98732_g1	602	1.52351e-63	hypothetical protein DOTSEDRAFT_70849 [Dothistroma septosporum NZE10]	--	--	--	--	--	--	--	--	--	--	--	--	--
c90526_g1	202	--	--	--	--	--	--	--	--	--	--	--	--	--	--	--
c51687_g1	393	2.23312e-75	RecName: Full=Nuclear transport factor 2; Short=NTF-2; AltName: Allergen=Cla h ? [Cladosporium herbarum] >gi|21748151|emb|CAD38166.1| putative nuclear transport factor 2 [Cladosporium herbarum]	6.82094e-148	Cladosporium herbarum mRNA for putative nuclear transport factor 2 (ntf2 gene)	--	6.68987e-77	Nuclear transport factor 2 OS=Davidiella tassiana GN=NTF2 PE=1 SV=1	Nuclear transport factor 2 (NTF2) domain	GO:0015031//GO:0006810	protein transport//transport	--	--	GO:0005622//GO:0005737	intracellular//cytoplasm	Nuclear transport factor 2
c70258_g1	420	--	--	--	--	--	--	--	--	--	--	--	--	--	--	--
c6705_g1	1381	0	hypothetical protein DOTSEDRAFT_68467 [Dothistroma septosporum NZE10]	--	--	--	5.70013e-16	Protein zds1 OS=Schizosaccharomyces pombe (strain 972 / ATCC 24843) GN=zds1 PE=1 SV=2	--	--	--	--	--	--	--	--
c40228_g1	1580	1.62618e-11	PREDICTED: universal stress protein A-like protein [Pyrus x bretschneideri]	--	--	--	--	--	Universal stress protein family	GO:0006950	response to stress	--	--	--	--	--
c53646_g3	611	--	--	--	--	--	--	--	--	--	--	--	--	--	--	--
c60797_g1	315	1.20327e-39	hypothetical protein A1O9_00838 [Exophiala aquamarina CBS 119918]	--	--	--	6.31756e-09	AB hydrolase superfamily protein B1A11.02 OS=Schizosaccharomyces pombe (strain 972 / ATCC 24843) GN=SPAPB1A11.02 PE=3 SV=1	alpha/beta hydrolase fold//Prolyl oligopeptidase family	GO:0006508//GO:0008152	proteolysis//metabolic process	GO:0016787//GO:0008236	hydrolase activity//serine-type peptidase activity	--	--	--
c56730_g1	2778	2.13118e-53	PREDICTED: trihelix transcription factor GT-2-like [Glycine max]	3.77119e-09	Arabidopsis thaliana chromosome 1, complete sequence	--	1.64708e-28	Trihelix transcription factor PTL OS=Arabidopsis thaliana GN=PTL PE=2 SV=1	TATA box-binding protein-associated factor 1D	GO:0006355	regulation of transcription, DNA-templated	--	--	GO:0005668//GO:0005634	RNA polymerase transcription factor SL1 complex//nucleus	--
c58054_g4	414	--	--	--	--	--	--	--	--	--	--	--	--	--	--	--
c74362_g1	720	1.27222e-104	glycosyltransferase family 2 protein [Dothistroma septosporum NZE10]	--	--	--	--	--	--	--	--	--	--	--	--	--
c53086_g1	952	3.04173e-176	hypothetical protein MYCFIDRAFT_209746 [Pseudocercospora fijiensis CIRAD86] >gi|452988474|gb|EME88229.1| hypothetical protein MYCFIDRAFT_209746 [Pseudocercospora fijiensis CIRAD86]	0	Phaeosphaeria nodorum SN15 hypothetical protein partial mRNA	aspartate aminotransferase, mitochondrial	2.79675e-121	Aspartate aminotransferase, mitochondrial OS=Bos taurus GN=GOT2 PE=1 SV=2	Aminotransferase class I and II//Fungal ATP synthase protein 8 (A6L)	GO:0015986//GO:0009058//GO:0015992	ATP synthesis coupled proton transport//biosynthetic process//proton transport	GO:0015078//GO:0030170	hydrogen ion transmembrane transporter activity//pyridoxal phosphate binding	GO:0000276	mitochondrial proton-transporting ATP synthase complex, coupling factor F(o)	Aspartate aminotransferase/Glutamic oxaloacetic transaminase AAT1/GOT2
c104933_g1	619	--	--	--	--	--	--	--	--	--	--	--	--	--	--	--
c3074_g1	292	--	--	--	--	--	--	--	--	--	--	--	--	--	--	--
c34702_g1	330	--	--	--	--	--	--	--	--	--	--	--	--	--	--	--
c92530_g1	719	9.74045e-98	hypothetical protein MYCFIDRAFT_152806 [Pseudocercospora fijiensis CIRAD86] >gi|452984818|gb|EME84575.1| hypothetical protein MYCFIDRAFT_152806 [Pseudocercospora fijiensis CIRAD86]	--	--	structural maintenance of chromosome 3 (chondroitin sulfate proteoglycan 6)	2.01365e-61	Chromosome segregation protein sudA OS=Emericella nidulans (strain FGSC A4 / ATCC 38163 / CBS 112.46 / NRRL 194 / M139) GN=sudA PE=2 SV=3	Nucleopolyhedrovirus P10 protein//FlgN protein//Baculovirus polyhedron envelope protein, PEP, C terminus//SMC proteins Flexible Hinge Domain//Fusaric acid resistance protein family//Vitamin-D-receptor interacting Mediator subunit 4//Autophagy protein Apg6	GO:0006357//GO:0006914//GO:0051276//GO:0006810//GO:0044780	regulation of transcription from RNA polymerase II promoter//autophagy//chromosome organization//transport//bacterial-type flagellum assembly	GO:0005524//GO:0005515//GO:0001104//GO:0005198	ATP binding//protein binding//RNA polymerase II transcription cofactor activity//structural molecule activity	GO:0019031//GO:0005886//GO:0016592//GO:0005694//GO:0019028	viral envelope//plasma membrane//mediator complex//chromosome//viral capsid	Structural maintenance of chromosome protein 3 (sister chromatid cohesion complex Cohesin, subunit SMC3)
c56602_g2	1587	0	PREDICTED: COBW domain-containing protein 1-like [Vitis vinifera]	--	--	--	6.83249e-73	COBW domain-containing protein 1 OS=Rattus norvegicus GN=Cbwd1 PE=2 SV=2	Type II/IV secretion system protein//Viral (Superfamily 1) RNA helicase//Conserved hypothetical ATP binding protein//50S ribosome-binding GTPase//Archaeal ATPase//ABC transporter//NTPase//Protein of unknown function, DUF258	GO:0006810	transport	GO:0003924//GO:0000166//GO:0005524//GO:0005525//GO:0016887//GO:0098519	GTPase activity//nucleotide binding//ATP binding//GTP binding//ATPase activity//nucleotide phosphatase activity, acting on free nucleotides	--	--	Cobalamin synthesis protein
c58790_g1	2601	--	--	--	--	--	--	--	--	--	--	--	--	--	--	--
c34704_g1	257	--	--	--	--	--	--	--	--	--	--	--	--	--	--	--
c88389_g1	208	2.11659e-13	cytochrome p450 monooxygenase-like protein [Dothistroma septosporum NZE10]	--	--	--	2.29546e-07	Versicolorin B desaturase OS=Emericella nidulans (strain FGSC A4 / ATCC 38163 / CBS 112.46 / NRRL 194 / M139) GN=stcL PE=1 SV=2	--	--	--	--	--	--	--	--
c78866_g1	209	--	--	--	--	--	--	--	--	--	--	--	--	--	--	--
c90792_g1	223	--	--	--	--	--	--	--	--	--	--	--	--	--	--	--
c74347_g1	538	6.80108e-54	hypothetical protein V498_02390 [Pseudogymnoascus pannorum VKM F-4517 (FW-2822)]	--	--	--	--	--	X-Pro dipeptidyl-peptidase C-terminal non-catalytic domain	--	--	GO:0008239	dipeptidyl-peptidase activity	--	--	--
c118197_g1	1241	9.54206e-130	hypothetical protein DOTSEDRAFT_72226 [Dothistroma septosporum NZE10]	5.2942e-94	Mycosphaerella graminicola IPO323 hypothetical protein (MYCGRDRAFT_50274) mRNA, complete cds	large subunit ribosomal protein L17	2.11869e-45	54S ribosomal protein L8, mitochondrial OS=Schizosaccharomyces pombe (strain 972 / ATCC 24843) GN=mrpl8 PE=3 SV=1	Ribosomal protein S19e//Ribosomal protein L17	GO:0006412//GO:0042254	translation//ribosome biogenesis	GO:0003735	structural constituent of ribosome	GO:0005622//GO:0005840	intracellular//ribosome	Mitochondrial/chloroplast ribosomal protein L17
c61928_g1	212	--	--	--	--	--	--	--	--	--	--	--	--	--	--	--
c33430_g1	643	5.88046e-97	hypothetical protein DOTSEDRAFT_45108 [Dothistroma septosporum NZE10]	--	--	leukotriene-B4 20-monooxygenase / phylloquinone omega-hydroxylase	2.89739e-22	Cytochrome P450 4c3 OS=Drosophila melanogaster GN=Cyp4c3 PE=2 SV=1	Cytochrome P450	GO:0055114	oxidation-reduction process	GO:0020037//GO:0005506//GO:0016705	heme binding//iron ion binding//oxidoreductase activity, acting on paired donors, with incorporation or reduction of molecular oxygen	--	--	Cytochrome P450 CYP4/CYP19/CYP26 subfamilies
c48539_g1	1165	--	--	--	--	--	--	--	--	--	--	--	--	--	--	--
c42653_g1	435	8.97721e-60	hypothetical protein DOTSEDRAFT_88703, partial [Dothistroma septosporum NZE10]	--	--	monothiol glutaredoxin	2.19591e-43	Monothiol glutaredoxin-5, mitochondrial OS=Lachancea kluyveri GN=GRX5 PE=3 SV=1	Glutaredoxin	GO:0006118//GO:0045454	electron transport//cell redox homeostasis	GO:0015035//GO:0009055	protein disulfide oxidoreductase activity//electron carrier activity	--	--	Glutaredoxin-related protein
c55411_g1	806	--	--	--	--	--	--	--	--	--	--	--	--	--	--	--
c82706_g1	325	--	--	--	--	--	--	--	PRP1 splicing factor, N-terminal	GO:0000398	mRNA splicing, via spliceosome	--	--	GO:0005634	nucleus	--
c50932_g1	1194	1.97266e-112	PREDICTED: hemK methyltransferase family member 2-like [Cucumis sativus] >gi|449529866|ref|XP_004171919.1| PREDICTED: hemK methyltransferase family member 2-like [Cucumis sativus]	--	--	--	3.20211e-35	HemK methyltransferase family member 2 OS=Homo sapiens GN=N6AMT1 PE=1 SV=3	Methyltransferase small domain//Putative methyltransferase//Methyltransferase domain//O-methyltransferase//Ribosomal protein L11 methyltransferase (PrmA)//Protein-L-isoaspartate(D-aspartate) O-methyltransferase (PCMT)	GO:0009451//GO:0008033//GO:0006400//GO:0046500//GO:0006479//GO:0008152//GO:0006464	RNA modification//tRNA processing//tRNA modification//S-adenosylmethionine metabolic process//protein methylation//metabolic process//cellular protein modification process	GO:0008276//GO:0008168//GO:0004719//GO:0008176//GO:0008171	protein methyltransferase activity//methyltransferase activity//protein-L-isoaspartate (D-aspartate) O-methyltransferase activity//tRNA (guanine-N7-)-methyltransferase activity//O-methyltransferase activity	GO:0005737	cytoplasm	Predicted N6-DNA-methyltransferase
c117047_g1	300	--	--	--	--	--	--	--	--	--	--	--	--	--	--	--
c27143_g1	223	1.72681e-34	hypothetical protein MYCGRDRAFT_102649 [Zymoseptoria tritici IPO323] >gi|339477091|gb|EGP92182.1| hypothetical protein MYCGRDRAFT_102649 [Zymoseptoria tritici IPO323]	--	--	--	4.77574e-18	Guanine nucleotide-binding protein subunit gamma OS=Neurospora crassa (strain ATCC 24698 / 74-OR23-1A / CBS 708.71 / DSM 1257 / FGSC 987) GN=gng-1 PE=3 SV=2	GGL domain	GO:0007165//GO:0007186	signal transduction//G-protein coupled receptor signaling pathway	GO:0004871	signal transducer activity	GO:0005834	heterotrimeric G-protein complex	--
c10466_g1	475	--	--	--	--	--	--	--	--	--	--	--	--	--	--	--
c76140_g1	221	8.63038e-30	ATP-citrate synthase [Microbotryum violaceum p1A1 Lamole]	--	--	ATP citrate (pro-S)-lyase	1.3755e-27	ATP-citrate synthase subunit 1 OS=Sordaria macrospora (strain ATCC MYA-333 / DSM 997 / K(L3346) / K-hell) GN=ACL1 PE=3 SV=1	CoA-ligase	GO:0008152	metabolic process	GO:0003824	catalytic activity	--	--	ATP-citrate lyase
c20427_g1	721	1.6376e-157	hypothetical protein DOTSEDRAFT_73127 [Dothistroma septosporum NZE10]	--	--	--	1.65716e-10	UPF0255 protein PBPRA0837 OS=Photobacterium profundum GN=PBPRA0837 PE=3 SV=1	X-Pro dipeptidyl-peptidase (S15 family)//Phospholipase/Carboxylesterase	GO:0006508	proteolysis	GO:0016787//GO:0004177	hydrolase activity//aminopeptidase activity	--	--	--
c42634_g1	351	4.49052e-65	hypothetical protein MYCFIDRAFT_50439 [Pseudocercospora fijiensis CIRAD86] >gi|452981838|gb|EME81597.1| hypothetical protein MYCFIDRAFT_50439 [Pseudocercospora fijiensis CIRAD86]	--	--	--	8.81977e-23	Uncharacterized membrane protein C17A5.08 OS=Schizosaccharomyces pombe (strain 972 / ATCC 24843) GN=SPAC17A5.08 PE=3 SV=1	emp24/gp25L/p24 family/GOLD	GO:0006810	transport	--	--	GO:0016021	integral component of membrane	emp24/gp25L/p24 family of membrane trafficking proteins
c105991_g1	534	4.31474e-18	PREDICTED: uncharacterized protein LOC101297130 [Fragaria vesca subsp. vesca]	--	--	--	--	--	--	--	--	--	--	--	--	--
c53514_g1	854	--	--	--	--	--	--	--	--	--	--	--	--	--	--	--
c9599_g1	313	1.08925e-17	glucose-repressible protein [Capronia epimyces CBS 606.96] >gi|590004554|gb|EXJ79766.1| glucose-repressible protein [Capronia epimyces CBS 606.96]	--	--	--	6.29312e-09	Glucose-repressible gene protein OS=Neurospora crassa (strain ATCC 24698 / 74-OR23-1A / CBS 708.71 / DSM 1257 / FGSC 987) GN=grg-1 PE=2 SV=1	--	--	--	--	--	--	--	--
c35828_g1	793	--	--	--	--	--	--	--	--	--	--	--	--	--	--	--
c47235_g1	676	--	--	--	--	--	--	--	--	--	--	--	--	--	--	--
c10399_g1	342	--	--	--	--	--	--	--	--	--	--	--	--	--	--	--
c33277_g1	337	2.95906e-44	hypothetical protein DOTSEDRAFT_144136 [Dothistroma septosporum NZE10]	1.47828e-24	Mycosphaerella graminicola IPO323 hypothetical protein (MYCGRDRAFT_86002) mRNA, complete cds	--	--	--	--	--	--	--	--	--	--	--
c16561_g1	850	1.37138e-146	hypothetical protein DOTSEDRAFT_159137 [Dothistroma septosporum NZE10]	--	--	--	4.25486e-63	N(6)-adenine-specific DNA methyltransferase-like 1 OS=Saccharomyces cerevisiae (strain ATCC 204508 / S288c) GN=AML1 PE=1 SV=2	--	--	--	--	--	--	--	--
c96929_g1	206	1.7809e-30	hypothetical protein A1O7_04820 [Cladophialophora yegresii CBS 114405] >gi|589977383|gb|EXJ60667.1| hypothetical protein A1O7_04820 [Cladophialophora yegresii CBS 114405]	--	--	--	--	--	Common central domain of tyrosinase	GO:0008152	metabolic process	GO:0016491	oxidoreductase activity	--	--	--
c82066_g1	292	--	--	--	--	--	--	--	--	--	--	--	--	--	--	--
c95931_g1	434	4.45996e-35	3-dehydroshikimate dehydratase [Zymoseptoria tritici IPO323] >gi|339474653|gb|EGP89745.1| 3-dehydroshikimate dehydratase [Zymoseptoria tritici IPO323]	--	--	--	4.26403e-30	3-dehydroshikimate dehydratase OS=Neurospora crassa (strain ATCC 24698 / 74-OR23-1A / CBS 708.71 / DSM 1257 / FGSC 987) GN=qa-4 PE=4 SV=1	--	--	--	--	--	--	--	--
c48669_g1	1646	0	hypothetical protein JCGZ_25887 [Jatropha curcas]	3.00059e-157	Ricinus communis conserved hypothetical protein, mRNA	--	1.35787e-106	CCR4-NOT transcription complex subunit 11 OS=Rattus norvegicus GN=Cnot11 PE=2 SV=1	Creb binding	GO:0006355//GO:0042967//GO:0016573	regulation of transcription, DNA-templated//acyl-carrier-protein biosynthetic process//histone acetylation	GO:0004402//GO:0003713	histone acetyltransferase activity//transcription coactivator activity	GO:0005667//GO:0000123//GO:0005634	transcription factor complex//histone acetyltransferase complex//nucleus	Uncharacterized conserved protein
c122724_g1	239	8.82315e-29	Zinc finger C2H2-type protein [Macrophomina phaseolina MS6]	--	--	--	--	--	--	--	--	--	--	--	--	--
c115211_g1	800	6.89282e-09	hypothetical protein DOTSEDRAFT_28563 [Dothistroma septosporum NZE10]	--	--	--	--	--	--	--	--	--	--	--	--	--
c65432_g1	371	--	--	--	--	--	--	--	--	--	--	--	--	--	--	--
c61218_g1	237	--	--	--	--	--	--	--	--	--	--	--	--	--	--	--
c109348_g1	287	--	--	--	--	--	--	--	--	--	--	--	--	--	--	--
c85627_g1	216	--	--	--	--	--	--	--	--	--	--	--	--	--	--	--
c48146_g1	1590	6.16812e-170	unnamed protein product [Vitis vinifera]	--	--	--	2.25164e-160	F-box protein At5g46170 OS=Arabidopsis thaliana GN=At5g46170 PE=2 SV=1	F-box domain	--	--	GO:0005515	protein binding	--	--	--
c104643_g1	870	6.12126e-168	hypothetical protein DOTSEDRAFT_153397 [Dothistroma septosporum NZE10]	--	--	--	2.18976e-61	tRNA (adenine(58)-N(1))-methyltransferase non-catalytic subunit trm6 OS=Neosartorya fumigata (strain ATCC MYA-4609 / Af293 / CBS 101355 / FGSC A1100) GN=trm6 PE=3 SV=1	Gcd10p family	GO:0006446//GO:0006413	regulation of translational initiation//translational initiation	GO:0003743	translation initiation factor activity	GO:0005840	ribosome	tRNA(1-methyladenosine) methyltransferase, subunit GCD10
c110881_g1	244	--	--	--	--	--	--	--	--	--	--	--	--	--	--	--
c42188_g1	269	--	--	--	--	--	--	--	--	--	--	--	--	--	--	--
c115386_g1	1254	0	hypothetical protein DOTSEDRAFT_153378 [Dothistroma septosporum NZE10]	--	--	--	8.77597e-47	Major facilitator superfamily domain-containing protein 10 OS=Bos taurus GN=MFSD10 PE=2 SV=1	Sugar (and other) transporter//LacY proton/sugar symporter//Major Facilitator Superfamily	GO:0055085//GO:0006810	transmembrane transport//transport	GO:0022857	transmembrane transporter activity	GO:0016021//GO:0016020	integral component of membrane//membrane	Permease of the major facilitator superfamily
c72437_g1	249	--	--	--	--	--	--	--	--	--	--	--	--	--	--	--
c27575_g2	404	--	--	--	--	--	--	--	--	--	--	--	--	--	--	--
c65342_g1	268	1.32452e-39	hypothetical protein S40285_01728 [Stachybotrys chlorohalonata IBT 40285]	--	--	--	1.83858e-37	Conidiation-specific protein 10 OS=Neurospora crassa (strain ATCC 24698 / 74-OR23-1A / CBS 708.71 / DSM 1257 / FGSC 987) GN=con-10 PE=2 SV=1	--	--	--	--	--	--	--	--
c99108_g1	323	7.10135e-68	hypothetical protein DOTSEDRAFT_72621 [Dothistroma septosporum NZE10]	--	--	transformation/transcription domain-associated protein	3.59523e-33	Transcription-associated protein 1 OS=Schizosaccharomyces pombe (strain 972 / ATCC 24843) GN=tra1 PE=3 SV=1	Thymidylate synthase	GO:0006231//GO:0006206	dTMP biosynthetic process//pyrimidine nucleobase metabolic process	GO:0004799	thymidylate synthase activity	--	--	Histone acetyltransferase SAGA, TRRAP/TRA1 component, PI-3 kinase superfamily
c55421_g1	2849	0	hypothetical protein JCGZ_00255 [Jatropha curcas]	0	PREDICTED: Vitis vinifera prolycopene isomerase, chloroplastic-like (LOC100262553), mRNA	--	5.29051e-52	Prolycopene isomerase, chloroplastic OS=Solanum lycopersicum GN=CRTISO PE=1 SV=1	Pyridine nucleotide-disulphide oxidoreductase//PB1 domain//Flavin containing amine oxidoreductase//Putative aldolase//Pyridine nucleotide-disulphide oxidoreductase//Lycopene cyclase protein//Glucose inhibited division protein A//FAD dependent oxidoreductase	GO:0016117//GO:0008033//GO:0055114	carotenoid biosynthetic process//tRNA processing//oxidation-reduction process	GO:0004789//GO:0005515//GO:0016705//GO:0050660//GO:0016491	thiamine-phosphate diphosphorylase activity//protein binding//oxidoreductase activity, acting on paired donors, with incorporation or reduction of molecular oxygen//flavin adenine dinucleotide binding//oxidoreductase activity	--	--	--
c44701_g1	281	--	--	--	--	--	--	--	--	--	--	--	--	--	--	--
c55048_g1	2477	0	PREDICTED: uncharacterized protein LOC100257655 [Vitis vinifera] >gi|297740887|emb|CBI31069.3| unnamed protein product [Vitis vinifera]	--	--	twinkle protein	0	Twinkle homolog protein, chloroplastic/mitochondrial OS=Arabidopsis thaliana GN=At1g30680 PE=1 SV=1	DnaB-like helicase C terminal domain	GO:0006260//GO:0006259	DNA replication//DNA metabolic process	GO:0005524//GO:0003678	ATP binding//DNA helicase activity	GO:0005657	replication fork	--
c15449_g1	232	3.93141e-19	PR-1-like protein [Sphaerulina musiva SO2202]	--	--	--	--	--	--	--	--	--	--	--	--	Defense-related protein containing SCP domain
c50228_g1	593	--	--	--	--	--	--	--	--	--	--	--	--	--	--	--
c56488_g1	2401	0	PREDICTED: protein kinase and PP2C-like domain-containing protein-like [Cicer arietinum]	3.75753e-88	Populus trichocarpa predicted protein, mRNA	--	3.42833e-158	Protein kinase and PP2C-like domain-containing protein OS=Oryza sativa subsp. japonica GN=Os01g0541900 PE=2 SV=1	Protein kinase domain//Protein tyrosine kinase//Protein phosphatase 2C//Lipopolysaccharide kinase (Kdo/WaaP) family	GO:0009103//GO:0006468	lipopolysaccharide biosynthetic process//protein phosphorylation	GO:0003824//GO:0005524//GO:0004672//GO:0016773	catalytic activity//ATP binding//protein kinase activity//phosphotransferase activity, alcohol group as acceptor	GO:0016020	membrane	Serine/threonine protein phosphatase
c80058_g1	226	3.04634e-29	hypothetical protein CNAG_07936 [Cryptococcus neoformans var. grubii H99]	--	--	--	--	--	--	--	--	--	--	--	--	--
c28795_g3	1460	0	hypothetical protein DOTSEDRAFT_67909 [Dothistroma septosporum NZE10]	--	--	--	2.08054e-74	Protein EFR3 OS=Gibberella zeae (strain PH-1 / ATCC MYA-4620 / FGSC 9075 / NRRL 31084) GN=EFR3 PE=3 SV=1	--	--	--	--	--	--	--	--
c81156_g1	1951	0	hypothetical protein DOTSEDRAFT_130464 [Dothistroma septosporum NZE10]	--	--	--	1.43401e-36	UPF0420 protein OS=Dictyostelium discoideum GN=DDB_G0277179 PE=3 SV=1	--	--	--	--	--	--	--	Uncharacterized conserved protein
c121910_g1	215	--	--	--	--	--	--	--	--	--	--	--	--	--	--	--
c108053_g1	258	1.17694e-44	murein transglycosylase [Cladophialophora yegresii CBS 114405] >gi|589971007|gb|EXJ54365.1| murein transglycosylase [Cladophialophora yegresii CBS 114405]	--	--	--	4.35081e-36	Secreted beta-glucosidase sun1 OS=Neosartorya fumigata (strain ATCC MYA-4609 / Af293 / CBS 101355 / FGSC A1100) GN=sun1 PE=1 SV=1	4Fe-4S dicluster domain	--	--	GO:0051536	iron-sulfur cluster binding	--	--	--
c25398_g1	520	6.67206e-76	hypothetical protein BAUCODRAFT_38535 [Baudoinia compniacensis UAMH 10762] >gi|449296448|gb|EMC92468.1| hypothetical protein BAUCODRAFT_38535 [Baudoinia compniacensis UAMH 10762]	--	--	--	8.92552e-08	ZZ-type zinc finger-containing protein P35G2.11c OS=Schizosaccharomyces pombe (strain 972 / ATCC 24843) GN=SPBP35G2.11c PE=4 SV=1	FYVE-type zinc finger//Zinc finger, ZZ type//Putative zinc finger in N-recognin (UBR box)	GO:0006886//GO:0016567	intracellular protein transport//protein ubiquitination	GO:0008270//GO:0004842//GO:0017137	zinc ion binding//ubiquitin-protein transferase activity//Rab GTPase binding	--	--	Uncharacterized conserved protein, contains ZZ-type Zn-finger
c6236_g1	1398	0	glycosyltransferase family 2 protein [Dothistroma septosporum NZE10]	0	Mycosphaerella graminicola IPO323 CHS1 chitin synthase, class I (MgCHS1) mRNA, complete cds	chitin synthase	0	Chitin synthase A OS=Ampelomyces quisqualis GN=CHSA PE=3 SV=1	Chitin synthase	GO:0006031	chitin biosynthetic process	GO:0004100	chitin synthase activity	--	--	Chitin synthase/hyaluronan synthase (glycosyltransferases)
c85160_g1	313	3.85752e-46	60S ribosomal protein L33 [Puccinia graminis f. sp. tritici CRL 75-36-700-3] >gi|375168345|gb|EFP84652.2| 60S ribosomal protein L33-B [Puccinia graminis f. sp. tritici CRL 75-36-700-3]	--	--	large subunit ribosomal protein L35Ae	1.30922e-36	60S ribosomal protein L33-B OS=Saccharomyces cerevisiae (strain ATCC 204508 / S288c) GN=RPL33B PE=1 SV=2	Ribosomal protein L35Ae//RimM N-terminal domain	GO:0006412//GO:0006364//GO:0042254	translation//rRNA processing//ribosome biogenesis	GO:0003735	structural constituent of ribosome	GO:0005622//GO:0005840	intracellular//ribosome	60S ribosomal protein L35A/L37
c111167_g1	255	--	--	--	--	--	--	--	--	--	--	--	--	--	--	--
c80478_g1	3238	0	hypothetical protein DOTSEDRAFT_72208 [Dothistroma septosporum NZE10]	0	Yarrowia lipolytica YALI0E18117p (YALI0E18117g) mRNA, complete cds	E3 ubiquitin-protein ligase NEDD4	0	Probable E3 ubiquitin-protein ligase hulA OS=Aspergillus terreus (strain NIH 2624 / FGSC A1156) GN=hulA PE=3 SV=1	C2 domain//Ustilago B locus mating-type protein//WW domain//HECT-domain (ubiquitin-transferase)	GO:0016567	protein ubiquitination	GO:0005515//GO:0003677//GO:0004842	protein binding//DNA binding//ubiquitin-protein transferase activity	GO:0005634	nucleus	Ubiquitin protein ligase RSP5/NEDD4
c46393_g1	320	--	--	--	--	--	--	--	--	--	--	--	--	--	--	--
c72820_g1	439	8.44448e-37	hypothetical protein ACRE_060760 [Acremonium chrysogenum ATCC 11550]	--	--	--	--	--	--	--	--	--	--	--	--	--
c89260_g1	207	--	--	--	--	--	--	--	--	--	--	--	--	--	--	--
c111044_g1	216	2.43497e-33	Cyclin-like family protein isoform 1 [Theobroma cacao] >gi|508717293|gb|EOY09190.1| Cyclin-like family protein isoform 1 [Theobroma cacao]	--	--	transcription initiation factor TFIIB	2.50862e-33	Transcription initiation factor IIB OS=Glycine max GN=TFIIB1 PE=2 SV=1	Transcription factor TFIIB repeat//Bacterial regulatory protein, arsR family	GO:0006355	regulation of transcription, DNA-templated	GO:0017025//GO:0003700	TBP-class protein binding//sequence-specific DNA binding transcription factor activity	GO:0005667	transcription factor complex	Transcription initiation factor TFIIB
c67563_g1	227	--	--	--	--	--	--	--	--	--	--	--	--	--	--	--
c62569_g1	222	5.18066e-26	Uncharacterized protein TCM_033904 [Theobroma cacao] >gi|508722681|gb|EOY14578.1| Uncharacterized protein TCM_033904 [Theobroma cacao]	--	--	--	1.69643e-10	Protein MIZU-KUSSEI 1 OS=Arabidopsis thaliana GN=MIZ1 PE=1 SV=1	--	--	--	--	--	--	--	--
c58823_g4	850	--	--	--	--	--	--	--	--	--	--	--	--	--	--	--
c95955_g1	878	1.62152e-12	hypothetical protein DOTSEDRAFT_75196 [Dothistroma septosporum NZE10]	--	--	--	--	--	--	--	--	--	--	--	--	--
c77524_g1	236	--	--	--	--	--	--	--	--	--	--	--	--	--	--	--
c113422_g1	2524	0	hypothetical protein DOTSEDRAFT_73771 [Dothistroma septosporum NZE10]	--	--	--	3.87966e-35	UPF0187 protein sll1024 OS=Synechocystis sp. (strain PCC 6803 / Kazusa) GN=sll1024 PE=3 SV=2	--	--	--	--	--	--	--	--
c95665_g1	460	--	--	--	--	--	--	--	--	--	--	--	--	--	--	--
c78441_g1	453	--	--	--	--	--	--	--	--	--	--	--	--	--	--	--
c81187_g1	753	5.5397e-124	hypothetical protein DOTSEDRAFT_69009 [Dothistroma septosporum NZE10]	--	--	--	4.58322e-28	Uncharacterized CDP-alcohol phosphatidyltransferase class-I family protein C22A12.08c OS=Schizosaccharomyces pombe (strain 972 / ATCC 24843) GN=SPAC22A12.08c PE=3 SV=1	--	--	--	--	--	--	--	Predicted phosphatase
c115579_g1	268	--	--	--	--	--	--	--	--	--	--	--	--	--	--	--
c105705_g1	215	--	--	--	--	--	--	--	--	--	--	--	--	--	--	--
c113092_g1	673	2.11461e-12	PREDICTED: uncharacterized protein LOC102596481 [Solanum tuberosum]	--	--	--	--	--	--	--	--	--	--	--	--	--
c96466_g1	328	--	--	--	--	--	--	--	Spasmodic peptide gm9a	GO:0009405	pathogenesis	--	--	GO:0005576	extracellular region	--
c3094_g2	291	9.06248e-32	hypothetical protein MYCFIDRAFT_216819 [Pseudocercospora fijiensis CIRAD86] >gi|452977830|gb|EME77594.1| hypothetical protein MYCFIDRAFT_216819 [Pseudocercospora fijiensis CIRAD86]	--	--	--	4.46865e-08	6-hydroxy-D-nicotine oxidase OS=Arthrobacter oxydans PE=1 SV=2	--	--	--	--	--	--	--	--
c37854_g1	276	--	--	--	--	--	--	--	--	--	--	--	--	--	--	--
c91540_g1	308	--	--	--	--	--	--	--	--	--	--	--	--	--	--	--
c52487_g2	521	3.97312e-79	succinate dehydrogenase [Aureobasidium melanogenum CBS 110374]	0	Oryza sativa Japonica Group cDNA clone:002-132-A10, full insert sequence	succinate dehydrogenase (ubiquinone) flavoprotein subunit	5.21099e-56	Probable succinate dehydrogenase [ubiquinone] flavoprotein subunit, mitochondrial OS=Schizosaccharomyces pombe (strain 972 / ATCC 24843) GN=sdh1 PE=2 SV=1	Glucose inhibited division protein A//Pyridine nucleotide-disulphide oxidoreductase//FAD dependent oxidoreductase	GO:0008033//GO:0055114	tRNA processing//oxidation-reduction process	GO:0050660//GO:0016491	flavin adenine dinucleotide binding//oxidoreductase activity	--	--	Succinate dehydrogenase, flavoprotein subunit
c123467_g1	288	--	--	--	--	--	--	--	--	--	--	--	--	--	--	--
c65273_g1	704	--	--	--	--	--	--	--	--	--	--	--	--	--	--	--
c96269_g1	224	--	--	--	--	--	--	--	--	--	--	--	--	--	--	--
c63315_g1	503	1.64465e-09	hypothetical protein MYCFIDRAFT_210733 [Pseudocercospora fijiensis CIRAD86] >gi|452984167|gb|EME83924.1| hypothetical protein MYCFIDRAFT_210733 [Pseudocercospora fijiensis CIRAD86]	--	--	--	--	--	--	--	--	--	--	--	--	--
c60785_g1	232	1.97785e-36	hypothetical protein DOTSEDRAFT_45705 [Dothistroma septosporum NZE10]	--	--	--	8.1803e-25	Copper amine oxidase 1 OS=Aspergillus niger GN=AO-I PE=1 SV=2	--	--	--	--	--	--	--	--
c81301_g1	508	--	--	--	--	--	--	--	Albumin I	GO:0009405	pathogenesis	GO:0045735	nutrient reservoir activity	--	--	--
c105105_g1	1151	9.83176e-147	cytochrome oxidase subunit 2 [Zymoseptoria tritici] >gi|155964403|gb|ABU40270.1| cytochrome oxidase subunit 2 (mitochondrion) [Zymoseptoria tritici]	1.63022e-148	Phialocephala subalpina voucher UAMH:11012 mitochondrion, complete genome	cytochrome c oxidase subunit 2	1.25467e-129	Cytochrome c oxidase subunit 2 OS=Neurospora crassa (strain ATCC 24698 / 74-OR23-1A / CBS 708.71 / DSM 1257 / FGSC 987) GN=cox-2 PE=3 SV=2	Cytochrome C oxidase subunit II, periplasmic domain	GO:0022904//GO:0006123//GO:0015992//GO:0006118	respiratory electron transport chain//mitochondrial electron transport, cytochrome c to oxygen//proton transport//electron transport	GO:0009055//GO:0020037//GO:0005507//GO:0004129	electron carrier activity//heme binding//copper ion binding//cytochrome-c oxidase activity	GO:0070469//GO:0016021//GO:0016020//GO:0005743//GO:0045277	respiratory chain//integral component of membrane//membrane//mitochondrial inner membrane//respiratory chain complex IV	Cytochrome c oxidase, subunit II, and related proteins
c79433_g1	204	--	--	--	--	--	--	--	Ribosomal protein L21e	GO:0006412//GO:0042254	translation//ribosome biogenesis	GO:0003735	structural constituent of ribosome	GO:0005622//GO:0005840	intracellular//ribosome	--
c83264_g1	314	1.66953e-09	hypothetical protein DOTSEDRAFT_60862 [Dothistroma septosporum NZE10]	--	--	--	--	--	--	--	--	--	--	--	--	--
c19616_g1	324	--	--	--	--	--	--	--	Glycyl-tRNA synthetase alpha subunit	GO:0006566//GO:0006544//GO:0006563//GO:0006426	threonine metabolic process//glycine metabolic process//L-serine metabolic process//glycyl-tRNA aminoacylation	GO:0000166//GO:0005524//GO:0004820	nucleotide binding//ATP binding//glycine-tRNA ligase activity	GO:0005737//GO:0009345	cytoplasm//glycine-tRNA ligase complex	--
c29977_g1	1546	9.64291e-18	PREDICTED: uncharacterized protein LOC103447800 [Malus domestica]	--	--	--	--	--	Phospholipase D Active site motif	GO:0008152	metabolic process	GO:0003824	catalytic activity	--	--	--
c38902_g2	580	1.65761e-71	hypothetical protein DOTSEDRAFT_134111 [Dothistroma septosporum NZE10]	--	--	--	3.49462e-21	Protein TOXD OS=Cochliobolus carbonum GN=TOXD PE=3 SV=1	Zinc-binding dehydrogenase	GO:0055114	oxidation-reduction process	GO:0008270//GO:0016491	zinc ion binding//oxidoreductase activity	--	--	Zinc-binding oxidoreductase
c20020_g2	243	1.06982e-29	hypothetical protein DOTSEDRAFT_67814, partial [Dothistroma septosporum NZE10]	--	--	--	--	--	--	--	--	--	--	--	--	--
c19887_g1	244	--	--	--	--	--	--	--	--	--	--	--	--	--	--	--
c96595_g1	480	5.4391e-59	formate dehydrogenase [Cladophialophora psammophila CBS 110553] >gi|589983021|gb|EXJ66215.1| formate dehydrogenase [Cladophialophora psammophila CBS 110553]	1.27602e-36	Mycosphaerella graminicola IPO323 hypothetical protein (MYCGRDRAFT_76530) mRNA, complete cds	formate dehydrogenase	1.5506e-56	Formate dehydrogenase OS=Neurospora crassa (strain ATCC 24698 / 74-OR23-1A / CBS 708.71 / DSM 1257 / FGSC 987) GN=fdh PE=2 SV=1	D-isomer specific 2-hydroxyacid dehydrogenase, NAD binding domain	GO:0055114	oxidation-reduction process	GO:0016616//GO:0048037	oxidoreductase activity, acting on the CH-OH group of donors, NAD or NADP as acceptor//cofactor binding	--	--	Glyoxylate/hydroxypyruvate reductase (D-isomer-specific 2-hydroxy acid dehydrogenase superfamily)
c74294_g1	391	2.71593e-14	PREDICTED: tyrosine-sulfated glycopeptide receptor 1-like [Malus domestica]	--	--	--	--	--	--	--	--	--	--	--	--	--
c105844_g1	249	--	--	--	--	--	--	--	--	--	--	--	--	--	--	--
c11544_g2	263	1.47918e-53	RPL10-60S large subunit ribosomal protein L10, putative [Rhizoctonia solani AG-3 Rhs1AP] >gi|660964029|gb|KEP49212.1| putative RPL10-60S large subunit ribosomal protein L10 [Rhizoctonia solani 123E]	4.88774e-68	Cryptococcus neoformans var. neoformans B-3501A 60S ribosomal protein L10, partial mRNA	large subunit ribosomal protein L10e	1.6294e-48	60S ribosomal protein L10-B OS=Schizosaccharomyces pombe (strain 972 / ATCC 24843) GN=rpl10b PE=3 SV=1	Ribosomal protein L16p/L10e	GO:0006412//GO:0042254	translation//ribosome biogenesis	GO:0003735	structural constituent of ribosome	GO:0005840	ribosome	60s ribosomal protein L10
c89644_g1	323	--	--	--	--	--	--	--	Ferric reductase NAD binding domain	GO:0055114	oxidation-reduction process	GO:0016491	oxidoreductase activity	--	--	--
c111927_g1	252	9.07572e-17	hypothetical protein BOTBODRAFT_33836 [Botryobasidium botryosum FD-172 SS1]	--	--	--	8.32679e-13	Uncharacterized transporter C1002.16c OS=Schizosaccharomyces pombe (strain 972 / ATCC 24843) GN=SPAC1002.16c PE=3 SV=1	Major Facilitator Superfamily	GO:0055085	transmembrane transport	--	--	GO:0016021	integral component of membrane	--
c11815_g1	661	--	--	--	--	--	--	--	--	--	--	--	--	--	--	--
c104938_g1	337	--	--	--	--	--	--	--	--	--	--	--	--	--	--	--
c71736_g1	209	1.15291e-21	hypothetical protein W97_01917 [Coniosporium apollinis CBS 100218] >gi|494825539|gb|EON62693.1| hypothetical protein W97_01917 [Coniosporium apollinis CBS 100218]	--	--	--	4.36417e-09	Myo-inositol transporter 1 OS=Schizosaccharomyces pombe (strain 972 / ATCC 24843) GN=itr1 PE=3 SV=1	Sugar (and other) transporter//Phorbol-12-myristate-13-acetate-induced//Major Facilitator Superfamily	GO:0006915//GO:0001836//GO:0055085//GO:0006974//GO:0006919	apoptotic process//release of cytochrome c from mitochondria//transmembrane transport//cellular response to DNA damage stimulus//activation of cysteine-type endopeptidase activity involved in apoptotic process	GO:0022857	transmembrane transporter activity	GO:0016021	integral component of membrane	Predicted transporter (major facilitator superfamily)
c20877_g1	221	--	--	--	--	--	--	--	--	--	--	--	--	--	--	--
c50002_g1	1723	8.20075e-48	kruppel-like zinc finger protein [Trifolium repens]	3.00504e-08	Lotus japonicus genomic DNA, chromosome 1, clone: LjT03J05, TM0050, complete sequence	--	1.25722e-32	Zinc finger protein ZAT10 OS=Arabidopsis thaliana GN=ZAT10 PE=2 SV=1	Zinc finger, C2H2 type	--	--	GO:0046872	metal ion binding	--	--	FOG: Zn-finger
c91676_g1	225	--	--	--	--	--	--	--	--	--	--	--	--	--	--	--
c114460_g1	281	--	--	--	--	--	--	--	--	--	--	--	--	--	--	--
c100309_g1	285	1.63671e-45	hypothetical protein DOTSEDRAFT_72341 [Dothistroma septosporum NZE10]	--	--	--	5.85682e-08	Laccase-3 (Fragment) OS=Botryotinia fuckeliana GN=lcc3 PE=3 SV=1	Multicopper oxidase//Multicopper oxidase	GO:0055114	oxidation-reduction process	GO:0016491//GO:0005507	oxidoreductase activity//copper ion binding	--	--	--
c99054_g1	224	--	--	--	--	--	--	--	--	--	--	--	--	--	--	--
c47209_g1	758	--	--	--	--	--	--	--	--	--	--	--	--	--	--	--
c88426_g1	255	4.54787e-26	hypothetical protein FOQG_01171 [Fusarium oxysporum f. sp. raphani 54005]	--	--	--	--	--	--	--	--	--	--	--	--	--
c57979_g1	2392	2.16839e-174	PREDICTED: uncharacterized protein LOC100255640 [Vitis vinifera]	--	--	--	--	--	--	--	--	--	--	--	--	--
c93980_g1	563	--	--	--	--	--	--	--	Spider insecticidal peptide	GO:0009405	pathogenesis	--	--	GO:0005576	extracellular region	--
c41335_g1	937	3.98619e-93	hypothetical protein JCGZ_21484 [Jatropha curcas]	--	--	--	--	--	LIF / OSM family	GO:0007165//GO:0006955	signal transduction//immune response	GO:0005125	cytokine activity	GO:0005576	extracellular region	--
c90253_g1	212	--	--	--	--	--	--	--	--	--	--	--	--	--	--	--
c2613_g1	352	4.08417e-10	hypothetical protein RirG_227800 [Rhizophagus irregularis DAOM 197198w]	--	--	--	--	--	--	--	--	--	--	--	--	--
c57590_g1	3707	4.19797e-59	unknown protein [Arabidopsis thaliana]	--	--	--	--	--	Reverse transcriptase (RNA-dependent DNA polymerase)//Domain of unknown function (DUF3377)//Sclerostin (SOST)	GO:0006278	RNA-dependent DNA replication	GO:0003964//GO:0003723//GO:0004222	RNA-directed DNA polymerase activity//RNA binding//metalloendopeptidase activity	GO:0005615	extracellular space	--
c26634_g1	349	--	--	--	--	--	--	--	--	--	--	--	--	--	--	--
c92354_g1	1583	0	hypothetical protein DOTSEDRAFT_71961 [Dothistroma septosporum NZE10]	--	--	--	2.37967e-75	Transcriptional activator of proteases prtT OS=Emericella nidulans (strain FGSC A4 / ATCC 38163 / CBS 112.46 / NRRL 194 / M139) GN=prtT PE=3 SV=1	Herpes virus tegument protein U30//Fungal specific transcription factor domain//RcsC Alpha-Beta-Loop (ABL)	GO:0016310//GO:0007165//GO:0019068//GO:0018106//GO:0006355//GO:0000160//GO:0006351	phosphorylation//signal transduction//virion assembly//peptidyl-histidine phosphorylation//regulation of transcription, DNA-templated//phosphorelay signal transduction system//transcription, DNA-templated	GO:0008270//GO:0004673//GO:0004871//GO:0003677//GO:0005524	zinc ion binding//protein histidine kinase activity//signal transducer activity//DNA binding//ATP binding	GO:0009365//GO:0016021//GO:0005886//GO:0005634	protein histidine kinase complex//integral component of membrane//plasma membrane//nucleus	--
c87514_g1	221	1.65811e-37	hypothetical protein M438DRAFT_184342 [Aureobasidium pullulans EXF-150]	--	--	--	--	--	--	--	--	--	--	--	--	--
c106264_g1	253	--	--	--	--	--	--	--	--	--	--	--	--	--	--	--
c35933_g1	293	--	--	--	--	--	--	--	--	--	--	--	--	--	--	--
c94642_g1	210	1.61579e-31	putative Uncharacterized vacuolar membrane protein [Glarea lozoyensis 74030]	--	--	solute carrier family 35, member F5	4.05492e-19	Uncharacterized vacuolar membrane protein YML018C OS=Saccharomyces cerevisiae (strain ATCC 204508 / S288c) GN=YML018C PE=1 SV=1	--	--	--	--	--	--	--	Predicted membrane protein
c77359_g1	328	--	--	--	--	--	--	--	--	--	--	--	--	--	--	--
c33428_g1	415	--	--	--	--	--	--	--	--	--	--	--	--	--	--	--
c25895_g1	330	--	--	--	--	--	--	--	--	--	--	--	--	--	--	--
c18272_g2	218	--	--	--	--	--	--	--	--	--	--	--	--	--	--	--
c48875_g2	1996	0	unnamed protein product [Vitis vinifera]	0	PREDICTED: Glycine max flap endonuclease 1-like (LOC100792878), mRNA	flap endonuclease-1	0	Flap endonuclease 1 OS=Glycine max GN=FEN1 PE=2 SV=1	5'-3' exonuclease, C-terminal SAM fold//5'-3' exonuclease, N-terminal resolvase-like domain//XPG I-region//XPG N-terminal domain	GO:0006281	DNA repair	GO:0004518//GO:0003824//GO:0003677//GO:0008409	nuclease activity//catalytic activity//DNA binding//5'-3' exonuclease activity	--	--	5'-3' exonuclease
c12122_g1	232	--	--	--	--	--	--	--	--	--	--	--	--	--	--	--
c121161_g1	273	--	--	--	--	--	--	--	--	--	--	--	--	--	--	--
c33727_g1	471	--	--	--	--	--	--	--	--	--	--	--	--	--	--	--
c103180_g1	341	--	--	--	--	--	--	--	--	--	--	--	--	--	--	--
c113684_g1	360	--	--	--	--	--	--	--	--	--	--	--	--	--	--	--
c91475_g1	886	2.80705e-104	hypothetical protein MYCFIDRAFT_26635 [Pseudocercospora fijiensis CIRAD86] >gi|452988170|gb|EME87925.1| hypothetical protein MYCFIDRAFT_26635 [Pseudocercospora fijiensis CIRAD86]	3.19475e-25	Phaeosphaeria nodorum SN15 hypothetical protein partial mRNA	--	9.71956e-80	Protein mesA OS=Emericella nidulans (strain FGSC A4 / ATCC 38163 / CBS 112.46 / NRRL 194 / M139) GN=mesA PE=1 SV=2	XamI restriction endonuclease//mttA/Hcf106 family	GO:0009307//GO:0015031//GO:0006308	DNA restriction-modification system//protein transport//DNA catabolic process	GO:0008565//GO:0003677//GO:0009036	protein transporter activity//DNA binding//Type II site-specific deoxyribonuclease activity	GO:0009359	Type II site-specific deoxyribonuclease complex	--
c66452_g1	220	--	--	--	--	--	--	--	--	--	--	--	--	--	--	--
c123136_g1	290	6.3272e-11	hypothetical protein SNOG_00883 [Phaeosphaeria nodorum SN15] >gi|111071258|gb|EAT92378.1| hypothetical protein SNOG_00883 [Phaeosphaeria nodorum SN15]	--	--	--	--	--	--	--	--	--	--	--	--	--
c20706_g1	560	--	--	--	--	--	--	--	--	--	--	--	--	--	--	--
c95299_g1	236	1.14951e-08	hypothetical protein LEMA_P025030.1 [Leptosphaeria maculans JN3] >gi|312215399|emb|CBX95351.1| hypothetical protein LEMA_P025030.1 [Leptosphaeria maculans JN3]	--	--	--	--	--	Vesiculovirus phosphoprotein	GO:0006144	purine nucleobase metabolic process	GO:0003968	RNA-directed RNA polymerase activity	GO:0031379	RNA-directed RNA polymerase complex	--
c54217_g2	213	--	--	--	--	--	--	--	--	--	--	--	--	--	--	--
c38213_g1	275	1.86847e-34	hypothetical protein SEPMUDRAFT_145749 [Sphaerulina musiva SO2202]	--	--	--	--	--	--	--	--	--	--	--	--	--
c45851_g1	2764	2.4805e-112	PREDICTED: zinc finger CCCH domain-containing protein ZFN-like isoform 1 [Vitis vinifera]	5.41156e-112	PREDICTED: Vitis vinifera zinc finger CCCH domain-containing protein ZFN-like, transcript variant 1 (LOC100254791), mRNA	--	3.18868e-91	Zinc finger CCCH domain-containing protein ZFN-like OS=Pisum sativum PE=2 SV=1	Zinc finger C-x8-C-x5-C-x3-H type (and similar)	--	--	GO:0003676//GO:0046872//GO:0008270	nucleic acid binding//metal ion binding//zinc ion binding	--	--	--
c57047_g1	592	--	--	--	--	--	--	--	Signal peptidase subunit//Shugoshin C terminus	GO:0045132//GO:0006465	meiotic chromosome segregation//signal peptide processing	GO:0008233	peptidase activity	GO:0000775//GO:0005787//GO:0016021//GO:0005634	chromosome, centromeric region//signal peptidase complex//integral component of membrane//nucleus	--
c122358_g1	295	2.19953e-51	hypothetical protein SETTUDRAFT_165384 [Setosphaeria turcica Et28A] >gi|482804717|gb|EOA81816.1| hypothetical protein SETTUDRAFT_165384 [Setosphaeria turcica Et28A]	--	--	glycerol 2-dehydrogenase (NADP+)	1.58784e-28	Uncharacterized oxidoreductase C26F1.07 OS=Schizosaccharomyces pombe (strain 972 / ATCC 24843) GN=SPAC26F1.07 PE=3 SV=1	--	--	--	--	--	--	--	Aldo/keto reductase family proteins
c105638_g1	318	--	--	--	--	--	--	--	--	--	--	--	--	--	--	--
c78917_g1	403	3.09185e-12	putative FUN34-transmembrane protein [Tilletiaria anomala UBC 951]	--	--	--	1.50575e-06	Meiotically up-regulated gene 86 protein OS=Schizosaccharomyces pombe (strain 972 / ATCC 24843) GN=mug86 PE=1 SV=1	GPR1/FUN34/yaaH family	--	--	--	--	GO:0016020	membrane	--
c83860_g1	483	--	--	--	--	--	--	--	--	--	--	--	--	--	--	--
c33584_g1	242	--	--	--	--	--	--	--	--	--	--	--	--	--	--	--
c13093_g1	312	--	--	--	--	--	--	--	--	--	--	--	--	--	--	--
c111825_g1	257	--	--	--	--	--	--	--	--	--	--	--	--	--	--	--
c86192_g1	468	--	--	--	--	--	--	--	--	--	--	--	--	--	--	--
c81089_g1	837	1.86205e-156	hypothetical protein DOTSEDRAFT_126805 [Dothistroma septosporum NZE10]	--	--	--	5.6552e-41	Importin-11 OS=Homo sapiens GN=IPO11 PE=1 SV=1	Protein of unknown function (DUF3770)	GO:0006144	purine nucleobase metabolic process	GO:0003968	RNA-directed RNA polymerase activity	GO:0031379	RNA-directed RNA polymerase complex	Nuclear transport receptor KAP120 (importin beta superfamily)
c109693_g1	381	--	--	--	--	--	--	--	--	--	--	--	--	--	--	--
c55947_g1	1743	0	PREDICTED: protein tipD-like [Citrus sinensis] >gi|641850547|gb|KDO69419.1| hypothetical protein CISIN_1g010470mg [Citrus sinensis]	--	--	autophagy-related protein 16, animal type	2.66551e-51	Protein tipD OS=Dictyostelium discoideum GN=tipD PE=3 SV=1	Leucine-rich repeats of kinetochore protein Cenp-F/LEK1//TMPIT-like protein//WD domain, G-beta repeat	--	--	GO:0005515//GO:0045502//GO:0042803//GO:0008134	protein binding//dynein binding//protein homodimerization activity//transcription factor binding	GO:0030286//GO:0005667//GO:0016021	dynein complex//transcription factor complex//integral component of membrane	WD40 repeat protein TipD
c68564_g1	207	--	--	--	--	--	--	--	--	--	--	--	--	--	--	--
c52867_g1	1308	3.53483e-148	PREDICTED: ribonuclease H2 subunit A isoform 1 [Vitis vinifera] >gi|296086584|emb|CBI32219.3| unnamed protein product [Vitis vinifera]	--	--	ribonuclease H2 subunit A	8.35062e-140	Ribonuclease H2 subunit A OS=Arabidopsis thaliana GN=At2g25100 PE=2 SV=2	--	--	--	--	--	--	--	Ribonuclease HI
c25748_g1	366	--	--	--	--	--	--	--	--	--	--	--	--	--	--	--
c3438_g1	431	4.03073e-54	hypothetical protein DOTSEDRAFT_48321 [Dothistroma septosporum NZE10]	--	--	--	--	--	--	--	--	--	--	--	--	--
c100758_g1	341	7.91384e-44	60S ribosomal protein L11 [Cladophialophora yegresii CBS 114405] >gi|589981581|gb|EXJ64822.1| 60S ribosomal protein L11 [Cladophialophora yegresii CBS 114405]	1.12546e-45	Ajellomyces dermatitidis SLH14081 60S ribosomal protein L11, partial mRNA	large subunit ribosomal protein L11e	4.42689e-43	60S ribosomal protein L11 OS=Neurospora crassa (strain ATCC 24698 / 74-OR23-1A / CBS 708.71 / DSM 1257 / FGSC 987) GN=rpl-11 PE=3 SV=2	ribosomal L5P family C-terminus	GO:0006412//GO:0042254	translation//ribosome biogenesis	GO:0003735	structural constituent of ribosome	GO:0005840	ribosome	60S ribosomal protein L11
c31538_g1	250	--	--	--	--	--	--	--	--	--	--	--	--	--	--	--
c123810_g1	267	1.1873e-12	hypothetical protein VITISV_032980 [Vitis vinifera]	--	--	KDEL-tailed cysteine endopeptidase	5.16137e-09	Retrovirus-related Pol polyprotein from transposon TNT 1-94 OS=Nicotiana tabacum PE=2 SV=1	--	--	--	--	--	--	--	--
c111472_g1	201	--	--	--	--	--	--	--	--	--	--	--	--	--	--	--
c86856_g1	361	--	--	--	--	--	--	--	--	--	--	--	--	--	--	--
c49977_g1	2518	0	PREDICTED: ABC transporter D family member 2, chloroplastic-like [Vitis vinifera]	0	PREDICTED: Fragaria vesca subsp. vesca ABC transporter D family member 2, chloroplastic-like (LOC101294927), mRNA	--	0	ABC transporter D family member 2, chloroplastic OS=Arabidopsis thaliana GN=ABCC2 PE=1 SV=1	SbmA/BacA-like family//ABC transporter transmembrane region//Type II/IV secretion system protein//ATPase family associated with various cellular activities (AAA)//ABC transporter transmembrane region 2//Archaeal ATPase//Translocon-associated protein (TRAP), alpha subunit//ABC transporter	GO:0055085//GO:0006810	transmembrane transport//transport	GO:0005524//GO:0042626//GO:0005215//GO:0016887	ATP binding//ATPase activity, coupled to transmembrane movement of substances//transporter activity//ATPase activity	GO:0016020//GO:0009276//GO:0005783//GO:0016021	membrane//Gram-negative-bacterium-type cell wall//endoplasmic reticulum//integral component of membrane	Long-chain acyl-CoA transporter, ABC superfamily (involved in peroxisome organization and biogenesis)
c65323_g1	377	8.8487e-33	hypothetical protein HMPREF1541_07278 [Cyphellophora europaea CBS 101466] >gi|568115034|gb|ETN37655.1| hypothetical protein HMPREF1541_07278 [Cyphellophora europaea CBS 101466]	--	--	--	--	--	--	--	--	--	--	--	--	--
c477_g1	227	--	--	--	--	--	--	--	--	--	--	--	--	--	--	--
c29788_g3	304	3.02802e-53	glycoside hydrolase family 3 protein [Dothistroma septosporum NZE10]	2.91491e-06	Neosartorya fischeri NRRL 181 glycosyl hydrolase, putative (NFIA_095760) partial mRNA	--	4.9222e-31	Probable beta-glucosidase M OS=Neosartorya fischeri (strain ATCC 1020 / DSM 3700 / FGSC A1164 / NRRL 181) GN=bglM PE=3 SV=1	Glycosyl hydrolase family 3 N terminal domain	GO:0005975	carbohydrate metabolic process	GO:0004553	hydrolase activity, hydrolyzing O-glycosyl compounds	--	--	--
c26308_g2	440	--	--	--	--	--	--	--	--	--	--	--	--	--	--	--
c122532_g1	209	1.08798e-08	hydroxyacylglutathione hydrolase 3, mitochondrial precursor [Caligus rogercresseyi]	--	--	--	5.2891e-06	Persulfide dioxygenase ETHE1, mitochondrial OS=Mus musculus GN=Ethe1 PE=1 SV=2	Metallo-beta-lactamase superfamily	--	--	GO:0016787	hydrolase activity	--	--	Glyoxylase
c63551_g1	306	--	--	--	--	--	--	--	--	--	--	--	--	--	--	--
c7725_g1	889	--	--	--	--	--	--	--	--	--	--	--	--	--	--	--
c29983_g1	1443	0	hypothetical protein PRUPE_ppa006323mg [Prunus persica] >gi|645275229|ref|XP_008242710.1| PREDICTED: 26S protease regulatory subunit 8 homolog A [Prunus mume] >gi|462397688|gb|EMJ03356.1| hypothetical protein PRUPE_ppa006323mg [Prunus persica]	0	PREDICTED: Vitis vinifera 26S protease regulatory subunit 8 homolog A-like (LOC100254957), mRNA	26S proteasome regulatory subunit T6	0	26S protease regulatory subunit 8 homolog A OS=Arabidopsis thaliana GN=RPT6A PE=1 SV=1	Parvovirus non-structural protein NS1//NB-ARC domain//Hr1 repeat//ATPase family associated with various cellular activities (AAA)//AAA domain (Cdc48 subfamily)//Magnesium chelatase, subunit ChlI//Sigma-54 interaction domain//ATPase family associated with various cellular activities (AAA)//Holliday junction DNA helicase ruvB N-terminus//Zeta toxin//AAA domain (dynein-related subfamily)//IstB-like …	GO:0015994//GO:0006355//GO:0015995//GO:0015979//GO:0019079//GO:0007165//GO:0006310//GO:0006281	chlorophyll metabolic process//regulation of transcription, DNA-templated//chlorophyll biosynthetic process//photosynthesis//viral genome replication//signal transduction//DNA recombination//DNA repair	GO:0005524//GO:0003724//GO:0009378//GO:0043531//GO:0003678//GO:0016887//GO:0016851//GO:0016301//GO:0003723//GO:0008134	ATP binding//RNA helicase activity//four-way junction helicase activity//ADP binding//DNA helicase activity//ATPase activity//magnesium chelatase activity//kinase activity//RNA binding//transcription factor binding	GO:0005667//GO:0005657//GO:0010007//GO:0009379	transcription factor complex//replication fork//magnesium chelatase complex//Holliday junction helicase complex	26S proteasome regulatory complex, ATPase RPT6
c52349_g1	1085	--	--	--	--	--	--	--	--	--	--	--	--	--	--	--
c97490_g1	271	--	--	--	--	--	--	--	--	--	--	--	--	--	--	--
c30020_g2	1072	5.38297e-142	PREDICTED: xylosyltransferase 1-like [Cucumis sativus] >gi|449531101|ref|XP_004172526.1| PREDICTED: xylosyltransferase 1-like [Cucumis sativus]	1.38783e-29	PREDICTED: Cucumis sativus xylosyltransferase 1-like (LOC101221760), mRNA >gi|449493623|ref|XM_004159333.1| PREDICTED: Cucumis sativus xylosyltransferase 1-like (LOC101221760), mRNA	--	5.11019e-11	Xylosyltransferase OS=Ciona intestinalis GN=xt PE=2 SV=1	Core-2/I-Branching enzyme	--	--	GO:0008375	acetylglucosaminyltransferase activity	GO:0016020	membrane	Branching enzyme
c105274_g1	1413	0	hypothetical protein DOTSEDRAFT_157120 [Dothistroma septosporum NZE10]	--	--	--	1.3137e-31	Inositol polyphosphate multikinase OS=Saccharomyces cerevisiae (strain ATCC 204508 / S288c) GN=ARG82 PE=1 SV=1	Inositol polyphosphate kinase	--	--	GO:0008440	inositol-1,4,5-trisphosphate 3-kinase activity	--	--	Inositol polyphosphate multikinase, component of the ARGR transcription regulatory complex
c93957_g1	500	--	--	--	--	--	--	--	--	--	--	--	--	--	--	--
c60214_g1	283	2.28253e-32	protease S8 tripeptidyl peptidase I (cln2) [Neosartorya fischeri NRRL 181] >gi|119406297|gb|EAW16248.1| protease S8 tripeptidyl peptidase I (cln2) [Neosartorya fischeri NRRL 181]	--	--	tripeptidyl-peptidase I	1.76823e-33	Tripeptidyl-peptidase sed1 OS=Neosartorya fumigata (strain ATCC MYA-4609 / Af293 / CBS 101355 / FGSC A1100) GN=sed1 PE=1 SV=1	--	GO:0006508	proteolysis	GO:0004252	serine-type endopeptidase activity	--	--	--
c34740_g1	3291	1.55663e-122	hypothetical protein MYCFIDRAFT_99374, partial [Pseudocercospora fijiensis CIRAD86] >gi|452977075|gb|EME76848.1| hypothetical protein MYCFIDRAFT_99374, partial [Pseudocercospora fijiensis CIRAD86]	4.35158e-29	Verticillium longisporum VTA2 gene for Con7 regulator orthologue, strain Vl19, allele VTA2-1 (D3)	--	--	--	Small cytokines (intecrine/chemokine), interleukin-8 like	GO:0007165//GO:0006955//GO:0006935	signal transduction//immune response//chemotaxis	GO:0008009	chemokine activity	GO:0005576	extracellular region	--
c21314_g1	472	1.2609e-16	hypothetical protein MYCFIDRAFT_210858 [Pseudocercospora fijiensis CIRAD86] >gi|452984602|gb|EME84359.1| hypothetical protein MYCFIDRAFT_210858 [Pseudocercospora fijiensis CIRAD86]	--	--	--	--	--	--	--	--	--	--	--	--	--
c28526_g1	330	4.82592e-39	hypothetical protein DOTSEDRAFT_136506, partial [Dothistroma septosporum NZE10]	--	--	--	--	--	Alphavirus glycoprotein J	GO:0019050	suppression by virus of host apoptotic process	--	--	--	--	--
c54030_g1	1593	--	--	--	--	--	--	--	--	--	--	--	--	--	--	--
c34933_g1	521	1.61371e-24	unnamed protein product [Coffea canephora]	--	--	V-type H+-transporting ATPase subunit e	--	--	ATP synthase subunit H	GO:0015991//GO:0015992	ATP hydrolysis coupled proton transport//proton transport	GO:0015078	hydrogen ion transmembrane transporter activity	GO:0033179	proton-transporting V-type ATPase, V0 domain	Vacuolar H+-ATPase V0 sector, subunit M9.7 (M9.2)
c82554_g1	216	3.61051e-16	PREDICTED: uncharacterized protein LOC101248593 [Solanum lycopersicum]	--	--	--	7.54569e-06	Retrovirus-related Pol polyprotein from transposon TNT 1-94 OS=Nicotiana tabacum PE=2 SV=1	Integrase core domain	GO:0015074	DNA integration	--	--	--	--	--
c88921_g1	228	--	--	--	--	--	--	--	--	--	--	--	--	--	--	--
c27668_g1	305	--	--	--	--	--	--	--	--	--	--	--	--	--	--	--
c57212_g5	474	--	--	--	--	--	--	--	--	--	--	--	--	--	--	--
c52938_g1	227	3.30197e-41	heat shock protein 90 [Sclerotinia sclerotiorum 1980] >gi|154705169|gb|EDO04908.1| heat shock protein 90 [Sclerotinia sclerotiorum 1980 UF-70]	3.16712e-74	Talaromyces stipitatus ATCC 10500 molecular chaperone and allergen Mod-E/Hsp90/Hsp1, mRNA	molecular chaperone HtpG	1.2496e-40	ATP-dependent molecular chaperone HSC82 OS=Saccharomyces cerevisiae (strain ATCC 204508 / S288c) GN=HSC82 PE=1 SV=4	Serine carboxypeptidase//Hsp90 protein	GO:0006457//GO:0006508//GO:0006950	protein folding//proteolysis//response to stress	GO:0005524//GO:0004185//GO:0051082	ATP binding//serine-type carboxypeptidase activity//unfolded protein binding	--	--	Molecular chaperone (HSP90 family)
c61246_g1	279	--	--	--	--	--	--	--	--	--	--	--	--	--	--	--
c105265_g1	287	1.64845e-28	hypothetical protein DOTSEDRAFT_89548 [Dothistroma septosporum NZE10]	--	--	--	--	--	--	--	--	--	--	--	--	--
c5804_g1	318	--	--	--	--	--	--	--	--	--	--	--	--	--	--	--
c58618_g1	1045	--	--	--	--	--	--	--	--	--	--	--	--	--	--	--
c78422_g1	207	--	--	--	--	--	--	--	--	--	--	--	--	--	--	--
c56211_g3	635	--	--	--	--	--	--	--	--	--	--	--	--	--	--	--
c58328_g2	675	5.78464e-24	PREDICTED: putative ribonuclease H protein At1g65750 [Brassica rapa]	--	--	--	9.08499e-12	Putative ribonuclease H protein At1g65750 OS=Arabidopsis thaliana GN=At1g65750 PE=3 SV=1	--	--	--	--	--	--	--	--
c57142_g3	1954	4.20855e-13	putative polyprotein [Oryza sativa Japonica Group] >gi|52353546|gb|AAU44112.1| putative polyprotein [Oryza sativa Japonica Group]	--	--	--	--	--	--	--	--	--	--	--	--	--
c29896_g1	1042	--	--	--	--	--	--	--	--	--	--	--	--	--	--	--
c50407_g1	1648	4.65232e-140	PREDICTED: enhancer of polycomb homolog 2 [Vitis vinifera] >gi|296084848|emb|CBI27730.3| unnamed protein product [Vitis vinifera]	2.09774e-49	PREDICTED: Solanum lycopersicum enhancer of polycomb homolog 2-like (LOC101258428), mRNA	enhancer of polycomb-like protein	3.6654e-06	Enhancer of polycomb-like protein 1 OS=Emericella nidulans (strain FGSC A4 / ATCC 38163 / CBS 112.46 / NRRL 194 / M139) GN=epl1 PE=3 SV=1	AP2 domain	GO:0006355	regulation of transcription, DNA-templated	GO:0003700	sequence-specific DNA binding transcription factor activity	GO:0032777//GO:0005667	Piccolo NuA4 histone acetyltransferase complex//transcription factor complex	Polycomb enhancer protein, EPC
c115291_g1	266	--	--	--	--	--	--	--	--	--	--	--	--	--	--	--
c57485_g5	1213	--	--	--	--	--	--	--	--	--	--	--	--	--	--	--
c112972_g1	286	1.10163e-38	hypothetical protein SNOG_12619 [Phaeosphaeria nodorum SN15] >gi|160703693|gb|EAT79917.2| hypothetical protein SNOG_12619 [Phaeosphaeria nodorum SN15]	--	--	--	--	--	--	--	--	--	--	--	--	--
c21845_g2	650	--	--	--	--	--	--	--	--	--	--	--	--	--	--	--
c90725_g1	254	--	--	--	--	--	--	--	Mib_herc2	GO:0016567	protein ubiquitination	GO:0046872//GO:0004842	metal ion binding//ubiquitin-protein transferase activity	--	--	--
c52713_g1	1864	8.06843e-119	hypothetical protein JCGZ_00934 [Jatropha curcas]	7.37352e-154	PREDICTED: Vitis vinifera aspartate carbamoyltransferase 2, chloroplastic-like (LOC100246977), mRNA	aspartate carbamoyltransferase catalytic subunit	1.04975e-115	Aspartate carbamoyltransferase 2, chloroplastic OS=Pisum sativum GN=PYRB2 PE=2 SV=1	Aspartate/ornithine carbamoyltransferase, Asp/Orn binding domain//Aspartate/ornithine carbamoyltransferase, carbamoyl-P binding domain	GO:0006520	cellular amino acid metabolic process	GO:0016597//GO:0016743	amino acid binding//carboxyl- or carbamoyltransferase activity	--	--	Multifunctional pyrimidine synthesis protein CAD (includes carbamoyl-phophate synthetase, aspartate transcarbamylase, and glutamine amidotransferase)
c107730_g1	347	--	--	--	--	--	--	--	--	--	--	--	--	--	--	--
c100509_g1	296	--	--	--	--	--	--	--	--	--	--	--	--	--	--	--
c56772_g1	322	--	--	--	--	--	--	--	--	--	--	--	--	--	--	--
c75127_g1	233	1.01945e-26	similar to MFS multidrug transporter [Botrytis cinerea T4]	--	--	--	6.50854e-13	Uncharacterized transporter C1529.01 OS=Schizosaccharomyces pombe (strain 972 / ATCC 24843) GN=SPCC1529.01 PE=3 SV=2	--	GO:0006810	transport	--	--	GO:0016020	membrane	--
c46434_g1	693	--	--	--	--	--	--	--	--	--	--	--	--	--	--	--
c72722_g1	236	--	--	--	--	--	--	--	--	--	--	--	--	--	--	--
c107987_g1	289	--	--	--	--	--	--	--	--	--	--	--	--	--	--	--
c109563_g1	237	--	--	--	--	--	--	--	--	--	--	--	--	--	--	--
c97566_g1	252	--	--	--	--	--	--	--	--	--	--	--	--	--	--	--
c82135_g1	297	3.12461e-29	hypothetical protein VITISV_010143 [Vitis vinifera]	--	--	--	3.04382e-13	Retrovirus-related Pol polyprotein from transposon TNT 1-94 OS=Nicotiana tabacum PE=2 SV=1	Cytochrome c oxidase subunit VIIa//Integrase core domain	GO:0015992//GO:0006118//GO:0015074//GO:0006123	proton transport//electron transport//DNA integration//mitochondrial electron transport, cytochrome c to oxygen	GO:0004129//GO:0005488//GO:0009055	cytochrome-c oxidase activity//binding//electron carrier activity	GO:0045277//GO:0005746	respiratory chain complex IV//mitochondrial respiratory chain	--
c75893_g1	392	--	--	--	--	--	--	--	--	--	--	--	--	--	--	--
c96976_g1	597	9.83051e-45	hypothetical protein DOTSEDRAFT_47281 [Dothistroma septosporum NZE10]	--	--	--	--	--	--	--	--	--	--	--	--	--
c103812_g1	586	7.06653e-65	hypothetical protein DOTSEDRAFT_113771, partial [Dothistroma septosporum NZE10]	--	--	--	1.22522e-09	Chromatin-remodeling complexes subunit NGG1 OS=Saccharomyces cerevisiae (strain ATCC 204508 / S288c) GN=NGG1 PE=1 SV=1	--	--	--	--	--	--	--	--
c11529_g1	250	--	--	--	--	--	--	--	--	--	--	--	--	--	--	--
c40531_g1	351	1.00419e-16	Histone H4.2, partial [Talaromyces marneffei PM1]	3.3468e-21	Drosophila pseudoobscura pseudoobscura GA17414 (Dpse\GA17414), mRNA	histone H4	4.53774e-18	Histone H4 OS=Blastobotrys adeninivorans GN=ahsb4 PE=3 SV=3	TATA box binding protein associated factor (TAF)//Core histone H2A/H2B/H3/H4//Histone-like transcription factor (CBF/NF-Y) and archaeal histone	GO:0006352	DNA-templated transcription, initiation	GO:0043565//GO:0003677	sequence-specific DNA binding//DNA binding	GO:0005634//GO:0005622	nucleus//intracellular	Histone H4
c105928_g1	874	1.9445e-25	PREDICTED: uncharacterized protein LOC103699074, partial [Phoenix dactylifera]	--	--	--	--	--	--	--	--	--	--	--	--	--
c38051_g1	1848	0	stearoyl-CoA desaturase (delta-9 desaturase) [Puccinia graminis f. sp. tritici CRL 75-36-700-3] >gi|309305552|gb|EFP82143.1| stearoyl-CoA desaturase (delta-9 desaturase) [Puccinia graminis f. sp. tritici CRL 75-36-700-3]	3.83516e-67	Sporisorium reilianum SRZ2 chromosome 2 complete DNA sequence	stearoyl-CoA desaturase (delta-9 desaturase)	9.11902e-166	Acyl-CoA desaturase OS=Ajellomyces capsulatus GN=OLE1 PE=3 SV=1	Fatty acid desaturase//Cytochrome b5-like Heme/Steroid binding domain//Protein G1	GO:0055114//GO:0006633//GO:0019058//GO:0006629	oxidation-reduction process//fatty acid biosynthetic process//viral life cycle//lipid metabolic process	GO:0004222//GO:0020037//GO:0008270//GO:0004768//GO:0046872	metalloendopeptidase activity//heme binding//zinc ion binding//stearoyl-CoA 9-desaturase activity//metal ion binding	GO:0005783//GO:0016021	endoplasmic reticulum//integral component of membrane	Fatty acid desaturase
c59898_g1	793	6.49489e-113	hypothetical protein DOTSEDRAFT_179147 [Dothistroma septosporum NZE10]	--	--	ubiquitin carboxyl-terminal hydrolase L5	8.21036e-26	Ubiquitin carboxyl-terminal hydrolase isozyme L5 OS=Dictyostelium discoideum GN=uch2 PE=3 SV=1	Ubiquitin carboxyl-terminal hydrolase, family 1	GO:0016579//GO:0006511	protein deubiquitination//ubiquitin-dependent protein catabolic process	GO:0004221	ubiquitin thiolesterase activity	GO:0005622	intracellular	Ubiquitin C-terminal hydrolase
c57994_g3	735	--	--	--	--	--	--	--	--	--	--	--	--	--	--	--
c101395_g1	515	--	--	--	--	--	--	--	--	--	--	--	--	--	--	--
c97812_g1	337	--	--	--	--	--	--	--	ATP synthase E chain	GO:0015992//GO:0015986	proton transport//ATP synthesis coupled proton transport	GO:0015078	hydrogen ion transmembrane transporter activity	GO:0000276	mitochondrial proton-transporting ATP synthase complex, coupling factor F(o)	--
c64032_g1	207	--	--	--	--	--	--	--	--	--	--	--	--	--	--	--
c56181_g1	1849	3.61844e-24	hypothetical protein POPTR_0016s07560g [Populus trichocarpa] >gi|222868036|gb|EEF05167.1| hypothetical protein POPTR_0016s07560g [Populus trichocarpa]	--	--	--	--	--	--	--	--	--	--	--	--	--
c42354_g1	340	--	--	--	--	--	--	--	--	--	--	--	--	--	--	--
c57739_g1	1813	2.33856e-152	hypothetical protein CICLE_v10011739mg [Citrus clementina] >gi|557533345|gb|ESR44528.1| hypothetical protein CICLE_v10011739mg [Citrus clementina]	--	--	ribosome biogenesis protein YTM1	4.9588e-55	Ribosome biogenesis protein WDR12 homolog OS=Chlamydomonas reinhardtii GN=CHLREDRAFT_128420 PE=1 SV=2	WD domain, G-beta repeat	--	--	GO:0005515	protein binding	--	--	Microtubule binding protein YTM1 (contains WD40 repeats)
c115733_g1	382	1.11639e-07	shwachman-Bodian-Diamond syndrome protein [Colletotrichum fioriniae PJ7] >gi|588907120|gb|EXF86531.1| shwachman-Bodian-Diamond syndrome protein [Colletotrichum fioriniae PJ7]	--	--	--	--	--	--	--	--	--	--	--	--	--
c61467_g1	213	9.06274e-10	hypothetical protein PFICI_11499 [Pestalotiopsis fici W106-1] >gi|573056222|gb|ETS76112.1| hypothetical protein PFICI_11499 [Pestalotiopsis fici W106-1]	--	--	--	--	--	--	--	--	--	--	--	--	--
c66109_g1	335	3.32306e-06	PREDICTED: peroxisome biogenesis factor 10 isoform 1 [Dasypus novemcinctus]	--	--	--	--	--	Zinc finger, C3HC4 type (RING finger)//RING-H2 zinc finger//Ring finger domain//zinc-RING finger domain	--	--	GO:0005515//GO:0046872//GO:0008270	protein binding//metal ion binding//zinc ion binding	--	--	Predicted E3 ubiquitin ligase, integral peroxisomal membrane protein
c117882_g1	577	--	--	--	--	--	--	--	--	--	--	--	--	--	--	--
c73431_g1	1069	1.75479e-38	haloacid dehalogenase, type II [Exophiala aquamarina CBS 119918]	--	--	--	--	--	Domain of unknown function (DUF718)//Colipase, N-terminal domain//F-box-like domain	GO:0019299//GO:0007586//GO:0016042	rhamnose metabolic process//digestion//lipid catabolic process	GO:0008047//GO:0016857//GO:0005515	enzyme activator activity//racemase and epimerase activity, acting on carbohydrates and derivatives//protein binding	GO:0005737//GO:0005576	cytoplasm//extracellular region	--
c43392_g2	453	--	--	--	--	--	--	--	--	--	--	--	--	--	--	--
c58219_g3	618	--	--	--	--	--	--	--	--	--	--	--	--	--	--	--
c68990_g1	218	--	--	--	--	--	--	--	--	--	--	--	--	--	--	--
c74464_g1	205	--	--	--	--	--	--	--	--	--	--	--	--	--	--	--
c63491_g1	235	4.71816e-26	hypothetical protein DOTSEDRAFT_60502 [Dothistroma septosporum NZE10]	--	--	--	--	--	--	--	--	--	--	--	--	--
c111885_g1	266	6.69373e-20	hypothetical protein DOTSEDRAFT_180911 [Dothistroma septosporum NZE10]	--	--	--	--	--	--	--	--	--	--	--	--	--
c20888_g1	791	--	--	--	--	--	--	--	--	--	--	--	--	--	--	--
c72937_g1	331	--	--	--	--	--	--	--	--	--	--	--	--	--	--	--
c111615_g1	276	--	--	--	--	--	--	--	--	--	--	--	--	--	--	--
c47633_g2	1134	2.79492e-19	acetylxylan esterase precursor, putative [Talaromyces stipitatus ATCC 10500] >gi|218725199|gb|EED24616.1| acetylxylan esterase precursor, putative [Talaromyces stipitatus ATCC 10500]	--	--	--	4.28663e-11	Acetylxylan esterase 2 OS=Penicillium purpurogenum GN=axe-2 PE=1 SV=1	Cutinase	GO:0008152	metabolic process	GO:0016787	hydrolase activity	--	--	--
c5534_g1	470	--	--	--	--	--	--	--	--	--	--	--	--	--	--	--
c53065_g1	886	1.21097e-32	hypothetical protein VITISV_027369 [Vitis vinifera]	--	--	--	--	--	Interleukin-6/G-CSF/MGF family//ATP synthase protein 8	GO:0006955//GO:0015986//GO:0007165//GO:0015992	immune response//ATP synthesis coupled proton transport//signal transduction//proton transport	GO:0005125//GO:0015078	cytokine activity//hydrogen ion transmembrane transporter activity	GO:0005576//GO:0000276	extracellular region//mitochondrial proton-transporting ATP synthase complex, coupling factor F(o)	--
c60552_g1	813	--	--	--	--	--	--	--	--	--	--	--	--	--	--	--
c43135_g1	810	--	--	--	--	--	--	--	--	--	--	--	--	--	--	--
c58636_g2	875	--	--	--	--	--	--	--	--	--	--	--	--	--	--	--
c91877_g1	1612	0	hypothetical protein DOTSEDRAFT_171613 [Dothistroma septosporum NZE10]	--	--	--	1.18056e-20	Apoptosis-inducing factor 2 OS=Mus musculus GN=Aifm2 PE=2 SV=1	NAD-dependent glycerol-3-phosphate dehydrogenase N-terminus//Putative NAD(P)-binding//Glucose inhibited division protein A//Ketopantoate reductase PanE/ApbA//FAD dependent oxidoreductase//Pyridine nucleotide-disulphide oxidoreductase//TrkA-N domain//Pyridine nucleotide-disulphide oxidoreductase//Lycopene cyclase protein	GO:0019354//GO:0046168//GO:0016117//GO:0006779//GO:0015940//GO:0008033//GO:0006813//GO:0055114	siroheme biosynthetic process//glycerol-3-phosphate catabolic process//carotenoid biosynthetic process//porphyrin-containing compound biosynthetic process//pantothenate biosynthetic process//tRNA processing//potassium ion transport//oxidation-reduction process	GO:0016705//GO:0008677//GO:0051287//GO:0043115//GO:0050660//GO:0016491//GO:0016616	oxidoreductase activity, acting on paired donors, with incorporation or reduction of molecular oxygen//2-dehydropantoate 2-reductase activity//NAD binding//precorrin-2 dehydrogenase activity//flavin adenine dinucleotide binding//oxidoreductase activity//oxidoreductase activity, acting on the CH-OH group of donors, NAD or NADP as acceptor	GO:0005737	cytoplasm	Monodehydroascorbate/ferredoxin reductase
c72024_g1	607	--	--	--	--	--	--	--	--	--	--	--	--	--	--	--
c123147_g1	207	--	--	--	--	--	--	--	--	--	--	--	--	--	--	--
c84479_g1	225	4.6438e-30	hypothetical protein COCCADRAFT_32619 [Bipolaris zeicola 26-R-13] >gi|576924039|gb|EUC38151.1| hypothetical protein COCCADRAFT_32619 [Bipolaris zeicola 26-R-13] >gi|578486824|gb|EUN24292.1| hypothetical protein COCVIDRAFT_106604 [Bipolaris victoriae FI3]	--	--	--	--	--	--	--	--	--	--	--	--	--
c30102_g1	552	--	--	--	--	--	--	--	--	--	--	--	--	--	--	--
c81710_g1	726	--	--	--	--	--	--	--	--	--	--	--	--	--	--	--
c58531_g4	3271	0	PREDICTED: centromere-associated protein E [Pyrus x bretschneideri]	--	--	centromeric protein E	7.85695e-101	Kinesin-related protein 4 OS=Dictyostelium discoideum GN=kif4 PE=2 SV=1	Kinesin motor domain	GO:0007018//GO:0007017	microtubule-based movement//microtubule-based process	GO:0003777//GO:0005524//GO:0008017	microtubule motor activity//ATP binding//microtubule binding	GO:0045298//GO:0005874	tubulin complex//microtubule	Kinesin-like protein
c47970_g3	442	--	--	--	--	--	--	--	--	--	--	--	--	--	--	--
c76137_g1	309	1.35032e-14	cytochrome P450 [Aureobasidium pullulans var. namibiae CBS 147.97]	--	--	--	--	--	--	--	--	--	--	--	--	--
c50566_g2	329	1.40964e-19	RecName: Full=Histone H2AX [Picea abies] >gi|297871|emb|CAA48030.1| histone H2A [Picea abies] >gi|30024112|emb|CAC84681.1| putative histone H2B [Pinus pinaster] >gi|116779069|gb|ABK21126.1| unknown [Picea sitchensis]	--	--	histone H2A	4.22292e-21	Histone H2AX OS=Picea abies PE=2 SV=1	--	GO:0006334	nucleosome assembly	GO:0046982//GO:0003677	protein heterodimerization activity//DNA binding	GO:0005634//GO:0000786	nucleus//nucleosome	Histone 2A
c52057_g1	2193	--	--	--	--	--	--	--	B-cell receptor-associated protein 31-like//Translocon-associated protein (TRAP), alpha subunit	GO:0006886	intracellular protein transport	--	--	GO:0005783//GO:0016021	endoplasmic reticulum//integral component of membrane	--
c101568_g1	208	2.48051e-26	hypothetical protein BAUCODRAFT_21946 [Baudoinia compniacensis UAMH 10762] >gi|449304326|gb|EMD00334.1| hypothetical protein BAUCODRAFT_21946 [Baudoinia compniacensis UAMH 10762]	--	--	--	1.0172e-17	Cystathionine gamma-synthase OS=Neurospora crassa (strain ATCC 24698 / 74-OR23-1A / CBS 708.71 / DSM 1257 / FGSC 987) GN=met-7 PE=3 SV=3	Cys/Met metabolism PLP-dependent enzyme	--	--	GO:0030170	pyridoxal phosphate binding	--	--	--
c86370_g1	311	--	--	--	--	--	--	--	--	--	--	--	--	--	--	--
c123929_g1	296	7.18958e-21	hypothetical protein [Lotus japonicus]	--	--	--	1.03381e-07	Transposon Ty3-I Gag-Pol polyprotein OS=Saccharomyces cerevisiae (strain ATCC 204508 / S288c) GN=TY3B-I PE=3 SV=2	--	GO:0006259	DNA metabolic process	GO:0003676	nucleic acid binding	--	--	FOG: Transposon-encoded proteins with TYA, reverse transcriptase, integrase domains in various combinations
c42804_g1	516	--	--	--	--	--	--	--	--	--	--	--	--	--	--	--
c69744_g1	861	--	--	--	--	--	--	--	--	--	--	--	--	--	--	--
c38161_g1	508	--	--	--	--	--	--	--	Respiratory-chain NADH dehydrogenase, 49 Kd subunit//Organelle biogenesis, Muted-like protein//Growth-arrest specific micro-tubule binding//Receptor L domain	GO:0048870//GO:0055114	cell motility//oxidation-reduction process	GO:0048038//GO:0016651//GO:0051287	quinone binding//oxidoreductase activity, acting on NAD(P)H//NAD binding	GO:0031083//GO:0016020//GO:0030133//GO:0031514	BLOC-1 complex//membrane//transport vesicle//motile cilium	--
c157_g1	232	--	--	--	--	--	--	--	--	--	--	--	--	--	--	--
c97932_g1	231	--	--	--	--	--	--	--	--	--	--	--	--	--	--	--
c92912_g1	1022	0	hypothetical protein DOTSEDRAFT_89243 [Dothistroma septosporum NZE10]	1.4625e-138	Mycosphaerella graminicola IPO323 hypothetical protein (MYCGRDRAFT_74372) mRNA, complete cds	--	8.48317e-86	UPF0364 protein C1393.13 OS=Schizosaccharomyces pombe (strain 972 / ATCC 24843) GN=SPCC1393.13 PE=3 SV=1	--	--	--	--	--	--	--	Uncharacterized conserved protein
c83928_g1	319	--	--	--	--	--	--	--	--	--	--	--	--	--	--	--
c78399_g1	253	2.70647e-09	hypothetical protein MYCFIDRAFT_136456, partial [Pseudocercospora fijiensis CIRAD86] >gi|452983542|gb|EME83300.1| hypothetical protein MYCFIDRAFT_136456, partial [Pseudocercospora fijiensis CIRAD86]	--	--	--	--	--	--	--	--	--	--	--	--	--
c63553_g1	206	--	--	--	--	--	--	--	--	--	--	--	--	--	--	--
c71410_g1	206	--	--	--	--	--	--	--	--	--	--	--	--	--	--	--
c65019_g1	550	7.28888e-45	hypothetical protein DOTSEDRAFT_67903 [Dothistroma septosporum NZE10]	--	--	--	--	--	--	--	--	--	--	--	--	--
c46081_g1	1237	9.10986e-171	glyoxalase I homolog GLX1 [Arabidopsis thaliana] >gi|332190676|gb|AEE28797.1| glyoxalase I homolog [Arabidopsis thaliana]	--	--	lactoylglutathione lyase	3.0802e-165	Putative lactoylglutathione lyase OS=Brassica oleracea var. gemmifera PE=2 SV=1	ANTH domain//Tetratricopeptide repeat//Tetratricopeptide repeat//Tetratricopeptide repeat	GO:0006094//GO:0005975//GO:0009651//GO:0046686//GO:0019243//GO:0006096//GO:0006090//GO:0019344	gluconeogenesis//carbohydrate metabolic process//response to salt stress//response to cadmium ion//methylglyoxal catabolic process to D-lactate//glycolytic process//pyruvate metabolic process//cysteine biosynthetic process	GO:0004462//GO:0005543//GO:0046872//GO:0005515	lactoylglutathione lyase activity//phospholipid binding//metal ion binding//protein binding	GO:0005773//GO:0005739//GO:0005829//GO:0009941//GO:0005886//GO:0005777	vacuole//mitochondrion//cytosol//chloroplast envelope//plasma membrane//peroxisome	Glyoxalase
c90936_g1	226	--	--	--	--	--	--	--	--	--	--	--	--	--	--	--
c48414_g2	1271	1.16352e-06	PREDICTED: glycine-rich RNA-binding protein 4, mitochondrial [Malus domestica] >gi|694396530|ref|XP_009373543.1| PREDICTED: glycine-rich RNA-binding protein 4, mitochondrial-like [Pyrus x bretschneideri]	--	--	--	4.91041e-07	Glycine-rich RNA-binding protein 2, mitochondrial OS=Arabidopsis thaliana GN=RBG2 PE=1 SV=1	4Fe-4S dicluster domain//RNA recognition motif. (a.k.a. RRM, RBD, or RNP domain)	--	--	GO:0051536//GO:0003676	iron-sulfur cluster binding//nucleic acid binding	--	--	--
c50332_g1	2930	0	hypothetical protein CICLE_v10033973mg [Citrus clementina] >gi|568863149|ref|XP_006485020.1| PREDICTED: multiple C2 and transmembrane domain-containing protein 2-like [Citrus sinensis] >gi|557539245|gb|ESR50289.1| hypothetical protein CICLE_v10033973mg [Citrus clementina]	6.42875e-32	Arabidopsis thaliana Full-length cDNA Complete sequence from clone GSLTFB90ZB04 of Flowers and buds of strain col-0 of Arabidopsis thaliana (thale cress)	--	1.07763e-11	C2 and GRAM domain-containing protein At1g03370 OS=Arabidopsis thaliana GN=At1g03370 PE=2 SV=4	C2 domain	--	--	GO:0005515	protein binding	--	--	Predicted Ca2+-dependent phospholipid-binding protein
c2623_g1	359	7.98446e-42	similar to aspartyl-tRNA synthetase [Leptosphaeria maculans JN3] >gi|312215312|emb|CBX95264.1| similar to aspartyl-tRNA synthetase [Leptosphaeria maculans JN3]	1.99301e-43	Phaeosphaeria nodorum SN15 hypothetical protein partial mRNA	--	2.47997e-06	Aspartate--tRNA ligase, cytoplasmic OS=Caenorhabditis elegans GN=drs-1 PE=3 SV=1	tRNA synthetases class II (D, K and N)//tRNA synthetases class II core domain (F)	GO:0043039//GO:0006422//GO:0006522//GO:0006418//GO:0006531	tRNA aminoacylation//aspartyl-tRNA aminoacylation//alanine metabolic process//tRNA aminoacylation for protein translation//aspartate metabolic process	GO:0004815//GO:0000166//GO:0005524//GO:0004812//GO:0000049//GO:0003676	aspartate-tRNA ligase activity//nucleotide binding//ATP binding//aminoacyl-tRNA ligase activity//tRNA binding//nucleic acid binding	GO:0005737	cytoplasm	Aspartyl-tRNA synthetase
c57183_g1	1955	--	--	--	--	--	--	--	Reverse transcriptase connection domain//Ergtoxin family//S4 domain	GO:0009405//GO:0006810//GO:0006278	pathogenesis//transport//RNA-dependent DNA replication	GO:0003964//GO:0019870//GO:0003723	RNA-directed DNA polymerase activity//potassium channel inhibitor activity//RNA binding	GO:0005576	extracellular region	--
c105921_g1	318	--	--	--	--	--	--	--	--	--	--	--	--	--	--	--
c102177_g1	1810	0	hypothetical protein DOTSEDRAFT_161166 [Dothistroma septosporum NZE10]	--	--	--	7.13679e-56	RNA polymerase I-specific transcription initiation factor rrn3 OS=Schizosaccharomyces pombe (strain 972 / ATCC 24843) GN=rrn3 PE=3 SV=1	Yeast trans-acting factor (REP1/REP2)	GO:0030541	plasmid partitioning	--	--	--	--	RNA polymerase I transcription factor
c49217_g1	2564	0	conserved hypothetical protein [Ricinus communis] >gi|223532107|gb|EEF33914.1| conserved hypothetical protein [Ricinus communis]	2.4691e-70	PREDICTED: Glycine max uncharacterized protein LOC100778843 (LOC100778843), mRNA	--	--	--	Tetrahydromethanopterin S-methyltransferase, subunit C//SacI homology domain	GO:0046656//GO:0015948	folic acid biosynthetic process//methanogenesis	GO:0030269//GO:0042578	tetrahydromethanopterin S-methyltransferase activity//phosphoric ester hydrolase activity	GO:0016021	integral component of membrane	--
c47305_g1	230	1.89464e-11	PREDICTED: retrovirus-related Pol polyprotein from transposon TNT 1-94 [Malus domestica]	--	--	--	--	--	--	--	--	--	--	--	--	--
c105329_g1	3288	0	hypothetical protein DOTSEDRAFT_118373 [Dothistroma septosporum NZE10]	--	--	--	--	--	--	--	--	--	--	--	--	--
c90592_g1	227	--	--	--	--	--	--	--	--	--	--	--	--	--	--	--
c118212_g1	210	1.86008e-17	hypothetical protein EPUS_08320 [Endocarpon pusillum Z07020] >gi|539440005|gb|ERF75506.1| hypothetical protein EPUS_08320 [Endocarpon pusillum Z07020]	--	--	--	--	--	--	--	--	--	--	--	--	--
c40242_g1	2462	0	hypothetical protein DOTSEDRAFT_73714 [Dothistroma septosporum NZE10]	2.50749e-30	Aspergillus terreus NIH2624 conserved hypothetical protein (ATEG_02742) partial mRNA	heat shock transcription factor, other eukaryote	1.00483e-29	Transcription factor SFL1 OS=Candida albicans (strain SC5314 / ATCC MYA-2876) GN=SFL1 PE=1 SV=1	HSF-type DNA-binding	GO:0006355	regulation of transcription, DNA-templated	GO:0003700//GO:0043565	sequence-specific DNA binding transcription factor activity//sequence-specific DNA binding	GO:0005667//GO:0005634	transcription factor complex//nucleus	Heat shock transcription factor
c122334_g1	224	--	--	--	--	--	--	--	--	--	--	--	--	--	--	--
c8264_g1	220	1.03186e-15	hypothetical protein HMPREF1541_07141 [Cyphellophora europaea CBS 101466] >gi|568114898|gb|ETN37519.1| hypothetical protein HMPREF1541_07141 [Cyphellophora europaea CBS 101466]	--	--	--	--	--	--	--	--	--	--	--	--	--
c105781_g1	546	1.63053e-69	hypothetical protein A1O9_12873 [Exophiala aquamarina CBS 119918]	--	--	--	7.30335e-14	Glucose oxidase OS=Penicillium amagasakiense PE=1 SV=1	GMC oxidoreductase	GO:0055114	oxidation-reduction process	GO:0016614//GO:0050660	oxidoreductase activity, acting on CH-OH group of donors//flavin adenine dinucleotide binding	--	--	--
c92735_g1	213	6.05524e-23	40s ribosomal protein s15 [Cryptococcus gattii WM276] >gi|317461126|gb|ADV22867.1| 40s ribosomal protein s15, putative [Cryptococcus gattii WM276]	--	--	small subunit ribosomal protein S15e	4.20294e-16	40S ribosomal protein S15 OS=Podospora anserina GN=RPS15 PE=3 SV=1	--	GO:0042254//GO:0006412	ribosome biogenesis//translation	GO:0003735	structural constituent of ribosome	GO:0005840//GO:0015935	ribosome//small ribosomal subunit	40S ribosomal protein S15
c46456_g1	1014	2.0987e-159	PREDICTED: chlorophyll a-b binding protein 13, chloroplastic [Phoenix dactylifera]	8.66915e-141	Vigna radiata LHCII type III chlorophyll a/b binding protein (CipLhcb3) mRNA, complete cds; nuclear gene for chloroplast product	light-harvesting complex II chlorophyll a/b binding protein 3	7.67927e-156	Chlorophyll a-b binding protein 13, chloroplastic OS=Solanum lycopersicum GN=CAB13 PE=1 SV=1	--	--	--	--	--	--	--	--
c101875_g1	215	--	--	--	--	--	--	--	--	--	--	--	--	--	--	--
c115173_g1	347	--	--	--	--	--	--	--	--	--	--	--	--	--	--	--
c111383_g1	221	7.53407e-19	ATP-dependent rna helicase dob1 [Rhodosporidium toruloides NP11]	--	--	ATP-dependent RNA helicase DOB1	3.17267e-13	ATP-dependent RNA helicase mtr4 OS=Schizosaccharomyces pombe (strain 972 / ATCC 24843) GN=mtr4 PE=1 SV=1	DSHCT (NUC185) domain	--	--	GO:0005524//GO:0016818	ATP binding//hydrolase activity, acting on acid anhydrides, in phosphorus-containing anhydrides	--	--	Nuclear exosomal RNA helicase MTR4, DEAD-box superfamily
c62507_g1	245	--	--	--	--	--	--	--	--	--	--	--	--	--	--	--
c21884_g2	564	2.93077e-15	hypothetical protein sr16737 [Sporisorium reilianum SRZ2]	--	--	--	--	--	DNA N-6-adenine-methyltransferase (Dam)	GO:0032775//GO:0006306	DNA methylation on adenine//DNA methylation	GO:0003677//GO:0009007	DNA binding//site-specific DNA-methyltransferase (adenine-specific) activity	--	--	--
c118768_g1	201	1.02823e-13	dicarboxylic amino acid permease [Serpula lacrymans var. lacrymans S7.9] >gi|336372924|gb|EGO01263.1| hypothetical protein SERLA73DRAFT_105899 [Serpula lacrymans var. lacrymans S7.3] >gi|336385757|gb|EGO26904.1| dicarboxylic amino acid permease [Serpula lacrymans var. lacrymans S7.9]	--	--	yeast amino acid transporter	2.15398e-11	Arginine permease OS=Saccharomyces cerevisiae (strain ATCC 204508 / S288c) GN=CAN1 PE=1 SV=2	Amino acid permease//PsbJ	GO:0015979//GO:0044765//GO:0006810//GO:0055085	photosynthesis//single-organism transport//transport//transmembrane transport	--	--	GO:0009523//GO:0009539//GO:0016020	photosystem II//photosystem II reaction center//membrane	--
c72871_g1	220	--	--	--	--	--	--	--	--	--	--	--	--	--	--	--
c51190_g1	2041	0	PREDICTED: transmembrane protein 184 homolog DDB_G0279555-like isoform X1 [Malus domestica] >gi|657980836|ref|XP_008382420.1| PREDICTED: transmembrane protein 184 homolog DDB_G0279555-like isoform X1 [Malus domestica] >gi|657980838|ref|XP_008382421.1| PREDICTED: transmembrane protein 184 homolog DDB_G0279555-like isoform X1 [Malus domestica]	1.31543e-171	PREDICTED: Fragaria vesca subsp. vesca transmembrane protein 184C-like (LOC101298178), mRNA	--	1.2282e-48	Transmembrane protein 184C OS=Xenopus laevis GN=tmem184c PE=2 SV=1	Partial alpha/beta-hydrolase lipase region	GO:0006629	lipid metabolic process	--	--	--	--	Predicted seven transmembrane receptor - rhodopsin family
c123494_g1	386	--	--	--	--	--	--	--	--	--	--	--	--	--	--	--
c7734_g1	213	--	--	--	--	--	--	--	--	--	--	--	--	--	--	--
c105168_g1	284	9.25671e-18	pol polyprotein - fruit fly (Drosophila melanogaster) transposon 1731 >gi|8702|emb|CAA30503.1| unnamed protein product [Drosophila melanogaster]	--	--	KDEL-tailed cysteine endopeptidase	2.6936e-13	Retrovirus-related Pol polyprotein from transposon TNT 1-94 OS=Nicotiana tabacum PE=2 SV=1	--	--	--	--	--	--	--	--
c69566_g1	592	--	--	--	--	--	--	--	--	--	--	--	--	--	--	--
c84529_g1	203	7.85029e-32	FTHFS-domain-containing protein [Sphaerulina musiva SO2202]	--	--	formate--tetrahydrofolate ligase	1.04082e-21	C-1-tetrahydrofolate synthase, cytoplasmic OS=Schizosaccharomyces pombe (strain 972 / ATCC 24843) GN=SPBC839.16 PE=3 SV=1	Formate--tetrahydrofolate ligase	GO:0009396//GO:0046487	folic acid-containing compound biosynthetic process//glyoxylate metabolic process	GO:0005524//GO:0004329	ATP binding//formate-tetrahydrofolate ligase activity	--	--	C1-tetrahydrofolate synthase
c14863_g1	748	--	--	--	--	--	--	--	--	--	--	--	--	--	--	--
c97811_g1	299	--	--	--	--	--	--	--	Nop14-like family//Translocon-associated protein (TRAP), alpha subunit//NOA36 protein//CDC45-like protein//Sigma-70, non-essential region//Mitochondrial import receptor subunit Tom22//Centromere protein B dimerisation domain//Nucleopolyhedrovirus capsid protein P87	GO:0006886//GO:0006352//GO:0006270//GO:0006355	intracellular protein transport//DNA-templated transcription, initiation//DNA replication initiation//regulation of transcription, DNA-templated	GO:0008270//GO:0003677//GO:0016987//GO:0003700//GO:0003682	zinc ion binding//DNA binding//sigma factor activity//sequence-specific DNA binding transcription factor activity//chromatin binding	GO:0005783//GO:0000775//GO:0000785//GO:0005741//GO:0005667//GO:0019028//GO:0005634//GO:0032040	endoplasmic reticulum//chromosome, centromeric region//chromatin//mitochondrial outer membrane//transcription factor complex//viral capsid//nucleus//small-subunit processome	--
c39247_g2	294	--	--	--	--	--	--	--	--	--	--	--	--	--	--	--
c56490_g2	359	--	--	--	--	--	--	--	--	--	--	--	--	--	--	--
c121158_g1	231	--	--	--	--	--	--	--	--	--	--	--	--	--	--	--
c34278_g1	286	2.11174e-28	T-complex protein 1, beta subunit [Pseudogymnoascus destructans 20631-21]	1.60382e-18	Sporisorium reilianum SRZ2 chromosome 22 complete DNA sequence	T-complex protein 1 subunit beta	1.5484e-25	Probable T-complex protein 1 subunit beta OS=Schizosaccharomyces pombe (strain 972 / ATCC 24843) GN=cct2 PE=3 SV=1	TCP-1/cpn60 chaperonin family	GO:0044267	cellular protein metabolic process	GO:0005524	ATP binding	--	--	Chaperonin complex component, TCP-1 beta subunit (CCT2)
c101657_g1	275	--	--	--	--	--	--	--	--	--	--	--	--	--	--	--
c63266_g1	332	1.62234e-53	hypothetical protein DOTSEDRAFT_71564 [Dothistroma septosporum NZE10]	--	--	--	--	--	--	--	--	--	--	--	--	--
c39201_g1	389	--	--	--	--	--	--	--	--	--	--	--	--	--	--	--
c73632_g1	400	4.37826e-62	DNA-directed RNA polymerase III subunit RPC2 [Sphaerulina musiva SO2202]	--	--	DNA-directed RNA polymerase III subunit RPC2	1.64233e-48	DNA-directed RNA polymerase III subunit RPC2 OS=Saccharomyces cerevisiae (strain ATCC 204508 / S288c) GN=RET1 PE=1 SV=2	RNA polymerase Rpb2, domain 6//RNA polymerase Rpb2, domain 7	GO:0006206//GO:0006351//GO:0006144	pyrimidine nucleobase metabolic process//transcription, DNA-templated//purine nucleobase metabolic process	GO:0003677//GO:0003899	DNA binding//DNA-directed RNA polymerase activity	GO:0005730	nucleolus	RNA polymerase III, second largest subunit
c55919_g2	593	1.87158e-16	hypothetical protein POPTR_0009s00490g, partial [Populus trichocarpa] >gi|550330732|gb|ERP56706.1| hypothetical protein POPTR_0009s00490g, partial [Populus trichocarpa]	--	--	--	--	--	--	--	--	--	--	--	--	--
c88144_g1	704	1.86825e-49	hypothetical protein DOTSEDRAFT_72659 [Dothistroma septosporum NZE10]	--	--	--	--	--	Curlin associated repeat//Pardaxin	GO:0007155	cell adhesion	--	--	GO:0005576//GO:0009289	extracellular region//pilus	--
c105841_g1	216	--	--	--	--	--	--	--	--	--	--	--	--	--	--	--
c45063_g1	1178	1.63526e-30	VQ motif-containing protein, putative [Theobroma cacao] >gi|508724044|gb|EOY15941.1| VQ motif-containing protein, putative [Theobroma cacao]	--	--	--	--	--	--	--	--	--	--	--	--	--
c117278_g1	353	5.45216e-69	hypothetical protein DOTSEDRAFT_67574 [Dothistroma septosporum NZE10]	--	--	--	--	--	Thiamine transporter protein (Thia_YuaJ)	GO:0015888	thiamine transport	GO:0015234	thiamine transmembrane transporter activity	GO:0005886	plasma membrane	--
c87989_g1	294	1.6078e-36	hypothetical protein DOTSEDRAFT_49396 [Dothistroma septosporum NZE10]	--	--	--	--	--	--	--	--	--	--	--	--	--
c88157_g1	233	--	--	--	--	--	--	--	Viral methyltransferase	GO:0009451//GO:0080009//GO:0006396	RNA modification//mRNA methylation//RNA processing	GO:0003723//GO:0008174	RNA binding//mRNA methyltransferase activity	--	--	--
c57607_g3	865	--	--	--	--	--	--	--	--	--	--	--	--	--	--	--
c94669_g1	229	--	--	--	--	--	--	--	--	--	--	--	--	--	--	--
c104031_g1	342	4.25421e-71	hypothetical protein SNOG_07690 [Phaeosphaeria nodorum SN15] >gi|111064036|gb|EAT85156.1| hypothetical protein SNOG_07690 [Phaeosphaeria nodorum SN15]	1.39002e-79	Pyrenophora tritici-repentis Pt-1C-BFP citrate synthase, mitochondrial precursor, mRNA	citrate synthase	3.91301e-48	2-methylcitrate synthase, mitochondrial OS=Emericella nidulans (strain FGSC A4 / ATCC 38163 / CBS 112.46 / NRRL 194 / M139) GN=mcsA PE=1 SV=1	Citrate synthase	GO:0006099//GO:0019629//GO:0044262//GO:0046487	tricarboxylic acid cycle//propionate catabolic process, 2-methylcitrate cycle//cellular carbohydrate metabolic process//glyoxylate metabolic process	GO:0050440//GO:0004108//GO:0046912	2-methylcitrate synthase activity//citrate (Si)-synthase activity//transferase activity, transferring acyl groups, acyl groups converted into alkyl on transfer	GO:0005739	mitochondrion	Citrate synthase
c26422_g1	370	9.87591e-49	hypothetical protein PTT_12404 [Pyrenophora teres f. teres 0-1] >gi|311324568|gb|EFQ90877.1| hypothetical protein PTT_12404 [Pyrenophora teres f. teres 0-1]	--	--	--	--	--	--	--	--	--	--	--	--	--
c113474_g1	275	--	--	--	--	--	--	--	--	--	--	--	--	--	--	--
c70356_g1	1981	0	hypothetical protein MYCFIDRAFT_48317 [Pseudocercospora fijiensis CIRAD86] >gi|452988354|gb|EME88109.1| hypothetical protein MYCFIDRAFT_48317 [Pseudocercospora fijiensis CIRAD86]	--	--	cathepsin A (carboxypeptidase C)	2.67408e-95	Carboxypeptidase S1 homolog B OS=Arthroderma otae (strain ATCC MYA-4605 / CBS 113480) GN=SCPB PE=3 SV=1	Centromere protein Scm3//Dual oxidase maturation factor//Phosphate transporter family//Serine carboxypeptidase//Prolyl-tRNA synthetase, C-terminal//Fructose-bisphosphate aldolase class-I	GO:0006000//GO:0006098//GO:0006096//GO:0006560//GO:0015976//GO:0006020//GO:0006013//GO:0006817//GO:0015031//GO:0006094//GO:0006508//GO:0006525//GO:0006433	fructose metabolic process//pentose-phosphate shunt//glycolytic process//proline metabolic process//carbon utilization//inositol metabolic process//mannose metabolic process//phosphate ion transport//protein transport//gluconeogenesis//proteolysis//arginine metabolic process//prolyl-tRNA aminoacylation	GO:0004827//GO:0004332//GO:0000166//GO:0005524//GO:0005315//GO:0004185	proline-tRNA ligase activity//fructose-bisphosphate aldolase activity//nucleotide binding//ATP binding//inorganic phosphate transmembrane transporter activity//serine-type carboxypeptidase activity	GO:0016021//GO:0005737//GO:0005634//GO:0005789//GO:0016020	integral component of membrane//cytoplasm//nucleus//endoplasmic reticulum membrane//membrane	Serine carboxypeptidases (lysosomal cathepsin A)
c47250_g1	716	--	--	--	--	--	--	--	--	--	--	--	--	--	--	--
c8969_g1	409	2.59046e-34	hypothetical protein OsI_14210 [Oryza sativa Indica Group]	--	--	--	1.10015e-13	Copia protein OS=Drosophila melanogaster GN=GIP PE=1 SV=3	--	--	--	--	--	--	--	--
c119114_g1	242	--	--	--	--	--	--	--	--	--	--	--	--	--	--	--
c69732_g1	284	1.74742e-40	hypothetical protein SS1G_00472 [Sclerotinia sclerotiorum 1980] >gi|154691332|gb|EDN91070.1| hypothetical protein SS1G_00472 [Sclerotinia sclerotiorum 1980 UF-70]	--	--	--	1.64485e-07	N-carbamoylsarcosine amidase OS=Arthrobacter sp. PE=1 SV=1	Isochorismatase family	GO:0008152	metabolic process	GO:0003824	catalytic activity	--	--	--
c70882_g1	202	4.73427e-37	NAD(P)-binding protein [Aureobasidium melanogenum CBS 110374]	--	--	--	--	--	NAD dependent epimerase/dehydratase family	GO:0044237	cellular metabolic process	GO:0003824//GO:0050662	catalytic activity//coenzyme binding	--	--	--
c94952_g1	265	--	--	--	--	--	--	--	--	--	--	--	--	--	--	--
c28781_g1	267	--	--	--	--	--	--	--	--	--	--	--	--	--	--	--
c82701_g1	317	7.48487e-30	hypothetical protein BAUCODRAFT_30691 [Baudoinia compniacensis UAMH 10762] >gi|449304214|gb|EMD00222.1| hypothetical protein BAUCODRAFT_30691 [Baudoinia compniacensis UAMH 10762]	--	--	--	--	--	--	--	--	--	--	--	--	--
c81645_g1	371	--	--	--	--	--	--	--	--	--	--	--	--	--	--	--
c58245_g4	493	--	--	--	--	--	--	--	Glycosyl hydrolase family 9	GO:0005975	carbohydrate metabolic process	GO:0004553	hydrolase activity, hydrolyzing O-glycosyl compounds	--	--	--
c58576_g4	315	--	--	--	--	--	--	--	--	--	--	--	--	--	--	--
c38965_g1	3809	0	hypothetical protein DOTSEDRAFT_75853 [Dothistroma septosporum NZE10]	0	Oryza sativa Japonica Group cDNA clone:002-161-G10, full insert sequence	carbamoyl-phosphate synthase / aspartate carbamoyltransferase / dihydroorotase	0	Carbamoyl-phosphate synthase arginine-specific large chain OS=Schizosaccharomyces pombe (strain 972 / ATCC 24843) GN=arg4 PE=3 SV=1	AsnC-type helix-turn-helix domain//ATP-grasp domain//Carbamoyl-phosphate synthase L chain, N-terminal domain//Carbamoyl-phosphate synthase L chain, ATP binding domain//D-ala D-ala ligase C-terminus	GO:0008152//GO:0046436//GO:0009252//GO:0006355	metabolic process//D-alanine metabolic process//peptidoglycan biosynthetic process//regulation of transcription, DNA-templated	GO:0046872//GO:0005524//GO:0003824//GO:0008716//GO:0043565	metal ion binding//ATP binding//catalytic activity//D-alanine-D-alanine ligase activity//sequence-specific DNA binding	--	--	Multifunctional pyrimidine synthesis protein CAD (includes carbamoyl-phophate synthetase, aspartate transcarbamylase, and glutamine amidotransferase)
c9014_g1	208	--	--	--	--	--	--	--	--	--	--	--	--	--	--	--
c88741_g1	334	2.67147e-09	hypothetical protein DOTSEDRAFT_74602 [Dothistroma septosporum NZE10]	--	--	--	--	--	--	--	--	--	--	--	--	--
c68308_g1	250	3.96201e-20	hypothetical protein DOTSEDRAFT_28198 [Dothistroma septosporum NZE10]	--	--	--	--	--	--	--	--	--	--	--	--	--
c89178_g1	238	7.33457e-24	alcohol dehydrogenase (NADP+) [Exophiala dermatitidis NIH/UT8656] >gi|378732817|gb|EHY59276.1| alcohol dehydrogenase (NADP+) [Exophiala dermatitidis NIH/UT8656]	--	--	--	5.29383e-07	NADP-dependent alcohol dehydrogenase 7 OS=Saccharomyces cerevisiae (strain ATCC 204508 / S288c) GN=ADH7 PE=1 SV=1	--	GO:0055114	oxidation-reduction process	GO:0000166//GO:0046872//GO:0016491//GO:0008270	nucleotide binding//metal ion binding//oxidoreductase activity//zinc ion binding	--	--	--
c110896_g1	406	--	--	--	--	--	--	--	--	--	--	--	--	--	--	--
c111771_g1	329	6.59168e-58	hypothetical protein DOTSEDRAFT_174852 [Dothistroma septosporum NZE10]	--	--	--	--	--	--	--	--	--	--	--	--	--
c75786_g1	203	--	--	--	--	--	--	--	--	--	--	--	--	--	--	--
c28063_g1	400	--	--	--	--	--	--	--	--	--	--	--	--	--	--	--
c76237_g1	205	--	--	--	--	--	--	--	--	--	--	--	--	--	--	--
c118413_g1	207	--	--	7.79158e-85	Oryza sativa Japonica Group cDNA clone:002-155-D08, full insert sequence	--	--	--	--	--	--	--	--	--	--	--
c43639_g1	1435	1.06509e-68	PREDICTED: putative protein TPRXL isoform X1 [Nicotiana tomentosiformis]	--	--	--	5.49387e-11	Putative general negative regulator of transcription C16C9.04c OS=Schizosaccharomyces pombe (strain 972 / ATCC 24843) GN=SPAC16C9.04c PE=3 SV=1	IBR domain//P-11 zinc finger//Ring finger domain	--	--	GO:0005515//GO:0008270//GO:0003723	protein binding//zinc ion binding//RNA binding	--	--	MOT2 transcription factor
c44847_g3	734	--	--	--	--	--	--	--	--	--	--	--	--	--	--	--
c106729_g1	294	--	--	--	--	--	--	--	Nematode cuticle collagen N-terminal domain	--	--	GO:0042302	structural constituent of cuticle	--	--	--
c43508_g2	970	--	--	--	--	--	--	--	--	--	--	--	--	--	--	--
c85585_g1	487	--	--	--	--	--	--	--	--	--	--	--	--	--	--	--
c74379_g1	426	3.46389e-54	hypothetical protein DOTSEDRAFT_50338 [Dothistroma septosporum NZE10]	--	--	--	--	--	--	--	--	--	--	--	--	--
c88648_g1	210	2.56333e-31	hypothetical protein DOTSEDRAFT_56023 [Dothistroma septosporum NZE10]	--	--	--	--	--	Dicer dimerisation domain	GO:0051252	regulation of RNA metabolic process	GO:0016891	endoribonuclease activity, producing 5'-phosphomonoesters	--	--	--
c31913_g1	367	--	--	--	--	--	--	--	--	--	--	--	--	--	--	--
c16524_g1	654	3.35579e-13	hypothetical protein M436DRAFT_56504 [Aureobasidium pullulans var. namibiae CBS 147.97]	--	--	--	--	--	ATP synthase D chain, mitochondrial (ATP5H)	GO:0015986//GO:0015992	ATP synthesis coupled proton transport//proton transport	GO:0015078	hydrogen ion transmembrane transporter activity	GO:0000276	mitochondrial proton-transporting ATP synthase complex, coupling factor F(o)	--
c476_g1	289	--	--	--	--	--	--	--	--	--	--	--	--	--	--	--
c93518_g1	445	--	--	--	--	--	--	--	--	--	--	--	--	--	--	--
c28919_g1	339	2.98868e-62	hypothetical protein DOTSEDRAFT_74751 [Dothistroma septosporum NZE10]	--	--	nicotinate-nucleotide pyrophosphorylase (carboxylating)	3.32494e-40	Nicotinate-nucleotide pyrophosphorylase [carboxylating] OS=Saccharomyces cerevisiae (strain ATCC 204508 / S288c) GN=BNA6 PE=1 SV=1	Quinolinate phosphoribosyl transferase, C-terminal domain//Quinolinate phosphoribosyl transferase, N-terminal domain	GO:0046497//GO:0009435	nicotinate nucleotide metabolic process//NAD biosynthetic process	GO:0016763//GO:0004514	transferase activity, transferring pentosyl groups//nicotinate-nucleotide diphosphorylase (carboxylating) activity	--	--	--
c3734_g1	302	5.29327e-12	PREDICTED: uncharacterized protein LOC104117277 [Nicotiana tomentosiformis]	--	--	--	--	--	--	--	--	--	--	--	--	--
c45858_g1	1459	5.34654e-12	hypothetical protein VITISV_031159 [Vitis vinifera]	--	--	--	--	--	--	--	--	--	--	--	--	--
c46701_g1	521	6.46889e-11	PREDICTED: uncharacterized protein LOC102588113 [Solanum tuberosum]	--	--	--	--	--	--	--	--	--	--	--	--	--
c7621_g2	481	2.71976e-88	hypothetical protein DOTSEDRAFT_165097 [Dothistroma septosporum NZE10]	--	--	--	5.44726e-06	Chromatin structure-remodeling complex subunit rsc9 OS=Schizosaccharomyces pombe (strain 972 / ATCC 24843) GN=rsc9 PE=1 SV=1	BA14K-like protein	GO:0009405	pathogenesis	--	--	--	--	--
c70744_g1	327	3.46888e-50	phosphoglycerate kinase [Marssonina brunnea f. sp. 'multigermtubi' MB_m1] >gi|406862757|gb|EKD15806.1| phosphoglycerate kinase [Marssonina brunnea f. sp. 'multigermtubi' MB_m1]	6.46666e-43	Gibberella zeae PH-1 phosphoglycerate kinase partial mRNA	phosphoglycerate kinase	1.36857e-46	Phosphoglycerate kinase OS=Aspergillus oryzae (strain ATCC 42149 / RIB 40) GN=pgkA PE=3 SV=1	Phosphoglycerate kinase	GO:0016310//GO:0015976//GO:0006094//GO:0006096	phosphorylation//carbon utilization//gluconeogenesis//glycolytic process	GO:0004618	phosphoglycerate kinase activity	--	--	3-phosphoglycerate kinase
c39023_g1	1274	3.61379e-74	Protein Mpv17 [Morus notabilis]	--	--	protein Mpv17	3.48723e-10	Protein sym-1 OS=Neurospora crassa (strain ATCC 24698 / 74-OR23-1A / CBS 708.71 / DSM 1257 / FGSC 987) GN=sym-1 PE=3 SV=2	Mpv17 / PMP22 family	--	--	--	--	GO:0016021	integral component of membrane	Peroxisomal membrane protein MPV17 and related proteins
c55540_g4	322	--	--	--	--	--	--	--	--	--	--	--	--	--	--	--
c25327_g1	242	--	--	--	--	--	--	--	--	--	--	--	--	--	--	--
c94788_g1	276	4.03166e-37	hypothetical protein M436DRAFT_42114 [Aureobasidium pullulans var. namibiae CBS 147.97]	--	--	--	--	--	--	--	--	--	--	--	--	--
c104353_g1	494	--	--	--	--	--	--	--	--	--	--	--	--	--	--	--
c111271_g1	301	--	--	--	--	--	--	--	--	--	--	--	--	--	--	--
c58817_g2	4088	6.2002e-172	hypothetical protein PDIG_20620 [Penicillium digitatum PHI26]	--	--	--	1.6207e-77	Transposon Tf2-6 polyprotein OS=Schizosaccharomyces pombe (strain 972 / ATCC 24843) GN=Tf2-6 PE=3 SV=1	Integrase core domain//Pox virus Ag35 surface protein//Nop14-like family//CDC45-like protein//Reverse transcriptase (RNA-dependent DNA polymerase)	GO:0015074//GO:0006278//GO:0006270	DNA integration//RNA-dependent DNA replication//DNA replication initiation	GO:0003723//GO:0003964	RNA binding//RNA-directed DNA polymerase activity	GO:0019031//GO:0032040	viral envelope//small-subunit processome	FOG: Transposon-encoded proteins with TYA, reverse transcriptase, integrase domains in various combinations
c96044_g1	326	--	--	--	--	--	--	--	--	--	--	--	--	--	--	--
c37967_g2	350	--	--	--	--	--	--	--	--	--	--	--	--	--	--	--
c94269_g1	623	2.40341e-27	hypothetical protein EUGRSUZ_F00121 [Eucalyptus grandis]	--	--	--	7.0541e-19	Subtilisin-like protease OS=Arabidopsis thaliana GN=ARA12 PE=1 SV=1	Subtilase family	GO:0006508	proteolysis	GO:0004252	serine-type endopeptidase activity	--	--	--
c33822_g1	258	--	--	--	--	--	--	--	--	--	--	--	--	--	--	--
c85195_g1	237	3.40433e-34	RNA polymerase II second largest subunit, partial [Graphis scripta]	3.37698e-64	Odontotrema phacidioides voucher Palice 11440 (S) RNA polymerase II second largest subunit (RPB2) gene, partial cds	DNA-directed RNA polymerase II subunit RPB2	2.94534e-32	DNA-directed RNA polymerase II subunit RPB2 OS=Candida glabrata (strain ATCC 2001 / CBS 138 / JCM 3761 / NBRC 0622 / NRRL Y-65) GN=RPB2 PE=3 SV=1	RNA polymerase Rpb2, domain 6	GO:0006144//GO:0006351//GO:0006206	purine nucleobase metabolic process//transcription, DNA-templated//pyrimidine nucleobase metabolic process	GO:0003899//GO:0003677	DNA-directed RNA polymerase activity//DNA binding	GO:0005730	nucleolus	RNA polymerase II, second largest subunit
c94575_g1	291	--	--	--	--	--	--	--	--	--	--	--	--	--	--	--
c42924_g1	686	--	--	--	--	--	--	--	--	--	--	--	--	--	--	--
c55095_g1	2294	1.96773e-110	hypothetical protein L484_019205 [Morus notabilis]	--	--	--	2.2047e-54	YTH domain-containing family protein 2 OS=Mus musculus GN=Ythdf2 PE=2 SV=1	--	--	--	--	--	--	--	Uncharacterized high-glucose-regulated protein
c60692_g1	643	--	--	--	--	--	--	--	--	--	--	--	--	--	--	--
c65436_g1	260	--	--	--	--	--	--	--	--	--	--	--	--	--	--	--
c57872_g2	602	--	--	--	--	--	--	--	--	--	--	--	--	--	--	--
c117602_g1	261	--	--	--	--	--	--	--	--	--	--	--	--	--	--	--
c53324_g1	2041	0	PREDICTED: uncharacterized protein LOC100267048 [Vitis vinifera] >gi|297741677|emb|CBI32809.3| unnamed protein product [Vitis vinifera]	6.20733e-160	Vitis vinifera clone SS0ABG54YG24	--	--	--	--	--	--	--	--	--	--	--
c95914_g1	698	3.72696e-20	PREDICTED: putative disease resistance RPP13-like protein 1, partial [Prunus mume]	--	--	--	2.61926e-10	Retrovirus-related Pol polyprotein from transposon TNT 1-94 OS=Nicotiana tabacum PE=2 SV=1	--	--	--	--	--	--	--	--
c66027_g1	202	6.13062e-07	PREDICTED: 39S ribosomal protein L52, mitochondrial isoform X1 [Balaenoptera acutorostrata scammoni]	--	--	--	4.93113e-08	39S ribosomal protein L52, mitochondrial OS=Bos taurus GN=MRPL52 PE=1 SV=1	--	--	--	--	--	--	--	--
c5383_g1	354	4.14121e-06	PREDICTED: uncharacterized protein LOC103414134 [Malus domestica]	--	--	--	--	--	--	--	--	--	--	--	--	--
c80996_g1	534	6.33713e-42	hypothetical protein MYCGRDRAFT_91971 [Zymoseptoria tritici IPO323] >gi|339473882|gb|EGP88975.1| hypothetical protein MYCGRDRAFT_91971 [Zymoseptoria tritici IPO323]	--	--	--	--	--	--	--	--	--	--	--	--	--
c106696_g1	252	--	--	--	--	--	--	--	--	--	--	--	--	--	--	--
c72239_g1	230	5.13566e-11	GK15122 [Drosophila willistoni] >gi|194160883|gb|EDW75784.1| GK15122 [Drosophila willistoni]	--	--	--	1.53968e-09	Proteasome subunit beta type-4 OS=Saccharomyces cerevisiae (strain ATCC 204508 / S288c) GN=PRE1 PE=1 SV=2	Proteasome subunit	GO:0051603	proteolysis involved in cellular protein catabolic process	GO:0004298//GO:0008233	threonine-type endopeptidase activity//peptidase activity	GO:0044424//GO:0005839	intracellular part//proteasome core complex	20S proteasome, regulatory subunit beta type PSMB2/PRE1
c91435_g1	283	--	--	--	--	--	--	--	--	--	--	--	--	--	--	--
c105024_g1	302	--	--	--	--	--	--	--	--	--	--	--	--	--	--	--
c5811_g2	801	9.75272e-121	hypothetical protein DOTSEDRAFT_138917 [Dothistroma septosporum NZE10]	--	--	--	3.24914e-36	Transcriptional regulatory protein pro1 OS=Neurospora crassa (strain ATCC 24698 / 74-OR23-1A / CBS 708.71 / DSM 1257 / FGSC 987) GN=adv-1 PE=2 SV=1	--	--	--	--	--	--	--	--
c110058_g1	215	2.14385e-11	hypothetical protein DOTSEDRAFT_118040 [Dothistroma septosporum NZE10]	--	--	--	--	--	--	--	--	--	--	--	--	--
c68525_g1	321	--	--	--	--	--	--	--	Uncharacterized protein family UPF0016	--	--	--	--	GO:0016020	membrane	--
c75754_g1	427	8.94209e-64	hypothetical protein DOTSEDRAFT_71498 [Dothistroma septosporum NZE10]	--	--	--	--	--	--	--	--	--	--	--	--	--
c89526_g1	205	1.27182e-24	nicotinate-nucleotide pyrophosphorylase [Sphaerulina musiva SO2202]	--	--	nicotinate-nucleotide pyrophosphorylase (carboxylating)	1.64493e-14	Nicotinate-nucleotide pyrophosphorylase [carboxylating] OS=Saccharomyces cerevisiae (strain ATCC 204508 / S288c) GN=BNA6 PE=1 SV=1	Quinolinate phosphoribosyl transferase, C-terminal domain//Cytidylyltransferase	GO:0046497//GO:0009103//GO:0009435	nicotinate nucleotide metabolic process//lipopolysaccharide biosynthetic process//NAD biosynthetic process	GO:0004514	nicotinate-nucleotide diphosphorylase (carboxylating) activity	--	--	--
c104240_g1	428	3.54219e-63	hypothetical protein BAUCODRAFT_74703 [Baudoinia compniacensis UAMH 10762] >gi|449297859|gb|EMC93876.1| hypothetical protein BAUCODRAFT_74703 [Baudoinia compniacensis UAMH 10762]	--	--	aquaporin rerated protein, other eukaryote	2.98602e-23	Aquaporin AQPAn.G OS=Anopheles gambiae GN=AGAP008842 PE=3 SV=4	Major intrinsic protein	GO:0006810	transport	GO:0005215	transporter activity	GO:0016020	membrane	Aquaporin (major intrinsic protein family)
c27600_g1	273	--	--	--	--	--	--	--	--	--	--	--	--	--	--	--
c12424_g1	254	1.87066e-11	PREDICTED: uncharacterized protein LOC103401812 [Malus domestica]	--	--	--	--	--	--	--	--	--	--	--	--	--
c101076_g1	216	--	--	--	--	--	--	--	--	--	--	--	--	--	--	--
c96075_g1	449	2.86626e-92	hypothetical protein MYCFIDRAFT_60351 [Pseudocercospora fijiensis CIRAD86] >gi|452982378|gb|EME82137.1| hypothetical protein MYCFIDRAFT_60351 [Pseudocercospora fijiensis CIRAD86]	1.46194e-70	Pyrenophora tritici-repentis Pt-1C-BFP serine/threonine-protein kinase hal4, mRNA	protein-serine/threonine kinase	7.22179e-91	Serine/threonine-protein kinase hal4 OS=Schizosaccharomyces pombe (strain 972 / ATCC 24843) GN=hal4 PE=1 SV=1	Lipopolysaccharide kinase (Kdo/WaaP) family//Protein kinase domain//Protein tyrosine kinase	GO:0006468//GO:0009103	protein phosphorylation//lipopolysaccharide biosynthetic process	GO:0016773//GO:0004672//GO:0005524	phosphotransferase activity, alcohol group as acceptor//protein kinase activity//ATP binding	GO:0016020	membrane	Checkpoint kinase and related serine/threonine protein kinases
c45518_g1	1320	1.32095e-143	PREDICTED: chlorophyll a-b binding protein CP29.2, chloroplastic [Nicotiana tomentosiformis]	5.56146e-104	Vigna radiata chlorophyll a/b binding protein CP29 (CipCp29) mRNA, complete cds; nuclear gene for chloroplast product	light-harvesting complex II chlorophyll a/b binding protein 4	1.35986e-139	Chlorophyll a-b binding protein CP29.1, chloroplastic OS=Arabidopsis thaliana GN=LHCB4.1 PE=1 SV=1	--	--	--	--	--	--	--	--
c71508_g1	302	--	--	--	--	--	--	--	--	--	--	--	--	--	--	--
c29370_g1	597	--	--	--	--	--	--	--	--	--	--	--	--	--	--	--
c79833_g1	311	--	--	--	--	--	--	--	--	--	--	--	--	--	--	--
c78805_g1	228	2.2429e-20	putative 3-isopropylmalate dehydrogenase protein [Eutypa lata UCREL1] >gi|471565354|gb|EMR65987.1| putative 3-isopropylmalate dehydrogenase protein [Eutypa lata UCREL1]	--	--	3-isopropylmalate dehydrogenase	1.98315e-21	3-isopropylmalate dehydrogenase OS=Mycosphaerella graminicola GN=LEUC PE=3 SV=1	Isocitrate/isopropylmalate dehydrogenase	GO:0055114	oxidation-reduction process	GO:0016616	oxidoreductase activity, acting on the CH-OH group of donors, NAD or NADP as acceptor	--	--	--
c100372_g1	296	--	--	--	--	--	--	--	--	--	--	--	--	--	--	--
c47977_g1	1649	1.18964e-88	Heptahelical transmembrane protein2 [Theobroma cacao] >gi|508784264|gb|EOY31520.1| Heptahelical transmembrane protein2 [Theobroma cacao]	--	--	adiponectin receptor	8.15968e-34	Adiponectin receptor protein 1 OS=Homo sapiens GN=ADIPOR1 PE=1 SV=1	Haemolysin-III related	--	--	--	--	GO:0016021	integral component of membrane	Predicted membrane proteins, contain hemolysin III domain
c58112_g1	1135	--	--	--	--	--	--	--	--	--	--	--	--	--	--	--
c119654_g1	252	--	--	--	--	--	--	--	--	--	--	--	--	--	--	--
c839_g1	316	--	--	--	--	--	--	--	--	--	--	--	--	--	--	--
c103113_g1	825	9.79128e-50	hypothetical protein DOTSEDRAFT_69505 [Dothistroma septosporum NZE10]	--	--	prefoldin subunit 4	4.60409e-12	Prefoldin subunit 4 OS=Saccharomyces cerevisiae (strain ATCC 204508 / S288c) GN=GIM3 PE=1 SV=1	Prefoldin subunit	GO:0006457	protein folding	GO:0051082	unfolded protein binding	GO:0016272	prefoldin complex	Molecular chaperone Prefoldin, subunit 4
c68696_g1	220	--	--	--	--	--	--	--	--	--	--	--	--	--	--	--
c108323_g1	228	--	--	--	--	--	--	--	--	--	--	--	--	--	--	--
c48082_g3	203	4.9017e-27	hypothetical protein BAUCODRAFT_36368 [Baudoinia compniacensis UAMH 10762] >gi|449297899|gb|EMC93916.1| hypothetical protein BAUCODRAFT_36368 [Baudoinia compniacensis UAMH 10762]	1.35776e-37	Verticillium albo-atrum VaMs.102 cytochrome c oxidase polypeptide VI, mRNA	cytochrome c oxidase subunit 5a	3.45862e-25	Cytochrome c oxidase subunit 6, mitochondrial OS=Neurospora crassa (strain ATCC 24698 / 74-OR23-1A / CBS 708.71 / DSM 1257 / FGSC 987) GN=cox-6 PE=3 SV=2	Cytochrome c oxidase subunit Va	GO:0015992//GO:0006123	proton transport//mitochondrial electron transport, cytochrome c to oxygen	GO:0004129	cytochrome-c oxidase activity	GO:0005743//GO:0045277	mitochondrial inner membrane//respiratory chain complex IV	Cytochrome c oxidase, subunit Va/COX6
c42306_g1	654	1.382e-27	hypothetical protein POPTR_0001s09310g [Populus trichocarpa] >gi|222845295|gb|EEE82842.1| hypothetical protein POPTR_0001s09310g [Populus trichocarpa]	--	--	putative holliday junction resolvase	--	--	Uncharacterised protein family (UPF0081)	GO:0006974//GO:0006281//GO:0006310//GO:0006139	cellular response to DNA damage stimulus//DNA repair//DNA recombination//nucleobase-containing compound metabolic process	GO:0016788	hydrolase activity, acting on ester bonds	GO:0005737	cytoplasm	--
c76220_g1	214	1.86473e-40	hypothetical protein BAUCODRAFT_29939 [Baudoinia compniacensis UAMH 10762] >gi|449303559|gb|EMC99566.1| hypothetical protein BAUCODRAFT_29939 [Baudoinia compniacensis UAMH 10762]	4.98151e-67	Lotus japonicus cDNA, clone: LjFL3-049-BH08, HTC	peptide chain release factor subunit 3	1.48493e-25	Eukaryotic peptide chain release factor GTP-binding subunit OS=Candida maltosa GN=SUP35 PE=3 SV=2	Elongation factor Tu C-terminal domain	--	--	GO:0005525	GTP binding	--	--	Polypeptide release factor 3
c106494_g1	627	1.1075e-22	Cuticle protein 16.8, partial [Stegodyphus mimosarum]	--	--	--	1.76867e-13	Cuticle protein 16.8 OS=Ixodes ricinus PE=1 SV=1	Insect cuticle protein	--	--	GO:0042302	structural constituent of cuticle	--	--	--
c15403_g1	556	1.35034e-105	family 26 glycoside hydrolase [Melampsora larici-populina 98AG31] >gi|328856219|gb|EGG05341.1| family 26 glycoside hydrolase [Melampsora larici-populina 98AG31]	--	--	--	--	--	RibD C-terminal domain	GO:0006771//GO:0005975//GO:0009231//GO:0055114	riboflavin metabolic process//carbohydrate metabolic process//riboflavin biosynthetic process//oxidation-reduction process	GO:0016787//GO:0043169//GO:0008703	hydrolase activity//cation binding//5-amino-6-(5-phosphoribosylamino)uracil reductase activity	--	--	--
c73379_g1	444	1.77959e-63	hypothetical protein CARUB_v10020996mg, partial [Capsella rubella] >gi|482571575|gb|EOA35763.1| hypothetical protein CARUB_v10020996mg, partial [Capsella rubella]	0	Picea sitchensis clone WS02742_M08 unknown mRNA	ubiquitin-conjugating enzyme E2 D/E	7.01831e-63	SUMO-conjugating enzyme UBC9 OS=Arabidopsis thaliana GN=UBC9 PE=1 SV=1	UEV domain//RWD domain//Ubiquitin-conjugating enzyme	GO:0006464//GO:0015031	cellular protein modification process//protein transport	GO:0016881//GO:0005515	acid-amino acid ligase activity//protein binding	--	--	Ubiquitin-protein ligase
c61127_g1	222	--	--	--	--	--	--	--	--	--	--	--	--	--	--	--
c45817_g1	810	1.19926e-13	uncharacterized protein LOC100813444 [Glycine max] >gi|571491364|ref|XP_006591907.1| PREDICTED: uncharacterized protein LOC100813444 isoform X1 [Glycine max] >gi|571491366|ref|XP_006591908.1| PREDICTED: uncharacterized protein LOC100813444 isoform X2 [Glycine max] >gi|571491368|ref|XP_006591909.1| PREDICTED: uncharacterized protein LOC100813444 isoform X3 [Glycine max] >gi|255638336|gb|ACU19480.1…	--	--	--	--	--	--	--	--	--	--	--	--	--
c95645_g1	454	--	--	--	--	--	--	--	--	--	--	--	--	--	--	--
c47511_g1	2205	0	PREDICTED: DUF246 domain-containing protein At1g04910 [Vitis vinifera]	5.53191e-116	PREDICTED: Fragaria vesca subsp. vesca uncharacterized LOC101298447 (LOC101298447), mRNA	--	2.38805e-77	Uncharacterized protein At1g04910 OS=Arabidopsis thaliana GN=At1g04910 PE=2 SV=1	Alpha crystallin A chain, N terminal	GO:0007423	sensory organ development	GO:0005212	structural constituent of eye lens	--	--	--
c89841_g1	228	--	--	--	--	--	--	--	--	--	--	--	--	--	--	--
c657_g1	797	--	--	--	--	--	--	--	--	--	--	--	--	--	--	--
c106449_g1	315	--	--	--	--	--	--	--	--	--	--	--	--	--	--	--
c64437_g1	290	--	--	--	--	--	--	--	--	--	--	--	--	--	--	--
c39796_g1	636	--	--	--	--	--	--	--	--	--	--	--	--	--	--	--
c21614_g1	450	--	--	--	--	--	--	--	--	--	--	--	--	--	--	--
c64155_g1	615	1.03385e-113	hypothetical protein DOTSEDRAFT_50781 [Dothistroma septosporum NZE10]	--	--	--	1.67463e-20	Protein ATP12, mitochondrial OS=Saccharomyces cerevisiae (strain ATCC 204508 / S288c) GN=ATP12 PE=1 SV=2	ATP12 chaperone protein	GO:0043461	proton-transporting ATP synthase complex assembly	--	--	--	--	F1-ATP synthase assembly protein
c74885_g1	275	--	--	--	--	--	--	--	--	--	--	--	--	--	--	--
c84796_g1	247	--	--	--	--	--	--	--	--	--	--	--	--	--	--	--
c16357_g1	581	--	--	--	--	--	--	--	Transcriptional regulatory protein, C terminal	GO:0006355//GO:0000160	regulation of transcription, DNA-templated//phosphorelay signal transduction system	GO:0003677//GO:0000156	DNA binding//phosphorelay response regulator activity	--	--	--
c67896_g1	305	5.41073e-26	Mitochondrial inner membrane protein, partial [Stegodyphus mimosarum]	--	--	mitofilin	7.14345e-19	Putative mitochondrial inner membrane protein OS=Drosophila melanogaster GN=CG6455 PE=2 SV=4	Lipoprotein amino terminal region//S4 domain//Vps16, C-terminal region	GO:0006869//GO:0006886	lipid transport//intracellular protein transport	GO:0005319//GO:0003723	lipid transporter activity//RNA binding	GO:0005737	cytoplasm	Mitochondrial inner membrane protein (mitofilin)
c104666_g1	396	--	--	--	--	--	--	--	--	--	--	--	--	--	--	--
c6049_g1	234	3.73306e-49	GTP-binding protein rhoA [Cyphellophora europaea CBS 101466] >gi|568124324|gb|ETN46909.1| GTP-binding protein rhoA [Cyphellophora europaea CBS 101466]	1.2053e-58	Aspergillus nidulans FGSC A4 hypothetical protein AN5740.2 partial mRNA	Ras homolog gene family, member A	2.41183e-50	GTP-binding protein rhoA OS=Emericella nidulans (strain FGSC A4 / ATCC 38163 / CBS 112.46 / NRRL 194 / M139) GN=rhoA PE=3 SV=1	Miro-like protein//Ras family	GO:0007264	small GTPase mediated signal transduction	GO:0005525	GTP binding	GO:0005622	intracellular	Ras-related small GTPase, Rho type
c54327_g1	1054	6.64535e-92	PLAC8 family protein isoform 2 [Theobroma cacao] >gi|508715887|gb|EOY07784.1| PLAC8 family protein isoform 2 [Theobroma cacao]	1.03944e-40	Ricinus communis conserved hypothetical protein, mRNA	--	2.118e-70	Cell number regulator 8 OS=Zea mays GN=CNR8 PE=2 SV=1	--	--	--	--	--	--	--	--
c102188_g1	219	--	--	--	--	--	--	--	--	--	--	--	--	--	--	--
c120683_g1	316	2.77444e-15	PREDICTED: uncharacterized protein LOC101223713 [Cucumis sativus]	--	--	--	2.03304e-08	Retrovirus-related Pol polyprotein from transposon 297 OS=Drosophila melanogaster GN=pol PE=4 SV=1	--	--	--	--	--	--	--	FOG: Transposon-encoded proteins with TYA, reverse transcriptase, integrase domains in various combinations
c99853_g1	212	8.62632e-28	galactose-1-phosphate uridylyltransferase [Sphaerulina musiva SO2202]	--	--	--	1.07584e-22	Galactose-1-phosphate uridylyltransferase OS=Neurospora crassa (strain ATCC 24698 / 74-OR23-1A / CBS 708.71 / DSM 1257 / FGSC 987) GN=gal-7 PE=3 SV=1	Galactose-1-phosphate uridyl transferase, N-terminal domain	GO:0006012//GO:0009117	galactose metabolic process//nucleotide metabolic process	GO:0008108	UDP-glucose:hexose-1-phosphate uridylyltransferase activity	--	--	Galactose-1-phosphate uridylyltransferase
c68222_g1	215	--	--	--	--	--	--	--	--	--	--	--	--	--	--	--
c67740_g1	255	--	--	--	--	--	--	--	--	--	--	--	--	--	--	--
c121177_g1	564	--	--	--	--	--	--	--	--	--	--	--	--	--	--	--
c81380_g1	226	4.94529e-32	hypothetical protein V494_08431 [Pseudogymnoascus pannorum VKM F-4513 (FW-928)]	--	--	--	5.58023e-10	Catechol 1,2-dioxygenase OS=Candida albicans (strain SC5314 / ATCC MYA-2876) GN=HQD2 PE=1 SV=1	Dioxygenase	GO:0006725//GO:0055114	cellular aromatic compound metabolic process//oxidation-reduction process	GO:0003824//GO:0008199	catalytic activity//ferric iron binding	--	--	--
c53714_g3	752	1.07727e-21	PREDICTED: LOW QUALITY PROTEIN: uncharacterized protein LOC103423634 [Malus domestica]	--	--	--	1.48241e-08	Retrovirus-related Pol polyprotein from transposon TNT 1-94 OS=Nicotiana tabacum PE=2 SV=1	--	--	--	--	--	--	--	--
c70209_g1	482	--	--	--	--	--	--	--	--	--	--	--	--	--	--	--
c105666_g1	777	5.01561e-08	hypothetical protein DOTSEDRAFT_38996 [Dothistroma septosporum NZE10]	--	--	--	--	--	Myb-like DNA-binding domain//Helix-turn-helix domain of resolvase//Tc3 transposase//Sigma-70, region 4	GO:0006352//GO:0006310//GO:0006355	DNA-templated transcription, initiation//DNA recombination//regulation of transcription, DNA-templated	GO:0003677//GO:0016987//GO:0003682//GO:0000150//GO:0003700	DNA binding//sigma factor activity//chromatin binding//recombinase activity//sequence-specific DNA binding transcription factor activity	GO:0005667//GO:0000785	transcription factor complex//chromatin	--
c118954_g1	270	4.0901e-08	PREDICTED: putative ribonuclease H protein At1g65750-like [Solanum tuberosum]	--	--	--	--	--	--	--	--	--	--	--	--	--
c56627_g4	1346	--	--	--	--	--	--	--	--	--	--	--	--	--	--	--
c59123_g1	245	2.77488e-17	hypothetical protein EPUS_04186 [Endocarpon pusillum Z07020] >gi|539440934|gb|ERF76328.1| hypothetical protein EPUS_04186 [Endocarpon pusillum Z07020]	--	--	--	--	--	--	--	--	--	--	--	--	--
c76265_g1	215	6.60009e-23	hypothetical protein TRIVIDRAFT_194392 [Trichoderma virens Gv29-8]	--	--	--	--	--	Bacterial self-protective colicin-like immunity	GO:0030153//GO:0006955	bacteriocin immunity//immune response	GO:0015643	toxic substance binding	GO:0019814	immunoglobulin complex	--
c54432_g1	1956	4.58689e-178	PREDICTED: vacuolar cation/proton exchanger 3 [Prunus mume]	6.20219e-130	PREDICTED: Fragaria vesca subsp. vesca vacuolar cation/proton exchanger 1-like (LOC101307313), mRNA	Ca2+:H+ antiporter	2.82947e-161	Vacuolar cation/proton exchanger 3 OS=Arabidopsis thaliana GN=CAX3 PE=1 SV=1	Na+/H+ ion antiporter subunit//ER lumen protein retaining receptor//Sodium/calcium exchanger protein	GO:0006621//GO:0055085//GO:0006812	protein retention in ER lumen//transmembrane transport//cation transport	GO:0046923//GO:0008324	ER retention sequence binding//cation transmembrane transporter activity	GO:0005783//GO:0016021	endoplasmic reticulum//integral component of membrane	Ca2+/H+ antiporter VCX1 and related proteins
c9298_g1	2639	0	PREDICTED: subtilisin-like protease-like [Vitis vinifera]	--	--	--	0	Subtilisin-like protease OS=Arabidopsis thaliana GN=ARA12 PE=1 SV=1	Peptidase inhibitor I9//Subtilase family//Type II secretion system (T2SS), protein M	GO:0006508//GO:0006858//GO:0043086	proteolysis//extracellular transport//negative regulation of catalytic activity	GO:0042802//GO:0004252	identical protein binding//serine-type endopeptidase activity	--	--	Subtilisin kexin isozyme-1/site 1 protease, subtilase superfamily
c75558_g1	345	7.80116e-44	SDA1 domain-containing protein [Arthroderma otae CBS 113480] >gi|238844040|gb|EEQ33702.1| SDA1 domain-containing protein [Arthroderma otae CBS 113480]	--	--	protein SDA1	9.52734e-19	Protein SDA1 OS=Saccharomyces cerevisiae (strain ATCC 204508 / S288c) GN=SDA1 PE=1 SV=1	--	--	--	--	--	--	--	Protein required for actin cytoskeleton organization and cell cycle progression
c53390_g2	1757	--	--	--	--	--	--	--	--	--	--	--	--	--	--	--
c70943_g1	296	1.57212e-56	hypothetical protein M569_01887, partial [Genlisea aurea]	7.32889e-57	PREDICTED: Glycine max myosin-J heavy chain-like (LOC100786893), mRNA	myosin V	1.99196e-51	Myosin-14 OS=Arabidopsis thaliana GN=XI-H PE=3 SV=1	Myosin head (motor domain)	--	--	GO:0005524//GO:0003774	ATP binding//motor activity	GO:0016459	myosin complex	Myosin class V heavy chain
c82439_g1	226	--	--	--	--	--	--	--	--	--	--	--	--	--	--	--
c116719_g1	223	--	--	--	--	--	--	--	--	--	--	--	--	--	--	--
c18549_g1	408	--	--	--	--	--	--	--	--	--	--	--	--	--	--	--
c70274_g1	3130	0	hypothetical protein DOTSEDRAFT_67844 [Dothistroma septosporum NZE10]	--	--	--	--	--	Fruit fly transformer protein//Late cornified envelope	GO:0046660//GO:0008544//GO:0006397	female sex differentiation//epidermis development//mRNA processing	--	--	GO:0005634	nucleus	--
c58000_g2	1133	4.69543e-25	PREDICTED: hypersensitive-induced response protein 4-like [Solanum tuberosum]	--	--	--	4.1474e-18	Hypersensitive-induced response protein 4 OS=Arabidopsis thaliana GN=HIR4 PE=1 SV=1	--	--	--	--	--	--	--	--
c21051_g2	347	5.70778e-57	hypothetical protein DOTSEDRAFT_74509 [Dothistroma septosporum NZE10]	--	--	--	8.1571e-09	Cryptic loci regulator 2 OS=Schizosaccharomyces pombe (strain 972 / ATCC 24843) GN=clr2 PE=1 SV=1	--	--	--	--	--	--	--	--
c108125_g1	308	8.38091e-57	endopeptidase [Dichomitus squalens LYAD-421 SS1] >gi|395328846|gb|EJF61236.1| endopeptidase [Dichomitus squalens LYAD-421 SS1]	--	--	saccharopepsin	2.65033e-46	Vacuolar protease A OS=Neosartorya fumigata (strain ATCC MYA-4609 / Af293 / CBS 101355 / FGSC A1100) GN=pep2 PE=2 SV=1	Eukaryotic aspartyl protease	GO:0006508	proteolysis	GO:0004190	aspartic-type endopeptidase activity	--	--	Aspartyl protease
c112869_g1	220	1.77071e-37	hypothetical protein MYCFIDRAFT_26282 [Pseudocercospora fijiensis CIRAD86] >gi|452989635|gb|EME89390.1| hypothetical protein MYCFIDRAFT_26282 [Pseudocercospora fijiensis CIRAD86]	--	--	farnesyl-diphosphate farnesyltransferase	1.67021e-31	Probable squalene synthase OS=Neurospora crassa (strain ATCC 24698 / 74-OR23-1A / CBS 708.71 / DSM 1257 / FGSC 987) GN=erg-6 PE=3 SV=1	Squalene/phytoene synthase	GO:0009058	biosynthetic process	GO:0016740	transferase activity	--	--	Squalene synthetase
c77248_g1	429	--	--	--	--	--	--	--	--	--	--	--	--	--	--	--
c49037_g1	1513	8.04488e-131	PREDICTED: uncharacterized protein LOC100262214 [Vitis vinifera]	4.40329e-06	Gossypium hirsutum clone NBRI_GE9570 microsatellite sequence	--	--	--	NADH-ubiquinone oxidoreductase B12 subunit family	GO:0022900	electron transport chain	--	--	GO:0005747//GO:0005739	mitochondrial respiratory chain complex I//mitochondrion	--
c35460_g1	283	1.10561e-23	hypothetical protein SNOG_11879 [Phaeosphaeria nodorum SN15] >gi|160703399|gb|EAT80923.2| hypothetical protein SNOG_11879 [Phaeosphaeria nodorum SN15]	8.45766e-101	Oryza sativa Japonica Group cDNA clone:002-142-C03, full insert sequence	--	--	--	(2R)-phospho-3-sulfolactate synthase (ComA)	GO:0019295	coenzyme M biosynthetic process	--	--	--	--	--
c41356_g1	202	--	--	--	--	--	--	--	--	--	--	--	--	--	--	--
c64346_g1	281	--	--	--	--	--	--	--	--	--	--	--	--	--	--	--
c86848_g1	244	--	--	--	--	--	--	--	Conserved oligomeric complex COG6	GO:0006891	intra-Golgi vesicle-mediated transport	--	--	GO:0017119	Golgi transport complex	--
c86630_g1	214	--	--	--	--	--	--	--	--	--	--	--	--	--	--	--
c21995_g1	208	--	--	--	--	--	--	--	--	--	--	--	--	--	--	--
c52494_g2	843	--	--	--	--	--	--	--	--	--	--	--	--	--	--	--
c59544_g1	464	3.09607e-35	zinc finger protein MSN2/4 [Exophiala dermatitidis NIH/UT8656] >gi|378725523|gb|EHY51982.1| zinc finger protein MSN2/4 [Exophiala dermatitidis NIH/UT8656]	--	--	--	--	--	--	--	--	--	--	--	--	--
c84383_g1	225	1.90972e-24	hypothetical protein DOTSEDRAFT_43512 [Dothistroma septosporum NZE10]	--	--	--	--	--	--	--	--	--	--	--	--	--
c54699_g2	1150	2.43533e-25	hypothetical protein VITISV_025614 [Vitis vinifera]	--	--	ATP-binding cassette, subfamily C (CFTR/MRP), member 10	1.62475e-10	Uncharacterized mitochondrial protein AtMg00820 OS=Arabidopsis thaliana GN=AtMg00820 PE=4 SV=1	Integrase core domain	GO:0015074	DNA integration	--	--	--	--	--
c59113_g1	534	--	--	--	--	--	--	--	--	--	--	--	--	--	--	--
c115795_g1	203	--	--	--	--	--	--	--	--	--	--	--	--	--	--	--
c869_g1	354	--	--	--	--	--	--	--	--	--	--	--	--	--	--	--
c114371_g1	1249	0	hypothetical protein BOTBODRAFT_27092 [Botryobasidium botryosum FD-172 SS1]	1.43024e-119	Aspergillus terreus NIH2624 ribonucleoside-diphosphate reductase small chain (ATEG_02041) partial mRNA	ribonucleoside-diphosphate reductase subunit M2	2.52458e-170	Ribonucleoside-diphosphate reductase small chain OS=Neurospora crassa (strain ATCC 24698 / 74-OR23-1A / CBS 708.71 / DSM 1257 / FGSC 987) GN=rnr-2 PE=3 SV=2	Ribonucleotide reductase, small chain	GO:0055114//GO:0009186	oxidation-reduction process//deoxyribonucleoside diphosphate metabolic process	--	--	--	--	Ribonucleotide reductase, beta subunit
c103242_g1	1323	6.01872e-20	hypothetical protein MIMGU_mgv1a024293mg, partial [Erythranthe guttata]	--	--	--	--	--	Bombesin-like peptide	GO:0007218	neuropeptide signaling pathway	--	--	--	--	--
c11759_g1	277	--	--	--	--	--	--	--	Non structural protein Nsp1//Vesiculovirus phosphoprotein	GO:0006144//GO:0006508	purine nucleobase metabolic process//proteolysis	GO:0008242//GO:0004197//GO:0003968//GO:0016740//GO:0016817//GO:0016788	omega peptidase activity//cysteine-type endopeptidase activity//RNA-directed RNA polymerase activity//transferase activity//hydrolase activity, acting on acid anhydrides//hydrolase activity, acting on ester bonds	GO:0031379	RNA-directed RNA polymerase complex	--
c81724_g1	277	1.09861e-43	hypothetical protein DOTSEDRAFT_171685 [Dothistroma septosporum NZE10]	--	--	--	--	--	Glycosyl transferase WecB/TagA/CpsF family	GO:0009058	biosynthetic process	--	--	--	--	--
c27183_g1	1662	0	PREDICTED: KH domain-containing protein At4g18375 isoform 1 [Vitis vinifera]	--	--	poly(rC)-binding protein 2/3/4	1.0627e-21	Poly(rC)-binding protein 3 OS=Homo sapiens GN=PCBP3 PE=2 SV=2	KH domain//KH domain//NusA-like KH domain//KH domain	GO:0044767//GO:0048731	single-organism developmental process//system development	GO:0003723	RNA binding	--	--	PolyC-binding proteins alphaCP-1 and related KH domain proteins
c32669_g1	480	--	--	--	--	--	--	--	Transmembrane protein	--	--	--	--	GO:0016021	integral component of membrane	--
c115907_g1	220	9.23948e-31	exon-exon junction complex, Magoh component, putative [Ixodes scapularis] >gi|215491842|gb|EEC01483.1| exon-exon junction complex, Magoh component, putative [Ixodes scapularis]	--	--	protein mago nashi	1.78349e-31	Protein mago nashi homolog 2 OS=Homo sapiens GN=MAGOHB PE=1 SV=1	Mago nashi protein	--	--	--	--	GO:0005634	nucleus	Exon-exon junction complex, Magoh component
c62934_g1	207	1.09923e-11	PREDICTED: uncharacterized protein LOC103974340 [Musa acuminata subsp. malaccensis]	--	--	--	--	--	--	--	--	--	--	--	--	--
c53403_g3	489	--	--	--	--	--	--	--	--	--	--	--	--	--	--	--
c90403_g1	203	8.22185e-23	MFS transporter, putative [Aspergillus clavatus NRRL 1] >gi|119395959|gb|EAW06391.1| MFS transporter, putative [Aspergillus clavatus NRRL 1]	--	--	--	1.6144e-14	Uncharacterized transporter C1529.01 OS=Schizosaccharomyces pombe (strain 972 / ATCC 24843) GN=SPCC1529.01 PE=3 SV=2	LexA DNA binding domain//Major Facilitator Superfamily//Sugar (and other) transporter	GO:0055085//GO:0006508	transmembrane transport//proteolysis	GO:0004252//GO:0022857	serine-type endopeptidase activity//transmembrane transporter activity	GO:0016021	integral component of membrane	--
c91575_g1	617	--	--	--	--	--	--	--	--	--	--	--	--	--	--	--
c41682_g2	281	--	--	--	--	--	--	--	--	--	--	--	--	--	--	--
c33315_g1	368	1.43543e-55	putative eukaryotic translation initiation factor 3 subunit 2 protein [Togninia minima UCRPA7] >gi|500261109|gb|EOO03512.1| putative eukaryotic translation initiation factor 3 subunit 2 protein [Togninia minima UCRPA7]	--	--	translation initiation factor 3 subunit I	1.89175e-54	Eukaryotic translation initiation factor 3 subunit I OS=Neosartorya fischeri (strain ATCC 1020 / DSM 3700 / FGSC A1164 / NRRL 181) GN=tif34 PE=3 SV=1	WD domain, G-beta repeat//Microtubule associated protein (MAP65/ASE1 family)	GO:0000226//GO:0000910	microtubule cytoskeleton organization//cytokinesis	GO:0005515//GO:0008017	protein binding//microtubule binding	GO:0045298	tubulin complex	Translation initiation factor 3, subunit i (eIF-3i)/TGF-beta receptor-interacting protein (TRIP-1)
c23215_g1	3547	0	hypothetical protein DOTSEDRAFT_68446 [Dothistroma septosporum NZE10]	--	--	--	--	--	Homeobox domain	GO:0006355	regulation of transcription, DNA-templated	GO:0043565//GO:0003700	sequence-specific DNA binding//sequence-specific DNA binding transcription factor activity	GO:0005667	transcription factor complex	Transcription factor HEX, contains HOX and HALZ domains
c59980_g1	226	--	--	--	--	--	--	--	--	--	--	--	--	--	--	--
c87378_g1	275	--	--	--	--	--	--	--	--	--	--	--	--	--	--	--
c7685_g1	243	--	--	--	--	--	--	--	--	--	--	--	--	--	--	--
c45221_g1	595	--	--	--	--	--	--	--	Sarcosine oxidase, delta subunit family	GO:0006566//GO:0046653//GO:0006563//GO:0006544	threonine metabolic process//tetrahydrofolate metabolic process//L-serine metabolic process//glycine metabolic process	GO:0008115	sarcosine oxidase activity	--	--	--
c123340_g1	214	--	--	--	--	--	--	--	--	--	--	--	--	--	--	--
c16866_g1	258	6.55777e-15	hypothetical protein VITISV_010420 [Vitis vinifera]	--	--	--	--	--	--	--	--	--	--	--	--	--
c17393_g2	202	--	--	--	--	--	--	--	--	--	--	--	--	--	--	--
c41423_g2	274	1.95731e-06	unnamed protein product [Coffea canephora]	--	--	--	3.0555e-07	40S ribosomal protein S21-2 OS=Arabidopsis thaliana GN=RPS21C PE=1 SV=2	--	--	--	--	--	--	--	--
c59182_g1	232	--	--	--	--	--	--	--	--	--	--	--	--	--	--	--
c7486_g1	973	2.96792e-61	tat pathway signal sequence [Aspergillus kawachii IFO 4308]	--	--	--	--	--	--	--	--	--	--	--	--	--
c30141_g1	317	2.3718e-17	DA1-related protein 2 isoform 2 [Theobroma cacao] >gi|508726092|gb|EOY17989.1| DA1-related protein 2 isoform 2 [Theobroma cacao]	--	--	--	1.09343e-17	Protein DA1-related 2 OS=Arabidopsis thaliana GN=DAR2 PE=2 SV=1	--	--	--	--	--	--	--	--
c108584_g1	314	--	--	--	--	--	--	--	Fragile X-related 1 protein C terminal//Keratinocyte differentiation-associated	--	--	GO:0003723	RNA binding	GO:0005576	extracellular region	--
c97750_g1	209	3.89135e-06	hypothetical protein DOTSEDRAFT_67524 [Dothistroma septosporum NZE10]	--	--	--	--	--	--	--	--	--	--	--	--	--
c55128_g1	388	--	--	--	--	--	--	--	--	--	--	--	--	--	--	--
c94766_g1	296	4.00218e-26	unnamed protein product [Oikopleura dioica]	2.75024e-26	Aplysia californica ubiquitin (LOC100533352), mRNA >gi|53760536|gb|AY728088.1| Aplysia californica ubiquitin mRNA, complete cds	ubiquitin C	3.26533e-27	Ubiquitin OS=Triticum aestivum PE=3 SV=2	Ubiquitin family	--	--	GO:0005515	protein binding	--	--	Ubiquitin and ubiquitin-like proteins
c50056_g2	354	--	--	--	--	--	--	--	--	--	--	--	--	--	--	--
c55011_g1	4318	0	PREDICTED: probable receptor-like protein kinase At5g24010 [Vitis vinifera] >gi|296087387|emb|CBI33761.3| unnamed protein product [Vitis vinifera]	2.73963e-07	Ricinus communis ATP binding protein, putative, mRNA	--	1.4487e-174	Receptor-like protein kinase HERK 1 OS=Arabidopsis thaliana GN=HERK1 PE=1 SV=1	Protein tyrosine kinase//Glycophorin A//Cytochrome P450//Protein kinase domain	GO:0055114//GO:0006468	oxidation-reduction process//protein phosphorylation	GO:0020037//GO:0004672//GO:0016772//GO:0005524//GO:0005506//GO:0016705	heme binding//protein kinase activity//transferase activity, transferring phosphorus-containing groups//ATP binding//iron ion binding//oxidoreductase activity, acting on paired donors, with incorporation or reduction of molecular oxygen	GO:0016021	integral component of membrane	--
c996_g1	471	--	--	--	--	--	--	--	--	--	--	--	--	--	--	--
c26967_g1	228	1.98443e-33	glycoside hydrolase family 16 protein, partial [Pseudocercospora fijiensis CIRAD86] >gi|452985887|gb|EME85643.1| glycoside hydrolase family 16 protein, partial [Pseudocercospora fijiensis CIRAD86]	--	--	--	3.51256e-21	Uncharacterized beta-glucan synthesis-associated protein C23H3.11c OS=Schizosaccharomyces pombe (strain 972 / ATCC 24843) GN=SPAC23H3.11c PE=3 SV=1	ArgJ family	GO:0042967//GO:0006526	acyl-carrier-protein biosynthetic process//arginine biosynthetic process	GO:0004358	glutamate N-acetyltransferase activity	--	--	--
c111836_g1	413	--	--	--	--	--	--	--	--	--	--	--	--	--	--	--
c104426_g1	337	--	--	--	--	--	--	--	--	--	--	--	--	--	--	--
c3913_g1	514	8.68047e-58	short-chain dehydrogenase [Colletotrichum higginsianum]	--	--	--	2.68827e-26	Uncharacterized oxidoreductase YhxD OS=Bacillus subtilis (strain 168) GN=yhxD PE=3 SV=2	short chain dehydrogenase//NAD dependent epimerase/dehydratase family	GO:0044237//GO:0008152	cellular metabolic process//metabolic process	GO:0050662//GO:0016491//GO:0003824	coenzyme binding//oxidoreductase activity//catalytic activity	--	--	Reductases with broad range of substrate specificities
c5052_g1	270	2.20197e-15	hypothetical protein MTR_3g021190 [Medicago truncatula]	--	--	--	--	--	Variant-surface-glycoprotein phospholipase C	GO:0006650	glycerophospholipid metabolic process	GO:0047396	glycosylphosphatidylinositol diacylglycerol-lyase activity	--	--	--
c41767_g1	633	--	--	--	--	--	--	--	--	--	--	--	--	--	--	--
c110051_g1	221	--	--	--	--	--	--	--	--	--	--	--	--	--	--	--
c42177_g1	491	--	--	--	--	--	--	--	--	--	--	--	--	--	--	--
c51447_g1	1240	1.55884e-49	PREDICTED: uncharacterized protein LOC100241837 [Vitis vinifera] >gi|147864060|emb|CAN83222.1| hypothetical protein VITISV_031366 [Vitis vinifera] >gi|297739852|emb|CBI30034.3| unnamed protein product [Vitis vinifera]	--	--	--	--	--	HNH endonuclease	--	--	GO:0004519//GO:0003676	endonuclease activity//nucleic acid binding	--	--	--
c46844_g1	1177	1.52171e-13	hypothetical protein MTR_2g015020 [Medicago truncatula]	--	--	--	--	--	--	--	--	--	--	--	--	--
c119753_g1	219	3.42994e-31	hypothetical protein DOTSEDRAFT_43502 [Dothistroma septosporum NZE10]	--	--	--	--	--	Merozoite Surface Antigen 2 (MSA-2) family	GO:0007155	cell adhesion	--	--	--	--	--
c77446_g1	204	--	--	--	--	--	--	--	KinB-signalling pathway activation in sporulation//Alternative oxidase	GO:0045881//GO:0006118//GO:0055114	positive regulation of sporulation resulting in formation of a cellular spore//electron transport//oxidation-reduction process	GO:0009916	alternative oxidase activity	--	--	--
c102665_g1	359	1.07508e-35	hypothetical protein COCVIDRAFT_32751 [Bipolaris victoriae FI3]	--	--	--	--	--	--	--	--	--	--	--	--	--
c16381_g1	382	3.48415e-15	PREDICTED: uncharacterized protein LOC102616453 [Citrus sinensis]	--	--	--	--	--	RFX DNA-binding domain	GO:0006355	regulation of transcription, DNA-templated	GO:0003677	DNA binding	--	--	--
c41833_g2	248	1.29228e-47	hypothetical protein SNOG_06925 [Phaeosphaeria nodorum SN15] >gi|111064456|gb|EAT85576.1| hypothetical protein SNOG_06925 [Phaeosphaeria nodorum SN15]	1.27975e-63	Gibberella zeae PH-1 hypothetical protein partial mRNA	aldehyde dehydrogenase (NAD+)	5.58149e-46	Aldehyde dehydrogenase OS=Alternaria alternata GN=ALTA10 PE=1 SV=2	Aldehyde dehydrogenase family	GO:0055114//GO:0008152	oxidation-reduction process//metabolic process	GO:0016491//GO:0016620	oxidoreductase activity//oxidoreductase activity, acting on the aldehyde or oxo group of donors, NAD or NADP as acceptor	--	--	Aldehyde dehydrogenase
c89290_g1	237	--	--	--	--	--	--	--	--	--	--	--	--	--	--	--
c44944_g1	206	--	--	--	--	--	--	--	--	--	--	--	--	--	--	--
c29584_g1	672	--	--	--	--	--	--	--	--	--	--	--	--	--	--	--
c44854_g3	2468	0	PREDICTED: probable importin subunit beta-4 [Vitis vinifera] >gi|298204504|emb|CBI23779.3| unnamed protein product [Vitis vinifera]	0	Populus trichocarpa predicted protein, mRNA	--	1.11056e-62	Probable importin subunit beta-4 OS=Schizosaccharomyces pombe (strain 972 / ATCC 24843) GN=kap123 PE=3 SV=1	UME (NUC010) domain//Zinc finger, ZZ type//Armadillo/beta-catenin-like repeat//CAS/CSE protein, C-terminus//Gag P30 core shell protein//Importin-beta N-terminal domain//Ribosomal protein L22p/L17e//Proteasome non-ATPase 26S subunit//HEAT repeat	GO:0019068//GO:0009069//GO:0006412//GO:0015031//GO:0006886//GO:0016310//GO:0042254	virion assembly//serine family amino acid metabolic process//translation//protein transport//intracellular protein transport//phosphorylation//ribosome biogenesis	GO:0044183//GO:0008565//GO:0004674//GO:0008270//GO:0008536//GO:0003735//GO:0005515	protein binding involved in protein folding//protein transporter activity//protein serine/threonine kinase activity//zinc ion binding//Ran GTPase binding//structural constituent of ribosome//protein binding	GO:0005840//GO:0005643	ribosome//nuclear pore	Karyopherin (importin) beta 3
c1792_g1	286	--	--	--	--	--	--	--	--	--	--	--	--	--	--	--
c108545_g1	247	1.5307e-44	hypothetical protein DOTSEDRAFT_71063 [Dothistroma septosporum NZE10]	--	--	--	--	--	Taurine catabolism dioxygenase TauD, TfdA family	GO:0055114	oxidation-reduction process	GO:0016491	oxidoreductase activity	--	--	--
c108577_g1	263	2.42126e-43	glycosyl hydrolase [Cryptococcus neoformans var. neoformans JEC21] >gi|57230163|gb|AAW46564.1| glycosyl hydrolase, putative [Cryptococcus neoformans var. neoformans JEC21]	--	--	--	2.1819e-20	Uncharacterized protein C4H3.03c OS=Schizosaccharomyces pombe (strain 972 / ATCC 24843) GN=SPAC4H3.03c PE=4 SV=1	--	GO:0005976//GO:0005975	polysaccharide metabolic process//carbohydrate metabolic process	GO:0004553	hydrolase activity, hydrolyzing O-glycosyl compounds	--	--	--
c89117_g1	295	--	--	--	--	--	--	--	--	--	--	--	--	--	--	--
c97556_g1	312	--	--	--	--	--	--	--	--	--	--	--	--	--	--	--
c31827_g2	1398	4.24112e-83	hypothetical protein DOTSEDRAFT_73138 [Dothistroma septosporum NZE10]	--	--	--	--	--	Nucleopolyhedrovirus late expression factor 3 (LEF-3)	GO:0006355	regulation of transcription, DNA-templated	GO:0003677	DNA binding	--	--	--
c51171_g1	2074	2.30194e-71	hypothetical protein VITISV_027817 [Vitis vinifera]	--	--	--	--	--	PBP/GOBP family	--	--	GO:0005549	odorant binding	--	--	--
c69406_g1	2014	0	hypothetical protein DOTSEDRAFT_76843 [Dothistroma septosporum NZE10]	--	--	--	9.25595e-62	Phosphatase DCR2 OS=Saccharomyces cerevisiae (strain ATCC 204508 / S288c) GN=DCR2 PE=1 SV=1	UDP-N-acetylglucosamine 2-epimerase//Calcineurin-like phosphoesterase	GO:0009103//GO:0006047	lipopolysaccharide biosynthetic process//UDP-N-acetylglucosamine metabolic process	GO:0016787//GO:0008761	hydrolase activity//UDP-N-acetylglucosamine 2-epimerase activity	--	--	Predicted DNA repair exonuclease SIA1
c46203_g1	1091	6.78061e-149	glycoside hydrolase family 31 protein [Baudoinia compniacensis UAMH 10762] >gi|449301867|gb|EMC97876.1| glycoside hydrolase family 31 protein [Baudoinia compniacensis UAMH 10762]	--	--	alpha-D-xyloside xylohydrolase	3.89753e-66	Probable alpha/beta-glucosidase agdC OS=Aspergillus terreus (strain NIH 2624 / FGSC A1156) GN=agdC PE=3 SV=1	Starch binding domain//Glycosyl hydrolases family 31	GO:0005975	carbohydrate metabolic process	GO:2001070//GO:0004553	starch binding//hydrolase activity, hydrolyzing O-glycosyl compounds	--	--	Maltase glucoamylase and related hydrolases, glycosyl hydrolase family 31
c46341_g1	274	3.13508e-11	hypothetical protein M569_00256 [Genlisea aurea]	2.77146e-140	Hymenobacter sp. R2-4 16S ribosomal RNA gene, partial sequence	--	--	--	--	--	--	--	--	--	--	--
c39160_g1	713	--	--	--	--	--	--	--	Tau and MAP protein, tubulin-binding repeat	--	--	GO:0015631	tubulin binding	GO:0045298	tubulin complex	--
c109464_g1	215	1.77586e-38	hypothetical protein SETTUDRAFT_163700 [Setosphaeria turcica Et28A] >gi|482807976|gb|EOA84909.1| hypothetical protein SETTUDRAFT_163700 [Setosphaeria turcica Et28A]	--	--	--	--	--	bZIP transcription factor	GO:0006355	regulation of transcription, DNA-templated	GO:0003700//GO:0043565	sequence-specific DNA binding transcription factor activity//sequence-specific DNA binding	GO:0005667	transcription factor complex	--
c39752_g1	655	3.52526e-63	PREDICTED: probable flavin-containing monooxygenase 1 [Prunus mume]	--	--	dimethylaniline monooxygenase (N-oxide forming)	3.51579e-33	Probable flavin-containing monooxygenase 1 OS=Arabidopsis thaliana GN=FMO1 PE=2 SV=1	Flavin-binding monooxygenase-like	GO:0055114	oxidation-reduction process	GO:0004499//GO:0050660//GO:0050661	N,N-dimethylaniline monooxygenase activity//flavin adenine dinucleotide binding//NADP binding	--	--	--
c99146_g1	211	2.46336e-06	hypothetical protein VITISV_000807 [Vitis vinifera]	--	--	--	--	--	--	--	--	--	--	--	--	--
c7187_g1	242	6.76794e-45	biotin synthase [Aureobasidium pullulans EXF-150]	--	--	biotin synthase	5.6205e-33	Biotin synthase, mitochondrial OS=Saccharomyces cerevisiae (strain ATCC 204508 / S288c) GN=BIO2 PE=1 SV=2	--	--	--	--	--	--	--	Biotin synthase
c39548_g1	756	9.74689e-50	hypothetical protein L484_026216 [Morus notabilis]	--	--	--	3.65826e-39	Protein CURVATURE THYLAKOID 1C, chloroplastic OS=Arabidopsis thaliana GN=CURT1C PE=1 SV=1	N terminus of Rad21 / Rec8 like protein//Rpp14/Pop5 family//Restriction endonuclease BsobI	GO:0008033//GO:0006308//GO:0009307//GO:0051252	tRNA processing//DNA catabolic process//DNA restriction-modification system//regulation of RNA metabolic process	GO:0005515//GO:0004540//GO:0003677//GO:0009036	protein binding//ribonuclease activity//DNA binding//Type II site-specific deoxyribonuclease activity	GO:0009359	Type II site-specific deoxyribonuclease complex	--
c107059_g1	320	--	--	--	--	--	--	--	--	--	--	--	--	--	--	--
c40591_g1	1778	6.71507e-164	PREDICTED: RNA polymerase II C-terminal domain phosphatase-like 4 isoform X1 [Cucumis melo] >gi|659119356|ref|XP_008459612.1| PREDICTED: RNA polymerase II C-terminal domain phosphatase-like 4 isoform X1 [Cucumis melo] >gi|659119358|ref|XP_008459613.1| PREDICTED: RNA polymerase II C-terminal domain phosphatase-like 4 isoform X1 [Cucumis melo] >gi|659119360|ref|XP_008459614.1| PREDICTED: RNA polyme…	7.92504e-69	PREDICTED: Glycine max RNA polymerase II C-terminal domain phosphatase-like 4-like (LOC100785033), mRNA	--	5.00177e-142	RNA polymerase II C-terminal domain phosphatase-like 4 OS=Arabidopsis thaliana GN=CPL4 PE=1 SV=1	NLI interacting factor-like phosphatase	--	--	GO:0005515	protein binding	--	--	TFIIF-interacting CTD phosphatases, including NLI-interacting factor
c106328_g1	311	6.7448e-14	hypothetical protein BAUCODRAFT_144716 [Baudoinia compniacensis UAMH 10762] >gi|449305152|gb|EMD01159.1| hypothetical protein BAUCODRAFT_144716 [Baudoinia compniacensis UAMH 10762]	--	--	--	--	--	--	--	--	--	--	--	--	--
c66546_g1	452	4.70094e-53	hypothetical protein DOTSEDRAFT_69599 [Dothistroma septosporum NZE10]	--	--	--	--	--	--	--	--	--	--	--	--	--
c22038_g1	767	4.80375e-143	hypothetical protein DOTSEDRAFT_50096 [Dothistroma septosporum NZE10]	--	--	isoleucyl-tRNA synthetase	2.41448e-68	Isoleucine--tRNA ligase, mitochondrial OS=Saccharomyces cerevisiae (strain ATCC 204508 / S288c) GN=ISM1 PE=1 SV=2	tRNA synthetases class I (M)//tRNA synthetases class I (I, L, M and V)	GO:0006418	tRNA aminoacylation for protein translation	GO:0005524//GO:0000166//GO:0004812	ATP binding//nucleotide binding//aminoacyl-tRNA ligase activity	--	--	Isoleucyl-tRNA synthetase
c107437_g1	498	--	--	--	--	--	--	--	--	--	--	--	--	--	--	--
c105972_g1	393	--	--	--	--	--	--	--	--	--	--	--	--	--	--	--
c61132_g1	224	1.88719e-19	hypothetical protein LEMA_P052360.1 [Leptosphaeria maculans JN3] >gi|312212447|emb|CBX92530.1| hypothetical protein LEMA_P052360.1 [Leptosphaeria maculans JN3]	--	--	--	--	--	--	--	--	--	--	--	--	--
c71236_g1	341	3.47236e-25	amino acid transport protein AAT1 [Arabidopsis thaliana] >gi|7268909|emb|CAB79112.1| amino acid transport protein AAT1 [Arabidopsis thaliana]	--	--	basic amino acid/polyamine antiporter, APA family	1.8885e-26	Cationic amino acid transporter 1 OS=Arabidopsis thaliana GN=CAT1 PE=1 SV=1	Spore germination protein//Amino acid permease	GO:0006865//GO:0003333//GO:0009847	amino acid transport//amino acid transmembrane transport//spore germination	GO:0015171	amino acid transmembrane transporter activity	GO:0016020//GO:0016021	membrane//integral component of membrane	Amino acid transporters
c106393_g1	340	--	--	--	--	--	--	--	--	--	--	--	--	--	--	--
c370_g1	965	9.37952e-18	AP2/ERF domain-containing transcription factor [Medicago truncatula] >gi|355514441|gb|AES96064.1| AP2 domain class transcription factor [Medicago truncatula]	3.56025e-10	Medicago truncatula clone JCVI-FLMt-5O17 unknown mRNA	EREBP-like factor	6.20541e-14	Ethylene-responsive transcription factor ESR2 OS=Arabidopsis thaliana GN=ESR2 PE=1 SV=1	AP2 domain	GO:0006355	regulation of transcription, DNA-templated	GO:0003700	sequence-specific DNA binding transcription factor activity	GO:0005667	transcription factor complex	--
c28144_g1	340	--	--	--	--	--	--	--	--	--	--	--	--	--	--	--
c43615_g1	1164	2.27524e-167	PREDICTED: S-formylglutathione hydrolase isoform 1 [Vitis vinifera] >gi|297739618|emb|CBI29800.3| unnamed protein product [Vitis vinifera]	3.54471e-150	Vitis vinifera clone SS0AFA23YJ20	S-formylglutathione hydrolase	1.37359e-157	S-formylglutathione hydrolase OS=Arabidopsis thaliana GN=SFGH PE=1 SV=2	Dienelactone hydrolase family//Prolyl oligopeptidase family//alpha/beta hydrolase fold//Chlorophyllase enzyme	GO:0015996//GO:0015947//GO:0015994//GO:0006508//GO:0008152//GO:0046294	chlorophyll catabolic process//methane metabolic process//chlorophyll metabolic process//proteolysis//metabolic process//formaldehyde catabolic process	GO:0016787//GO:0018738//GO:0047746//GO:0008236	hydrolase activity//S-formylglutathione hydrolase activity//chlorophyllase activity//serine-type peptidase activity	--	--	--
c94481_g1	491	2.6567e-61	hypothetical protein DOTSEDRAFT_22343 [Dothistroma septosporum NZE10]	--	--	--	--	--	--	--	--	--	--	--	--	--
c58806_g1	1931	1.79663e-44	Uncharacterized protein isoform 2 [Theobroma cacao] >gi|508724360|gb|EOY16257.1| Uncharacterized protein isoform 2 [Theobroma cacao]	--	--	--	--	--	tRNA pseudouridine synthase D (TruD)	GO:0001522//GO:0009451	pseudouridine synthesis//RNA modification	GO:0009982//GO:0003723	pseudouridine synthase activity//RNA binding	--	--	--
c59095_g1	1242	5.23432e-168	hypothetical protein DOTSEDRAFT_68397 [Dothistroma septosporum NZE10]	--	--	--	1.39772e-33	Putative mannose 6-phosphate receptor-like protein C530.09c OS=Schizosaccharomyces pombe (strain 972 / ATCC 24843) GN=SPBC530.09c PE=3 SV=1	Cation-independent mannose-6-phosphate receptor repeat	GO:0006810	transport	GO:0005215	transporter activity	GO:0016021//GO:0005737	integral component of membrane//cytoplasm	--
c89688_g1	268	1.72713e-09	PREDICTED: uncharacterized protein LOC101496141 [Cicer arietinum]	--	--	--	2.43119e-06	Uncharacterized mitochondrial protein AtMg00810 OS=Arabidopsis thaliana GN=AtMg00810 PE=4 SV=1	--	--	--	--	--	--	--	--
c87886_g1	240	--	--	--	--	--	--	--	--	--	--	--	--	--	--	--
c96710_g1	348	--	--	--	--	--	--	--	--	--	--	--	--	--	--	--
c44505_g2	378	--	--	--	--	--	--	--	--	--	--	--	--	--	--	--
c48185_g1	709	5.21333e-107	hypothetical protein EUGRSUZ_G032152 [Eucalyptus grandis]	2.22911e-115	PREDICTED: Fragaria vesca subsp. vesca peptidyl-prolyl cis-trans isomerase H-like (LOC101297876), mRNA	peptidyl-prolyl isomerase H (cyclophilin H)	1.52298e-99	Peptidyl-prolyl cis-trans isomerase CYP22 OS=Arabidopsis thaliana GN=CYP22 PE=2 SV=1	Cyclophilin type peptidyl-prolyl cis-trans isomerase/CLD	GO:0006457	protein folding	GO:0003755	peptidyl-prolyl cis-trans isomerase activity	--	--	U-snRNP-associated cyclophilin type peptidyl-prolyl cis-trans isomerase
c113018_g1	263	--	--	--	--	--	--	--	--	--	--	--	--	--	--	--
c62331_g1	318	3.47453e-69	nucleolar GTP-binding protein [Sphaerulina musiva SO2202]	1.01263e-65	Phaeosphaeria nodorum SN15 hypothetical protein partial mRNA	nucleolar GTP-binding protein	2.3384e-60	Nucleolar GTP-binding protein 1 OS=Ashbya gossypii (strain ATCC 10895 / CBS 109.51 / FGSC 9923 / NRRL Y-1056) GN=NOG1 PE=3 SV=1	Protein of unknown function, DUF258//Miro-like protein//Nucleolar GTP-binding protein 1 (NOG1)//Dynamin family//Ferrous iron transport protein B//50S ribosome-binding GTPase	GO:0007264//GO:0015684	small GTPase mediated signal transduction//ferrous iron transport	GO:0015093//GO:0003924//GO:0005525	ferrous iron transmembrane transporter activity//GTPase activity//GTP binding	GO:0005622//GO:0016021	intracellular//integral component of membrane	GTP-binding protein CRFG/NOG1 (ODN superfamily)
c55374_g1	2059	0	PREDICTED: retinoblastoma-binding protein 5-like [Vitis vinifera]	3.17207e-98	Arabidopsis lyrata subsp. lyrata hypothetical protein, mRNA	COMPASS component SWD1	1.50798e-73	Retinoblastoma-binding protein 5 OS=Mus musculus GN=Rbbp5 PE=1 SV=2	WD domain, G-beta repeat	--	--	GO:0005515	protein binding	--	--	WD40 repeat protein
c72489_g1	224	3.23696e-16	hypothetical protein MYCGRDRAFT_65252 [Zymoseptoria tritici IPO323] >gi|339475886|gb|EGP90977.1| hypothetical protein MYCGRDRAFT_65252 [Zymoseptoria tritici IPO323]	--	--	--	--	--	--	--	--	--	--	--	--	--
c15492_g1	525	--	--	--	--	--	--	--	--	--	--	--	--	--	--	--
c48310_g1	1822	0	PREDICTED: uncharacterized protein LOC100261913 [Vitis vinifera] >gi|296081306|emb|CBI17750.3| unnamed protein product [Vitis vinifera]	0	PREDICTED: Solanum lycopersicum uncharacterized LOC101258301 (LOC101258301), mRNA	--	--	--	--	--	--	--	--	--	--	--
c17761_g1	1340	2.17655e-151	hypothetical protein DOTSEDRAFT_70447 [Dothistroma septosporum NZE10]	--	--	--	5.71597e-11	Uncharacterized RING finger membrane protein C15C4.06c OS=Schizosaccharomyces pombe (strain 972 / ATCC 24843) GN=SPBC15C4.06c PE=4 SV=1	Ring finger domain//zinc-RING finger domain//PHD-finger//RING-H2 zinc finger//Anaphase-promoting complex subunit 11 RING-H2 finger//Zinc finger, C3HC4 type (RING finger)	GO:0016567	protein ubiquitination	GO:0046872//GO:0005515//GO:0008270//GO:0004842	metal ion binding//protein binding//zinc ion binding//ubiquitin-protein transferase activity	GO:0005680	anaphase-promoting complex	FOG: Predicted E3 ubiquitin ligase
c112532_g1	225	1.50992e-21	GPI-anchored cell wall beta-1,3-endoglucanase EglC, partial [Blumeria graminis f. sp. hordei DH14]	--	--	--	7.36589e-18	Probable glucan endo-1,3-beta-glucosidase eglC OS=Aspergillus oryzae (strain ATCC 42149 / RIB 40) GN=eglC PE=3 SV=1	--	--	--	--	--	--	--	--
c100790_g1	378	1.07906e-09	hypothetical protein UCRNP2_2994 [Neofusicoccum parvum UCRNP2] >gi|485925743|gb|EOD50244.1| hypothetical protein UCRNP2_2994 [Neofusicoccum parvum UCRNP2]	--	--	--	--	--	--	--	--	--	--	--	--	--
c53102_g1	2166	0	PREDICTED: ankyrin repeat and zinc finger domain-containing protein 1-like [Vitis vinifera]	--	--	--	3.30267e-41	Ankyrin repeat and zinc finger domain-containing protein 1 OS=Rattus norvegicus GN=Ankzf1 PE=2 SV=1	Ankyrin repeat//MYM-type Zinc finger with FCS sequence motif	--	--	GO:0008270//GO:0005515	zinc ion binding//protein binding	--	--	Ankyrin repeat protein
c3479_g1	321	6.30399e-07	hypothetical protein DOTSEDRAFT_75397 [Dothistroma septosporum NZE10]	--	--	--	--	--	--	--	--	--	--	--	--	--
c48972_g1	538	8.31744e-88	alcohol dehydrogenase 1 [Coniosporium apollinis CBS 100218] >gi|494823605|gb|EON60970.1| alcohol dehydrogenase 1 [Coniosporium apollinis CBS 100218]	--	--	alcohol dehydrogenase, propanol-preferring	1.5962e-72	Alcohol dehydrogenase 1 OS=Neurospora crassa (strain ATCC 24698 / 74-OR23-1A / CBS 708.71 / DSM 1257 / FGSC 987) GN=adh-1 PE=3 SV=1	Alcohol dehydrogenase GroES-like domain	GO:0055114	oxidation-reduction process	GO:0016491	oxidoreductase activity	--	--	Alcohol dehydrogenase, class V
c119726_g1	344	--	--	--	--	--	--	--	--	--	--	--	--	--	--	--
c89353_g1	261	1.00334e-44	glycoside hydrolase family 16 protein, partial [Dothistroma septosporum NZE10]	--	--	--	2.61483e-17	Probable endo-1,3(4)-beta-glucanase AFUA_2G14360 OS=Neosartorya fumigata (strain ATCC MYA-4609 / Af293 / CBS 101355 / FGSC A1100) GN=AFUA_2G14360 PE=3 SV=1	--	--	--	--	--	--	--	--
c7383_g1	667	3.26422e-33	hypothetical protein TREMEDRAFT_59695 [Tremella mesenterica DSM 1558] >gi|392580395|gb|EIW73522.1| hypothetical protein TREMEDRAFT_59695 [Tremella mesenterica DSM 1558]	--	--	--	--	--	--	--	--	--	--	--	--	--
c35618_g1	337	--	--	--	--	--	--	--	--	--	--	--	--	--	--	--
c42374_g1	2177	--	--	--	--	--	--	--	--	--	--	--	--	--	--	--
c69885_g1	381	1.52251e-77	hypothetical protein DOTSEDRAFT_177082 [Dothistroma septosporum NZE10]	7.43693e-63	Mycosphaerella graminicola IPO323 hypothetical protein (MYCGRDRAFT_68519) mRNA, complete cds	--	2.32675e-39	Antiviral helicase SLH1 OS=Saccharomyces cerevisiae (strain ATCC 204508 / S288c) GN=SLH1 PE=1 SV=2	--	--	--	--	--	--	--	DNA/RNA helicase MER3/SLH1, DEAD-box superfamily
c119089_g1	393	--	--	--	--	--	--	--	--	--	--	--	--	--	--	--
c104109_g1	1022	6.6014e-93	hypothetical protein COCVIDRAFT_83416 [Bipolaris victoriae FI3]	--	--	--	7.99981e-53	Oxysterol-binding protein-like protein OBPa OS=Candida albicans (strain SC5314 / ATCC MYA-2876) GN=OBPA PE=3 SV=1	ZIP Zinc transporter	GO:0030001//GO:0055085	metal ion transport//transmembrane transport	GO:0046873	metal ion transmembrane transporter activity	GO:0016020	membrane	Oxysterol-binding protein
c12446_g1	497	--	--	--	--	--	--	--	--	--	--	--	--	--	--	--
c67996_g1	221	--	--	--	--	--	--	--	--	--	--	--	--	--	--	--
c11028_g1	255	--	--	--	--	--	--	--	--	--	--	--	--	--	--	--
c118020_g1	1345	0	hypothetical protein DOTSEDRAFT_63982 [Dothistroma septosporum NZE10]	--	--	solute carrier family 25 (mitochondrial carnitine/acylcarnitine transporter), member 20/29	5.94917e-68	Mitochondrial carnitine carrier OS=Saccharomyces cerevisiae (strain ATCC 204508 / S288c) GN=CRC1 PE=1 SV=1	Apolipoprotein A1/A4/E domain	GO:0006869//GO:0042157	lipid transport//lipoprotein metabolic process	GO:0008289	lipid binding	GO:0005576	extracellular region	Mitochondrial carnitine-acylcarnitine carrier protein
c13433_g1	1703	0	hypothetical protein DOTSEDRAFT_164659 [Dothistroma septosporum NZE10]	--	--	tRNA (guanine37-N1)-methyltransferase	3.59491e-158	tRNA (guanine(37)-N1)-methyltransferase OS=Neosartorya fumigata (strain ATCC MYA-4609 / Af293 / CBS 101355 / FGSC A1100) GN=trm5 PE=3 SV=1	Met-10+ like-protein	--	--	GO:0016740	transferase activity	--	--	--
c50997_g1	1712	5.51151e-114	hypothetical protein PRUPE_ppa009521mg [Prunus persica] >gi|462401312|gb|EMJ06869.1| hypothetical protein PRUPE_ppa009521mg [Prunus persica]	--	--	phosphoribosyl-ATP pyrophosphohydrolase / phosphoribosyl-AMP cyclohydrolase	1.98888e-102	Histidine biosynthesis bifunctional protein hisIE, chloroplastic OS=Arabidopsis thaliana GN=HISN2 PE=2 SV=1	Clc-like//Phosphoribosyl-AMP cyclohydrolase	GO:0006547//GO:0000105	histidine metabolic process//histidine biosynthetic process	GO:0004635	phosphoribosyl-AMP cyclohydrolase activity	GO:0016021	integral component of membrane	Histidinol dehydrogenase
c121127_g1	281	--	--	--	--	--	--	--	--	--	--	--	--	--	--	--
c47956_g1	317	--	--	--	--	--	--	--	--	--	--	--	--	--	--	--
c62557_g1	405	--	--	--	--	--	--	--	--	--	--	--	--	--	--	--
c35626_g1	677	--	--	--	--	--	--	--	--	--	--	--	--	--	--	--
c112439_g1	246	--	--	--	--	--	--	--	--	--	--	--	--	--	--	--
c96396_g1	505	--	--	--	--	--	--	--	--	--	--	--	--	--	--	--
c135_g1	285	--	--	--	--	--	--	--	--	--	--	--	--	--	--	--
c50771_g1	580	--	--	--	--	--	--	--	--	--	--	--	--	--	--	--
c75916_g1	300	--	--	--	--	--	--	--	--	--	--	--	--	--	--	--
c37242_g1	762	7.45361e-69	PREDICTED: retrovirus-related Pol polyprotein from transposon TNT 1-94 [Pyrus x bretschneideri]	3.60767e-09	Lotus japonicus genomic DNA, chromosome 2, clone: LjT42A12, TM1885, complete sequence	--	1.23061e-50	Retrovirus-related Pol polyprotein from transposon TNT 1-94 OS=Nicotiana tabacum PE=2 SV=1	DsrH like protein//Integrase core domain	GO:0002143//GO:0015074	tRNA wobble position uridine thiolation//DNA integration	--	--	GO:0005737	cytoplasm	FOG: Transposon-encoded proteins with TYA, reverse transcriptase, integrase domains in various combinations
c41313_g1	650	--	--	--	--	--	--	--	--	--	--	--	--	--	--	--
c29139_g1	438	--	--	--	--	--	--	--	--	--	--	--	--	--	--	--
c122583_g1	217	--	--	--	--	--	--	--	--	--	--	--	--	--	--	--
c46245_g2	377	--	--	--	--	--	--	--	--	--	--	--	--	--	--	--
c45730_g2	559	--	--	--	--	--	--	--	--	--	--	--	--	--	--	--
c68420_g1	203	7.87812e-25	hypothetical protein MYCFIDRAFT_71729 [Pseudocercospora fijiensis CIRAD86] >gi|452978811|gb|EME78574.1| hypothetical protein MYCFIDRAFT_71729 [Pseudocercospora fijiensis CIRAD86]	--	--	--	2.53252e-16	Endothiapepsin OS=Cryphonectria parasitica GN=EAPA PE=1 SV=2	FAST kinase-like protein, subdomain 1//Eukaryotic aspartyl protease	GO:0006508	proteolysis	GO:0004672//GO:0004190	protein kinase activity//aspartic-type endopeptidase activity	--	--	--
c31658_g1	676	--	--	--	--	--	--	--	Histone H1-like protein Hc1	--	--	GO:0003677	DNA binding	--	--	--
c97946_g1	298	--	--	--	--	--	--	--	--	--	--	--	--	--	--	--
c106903_g1	225	--	--	--	--	--	--	--	--	--	--	--	--	--	--	--
c61092_g1	460	--	--	--	--	--	--	--	--	--	--	--	--	--	--	--
c72585_g1	1795	--	--	--	--	--	--	--	--	--	--	--	--	--	--	--
c77168_g1	427	--	--	--	--	--	--	--	--	--	--	--	--	--	--	--
c57445_g2	829	--	--	--	--	--	--	--	--	--	--	--	--	--	--	--
c64591_g1	362	2.93105e-52	PREDICTED: transcription initiation factor IIB-2-like [Solanum lycopersicum] >gi|565369256|ref|XP_006351252.1| PREDICTED: transcription initiation factor IIB-2-like [Solanum tuberosum]	--	--	transcription initiation factor TFIIB	5.26796e-52	Transcription initiation factor IIB-2 OS=Arabidopsis thaliana GN=TFIIB2 PE=2 SV=1	Transcription factor TFIIB repeat	--	--	GO:0017025	TBP-class protein binding	--	--	Transcription initiation factor TFIIB
c28982_g2	1227	--	--	--	--	--	--	--	Arabinofuranosyltransferase A C terminal	GO:0044038	cell wall macromolecule biosynthetic process	GO:0016757	transferase activity, transferring glycosyl groups	GO:0005886//GO:0016021	plasma membrane//integral component of membrane	--
c114110_g1	244	--	--	--	--	--	--	--	--	--	--	--	--	--	--	--
c111173_g1	461	3.26817e-10	hypothetical protein DOTSEDRAFT_38099 [Dothistroma septosporum NZE10]	--	--	--	--	--	--	--	--	--	--	--	--	--
c51109_g1	1952	5.63752e-138	RNA-binding protein-defense related 1 isoform 2 [Theobroma cacao] >gi|508703018|gb|EOX94914.1| RNA-binding protein-defense related 1 isoform 2 [Theobroma cacao]	--	--	CUG-BP- and ETR3-like factor	4.02942e-47	CUGBP Elav-like family member 3 OS=Danio rerio GN=celf3 PE=2 SV=2	RNA recognition motif. (a.k.a. RRM, RBD, or RNP domain)	--	--	GO:0003676	nucleic acid binding	--	--	RNA-binding protein CUGBP1/BRUNO (RRM superfamily)
c78260_g1	207	6.78506e-18	hypothetical protein V494_02668 [Pseudogymnoascus pannorum VKM F-4513 (FW-928)]	--	--	small subunit ribosomal protein S18e	1.02529e-15	40S ribosomal protein S18 OS=Chlamydomonas reinhardtii GN=RPS18 PE=1 SV=1	Ribosomal protein S13/S18	GO:0042254//GO:0006412	ribosome biogenesis//translation	GO:0003735//GO:0003723	structural constituent of ribosome//RNA binding	GO:0005622//GO:0005840	intracellular//ribosome	Ribosomal protein S18
c98583_g1	418	--	--	--	--	--	--	--	--	--	--	--	--	--	--	--
c109659_g1	504	1.48479e-16	Uncharacterized protein TCM_033752 [Theobroma cacao] >gi|508722459|gb|EOY14356.1| Uncharacterized protein TCM_033752 [Theobroma cacao]	--	--	--	--	--	--	--	--	--	--	--	--	--
c99741_g1	230	5.31505e-11	hypothetical protein VITISV_010457 [Vitis vinifera]	--	--	--	--	--	--	--	--	--	--	--	--	--
c58097_g1	2228	8.36646e-10	EF hand family protein, expressed isoform 1 [Theobroma cacao] >gi|590635496|ref|XP_007028642.1| Calcium-binding EF-hand family protein isoform 1 [Theobroma cacao] >gi|508717246|gb|EOY09143.1| EF hand family protein, expressed isoform 1 [Theobroma cacao] >gi|508717247|gb|EOY09144.1| Calcium-binding EF-hand family protein isoform 1 [Theobroma cacao]	--	--	--	2.45714e-08	Probable calcium-binding protein CML49 OS=Arabidopsis thaliana GN=CML49 PE=2 SV=1	--	--	--	--	--	--	--	--
c65971_g1	526	1.27344e-52	cyclohexanone monooxygenase [Exophiala dermatitidis NIH/UT8656] >gi|378731585|gb|EHY58044.1| cyclohexanone monooxygenase [Exophiala dermatitidis NIH/UT8656]	--	--	--	4.55569e-25	Cyclopentanone 1,2-monooxygenase OS=Comamonas testosteroni GN=cpnB PE=3 SV=3	Sigma-70 factor, region 1.1	GO:0006355	regulation of transcription, DNA-templated	GO:0004497//GO:0003677	monooxygenase activity//DNA binding	--	--	--
c58837_g2	1472	--	--	--	--	--	--	--	--	--	--	--	--	--	--	--
c42489_g1	858	--	--	--	--	--	--	--	--	--	--	--	--	--	--	--
c105403_g1	271	--	--	--	--	--	--	--	--	--	--	--	--	--	--	--
c20361_g1	1718	3.31887e-45	hypothetical protein DOTSEDRAFT_40928 [Dothistroma septosporum NZE10]	--	--	--	--	--	CorA-like Mg2+ transporter protein	GO:0055085//GO:0030001	transmembrane transport//metal ion transport	GO:0046873	metal ion transmembrane transporter activity	GO:0016020	membrane	--
c6186_g1	566	--	--	--	--	--	--	--	--	--	--	--	--	--	--	--
c100352_g1	290	--	--	--	--	--	--	--	--	--	--	--	--	--	--	--
c40118_g2	244	--	--	--	--	--	--	--	--	--	--	--	--	--	--	--
c79777_g1	230	--	--	--	--	--	--	--	Peroxin-3	GO:0007031	peroxisome organization	--	--	GO:0005779	integral component of peroxisomal membrane	--
c29202_g1	283	--	--	--	--	--	--	--	--	--	--	--	--	--	--	--
c53483_g1	2288	0	hypothetical protein PRUPE_ppa015861mg [Prunus persica] >gi|462415588|gb|EMJ20325.1| hypothetical protein PRUPE_ppa015861mg [Prunus persica]	--	--	flap endonuclease GEN	0	Flap endonuclease GEN-like 1 OS=Arabidopsis thaliana GN=GEN1 PE=2 SV=3	XPG N-terminal domain//XPG I-region	GO:0006281	DNA repair	GO:0004518	nuclease activity	--	--	5'-3' exonuclease
c49873_g1	687	--	--	--	--	--	--	--	--	--	--	--	--	--	--	--
c103807_g1	222	--	--	--	--	--	--	--	--	--	--	--	--	--	--	--
c20671_g2	243	--	--	--	--	--	--	--	--	--	--	--	--	--	--	--
c86654_g1	294	2.60513e-09	DnaJ-domain-containing protein [Sphaerulina musiva SO2202]	--	--	--	--	--	Uncharacterised conserved protein//RNA polymerase III RPC4	GO:0006383//GO:0006206//GO:0006144//GO:0006351//GO:0034477	transcription from RNA polymerase III promoter//pyrimidine nucleobase metabolic process//purine nucleobase metabolic process//transcription, DNA-templated//U6 snRNA 3'-end processing	GO:0003677//GO:0004518//GO:0003899	DNA binding//nuclease activity//DNA-directed RNA polymerase activity	GO:0005666//GO:0005730	DNA-directed RNA polymerase III complex//nucleolus	--
c37364_g1	370	--	--	--	--	--	--	--	--	--	--	--	--	--	--	--
c10078_g1	379	--	--	--	--	--	--	--	--	--	--	--	--	--	--	--
c60148_g1	487	1.89419e-43	Phosphoglycolate phosphatase, partial [Stegodyphus mimosarum]	--	--	pyridoxal phosphatase	3.8085e-37	Pyridoxal phosphate phosphatase OS=Bos taurus GN=PDXP PE=1 SV=1	--	--	--	--	--	--	--	p-Nitrophenyl phosphatase
c80738_g1	201	1.84057e-20	similar to cytochrome P450 monooxygenase [Botrytis cinerea T4]	--	--	--	1.15672e-11	Tryprostatin B 6-hydroxylase OS=Neosartorya fischeri (strain ATCC 1020 / DSM 3700 / FGSC A1164 / NRRL 181) GN=ftmP450-1 PE=3 SV=1	Cytochrome P450	GO:0055114//GO:0006118	oxidation-reduction process//electron transport	GO:0020037//GO:0009055//GO:0004497//GO:0005506//GO:0016705	heme binding//electron carrier activity//monooxygenase activity//iron ion binding//oxidoreductase activity, acting on paired donors, with incorporation or reduction of molecular oxygen	--	--	--
c92004_g1	591	3.29779e-35	PREDICTED: uncharacterized protein LOC104104253 [Nicotiana tomentosiformis]	--	--	--	--	--	--	--	--	--	--	--	--	--
c86662_g1	315	--	--	--	--	--	--	--	--	--	--	--	--	--	--	--
c54103_g1	1864	2.66726e-26	unnamed protein product [Vitis vinifera]	--	--	RNA exonuclease 1	7.97031e-20	Small RNA degrading nuclease 1 OS=Arabidopsis thaliana GN=SDN1 PE=2 SV=1	--	--	--	--	--	--	--	--
c66149_g1	236	1.61605e-27	von Willebrand factor type A [Macrophomina phaseolina MS6]	--	--	--	--	--	DALR domain	GO:0006534//GO:0006423	cysteine metabolic process//cysteinyl-tRNA aminoacylation	GO:0004817//GO:0005524//GO:0000166	cysteine-tRNA ligase activity//ATP binding//nucleotide binding	GO:0005737	cytoplasm	--
c93785_g1	1363	3.91631e-110	hypothetical protein DOTSEDRAFT_29570 [Dothistroma septosporum NZE10]	--	--	--	1.03561e-13	Mediator of RNA polymerase II transcription subunit 18 OS=Yarrowia lipolytica (strain CLIB 122 / E 150) GN=SRB5 PE=3 SV=1	Med18 protein	GO:0006357	regulation of transcription from RNA polymerase II promoter	GO:0001104	RNA polymerase II transcription cofactor activity	GO:0016592	mediator complex	--
c61073_g1	346	--	--	--	--	--	--	--	--	--	--	--	--	--	--	--
c43822_g1	517	--	--	--	--	--	--	--	--	--	--	--	--	--	--	--
c89695_g1	290	8.33437e-10	hypothetical protein V494_06218 [Pseudogymnoascus pannorum VKM F-4513 (FW-928)]	--	--	--	--	--	--	--	--	--	--	--	--	--
c25224_g1	409	--	--	--	--	--	--	--	--	--	--	--	--	--	--	--
c8744_g1	231	--	--	--	--	--	--	--	--	--	--	--	--	--	--	--
c60755_g1	1028	1.99684e-92	hypothetical protein DOTSEDRAFT_71901 [Dothistroma septosporum NZE10]	--	--	--	--	--	--	--	--	--	--	--	--	--
c35832_g1	1710	--	--	--	--	--	--	--	--	--	--	--	--	--	--	--
c51435_g1	1699	2.13686e-66	TPX2 family protein, putative [Theobroma cacao] >gi|508782224|gb|EOY29480.1| TPX2 family protein, putative [Theobroma cacao]	1.67289e-50	PREDICTED: Fragaria vesca subsp. vesca uncharacterized LOC101310775 (LOC101310775), mRNA	--	3.73523e-23	Protein WVD2-like 1 OS=Arabidopsis thaliana GN=WDL1 PE=1 SV=1	--	--	--	--	--	--	--	--
c75200_g1	290	2.15407e-39	glycosyltransferase family 71 protein [Dothistroma septosporum NZE10]	--	--	--	--	--	Mannosyltransferase putative	GO:0006486	protein glycosylation	--	--	--	--	--
c119352_g1	358	--	--	--	--	--	--	--	--	--	--	--	--	--	--	--
c65845_g1	466	2.06287e-49	hypothetical protein W97_07308 [Coniosporium apollinis CBS 100218] >gi|494831749|gb|EON68159.1| hypothetical protein W97_07308 [Coniosporium apollinis CBS 100218]	--	--	--	2.65255e-17	Laccase-1 OS=Botryotinia fuckeliana GN=lcc1 PE=2 SV=3	Multicopper oxidase	GO:0055114	oxidation-reduction process	GO:0016491//GO:0005507	oxidoreductase activity//copper ion binding	--	--	Multicopper oxidases
c79113_g1	223	7.7797e-27	hypothetical protein A1O5_08196 [Cladophialophora psammophila CBS 110553] >gi|589985373|gb|EXJ68404.1| hypothetical protein A1O5_08196 [Cladophialophora psammophila CBS 110553]	--	--	--	1.45282e-12	Uncharacterized methyltransferase C1B3.06c OS=Schizosaccharomyces pombe (strain 972 / ATCC 24843) GN=SPAC1B3.06c PE=3 SV=1	Ribosomal RNA adenine dimethylase//Putative methyltransferase//rRNA small subunit methyltransferase G//Methyltransferase small domain//Mycolic acid cyclopropane synthetase//ubiE/COQ5 methyltransferase family//Protein-L-isoaspartate(D-aspartate) O-methyltransferase (PCMT)	GO:0008610//GO:0009451//GO:0008033//GO:0006464//GO:0046500//GO:0006400//GO:0000154//GO:0006364//GO:0006396//GO:0006479	lipid biosynthetic process//RNA modification//tRNA processing//cellular protein modification process//S-adenosylmethionine metabolic process//tRNA modification//rRNA modification//rRNA processing//RNA processing//protein methylation	GO:0008176//GO:0004719//GO:0000179//GO:0008168//GO:0008649	tRNA (guanine-N7-)-methyltransferase activity//protein-L-isoaspartate (D-aspartate) O-methyltransferase activity//rRNA (adenine-N6,N6-)-dimethyltransferase activity//methyltransferase activity//rRNA methyltransferase activity	GO:0005737	cytoplasm	--
c59135_g1	1143	2.45854e-92	hypothetical protein DOTSEDRAFT_54398 [Dothistroma septosporum NZE10]	1.48275e-29	Neurospora crassa OR74A hypothetical protein NCU09014 partial mRNA	cleavage and polyadenylation specificity factor subunit 5	8.90971e-31	Cleavage and polyadenylation specificity factor subunit 5 OS=Dictyostelium discoideum GN=cpsf5 PE=3 SV=1	Nucleotide hydrolase	GO:0006378	mRNA polyadenylation	GO:0003729	mRNA binding	GO:0005849	mRNA cleavage factor complex	mRNA cleavage factor I subunit
c36056_g1	561	--	--	--	--	--	--	--	--	--	--	--	--	--	--	--
c71871_g1	299	--	--	--	--	--	--	--	--	--	--	--	--	--	--	--
c38630_g2	1699	0	hypothetical protein DOTSEDRAFT_75379 [Dothistroma septosporum NZE10]	0	Arthroderma otae CBS 113480 clathrin heavy chain, mRNA	clathrin heavy chain	1.27018e-172	Clathrin heavy chain OS=Saccharomyces cerevisiae (strain ATCC 204508 / S288c) GN=CHC1 PE=1 SV=1	Tetratricopeptide repeat//Tetratricopeptide repeat//Equine arterivirus Nsp2-type cysteine proteinase//Heme NO binding//Coatomer WD associated region//Region in Clathrin and VPS//Tetratricopeptide repeat//Glycosyltransferase family 10 (fucosyltransferase)	GO:0006886//GO:0016192//GO:0019082//GO:0016032//GO:0006486	intracellular protein transport//vesicle-mediated transport//viral protein processing//viral process//protein glycosylation	GO:0020037//GO:0005198//GO:0008417//GO:0005515	heme binding//structural molecule activity//fucosyltransferase activity//protein binding	GO:0016020//GO:0030117	membrane//membrane coat	Vesicle coat protein clathrin, heavy chain
c55297_g1	868	2.53017e-144	hypothetical protein BAUCODRAFT_450434 [Baudoinia compniacensis UAMH 10762] >gi|449301372|gb|EMC97383.1| hypothetical protein BAUCODRAFT_450434 [Baudoinia compniacensis UAMH 10762]	3.2488e-179	Mycosphaerella graminicola IPO323 glucose-6-phosphate 1-dehydrogenase (G6PD) mRNA, complete cds	glucose-6-phosphate 1-dehydrogenase	2.8438e-138	Glucose-6-phosphate 1-dehydrogenase OS=Aspergillus niger GN=gsdA PE=2 SV=1	Glucose-6-phosphate dehydrogenase, C-terminal domain	GO:0055114//GO:0006006//GO:0006749//GO:0006098	oxidation-reduction process//glucose metabolic process//glutathione metabolic process//pentose-phosphate shunt	GO:0050661//GO:0004345	NADP binding//glucose-6-phosphate dehydrogenase activity	--	--	Glucose-6-phosphate 1-dehydrogenase
c78165_g1	257	1.51561e-44	hypothetical protein MELLADRAFT_61894 [Melampsora larici-populina 98AG31] >gi|328859475|gb|EGG08584.1| hypothetical protein MELLADRAFT_61894 [Melampsora larici-populina 98AG31]	--	--	large subunit ribosomal protein L9e	5.12047e-28	60S ribosomal protein L9-A OS=Schizosaccharomyces pombe (strain 972 / ATCC 24843) GN=rpl9a PE=3 SV=1	'Cold-shock' DNA-binding domain//Ribosomal protein L6	GO:0042254//GO:0006412//GO:0006355	ribosome biogenesis//translation//regulation of transcription, DNA-templated	GO:0003677//GO:0019843//GO:0003735	DNA binding//rRNA binding//structural constituent of ribosome	GO:0005840	ribosome	60S ribosomal protein L9
c121015_g1	247	2.99546e-43	PREDICTED: cellulose synthase-like protein D4-like, partial [Cucumis sativus]	--	--	--	3.31751e-42	Cellulose synthase-like protein D2 OS=Arabidopsis thaliana GN=CSLD2 PE=3 SV=1	Cellulose synthase	GO:0005985//GO:0030244//GO:0005982//GO:0006011	sucrose metabolic process//cellulose biosynthetic process//starch metabolic process//UDP-glucose metabolic process	GO:0016760	cellulose synthase (UDP-forming) activity	GO:0016020	membrane	--
c94813_g1	515	--	--	--	--	--	--	--	--	--	--	--	--	--	--	--
c35033_g1	389	3.89793e-18	PREDICTED: uncharacterized protein LOC104099511, partial [Nicotiana tomentosiformis]	--	--	--	--	--	--	--	--	--	--	--	--	--
c62984_g1	505	1.67647e-103	hypothetical protein DOTSEDRAFT_73886 [Dothistroma septosporum NZE10]	--	--	FKBP12-rapamycin complex-associated protein	4.88252e-59	Phosphatidylinositol 3-kinase tor2 OS=Schizosaccharomyces pombe (strain 972 / ATCC 24843) GN=tor2 PE=1 SV=2	FAT domain	--	--	GO:0005515	protein binding	--	--	DNA-dependent protein kinase
c42553_g2	269	--	--	--	--	--	--	--	--	--	--	--	--	--	--	--
c86452_g1	283	--	--	--	--	--	--	--	--	--	--	--	--	--	--	--
c122385_g1	208	1.35653e-20	hypothetical protein COCHEDRAFT_1185560 [Bipolaris maydis C5] >gi|477586823|gb|ENI03906.1| hypothetical protein COCC4DRAFT_171484 [Bipolaris maydis ATCC 48331]	--	--	--	--	--	--	--	--	--	--	--	--	--
c52752_g1	1408	2.2579e-121	hypothetical protein JCGZ_23955 [Jatropha curcas]	--	--	--	2.55629e-92	Transcription factor GTE1 OS=Arabidopsis thaliana GN=GTE1 PE=2 SV=1	Bromodomain//DmpG-like communication domain	GO:0019439	aromatic compound catabolic process	GO:0005515//GO:0016833	protein binding//oxo-acid-lyase activity	--	--	Transcription initiation factor TFIID, subunit BDF1 and related bromodomain proteins
c105430_g1	497	3.06186e-71	hypothetical protein DOTSEDRAFT_54671 [Dothistroma septosporum NZE10]	--	--	medium-chain acyl-CoA synthetase	3.37503e-18	Acyl-coenzyme A synthetase ACSM1, mitochondrial OS=Homo sapiens GN=ACSM1 PE=2 SV=1	AMP-binding enzyme	GO:0008152	metabolic process	GO:0003824	catalytic activity	--	--	--
c27779_g2	1373	--	--	--	--	--	--	--	--	--	--	--	--	--	--	--
c70371_g1	247	--	--	--	--	--	--	--	--	--	--	--	--	--	--	--
c91392_g1	1642	0	hypothetical protein DOTSEDRAFT_72265 [Dothistroma septosporum NZE10]	3.57223e-32	Oryza sativa Japonica Group cDNA clone:002-165-E05, full insert sequence	ubiquitin conjugation factor E4 B	3.01442e-97	Ubiquitin conjugation factor E4 OS=Schizosaccharomyces pombe (strain 972 / ATCC 24843) GN=ufd2 PE=2 SV=1	U-box domain//Cytochrome C'//Ubiquitin elongating factor core	GO:0006118//GO:0016567//GO:0006511	electron transport//protein ubiquitination//ubiquitin-dependent protein catabolic process	GO:0005506//GO:0009055//GO:0020037//GO:0034450//GO:0004842	iron ion binding//electron carrier activity//heme binding//ubiquitin-ubiquitin ligase activity//ubiquitin-protein transferase activity	GO:0000151	ubiquitin ligase complex	Ubiquitin fusion degradation protein-2
c13830_g1	310	--	--	--	--	--	--	--	--	--	--	--	--	--	--	--
c115472_g1	1218	0	hypothetical protein DOTSEDRAFT_103364, partial [Dothistroma septosporum NZE10]	--	--	sorting nexin-4	6.92533e-175	Sorting nexin-4 OS=Neosartorya fumigata (strain ATCC MYA-4609 / Af293 / CBS 101355 / FGSC A1100) GN=snx4 PE=3 SV=1	BAR domain//PX domain	--	--	GO:0035091//GO:0005515	phosphatidylinositol binding//protein binding	GO:0005737	cytoplasm	Membrane coat complex Retromer, subunit VPS5/SNX1, Sorting nexins, and related PX domain-containing proteins
c101352_g1	223	5.44517e-30	phospho-2-dehydro-3-deoxyheptonate aldolase, partial [Colletotrichum higginsianum]	--	--	3-deoxy-7-phosphoheptulonate synthase	2.79217e-19	Phospho-2-dehydro-3-deoxyheptonate aldolase, phenylalanine-inhibited OS=Candida albicans GN=ARO3 PE=2 SV=1	--	--	--	--	--	--	--	--
c25544_g1	254	--	--	--	--	--	--	--	--	--	--	--	--	--	--	--
c58523_g3	316	--	--	--	--	--	--	--	--	--	--	--	--	--	--	--
c56881_g3	685	--	--	--	--	--	--	--	--	--	--	--	--	--	--	--
c75392_g1	333	--	--	--	--	--	--	--	--	--	--	--	--	--	--	--
c57580_g1	656	--	--	--	--	--	--	--	--	--	--	--	--	--	--	--
c98815_g1	226	--	--	--	--	--	--	--	--	--	--	--	--	--	--	--
c10718_g1	239	4.53737e-24	hypothetical protein BAUCODRAFT_570655 [Baudoinia compniacensis UAMH 10762] >gi|449295944|gb|EMC91965.1| hypothetical protein BAUCODRAFT_570655 [Baudoinia compniacensis UAMH 10762]	--	--	--	--	--	--	--	--	--	--	--	--	--
c92692_g1	216	--	--	--	--	--	--	--	--	--	--	--	--	--	--	--
c93890_g1	664	8.15579e-147	hypothetical protein DOTSEDRAFT_77530 [Dothistroma septosporum NZE10]	--	--	--	--	--	--	--	--	--	--	--	--	--
c11714_g1	226	--	--	--	--	--	--	--	--	--	--	--	--	--	--	--
c78352_g1	211	--	--	--	--	--	--	--	--	--	--	--	--	--	--	--
c14290_g1	276	--	--	--	--	--	--	--	--	--	--	--	--	--	--	--
c31001_g1	479	--	--	--	--	--	--	--	--	--	--	--	--	--	--	--
c93680_g1	257	--	--	--	--	--	--	--	DNA binding protein S1FA	GO:0006355	regulation of transcription, DNA-templated	GO:0003677	DNA binding	GO:0005634	nucleus	--
c64209_g1	234	--	--	--	--	--	--	--	--	--	--	--	--	--	--	--
c29020_g1	237	--	--	--	--	--	--	--	--	--	--	--	--	--	--	--
c30573_g1	759	--	--	--	--	--	--	--	Hairy Orange	GO:0006355	regulation of transcription, DNA-templated	GO:0003677	DNA binding	--	--	--
c89778_g1	240	--	--	--	--	--	--	--	--	--	--	--	--	--	--	--
c49719_g1	698	--	--	--	--	--	--	--	--	--	--	--	--	--	--	--
c102489_g1	332	1.30444e-29	hypothetical protein SNOG_14979 [Phaeosphaeria nodorum SN15] >gi|160704989|gb|EAT77522.2| hypothetical protein SNOG_14979 [Phaeosphaeria nodorum SN15]	--	--	--	--	--	--	--	--	--	--	--	--	--
c12355_g1	760	--	--	--	--	--	--	--	--	--	--	--	--	--	--	--
c37089_g1	225	--	--	--	--	--	--	--	--	--	--	--	--	--	--	--
c32080_g1	375	2.80456e-51	hypothetical protein BAUCODRAFT_80578 [Baudoinia compniacensis UAMH 10762] >gi|449295449|gb|EMC91471.1| hypothetical protein BAUCODRAFT_80578 [Baudoinia compniacensis UAMH 10762]	--	--	--	3.53851e-11	Uncharacterized transporter C11D3.18C OS=Schizosaccharomyces pombe (strain 972 / ATCC 24843) GN=SPAC11D3.18c PE=3 SV=1	Major Facilitator Superfamily	GO:0055085	transmembrane transport	--	--	GO:0016021	integral component of membrane	--
c59749_g1	329	--	--	--	--	--	--	--	--	--	--	--	--	--	--	--
c22558_g1	305	8.03096e-60	hypothetical protein DOTSEDRAFT_72422 [Dothistroma septosporum NZE10]	--	--	--	1.16673e-32	Putative mitochondrial translation system component PET127 OS=Saccharomyces cerevisiae (strain ATCC 204508 / S288c) GN=PET127 PE=1 SV=2	--	--	--	--	--	--	--	--
c84712_g1	277	4.72055e-40	hypothetical protein DOTSEDRAFT_166018 [Dothistroma septosporum NZE10]	--	--	--	--	--	Elongator subunit Iki1	GO:0006355	regulation of transcription, DNA-templated	--	--	--	--	--
c18313_g1	234	2.22858e-33	PREDICTED: uncharacterized protein LOC103342989 [Prunus mume]	--	--	--	--	--	--	--	--	--	--	--	--	--
c100126_g1	249	2.88679e-16	similar to PCI domain containing protein [Leptosphaeria maculans JN3] >gi|312217167|emb|CBX97116.1| similar to PCI domain containing protein [Leptosphaeria maculans JN3]	--	--	--	1.16245e-09	Eukaryotic translation initiation factor 3 subunit M OS=Phaeosphaeria nodorum (strain SN15 / ATCC MYA-4574 / FGSC 10173) GN=SNOG_03517 PE=3 SV=2	--	--	--	--	--	--	--	--
c83660_g1	310	5.42445e-24	PREDICTED: uncharacterized protein LOC103454211 [Malus domestica]	--	--	--	--	--	Reverse transcriptase (RNA-dependent DNA polymerase)	GO:0006278	RNA-dependent DNA replication	GO:0003723//GO:0003964	RNA binding//RNA-directed DNA polymerase activity	--	--	--
c118500_g1	1087	2.97095e-137	hypothetical protein DOTSEDRAFT_70593 [Dothistroma septosporum NZE10]	--	--	--	1.90168e-18	Nucleoporin nsp1 OS=Schizosaccharomyces pombe (strain 972 / ATCC 24843) GN=nsp1 PE=1 SV=1	Laminin Domain II//Fibrinogen alpha/beta chain family//Not1 N-terminal domain, CCR4-Not complex component//Autophagy protein Apg6//Growth-arrest specific micro-tubule binding//Tho complex subunit 7//IQ calmodulin-binding motif//Leucine-rich repeats of kinetochore protein Cenp-F/LEK1//Nsp1-like C-terminal region//V-type ATPase 116kDa subunit family	GO:0015991//GO:0006914//GO:0007165//GO:0030168//GO:0051258//GO:0006397//GO:0015992//GO:0006355//GO:0048870//GO:0007155	ATP hydrolysis coupled proton transport//autophagy//signal transduction//platelet activation//protein polymerization//mRNA processing//proton transport//regulation of transcription, DNA-templated//cell motility//cell adhesion	GO:0008134//GO:0015078//GO:0045502//GO:0042803//GO:0030674//GO:0005102//GO:0017056//GO:0005515	transcription factor binding//hydrogen ion transmembrane transporter activity//dynein binding//protein homodimerization activity//protein binding, bridging//receptor binding//structural constituent of nuclear pore//protein binding	GO:0005634//GO:0005643//GO:0030286//GO:0005577//GO:0000445//GO:0005604//GO:0005667//GO:0031514//GO:0033179	nucleus//nuclear pore//dynein complex//fibrinogen complex//THO complex part of transcription export complex//basement membrane//transcription factor complex//motile cilium//proton-transporting V-type ATPase, V0 domain	Nuclear porin
c115524_g1	628	--	--	--	--	--	--	--	--	--	--	--	--	--	--	--
c50965_g1	1526	1.59785e-120	PREDICTED: 1-acyl-sn-glycerol-3-phosphate acyltransferase 1, chloroplastic-like [Vitis vinifera]	8.70854e-73	Ricinus communis 1-acyl-sn-glycerol-3-phosphate acyltransferase, putative, mRNA	1-acyl-sn-glycerol-3-phosphate acyltransferase	5.42978e-110	1-acyl-sn-glycerol-3-phosphate acyltransferase 1, chloroplastic OS=Arabidopsis thaliana GN=LPAT1 PE=2 SV=1	Acyltransferase	GO:0008152	metabolic process	GO:0016746	transferase activity, transferring acyl groups	--	--	1-acyl-sn-glycerol-3-phosphate acyltransferase
c20767_g1	295	--	--	--	--	--	--	--	--	--	--	--	--	--	--	--
c23608_g1	1321	--	--	--	--	--	--	--	ATP synthase F1 beta subunit	GO:0006200//GO:0006754	ATP catabolic process//ATP biosynthetic process	GO:0005524//GO:0016887	ATP binding//ATPase activity	GO:0000275	mitochondrial proton-transporting ATP synthase complex, catalytic core F(1)	--
c94082_g1	246	--	--	--	--	--	--	--	--	--	--	--	--	--	--	--
c73329_g1	338	--	--	--	--	--	--	--	--	--	--	--	--	--	--	--
c110281_g1	213	--	--	--	--	--	--	--	Sex peptide (SP) family	GO:0046008//GO:0007165	regulation of female receptivity, post-mating//signal transduction	GO:0005179	hormone activity	GO:0005576	extracellular region	--
c33525_g1	1442	9.2477e-135	hypothetical protein DOTSEDRAFT_33777 [Dothistroma septosporum NZE10]	--	--	--	5.27546e-30	Protein FDD123 OS=Trametes versicolor GN=FDD123 PE=2 SV=1	Late cornified envelope//Na+/H+ antiporter family//Bacteriorhodopsin-like protein	GO:0008544//GO:0006811	epidermis development//ion transport	GO:0005216	ion channel activity	GO:0016021//GO:0016020	integral component of membrane//membrane	--
c48603_g2	225	--	--	--	--	--	--	--	--	--	--	--	--	--	--	--
c120835_g1	211	2.65785e-14	hypothetical protein M436DRAFT_74055 [Aureobasidium pullulans var. namibiae CBS 147.97]	--	--	--	--	--	--	--	--	--	--	--	--	--
c37123_g1	421	--	--	--	--	--	--	--	Major surface antigen from hepadnavirus	GO:0016032	viral process	--	--	--	--	--
c72849_g1	294	5.99061e-07	hypothetical protein SEPMUDRAFT_147613 [Sphaerulina musiva SO2202]	--	--	--	--	--	--	--	--	--	--	--	--	--
c70478_g1	250	--	--	--	--	--	--	--	--	--	--	--	--	--	--	--
c14587_g1	246	--	--	--	--	--	--	--	--	--	--	--	--	--	--	--
c100674_g1	230	--	--	--	--	--	--	--	--	--	--	--	--	--	--	--
c103893_g1	392	4.2675e-53	PREDICTED: very long-chain specific acyl-CoA dehydrogenase, mitochondrial-like [Megachile rotundata]	--	--	very long chain acyl-CoA dehydrogenase	5.86699e-41	Very long-chain specific acyl-CoA dehydrogenase, mitochondrial OS=Rattus norvegicus GN=Acadvl PE=1 SV=1	Acyl-CoA dehydrogenase, C-terminal domain//Acyl-CoA dehydrogenase, C-terminal domain	GO:0055114	oxidation-reduction process	GO:0016627//GO:0016491	oxidoreductase activity, acting on the CH-CH group of donors//oxidoreductase activity	--	--	Very-long-chain acyl-CoA dehydrogenase
c77557_g1	226	--	--	--	--	--	--	--	--	--	--	--	--	--	--	--
c6547_g1	239	5.10026e-21	PREDICTED: putative potassium transporter 12 [Malus domestica]	--	--	--	1.5296e-19	Uncharacterized mitochondrial protein AtMg00820 OS=Arabidopsis thaliana GN=AtMg00820 PE=4 SV=1	--	--	--	--	--	--	--	--
c35210_g1	348	--	--	--	--	--	--	--	--	--	--	--	--	--	--	--
c100769_g1	211	--	--	--	--	--	--	--	--	--	--	--	--	--	--	--
c47011_g1	911	8.99173e-81	hypothetical protein EUGRSUZ_B03429 [Eucalyptus grandis]	--	--	--	2.26301e-16	Ran guanine nucleotide release factor OS=Mus musculus GN=Rangrf PE=1 SV=1	RNA polymerases M/15 Kd subunit	GO:0006351//GO:0006206//GO:0006144	transcription, DNA-templated//pyrimidine nucleobase metabolic process//purine nucleobase metabolic process	GO:0003899//GO:0003677	DNA-directed RNA polymerase activity//DNA binding	GO:0005730	nucleolus	RAN guanine nucleotide release factor
c40396_g1	1842	3.01343e-84	hypothetical protein JCGZ_12075 [Jatropha curcas]	1.88198e-25	Ricinus communis Transmembrane emp24 domain-containing protein 10 precursor, putative, mRNA	--	3.17972e-80	Transmembrane emp24 domain-containing protein p24delta3 OS=Arabidopsis thaliana GN=At1g09580 PE=1 SV=1	emp24/gp25L/p24 family/GOLD	GO:0006810	transport	--	--	GO:0016021	integral component of membrane	emp24/gp25L/p24 family of membrane trafficking proteins
c106959_g1	238	3.867e-07	mitochondrial import receptor subunit (tom40), putative [Byssochlamys spectabilis No. 5]	--	--	--	--	--	--	--	--	--	--	--	--	--
c33302_g1	388	1.56367e-49	hypothetical protein DOTSEDRAFT_71051 [Dothistroma septosporum NZE10]	--	--	--	1.23712e-06	Uncharacterized protein L612 OS=Acanthamoeba polyphaga mimivirus GN=MIMI_L612 PE=1 SV=1	AraC-like ligand binding domain//Cupin	GO:0006355	regulation of transcription, DNA-templated	GO:0045735	nutrient reservoir activity	--	--	--
c93183_g1	412	4.4258e-31	hypothetical protein PFICI_10754 [Pestalotiopsis fici W106-1] >gi|573057005|gb|ETS76880.1| hypothetical protein PFICI_10754 [Pestalotiopsis fici W106-1]	--	--	--	--	--	--	--	--	--	--	--	--	--
c45863_g2	697	--	--	--	--	--	--	--	--	--	--	--	--	--	--	--
c57689_g1	389	--	--	--	--	--	--	--	--	--	--	--	--	--	--	--
c107113_g1	367	1.75164e-43	Stress response protein-like protein [Acremonium chrysogenum ATCC 11550]	--	--	--	--	--	--	--	--	--	--	--	--	--
c5892_g1	463	1.05285e-07	hypothetical protein ACRE_071010 [Acremonium chrysogenum ATCC 11550]	--	--	--	--	--	--	--	--	--	--	--	--	--
c58101_g1	1357	--	--	--	--	--	--	--	--	--	--	--	--	--	--	--
c19409_g2	1290	8.3115e-116	hypothetical protein BAUCODRAFT_68459 [Baudoinia compniacensis UAMH 10762] >gi|449301060|gb|EMC97071.1| hypothetical protein BAUCODRAFT_68459 [Baudoinia compniacensis UAMH 10762]	--	--	UDPglucose 6-dehydrogenase	1.05066e-64	UDP-glucose 6-dehydrogenase 5 OS=Oryza sativa subsp. japonica GN=UGD5 PE=2 SV=1	Pertussis toxin, subunit 1//TrkA-N domain//UDP-glucose/GDP-mannose dehydrogenase family, NAD binding domain//Pyridine nucleotide-disulphide oxidoreductase//3-hydroxyacyl-CoA dehydrogenase, NAD binding domain//UDP-glucose/GDP-mannose dehydrogenase family, central domain//Chromo shadow domain//FAD dependent oxidoreductase//Ketopantoate reductase PanE/ApbA//Methyltransferase small domain//ThiF famil…	GO:0006633//GO:0006574//GO:0006568//GO:0006631//GO:0009405//GO:0015940//GO:0006550//GO:0006552//GO:0006554//GO:0006813//GO:0018874//GO:0055114	fatty acid biosynthetic process//valine catabolic process//tryptophan metabolic process//fatty acid metabolic process//pathogenesis//pantothenate biosynthetic process//isoleucine catabolic process//leucine catabolic process//lysine catabolic process//potassium ion transport//benzoate metabolic process//oxidation-reduction process	GO:0003824//GO:0008677//GO:0008168//GO:0003857//GO:0051287//GO:0050660//GO:0016491//GO:0016616//GO:0003950	catalytic activity//2-dehydropantoate 2-reductase activity//methyltransferase activity//3-hydroxyacyl-CoA dehydrogenase activity//NAD binding//flavin adenine dinucleotide binding//oxidoreductase activity//oxidoreductase activity, acting on the CH-OH group of donors, NAD or NADP as acceptor//NAD+ ADP-ribosyltransferase activity	GO:0005634//GO:0005576	nucleus//extracellular region	--
c69872_g1	783	2.01191e-104	hypothetical protein DOTSEDRAFT_69881 [Dothistroma septosporum NZE10]	--	--	fatty acid amide hydrolase	3.89995e-24	Putative amidase C550.07 OS=Schizosaccharomyces pombe (strain 972 / ATCC 24843) GN=SPCC550.07 PE=3 SV=1	Amidase	--	--	GO:0016884	carbon-nitrogen ligase activity, with glutamine as amido-N-donor	--	--	Amidases
c61353_g1	272	--	--	--	--	--	--	--	--	--	--	--	--	--	--	--
c97540_g1	260	--	--	--	--	--	--	--	--	--	--	--	--	--	--	--
c90192_g1	221	--	--	--	--	--	--	--	--	--	--	--	--	--	--	--
c55017_g2	2024	1.76796e-135	unnamed protein product [Vitis vinifera]	--	--	--	--	--	RasGEF N-terminal motif	GO:0051056//GO:0043087	regulation of small GTPase mediated signal transduction//regulation of GTPase activity	GO:0005085	guanyl-nucleotide exchange factor activity	GO:0005622	intracellular	--
c83671_g1	464	3.56508e-28	hypothetical protein V502_10345 [Pseudogymnoascus pannorum VKM F-4520 (FW-2644)]	--	--	--	--	--	Major Facilitator Superfamily//Sugar (and other) transporter	GO:0055085	transmembrane transport	GO:0022857	transmembrane transporter activity	GO:0016021	integral component of membrane	--
c59390_g1	203	--	--	--	--	--	--	--	--	--	--	--	--	--	--	--
c64157_g1	418	--	--	--	--	--	--	--	Oligosaccharyltransferase 48 kDa subunit beta//Sec-independent protein translocase protein (TatC)	GO:0018279	protein N-linked glycosylation via asparagine	GO:0004579	dolichyl-diphosphooligosaccharide-protein glycotransferase activity	GO:0016021//GO:0005789//GO:0008250	integral component of membrane//endoplasmic reticulum membrane//oligosaccharyltransferase complex	--
c87544_g1	205	1.02149e-24	pentatricopeptide repeat protein [Metarhizium acridum CQMa 102] >gi|322701687|gb|EFY93436.1| pentatricopeptide repeat protein [Metarhizium acridum CQMa 102]	--	--	--	7.21237e-09	Pentatricopeptide repeat-containing protein 5, mitochondrial OS=Schizosaccharomyces pombe (strain 972 / ATCC 24843) GN=ppr5 PE=4 SV=2	--	--	--	--	--	--	--	--
c60217_g1	241	--	--	--	--	--	--	--	--	--	--	--	--	--	--	--
c69652_g1	2018	2.60664e-164	hypothetical protein DOTSEDRAFT_25212 [Dothistroma septosporum NZE10]	--	--	--	--	--	3-beta hydroxysteroid dehydrogenase/isomerase family//Semialdehyde dehydrogenase, NAD binding domain//NAD dependent epimerase/dehydratase family	GO:0044237//GO:0008209//GO:0008207//GO:0055114//GO:0008210//GO:0006694	cellular metabolic process//androgen metabolic process//C21-steroid hormone metabolic process//oxidation-reduction process//estrogen metabolic process//steroid biosynthetic process	GO:0050662//GO:0003854//GO:0003824//GO:0016620//GO:0051287//GO:0016616	coenzyme binding//3-beta-hydroxy-delta5-steroid dehydrogenase activity//catalytic activity//oxidoreductase activity, acting on the aldehyde or oxo group of donors, NAD or NADP as acceptor//NAD binding//oxidoreductase activity, acting on the CH-OH group of donors, NAD or NADP as acceptor	--	--	--
c46517_g1	615	--	--	--	--	--	--	--	Hepatitis core protein, putative zinc finger	GO:0009405	pathogenesis	GO:0005198	structural molecule activity	--	--	--
c31741_g1	327	--	--	--	--	--	--	--	--	--	--	--	--	--	--	--
c15719_g1	320	--	--	--	--	--	--	--	--	--	--	--	--	--	--	--
c103145_g1	400	--	--	--	--	--	--	--	--	--	--	--	--	--	--	--
c19094_g1	559	--	--	--	--	--	--	--	--	--	--	--	--	--	--	--
c121233_g1	248	3.48352e-16	hypothetical protein MYCGRDRAFT_84119 [Zymoseptoria tritici IPO323] >gi|339476490|gb|EGP91581.1| hypothetical protein MYCGRDRAFT_84119 [Zymoseptoria tritici IPO323]	--	--	--	--	--	--	--	--	--	--	--	--	--
c70967_g1	425	--	--	--	--	--	--	--	--	--	--	--	--	--	--	--
c80935_g1	329	3.02643e-64	hypothetical protein A1O9_00428 [Exophiala aquamarina CBS 119918]	--	--	cathepsin A (carboxypeptidase C)	7.98397e-63	Carboxypeptidase Y homolog A OS=Botryotinia fuckeliana (strain B05.10) GN=CPYA PE=3 SV=1	Serine carboxypeptidase	GO:0006508	proteolysis	GO:0004185	serine-type carboxypeptidase activity	--	--	Serine carboxypeptidases (lysosomal cathepsin A)
c48422_g1	534	2.96186e-10	Xylem serine proteinase [Medicago truncatula] >gi|355498824|gb|AES80027.1| subtilisin-like serine protease [Medicago truncatula]	--	--	--	--	--	KRAB box	GO:0006355//GO:0008152	regulation of transcription, DNA-templated//metabolic process	GO:0003676//GO:0008236	nucleic acid binding//serine-type peptidase activity	GO:0005622	intracellular	--
c33722_g1	3134	0	hypothetical protein DOTSEDRAFT_137534 [Dothistroma septosporum NZE10]	--	--	--	2.36687e-42	SWI/SNF chromatin-remodeling complex subunit sol1 OS=Schizosaccharomyces pombe (strain 972 / ATCC 24843) GN=sol1 PE=1 SV=1	ARID/BRIGHT DNA binding domain	--	--	GO:0003677	DNA binding	GO:0005622	intracellular	SWI-SNF chromatin-remodeling complex protein
c113352_g1	1107	0	hypothetical protein DOTSEDRAFT_69974 [Dothistroma septosporum NZE10]	--	--	--	1.92485e-57	Uncharacterized WD repeat-containing protein C3H5.08c OS=Schizosaccharomyces pombe (strain 972 / ATCC 24843) GN=SPAC3H5.08c PE=1 SV=2	WD domain, G-beta repeat	--	--	GO:0005515	protein binding	--	--	WD40 repeat-containing protein
c59649_g1	475	--	--	--	--	--	--	--	--	--	--	--	--	--	--	--
c92684_g1	388	--	--	--	--	--	--	--	--	--	--	--	--	--	--	--
c35166_g1	295	--	--	--	--	--	--	--	--	--	--	--	--	--	--	--
c120362_g1	473	--	--	--	--	--	--	--	--	--	--	--	--	--	--	--
c92511_g1	259	--	--	--	--	--	--	--	--	--	--	--	--	--	--	--
c52564_g2	321	--	--	--	--	--	--	--	--	--	--	--	--	--	--	--
c41514_g1	306	--	--	--	--	--	--	--	--	--	--	--	--	--	--	--
c76743_g1	427	--	--	--	--	--	--	--	--	--	--	--	--	--	--	--
c118065_g1	220	1.35432e-08	PREDICTED: uncharacterized protein LOC103707131 [Phoenix dactylifera]	--	--	--	--	--	--	--	--	--	--	--	--	--
c94905_g1	246	--	--	--	--	--	--	--	--	--	--	--	--	--	--	--
c89362_g1	218	--	--	--	--	--	--	--	--	--	--	--	--	--	--	--
c121529_g1	475	1.33117e-84	hypothetical protein DOTSEDRAFT_159722 [Dothistroma septosporum NZE10]	--	--	--	2.37612e-08	DNA excision repair protein ckn1 OS=Schizosaccharomyces pombe (strain 972 / ATCC 24843) GN=ckn1 PE=1 SV=1	WD domain, G-beta repeat	--	--	GO:0005515	protein binding	--	--	Transcription-coupled repair protein CSA, contains WD40 domain
c97840_g1	250	--	--	--	--	--	--	--	Eco47II restriction endonuclease	GO:0009307//GO:0006308	DNA restriction-modification system//DNA catabolic process	GO:0009036//GO:0003677	Type II site-specific deoxyribonuclease activity//DNA binding	GO:0009359	Type II site-specific deoxyribonuclease complex	--
c114878_g1	225	1.9939e-45	hypothetical protein BAUCODRAFT_487796 [Baudoinia compniacensis UAMH 10762] >gi|449300709|gb|EMC96721.1| hypothetical protein BAUCODRAFT_487796 [Baudoinia compniacensis UAMH 10762]	--	--	serine/threonine-protein phosphatase 5	1.75719e-36	Serine/threonine-protein phosphatase T OS=Schizosaccharomyces pombe (strain 972 / ATCC 24843) GN=ppt1 PE=3 SV=2	Calcineurin-like phosphoesterase	--	--	GO:0016787	hydrolase activity	--	--	Serine-threonine phosphatase 2A, catalytic subunit
c90238_g1	215	--	--	--	--	--	--	--	--	--	--	--	--	--	--	--
c97152_g1	598	1.00152e-42	hypothetical protein DOTSEDRAFT_22768 [Dothistroma septosporum NZE10]	--	--	--	--	--	Protein kinase domain//Protein tyrosine kinase	GO:0006468	protein phosphorylation	GO:0005524//GO:0004672	ATP binding//protein kinase activity	--	--	--
c84619_g1	216	--	--	--	--	--	--	--	--	--	--	--	--	--	--	--
c78746_g1	207	6.70073e-28	glycoside hydrolase/deacetylase [Trametes versicolor FP-101664 SS1] >gi|392568762|gb|EIW61936.1| glycoside hydrolase/deacetylase [Trametes versicolor FP-101664 SS1]	--	--	--	4.69134e-06	Chitin deacetylase OS=Cryptococcus neoformans var. neoformans serotype D (strain B-3501A) GN=MP 84 PE=3 SV=1	--	--	--	--	--	--	--	--
c116790_g1	310	8.71937e-54	hypothetical protein MYCFIDRAFT_113897, partial [Pseudocercospora fijiensis CIRAD86] >gi|452984857|gb|EME84614.1| hypothetical protein MYCFIDRAFT_113897, partial [Pseudocercospora fijiensis CIRAD86]	2.20735e-37	Neurospora crassa OR74A hypothetical protein partial mRNA	midasin	8.93023e-37	Midasin OS=Schizosaccharomyces pombe (strain 972 / ATCC 24843) GN=mdn1 PE=1 SV=1	--	--	--	--	--	--	--	AAA ATPase containing von Willebrand factor type A (vWA) domain
c34081_g1	253	2.57355e-25	hypothetical protein VITISV_012059 [Vitis vinifera]	--	--	--	9.2872e-20	Retrovirus-related Pol polyprotein from transposon TNT 1-94 OS=Nicotiana tabacum PE=2 SV=1	--	--	--	--	--	--	--	--
c39918_g2	1316	1.71152e-32	hypothetical protein AALP_AA3G106900 [Arabis alpina]	--	--	--	--	--	--	--	--	--	--	--	--	--
c120698_g1	259	2.53717e-41	Catalase-peroxidase [Endocarpon pusillum Z07020] >gi|539438406|gb|ERF74117.1| Catalase-peroxidase [Endocarpon pusillum Z07020]	1.12383e-09	Rhodopseudomonas palustris BisB18, complete genome	catalase-peroxidase	6.15852e-39	Catalase-peroxidase OS=Podospora anserina (strain S / ATCC MYA-4624 / DSM 980 / FGSC 10383) GN=katG PE=3 SV=1	Peroxidase	GO:0006804//GO:0055114//GO:0006979	peroxidase reaction//oxidation-reduction process//response to oxidative stress	GO:0020037//GO:0004601	heme binding//peroxidase activity	--	--	--
c48272_g1	707	5.70151e-94	hypothetical protein EUGRSUZ_H02959 [Eucalyptus grandis]	1.04138e-108	PREDICTED: Solanum lycopersicum 60S ribosomal protein L23-like (LOC101263520), mRNA	large subunit ribosomal protein L23e	6.80104e-94	60S ribosomal protein L23 OS=Arabidopsis thaliana GN=RPL23A PE=2 SV=3	Ribosomal protein L14p/L23e	GO:0042254//GO:0006412	ribosome biogenesis//translation	GO:0003735	structural constituent of ribosome	GO:0005840	ribosome	60S ribosomal protein L14/L17/L23
c79229_g1	204	--	--	--	--	--	--	--	--	--	--	--	--	--	--	--
c69467_g1	589	1.40723e-92	hypothetical protein COCSADRAFT_210099 [Bipolaris sorokiniana ND90Pr] >gi|451856151|gb|EMD69442.1| hypothetical protein COCSADRAFT_210099 [Bipolaris sorokiniana ND90Pr]	3.13375e-98	Pyrenophora teres f. teres 0-1 hypothetical protein, mRNA	MFS transporter, SHS family, lactate transporter	6.5121e-16	Carboxylic acid transporter protein homolog OS=Saccharomyces cerevisiae (strain ATCC 204508 / S288c) GN=JEN1 PE=1 SV=1	Major Facilitator Superfamily//Sugar (and other) transporter	GO:0055085	transmembrane transport	GO:0022857	transmembrane transporter activity	GO:0016021	integral component of membrane	--
c94812_g1	270	--	--	--	--	--	--	--	--	--	--	--	--	--	--	--
c48843_g1	1587	9.44941e-134	PREDICTED: putative methylesterase 11, chloroplastic [Prunus mume]	3.2602e-72	PREDICTED: Vitis vinifera probable esterase At1g33990-like (LOC100262720), mRNA	--	2.01368e-124	Putative methylesterase 15, chloroplastic OS=Arabidopsis thaliana GN=MES15 PE=2 SV=1	PGAP1-like protein	GO:0006505//GO:0006886	GPI anchor metabolic process//intracellular protein transport	GO:0016788	hydrolase activity, acting on ester bonds	--	--	--
c82725_g1	269	4.33601e-35	Aldo/keto reductase [Aureobasidium pullulans EXF-150]	--	--	potassium voltage-gated channel Shaker-related subfamily A, beta member 3	2.37241e-15	Probable voltage-gated potassium channel subunit beta OS=Oryza sativa subsp. japonica GN=KOB1 PE=1 SV=2	--	--	--	--	--	--	--	Voltage-gated shaker-like K+ channel, subunit beta/KCNAB
c104041_g1	323	3.77856e-15	hypothetical protein FOXB_17613 [Fusarium oxysporum Fo5176]	--	--	--	--	--	hAT family C-terminal dimerisation region	--	--	GO:0046983	protein dimerization activity	--	--	--
c72727_g1	213	4.29403e-18	major facilitator superfamily transporter [Beauveria bassiana ARSEF 2860] >gi|400602425|gb|EJP70027.1| major facilitator superfamily transporter [Beauveria bassiana ARSEF 2860]	--	--	--	8.89547e-14	UNC93-like protein C922.05c OS=Schizosaccharomyces pombe (strain 972 / ATCC 24843) GN=SPAC922.05c PE=3 SV=1	--	--	--	--	--	--	--	--
c82846_g1	453	--	--	--	--	--	--	--	--	--	--	--	--	--	--	--
c107616_g1	565	1.2873e-15	hypothetical protein MYCFIDRAFT_43498 [Pseudocercospora fijiensis CIRAD86] >gi|452979113|gb|EME78876.1| hypothetical protein MYCFIDRAFT_43498 [Pseudocercospora fijiensis CIRAD86]	--	--	--	--	--	--	--	--	--	--	--	--	--
c78001_g1	354	3.19783e-55	hypothetical protein DOTSEDRAFT_71219 [Dothistroma septosporum NZE10]	--	--	--	1.23493e-07	Stress-activated map kinase-interacting protein 1 OS=Schizosaccharomyces pombe (strain 972 / ATCC 24843) GN=sin1 PE=1 SV=1	--	--	--	--	--	--	--	--
c109181_g1	328	--	--	--	--	--	--	--	--	--	--	--	--	--	--	--
c44712_g1	496	--	--	--	--	--	--	--	--	--	--	--	--	--	--	--
[truncated: 63,795 more rows]
