# Supplementary material for: High-resolution transcript profiling reveals shoot abscission process of spruce dwarf mistletoe Arceuthobium sichuanense in response to ethephon
Source: Sci Rep. 2016 Dec 12;6:38889. doi: 10.1038/srep38889 (PMC5151019; doi:10.1038/srep38889)
Supplement: Supplementary Dataset 2 [file srep38889-s3.xls]

## Sheet: GO_classification
GO ID (Lev1)	GO Term (Lev1)	GO ID (Lev2)	GO Term (Lev2)	GO ID (Lev3)	GO Term (Lev3)	GO ID (Lev4)	GO Term (Lev4)	Gene Number	Gene List
GO:0005575	Cellular Component	GO:0005576	extracellular region	GO:0044421	extracellular region part	GO:0043205	fibril	7	c51379_g2,c103708_g1,c80777_g1,c13050_g1,c86039_g1,c48572_g1,c104516_g1
GO:0005575	Cellular Component	GO:0005576	extracellular region	GO:0044421	extracellular region part	GO:0005578	proteinaceous extracellular matrix	72	c103708_g1,c68022_g1,c48713_g1,c77187_g1,c13050_g1,c57799_g1,c43146_g2,c16522_g1,c56033_g1,c63492_g1,c93211_g1,c118500_g1,c53824_g1,c7234_g1,c48572_g1,c95461_g1,c98600_g1,c122034_g1,c52501_g1,c5822_g2,c48697_g1,c93269_g1,c91458_g1,c49202_g1,c72414_g1,c58078_g1,c106632_g1,c113765_g1,c15686_g1,c61968_g1,c42006_g1,c57961_g1,c54822_g1,c52028_g1,c30720_g1,c55442_g1,c104934_g1,c86039_g1,c57093_g1,c204_…
GO:0005575	Cellular Component	GO:0005576	extracellular region	GO:0044421	extracellular region part	GO:0034358	plasma lipoprotein particle	5	c43598_g1,c48024_g1,c58458_g3,c74751_g1,c53790_g1
GO:0005575	Cellular Component	GO:0005576	extracellular region	GO:0044421	extracellular region part	GO:0043245	extraorganismal space	248	c58287_g2,c43227_g1,c54462_g1,c35854_g1,c47580_g1,c7413_g1,c31606_g1,c55108_g1,c92411_g1,c92808_g1,c80577_g1,c106643_g1,c58592_g1,c48954_g1,c46274_g1,c25554_g1,c98700_g1,c111349_g1,c6449_g1,c55412_g1,c2830_g1,c3364_g1,c54817_g1,c57310_g1,c38750_g1,c49912_g1,c86513_g1,c18656_g1,c12837_g1,c66066_g1,c58425_g1,c104044_g1,c86793_g1,c72593_g1,c56516_g2,c26363_g1,c110063_g1,c64985_g1,c53765_g1,c19414_g1…
GO:0005575	Cellular Component	GO:0005576	extracellular region	GO:0044421	extracellular region part	GO:0044217	other organism part	248	c86793_g1,c56516_g2,c72593_g1,c26363_g1,c110063_g1,c38750_g1,c57310_g1,c49912_g1,c86513_g1,c66066_g1,c58425_g1,c104044_g1,c18656_g1,c12837_g1,c58592_g1,c92808_g1,c92411_g1,c80577_g1,c106643_g1,c55108_g1,c98700_g1,c6449_g1,c55412_g1,c111349_g1,c2830_g1,c3364_g1,c54817_g1,c48954_g1,c25554_g1,c46274_g1,c43227_g1,c35854_g1,c54462_g1,c58287_g2,c31606_g1,c7413_g1,c47580_g1,c122580_g1,c18429_g1,c67183_g…
GO:0005575	Cellular Component	GO:0005576	extracellular region	GO:0044421	extracellular region part	GO:0005605	basal lamina	13	c30720_g1,c5822_g2,c89855_g1,c62295_g1,c83391_g1,c57335_g1,c106632_g1,c49545_g1,c113765_g1,c44111_g2,c57093_g1,c71545_g1,c57936_g2
GO:0005575	Cellular Component	GO:0005576	extracellular region	GO:0044421	extracellular region part	GO:0043230	extracellular organelle	3	c89386_g1,c91043_g1,c50830_g1
GO:0005575	Cellular Component	GO:0005576	extracellular region	GO:0044421	extracellular region part	GO:0005615	extracellular space	77	c54857_g1,c94346_g1,c73795_g1,c13635_g1,c30120_g1,c118500_g1,c44926_g1,c43817_g1,c81954_g1,c55264_g1,c53790_g1,c43598_g1,c56711_g1,c116667_g1,c77187_g1,c43146_g2,c66451_g1,c45183_g1,c32372_g1,c60424_g1,c3412_g1,c40440_g1,c69562_g1,c50705_g1,c30720_g1,c113765_g1,c49278_g1,c15686_g1,c42006_g1,c115621_g1,c93376_g1,c5822_g2,c49433_g1,c58458_g3,c59314_g1,c52501_g1,c74751_g1,c5044_g1,c59870_g1,c58202_g…
GO:0005575	Cellular Component	GO:0005576	extracellular region	GO:0044421	extracellular region part	GO:0005604	basement membrane	15	c5822_g2,c30720_g1,c57335_g1,c49545_g1,c113765_g1,c106632_g1,c89855_g1,c83391_g1,c62295_g1,c57093_g1,c56033_g1,c44111_g2,c57254_g1,c71545_g1,c57936_g2
GO:0005575	Cellular Component	GO:0005576	extracellular region	GO:0044421	extracellular region part	GO:0043256	laminin complex	13	c89855_g1,c62295_g1,c83391_g1,c57335_g1,c106632_g1,c49545_g1,c113765_g1,c30720_g1,c5822_g2,c71545_g1,c57936_g2,c44111_g2,c57093_g1
GO:0005575	Cellular Component	GO:0031974	membrane-enclosed lumen	GO:0031970	organelle envelope lumen	GO:0005758	mitochondrial intermembrane space	5	c36408_g1,c29906_g1,c47572_g1,c34901_g1,c42382_g1
GO:0005575	Cellular Component	GO:0031974	membrane-enclosed lumen	GO:0043233	organelle lumen	GO:0070013	intracellular organelle lumen	1037	c91818_g1,c40715_g1,c14067_g1,c77435_g1,c56861_g2,c48760_g1,c24800_g1,c53545_g1,c115310_g1,c121403_g1,c55225_g1,c117736_g1,c55679_g1,c52082_g1,c68245_g1,c52416_g1,c27379_g1,c86270_g1,c91952_g1,c41309_g2,c7286_g1,c52600_g1,c3543_g1,c56392_g2,c54495_g2,c31793_g1,c61940_g1,c107958_g1,c44800_g1,c57522_g1,c43716_g1,c70740_g1,c12781_g1,c53074_g2,c64296_g1,c36514_g1,c65042_g1,c71068_g1,c96167_g1,c58753_…
GO:0005575	Cellular Component	GO:0019012	virion	GO:0044423	virion part	GO:0019028	viral capsid	78	c47743_g1,c53825_g1,c17277_g1,c90590_g1,c516_g1,c58046_g3,c65327_g1,c114491_g1,c34379_g1,c41764_g1,c50266_g1,c54495_g5,c29224_g1,c114588_g1,c30592_g1,c19055_g2,c69847_g1,c77834_g1,c110170_g1,c40417_g1,c59020_g1,c113492_g1,c42437_g1,c8712_g1,c92364_g1,c14044_g1,c54495_g3,c114379_g1,c62815_g1,c101999_g1,c58319_g1,c13801_g1,c36907_g1,c69050_g1,c69427_g1,c110872_g1,c94049_g1,c52309_g1,c8886_g1,c57252…
GO:0005575	Cellular Component	GO:0019012	virion	GO:0044423	virion part	GO:0036338	viral membrane	291	c103619_g1,c91610_g1,c92954_g1,c123119_g1,c61275_g1,c118766_g1,c52383_g1,c120172_g1,c53578_g1,c89769_g1,c67331_g1,c60587_g1,c113567_g1,c28662_g1,c73719_g1,c54758_g1,c56052_g1,c58666_g3,c96974_g1,c52759_g2,c77450_g1,c45918_g2,c40453_g1,c14566_g1,c64469_g1,c116690_g1,c108779_g1,c50035_g3,c87781_g1,c17584_g1,c52849_g1,c31776_g1,c29490_g1,c9160_g2,c50653_g1,c108071_g1,c24702_g1,c91026_g1,c35675_g1,c7…
GO:0005575	Cellular Component	GO:0045202	synapse	GO:0044456	synapse part	GO:0097060	synaptic membrane	6	c1513_g2,c46277_g1,c46753_g1,c91592_g1,c86437_g1,c13285_g1
GO:0005575	Cellular Component	GO:0031012	extracellular matrix	GO:0044420	extracellular matrix part	GO:0043205	fibril	7	c51379_g2,c103708_g1,c80777_g1,c13050_g1,c86039_g1,c48572_g1,c104516_g1
GO:0005575	Cellular Component	GO:0031012	extracellular matrix	GO:0044420	extracellular matrix part	GO:0043256	laminin complex	13	c89855_g1,c62295_g1,c83391_g1,c57335_g1,c106632_g1,c49545_g1,c113765_g1,c30720_g1,c5822_g2,c71545_g1,c57936_g2,c44111_g2,c57093_g1
GO:0005575	Cellular Component	GO:0031012	extracellular matrix	GO:0044420	extracellular matrix part	GO:0005604	basement membrane	15	c5822_g2,c30720_g1,c57335_g1,c49545_g1,c113765_g1,c106632_g1,c89855_g1,c83391_g1,c62295_g1,c57093_g1,c56033_g1,c44111_g2,c57254_g1,c71545_g1,c57936_g2
GO:0005575	Cellular Component	GO:0031012	extracellular matrix	GO:0044420	extracellular matrix part	GO:0005605	basal lamina	13	c30720_g1,c5822_g2,c89855_g1,c62295_g1,c83391_g1,c57335_g1,c106632_g1,c49545_g1,c113765_g1,c44111_g2,c57093_g1,c71545_g1,c57936_g2
GO:0005575	Cellular Component	GO:0031012	extracellular matrix	GO:0005578	proteinaceous extracellular matrix	GO:0043205	fibril	7	c51379_g2,c103708_g1,c80777_g1,c13050_g1,c86039_g1,c48572_g1,c104516_g1
GO:0005575	Cellular Component	GO:0031012	extracellular matrix	GO:0005578	proteinaceous extracellular matrix	GO:0005604	basement membrane	15	c5822_g2,c30720_g1,c57335_g1,c49545_g1,c113765_g1,c106632_g1,c89855_g1,c83391_g1,c62295_g1,c57093_g1,c56033_g1,c44111_g2,c57254_g1,c71545_g1,c57936_g2
GO:0005575	Cellular Component	GO:0044421	extracellular region part	GO:0005578	proteinaceous extracellular matrix	GO:0043205	fibril	7	c51379_g2,c103708_g1,c80777_g1,c13050_g1,c86039_g1,c48572_g1,c104516_g1
GO:0005575	Cellular Component	GO:0044421	extracellular region part	GO:0005578	proteinaceous extracellular matrix	GO:0005604	basement membrane	15	c5822_g2,c30720_g1,c57335_g1,c49545_g1,c113765_g1,c106632_g1,c89855_g1,c83391_g1,c62295_g1,c57093_g1,c56033_g1,c44111_g2,c57254_g1,c71545_g1,c57936_g2
GO:0005575	Cellular Component	GO:0044421	extracellular region part	GO:0044217	other organism part	GO:0044279	other organism membrane	75	c114956_g1,c60704_g1,c58758_g1,c52242_g1,c69505_g1,c118116_g1,c43037_g1,c52529_g2,c60666_g1,c34375_g1,c105012_g1,c85140_g1,c54495_g5,c49186_g1,c69786_g1,c73051_g1,c49337_g1,c98078_g1,c108834_g1,c40811_g1,c1577_g1,c54821_g2,c49862_g1,c41909_g1,c27425_g1,c48214_g1,c114897_g1,c53367_g1,c84265_g1,c55497_g1,c50708_g2,c55832_g1,c61606_g1,c119398_g1,c121560_g1,c58365_g3,c19414_g1,c48488_g1,c53026_g1,c97…
GO:0005575	Cellular Component	GO:0044421	extracellular region part	GO:0044217	other organism part	GO:0033643	host cell part	239	c31068_g1,c50538_g2,c6827_g1,c71113_g1,c121377_g1,c57393_g1,c24433_g1,c39215_g1,c47623_g1,c53367_g1,c84265_g1,c122135_g1,c48214_g1,c115434_g1,c27425_g1,c42870_g2,c540_g1,c49862_g1,c35152_g1,c56707_g1,c40811_g1,c56660_g3,c67079_g1,c22822_g1,c111194_g1,c43287_g3,c64698_g1,c49186_g1,c102707_g1,c57217_g1,c11109_g1,c53422_g1,c40272_g1,c99560_g1,c39150_g1,c57265_g1,c105012_g1,c8232_g1,c542_g1,c95087_g1…
GO:0005575	Cellular Component	GO:0044421	extracellular region part	GO:0044217	other organism part	GO:0044216	other organism cell	248	c50598_g1,c55497_g1,c55832_g1,c111177_g1,c50708_g2,c29874_g1,c30081_g1,c83549_g1,c114897_g1,c69513_g1,c35332_g1,c85857_g1,c112810_g1,c28409_g1,c60744_g1,c51161_g1,c61606_g1,c119398_g1,c22114_g2,c98078_g1,c49337_g1,c103836_g1,c73051_g1,c36760_g1,c69786_g1,c41909_g1,c17346_g1,c84088_g1,c42055_g1,c108834_g1,c54821_g2,c1577_g1,c40810_g1,c34375_g1,c39905_g1,c52529_g2,c117752_g1,c15857_g1,c46568_g1,c11…
GO:0005575	Cellular Component	GO:0044421	extracellular region part	GO:0005615	extracellular space	GO:0034358	plasma lipoprotein particle	5	c43598_g1,c48024_g1,c58458_g3,c74751_g1,c53790_g1
GO:0005575	Cellular Component	GO:0044421	extracellular region part	GO:0043230	extracellular organelle	GO:0065010	extracellular membrane-bounded organelle	3	c50830_g1,c91043_g1,c89386_g1
GO:0005575	Cellular Component	GO:0044421	extracellular region part	GO:0005604	basement membrane	GO:0005605	basal lamina	13	c30720_g1,c5822_g2,c89855_g1,c62295_g1,c83391_g1,c57335_g1,c106632_g1,c49545_g1,c113765_g1,c44111_g2,c57093_g1,c71545_g1,c57936_g2
GO:0005575	Cellular Component	GO:0044421	extracellular region part	GO:0043245	extraorganismal space	GO:0044215	other organism	248	c47623_g1,c84265_g1,c122135_g1,c53367_g1,c48214_g1,c31068_g1,c6827_g1,c50538_g2,c121377_g1,c71113_g1,c39215_g1,c24433_g1,c57393_g1,c56660_g3,c22822_g1,c67079_g1,c64698_g1,c111194_g1,c43287_g3,c102707_g1,c49186_g1,c27425_g1,c115434_g1,c42870_g2,c56707_g1,c35152_g1,c540_g1,c49862_g1,c40811_g1,c542_g1,c95087_g1,c8232_g1,c22164_g1,c60666_g1,c62601_g1,c57217_g1,c40272_g1,c53422_g1,c11109_g1,c39150_g1,…
GO:0005575	Cellular Component	GO:0044421	extracellular region part	GO:0005605	basal lamina	GO:0043256	laminin complex	13	c89855_g1,c62295_g1,c83391_g1,c57335_g1,c106632_g1,c49545_g1,c113765_g1,c30720_g1,c5822_g2,c71545_g1,c57936_g2,c44111_g2,c57093_g1
GO:0005575	Cellular Component	GO:0044423	virion part	GO:0019028	viral capsid	GO:0019030	icosahedral viral capsid	1	c94307_g1
GO:0005575	Cellular Component	GO:0044422	organelle part	GO:0044449	contractile fiber part	GO:0030017	sarcomere	6	c19434_g1,c122518_g1,c80826_g1,c76156_g1,c103076_g1,c53511_g1
GO:0005575	Cellular Component	GO:0044422	organelle part	GO:0044449	contractile fiber part	GO:0036379	myofilament	6	c53511_g1,c103076_g1,c80826_g1,c76156_g1,c19434_g1,c122518_g1
GO:0005575	Cellular Component	GO:0044422	organelle part	GO:0044461	bacterial-type flagellum part	GO:0009426	bacterial-type flagellum basal body, distal rod	3	c21910_g1,c9382_g1,c1502_g1
GO:0005575	Cellular Component	GO:0044422	organelle part	GO:0044461	bacterial-type flagellum part	GO:0009425	bacterial-type flagellum basal body	5	c58502_g1,c792_g1,c9382_g1,c21910_g1,c1502_g1
GO:0005575	Cellular Component	GO:0044422	organelle part	GO:0044461	bacterial-type flagellum part	GO:0030694	bacterial-type flagellum basal body, rod	3	c9382_g1,c21910_g1,c1502_g1
GO:0005575	Cellular Component	GO:0044422	organelle part	GO:0031090	organelle membrane	GO:0031965	nuclear membrane	17	c67949_g1,c56374_g1,c62357_g1,c47067_g1,c60139_g1,c51237_g1,c102310_g1,c59731_g1,c26241_g3,c117110_g1,c46558_g1,c57089_g1,c98563_g1,c48839_g2,c69518_g1,c74609_g1,c17056_g1
GO:0005575	Cellular Component	GO:0044422	organelle part	GO:0031090	organelle membrane	GO:0042170	plastid membrane	6	c7108_g1,c49157_g1,c57985_g2,c51076_g1,c57023_g1,c53776_g1
GO:0005575	Cellular Component	GO:0044422	organelle part	GO:0031090	organelle membrane	GO:0010008	endosome membrane	6	c18823_g1,c100137_g1,c12815_g1,c114240_g1,c7894_g1,c34942_g1
GO:0005575	Cellular Component	GO:0044422	organelle part	GO:0031090	organelle membrane	GO:0031903	microbody membrane	37	c51594_g2,c109363_g1,c56830_g1,c46347_g1,c100274_g1,c14983_g1,c64465_g1,c42951_g2,c85845_g1,c16679_g1,c44061_g1,c42951_g1,c14281_g1,c25952_g1,c100127_g1,c41284_g1,c19604_g1,c87369_g1,c12842_g1,c53394_g3,c50352_g1,c114130_g1,c79777_g1,c97316_g1,c70096_g1,c52222_g1,c63673_g1,c58238_g1,c113668_g1,c119955_g1,c44244_g1,c55551_g1,c94549_g1,c108585_g1,c32300_g1,c67190_g1,c52150_g4
GO:0005575	Cellular Component	GO:0044422	organelle part	GO:0031090	organelle membrane	GO:0005789	endoplasmic reticulum membrane	167	c80999_g1,c37343_g1,c105679_g1,c16966_g1,c5929_g1,c57426_g1,c95365_g1,c108316_g1,c58410_g2,c97828_g1,c58193_g1,c30538_g1,c46681_g1,c64157_g1,c74230_g1,c52329_g1,c93930_g1,c53017_g1,c48352_g1,c104371_g1,c64427_g1,c46757_g1,c88468_g1,c34837_g1,c101012_g1,c37731_g1,c91474_g1,c15868_g1,c60203_g1,c16148_g1,c51328_g1,c51983_g1,c47979_g1,c21406_g1,c51012_g1,c50464_g1,c112450_g1,c52132_g1,c99526_g1,c9300…
GO:0005575	Cellular Component	GO:0044422	organelle part	GO:0031090	organelle membrane	GO:0000139	Golgi membrane	103	c50548_g1,c57170_g2,c55241_g1,c110309_g1,c58132_g1,c116334_g1,c58830_g1,c43322_g1,c58056_g1,c43409_g2,c8219_g1,c26236_g1,c58643_g1,c119698_g1,c2891_g1,c22238_g1,c52294_g1,c34644_g1,c46772_g1,c107857_g1,c96500_g1,c13261_g1,c91845_g1,c55962_g1,c53266_g1,c104491_g1,c45216_g2,c45715_g1,c111817_g1,c102280_g1,c50039_g1,c47463_g1,c57060_g1,c47505_g1,c98797_g1,c55075_g1,c51604_g1,c122880_g1,c4486_g1,c579…
GO:0005575	Cellular Component	GO:0044422	organelle part	GO:0031090	organelle membrane	GO:0044232	organelle membrane contact site	1	c71222_g1
GO:0005575	Cellular Component	GO:0044422	organelle part	GO:0031090	organelle membrane	GO:0005774	vacuolar membrane	47	c21297_g1,c51017_g1,c51806_g1,c53308_g1,c74291_g1,c39757_g1,c52179_g1,c50354_g1,c54322_g2,c91121_g1,c47559_g1,c18823_g1,c23226_g1,c84063_g1,c7546_g1,c55169_g1,c25708_g1,c115250_g1,c88083_g1,c114830_g1,c58620_g1,c50700_g4,c57272_g1,c65212_g1,c72538_g1,c56844_g1,c46090_g1,c104655_g1,c53797_g1,c40345_g1,c113489_g1,c94120_g1,c57734_g1,c71222_g1,c36995_g1,c70182_g1,c40681_g2,c77627_g1,c24453_g1,c33572…
GO:0005575	Cellular Component	GO:0044422	organelle part	GO:0031090	organelle membrane	GO:0031968	organelle outer membrane	142	c75602_g1,c54159_g1,c57840_g2,c24468_g1,c7108_g1,c79609_g1,c58253_g8,c48121_g1,c69105_g1,c52140_g2,c31495_g1,c113605_g1,c51098_g1,c45167_g1,c98863_g1,c53606_g1,c111700_g1,c57023_g1,c110014_g1,c54971_g4,c121600_g1,c97811_g1,c49157_g1,c67870_g1,c54601_g1,c46404_g1,c2983_g1,c10835_g1,c83391_g1,c118749_g1,c118822_g1,c70656_g1,c21557_g1,c58719_g4,c61360_g1,c76205_g1,c69855_g1,c54478_g1,c42671_g1,c5533…
GO:0005575	Cellular Component	GO:0044422	organelle part	GO:0031090	organelle membrane	GO:0098588	bounding membrane of organelle	666	c61949_g1,c47505_g1,c48998_g2,c53660_g2,c81802_g1,c85920_g1,c114719_g1,c113489_g1,c26663_g2,c55109_g1,c56844_g1,c47211_g1,c1687_g1,c105239_g1,c7045_g1,c102_g2,c51076_g1,c62743_g1,c4486_g1,c7321_g1,c17056_g1,c91121_g1,c97316_g1,c70096_g1,c61305_g1,c46525_g1,c14412_g1,c20322_g1,c55038_g4,c17983_g1,c51017_g1,c81251_g1,c58132_g1,c58914_g1,c55241_g1,c56319_g1,c39861_g1,c69855_g1,c45216_g2,c64827_g1,c3…
GO:0005575	Cellular Component	GO:0044422	organelle part	GO:0031090	organelle membrane	GO:0031312	extrinsic component of organelle membrane	6	c70096_g1,c97316_g1,c56830_g1,c52150_g4,c32300_g1,c12842_g1
GO:0005575	Cellular Component	GO:0044422	organelle part	GO:0031090	organelle membrane	GO:0012506	vesicle membrane	113	c116303_g1,c72447_g1,c46105_g1,c119698_g1,c24732_g1,c118764_g1,c111972_g1,c58643_g1,c57048_g1,c58132_g1,c56306_g6,c35037_g2,c13668_g1,c35892_g1,c116334_g1,c46525_g1,c116767_g1,c45216_g2,c43003_g1,c96500_g1,c40834_g1,c35355_g1,c64827_g1,c81802_g1,c57060_g1,c47143_g1,c50039_g1,c113141_g1,c47505_g1,c98797_g1,c58395_g1,c3678_g1,c111817_g1,c40371_g1,c102588_g1,c56623_g1,c123380_g1,c47211_g1,c1687_g1,c…
GO:0005575	Cellular Component	GO:0044422	organelle part	GO:0031090	organelle membrane	GO:0031966	mitochondrial membrane	554	c64752_g1,c61955_g1,c67655_g1,c73478_g1,c66700_g1,c57818_g1,c39866_g1,c89769_g1,c123088_g1,c48082_g2,c3376_g1,c48220_g1,c25677_g1,c58084_g1,c76939_g1,c12290_g1,c112375_g1,c77647_g1,c20450_g1,c64005_g1,c114911_g1,c95719_g1,c89013_g1,c75527_g1,c75945_g1,c98102_g1,c66180_g1,c47556_g1,c56713_g2,c28254_g1,c12184_g1,c120555_g1,c83114_g1,c49037_g1,c112898_g1,c6025_g1,c122034_g1,c40766_g1,c48082_g1,c3849…
GO:0005575	Cellular Component	GO:0044422	organelle part	GO:0031090	organelle membrane	GO:0019866	organelle inner membrane	435	c58679_g2,c76171_g1,c57994_g2,c67949_g1,c105160_g1,c58762_g1,c39526_g1,c84202_g1,c28481_g1,c33479_g1,c111144_g1,c59447_g1,c103349_g1,c27439_g2,c116796_g1,c28226_g1,c110069_g1,c24870_g1,c8436_g1,c76965_g1,c524_g1,c37738_g1,c48082_g3,c57526_g4,c115189_g1,c104725_g1,c84725_g1,c53086_g1,c84056_g1,c34901_g1,c95364_g1,c54470_g1,c110182_g1,c80376_g1,c109336_g1,c104217_g1,c44908_g1,c76057_g1,c76579_g1,c5…
GO:0005575	Cellular Component	GO:0044422	organelle part	GO:0044446	intracellular organelle part	GO:0044429	mitochondrial part	658	c33230_g1,c57860_g1,c97812_g1,c97811_g1,c121600_g1,c40613_g1,c67870_g1,c50370_g1,c81768_g1,c52316_g1,c45463_g1,c12646_g2,c118749_g1,c101913_g1,c119612_g1,c70656_g1,c45332_g1,c123670_g1,c50178_g1,c49727_g1,c8940_g1,c52690_g1,c116225_g1,c79710_g1,c42695_g1,c54159_g1,c56333_g1,c43032_g1,c76848_g1,c81303_g1,c93761_g1,c102826_g1,c68962_g1,c44722_g1,c30819_g1,c27594_g1,c56297_g1,c54851_g1,c52750_g1,c11…
GO:0005575	Cellular Component	GO:0044422	organelle part	GO:0044446	intracellular organelle part	GO:0044435	plastid part	232	c51076_g1,c7795_g1,c92241_g1,c41094_g1,c62743_g1,c52101_g1,c63668_g1,c100721_g1,c57274_g1,c56706_g1,c56249_g2,c46189_g1,c53770_g2,c53282_g1,c35888_g1,c48358_g2,c53572_g1,c91981_g1,c37862_g1,c84936_g1,c55341_g1,c51139_g1,c47510_g1,c55582_g4,c39291_g1,c52941_g1,c46653_g1,c53098_g1,c45656_g1,c59935_g1,c56540_g1,c67235_g1,c52767_g1,c48879_g1,c44899_g1,c47514_g1,c43449_g1,c7290_g2,c43601_g1,c9020_g1,c…
GO:0005575	Cellular Component	GO:0044422	organelle part	GO:0044446	intracellular organelle part	GO:0044391	ribosomal subunit	108	c71085_g1,c29179_g1,c39268_g1,c47227_g1,c87688_g1,c55588_g1,c57940_g1,c13381_g1,c107764_g1,c49874_g1,c2774_g1,c888_g1,c1526_g1,c16548_g1,c17812_g1,c88471_g1,c67391_g1,c61799_g1,c17390_g1,c111446_g1,c45246_g1,c52584_g3,c90813_g1,c10597_g1,c53535_g1,c7778_g1,c63352_g1,c56955_g1,c49008_g1,c60058_g1,c87614_g1,c16767_g1,c117152_g1,c50117_g1,c102494_g1,c83559_g1,c16983_g1,c82798_g1,c21046_g1,c29952_g1,…
GO:0005575	Cellular Component	GO:0044422	organelle part	GO:0044446	intracellular organelle part	GO:0044431	Golgi apparatus part	201	c55241_g1,c58132_g1,c110309_g1,c59134_g1,c58361_g1,c43322_g1,c116334_g1,c63938_g1,c52501_g1,c29503_g1,c22238_g1,c17056_g1,c52823_g1,c58643_g1,c49055_g1,c52294_g1,c121736_g1,c53098_g1,c81198_g1,c31104_g1,c91845_g1,c45216_g2,c15641_g1,c104491_g1,c71366_g1,c56319_g1,c57336_g2,c120057_g1,c23401_g1,c82928_g1,c111817_g1,c85920_g1,c57060_g1,c121120_g1,c12815_g1,c43683_g1,c49991_g1,c58212_g1,c47505_g1,c4…
GO:0005575	Cellular Component	GO:0044422	organelle part	GO:0044446	intracellular organelle part	GO:0044428	nuclear part	1397	c108541_g1,c95772_g1,c19547_g1,c7981_g2,c69462_g1,c52797_g1,c47715_g1,c53438_g1,c57238_g1,c102896_g1,c33257_g1,c35098_g1,c110639_g1,c58486_g1,c41378_g2,c8398_g1,c97126_g1,c72256_g1,c44776_g1,c113620_g1,c78647_g1,c114926_g1,c33996_g1,c29528_g1,c17997_g1,c49025_g1,c32268_g1,c113848_g1,c53121_g1,c52639_g2,c3924_g1,c35942_g1,c119601_g1,c71583_g1,c54531_g1,c113586_g1,c50264_g1,c38351_g1,c48989_g1,c760…
GO:0005575	Cellular Component	GO:0044422	organelle part	GO:0044446	intracellular organelle part	GO:0044437	vacuolar part	50	c113489_g1,c104655_g1,c72538_g1,c56844_g1,c46090_g1,c53797_g1,c40345_g1,c77627_g1,c94120_g1,c71222_g1,c57734_g1,c36995_g1,c70182_g1,c40681_g2,c41048_g1,c33572_g1,c24453_g1,c54891_g1,c100084_g1,c37257_g1,c90367_g1,c29500_g1,c80598_g1,c55921_g1,c35167_g1,c74291_g1,c39757_g1,c52179_g1,c21297_g1,c51806_g1,c51017_g1,c53308_g1,c23226_g1,c7546_g1,c84063_g1,c54322_g2,c50354_g1,c47559_g1,c91121_g1,c18823_…
GO:0005575	Cellular Component	GO:0044422	organelle part	GO:0044446	intracellular organelle part	GO:0044433	cytoplasmic vesicle part	132	c51604_g1,c123380_g1,c1687_g1,c47211_g1,c44474_g1,c58395_g1,c55858_g1,c92919_g1,c111817_g1,c57060_g1,c81802_g1,c47505_g1,c74084_g1,c35355_g1,c64827_g1,c45216_g2,c58132_g1,c57048_g1,c35037_g2,c116334_g1,c46525_g1,c116303_g1,c46105_g1,c118764_g1,c58643_g1,c38251_g1,c57833_g1,c101953_g1,c38630_g1,c61500_g1,c80476_g1,c31382_g1,c81737_g1,c56947_g2,c42575_g1,c54094_g1,c113402_g1,c64073_g1,c110915_g1,c6…
GO:0005575	Cellular Component	GO:0044422	organelle part	GO:0044446	intracellular organelle part	GO:0044432	endoplasmic reticulum part	300	c34837_g1,c104371_g1,c71764_g1,c6090_g1,c92256_g1,c60203_g1,c16148_g1,c56675_g1,c37731_g1,c15868_g1,c91474_g1,c56894_g1,c80031_g1,c38725_g2,c58439_g1,c56484_g1,c103553_g1,c112450_g1,c16966_g1,c52082_g1,c37343_g1,c83635_g1,c4209_g1,c108316_g1,c52336_g1,c31174_g1,c116485_g1,c30260_g1,c58193_g1,c97828_g1,c97542_g1,c58410_g2,c101294_g1,c56870_g1,c74230_g1,c52329_g1,c43444_g1,c64157_g1,c96478_g1,c5591…
GO:0005575	Cellular Component	GO:0044422	organelle part	GO:0044446	intracellular organelle part	GO:0070013	intracellular organelle lumen	1037	c91818_g1,c40715_g1,c14067_g1,c77435_g1,c56861_g2,c48760_g1,c24800_g1,c53545_g1,c115310_g1,c121403_g1,c55225_g1,c117736_g1,c55679_g1,c52082_g1,c68245_g1,c52416_g1,c27379_g1,c86270_g1,c91952_g1,c41309_g2,c7286_g1,c52600_g1,c3543_g1,c56392_g2,c54495_g2,c31793_g1,c61940_g1,c107958_g1,c44800_g1,c57522_g1,c43716_g1,c70740_g1,c12781_g1,c53074_g2,c64296_g1,c36514_g1,c65042_g1,c71068_g1,c96167_g1,c58753_…
GO:0005575	Cellular Component	GO:0044422	organelle part	GO:0044446	intracellular organelle part	GO:0031312	extrinsic component of organelle membrane	6	c70096_g1,c97316_g1,c56830_g1,c52150_g4,c32300_g1,c12842_g1
GO:0005575	Cellular Component	GO:0044422	organelle part	GO:0044446	intracellular organelle part	GO:0044430	cytoskeletal part	577	c57022_g1,c101132_g1,c56918_g1,c76156_g1,c49466_g1,c65844_g1,c77233_g1,c58699_g1,c91338_g1,c50747_g1,c110587_g1,c63044_g1,c100469_g1,c41430_g1,c30362_g1,c34682_g2,c94620_g1,c90286_g1,c93873_g1,c57243_g1,c103996_g1,c121280_g1,c57323_g2,c85743_g1,c53406_g1,c105872_g1,c50700_g2,c123336_g1,c69750_g1,c46737_g1,c93684_g1,c43980_g1,c56403_g1,c46052_g1,c47413_g1,c45907_g1,c72096_g1,c11865_g1,c21539_g2,c5…
GO:0005575	Cellular Component	GO:0044422	organelle part	GO:0044446	intracellular organelle part	GO:0044427	chromosomal part	887	c69352_g1,c37228_g1,c51275_g1,c23405_g1,c14211_g1,c92256_g1,c52649_g1,c45062_g1,c71267_g1,c15565_g1,c55733_g2,c81314_g1,c114700_g1,c2411_g1,c58824_g4,c102532_g1,c44581_g1,c22828_g1,c13448_g1,c59971_g1,c89206_g1,c68914_g1,c48859_g1,c45583_g1,c101372_g1,c115368_g1,c49332_g1,c54252_g1,c33228_g1,c41986_g1,c37940_g1,c41105_g1,c46187_g1,c58558_g1,c107475_g1,c53538_g1,c112213_g1,c57510_g1,c23503_g1,c904…
GO:0005575	Cellular Component	GO:0044422	organelle part	GO:0044446	intracellular organelle part	GO:0031967	organelle envelope	814	c122034_g1,c40766_g1,c39688_g1,c91900_g1,c87470_g1,c70706_g1,c56433_g1,c69311_g1,c63391_g1,c8810_g1,c38491_g1,c100999_g1,c48082_g1,c120555_g1,c12184_g1,c81354_g1,c114307_g1,c6025_g1,c54537_g1,c83114_g1,c49037_g1,c112898_g1,c56881_g2,c48713_g1,c107026_g1,c53530_g1,c12636_g1,c72389_g1,c54171_g1,c105729_g1,c96510_g1,c42295_g1,c57579_g1,c8255_g1,c95695_g1,c334_g1,c77902_g1,c84377_g1,c43559_g1,c106737…
GO:0005575	Cellular Component	GO:0044422	organelle part	GO:0044446	intracellular organelle part	GO:0031970	organelle envelope lumen	25	c113988_g1,c101913_g1,c93815_g1,c123424_g1,c117377_g1,c52690_g1,c29906_g1,c47572_g1,c24430_g1,c49047_g1,c34901_g1,c57219_g1,c42382_g1,c33427_g1,c5919_g1,c81861_g1,c33230_g1,c67902_g1,c113293_g1,c41809_g1,c111128_g1,c95695_g1,c62929_g1,c36408_g1,c93004_g1
GO:0005575	Cellular Component	GO:0044422	organelle part	GO:0044446	intracellular organelle part	GO:0044440	endosomal part	6	c7894_g1,c12815_g1,c114240_g1,c100137_g1,c18823_g1,c34942_g1
GO:0005575	Cellular Component	GO:0044422	organelle part	GO:0044446	intracellular organelle part	GO:0031984	organelle subcompartment	40	c79891_g1,c102280_g1,c13478_g1,c70188_g1,c4697_g1,c47463_g1,c334_g1,c81610_g1,c52786_g1,c72579_g1,c53770_g2,c93894_g1,c58830_g1,c58056_g1,c50548_g1,c70036_g1,c57170_g2,c110309_g1,c20930_g1,c50245_g1,c56433_g1,c2891_g1,c5816_g1,c51969_g1,c8219_g1,c45656_g1,c46772_g1,c46914_g1,c46653_g1,c72095_g1,c49261_g1,c69657_g1,c41503_g1,c49915_g1,c104491_g1,c118649_g1,c13261_g1,c91845_g1,c55962_g1,c73238_g1
GO:0005575	Cellular Component	GO:0044422	organelle part	GO:0044446	intracellular organelle part	GO:0044438	microbody part	37	c44061_g1,c42951_g1,c25952_g1,c14281_g1,c100127_g1,c41284_g1,c51594_g2,c109363_g1,c100274_g1,c56830_g1,c46347_g1,c42951_g2,c64465_g1,c14983_g1,c16679_g1,c85845_g1,c113668_g1,c44244_g1,c119955_g1,c94549_g1,c55551_g1,c108585_g1,c32300_g1,c52150_g4,c67190_g1,c87369_g1,c12842_g1,c53394_g3,c50352_g1,c19604_g1,c114130_g1,c79777_g1,c63673_g1,c58238_g1,c70096_g1,c97316_g1,c52222_g1
GO:0005575	Cellular Component	GO:0044422	organelle part	GO:0031301	integral component of organelle membrane	GO:0032592	integral component of mitochondrial membrane	2	c110069_g1,c55906_g1
GO:0005575	Cellular Component	GO:0044422	organelle part	GO:0031301	integral component of organelle membrane	GO:0030176	integral component of endoplasmic reticulum membrane	19	c485_g1,c55058_g1,c73933_g1,c2795_g1,c49174_g1,c112195_g1,c93930_g1,c117119_g1,c55716_g1,c56938_g1,c3544_g1,c46757_g1,c95365_g1,c67410_g1,c81164_g1,c76785_g1,c105348_g1,c57329_g1,c60556_g1
GO:0005575	Cellular Component	GO:0044422	organelle part	GO:0031301	integral component of organelle membrane	GO:0030173	integral component of Golgi membrane	23	c81610_g1,c46772_g1,c72095_g1,c104491_g1,c118649_g1,c13261_g1,c72579_g1,c91845_g1,c55962_g1,c73238_g1,c93894_g1,c79891_g1,c58830_g1,c58056_g1,c50548_g1,c70036_g1,c57170_g2,c70188_g1,c20930_g1,c2891_g1,c4697_g1,c47463_g1,c8219_g1
GO:0005575	Cellular Component	GO:0044422	organelle part	GO:0031301	integral component of organelle membrane	GO:0031351	integral component of plastid membrane	1	c7108_g1
GO:0005575	Cellular Component	GO:0044422	organelle part	GO:0031300	intrinsic component of organelle membrane	GO:0031301	integral component of organelle membrane	168	c110069_g1,c81610_g1,c57026_g5,c42951_g1,c71255_g1,c67949_g1,c53331_g1,c25952_g1,c93894_g1,c78020_g1,c98740_g1,c98563_g1,c120671_g1,c73933_g1,c70188_g1,c100274_g1,c57362_g1,c74502_g1,c93363_g1,c61831_g1,c56165_g1,c71999_g1,c42480_g1,c58758_g1,c113668_g1,c37294_g1,c51424_g1,c3544_g1,c56469_g3,c72095_g1,c79956_g1,c55551_g1,c123811_g1,c7108_g1,c113732_g1,c41242_g1,c112195_g1,c87369_g1,c485_g1,c70036…
GO:0005575	Cellular Component	GO:0044422	organelle part	GO:0031300	intrinsic component of organelle membrane	GO:0031231	intrinsic component of peroxisomal membrane	30	c44244_g1,c42951_g1,c119955_g1,c113668_g1,c44061_g1,c100127_g1,c41284_g1,c67190_g1,c108585_g1,c94549_g1,c55551_g1,c14281_g1,c25952_g1,c100274_g1,c46347_g1,c114130_g1,c51594_g2,c53394_g3,c87369_g1,c109363_g1,c50352_g1,c19604_g1,c63673_g1,c16679_g1,c52222_g1,c85845_g1,c64465_g1,c42951_g2,c14983_g1,c79777_g1
GO:0005575	Cellular Component	GO:0044422	organelle part	GO:0031300	intrinsic component of organelle membrane	GO:0031350	intrinsic component of plastid membrane	1	c7108_g1
GO:0005575	Cellular Component	GO:0044422	organelle part	GO:0031300	intrinsic component of organelle membrane	GO:0098573	intrinsic component of mitochondrial membrane	3	c55906_g1,c50178_g1,c110069_g1
GO:0005575	Cellular Component	GO:0044422	organelle part	GO:0031300	intrinsic component of organelle membrane	GO:0031229	intrinsic component of nuclear inner membrane	17	c48839_g2,c69518_g1,c74609_g1,c17056_g1,c46558_g1,c57089_g1,c98563_g1,c47067_g1,c51237_g1,c102310_g1,c60139_g1,c59731_g1,c26241_g3,c117110_g1,c56374_g1,c67949_g1,c62357_g1
GO:0005575	Cellular Component	GO:0044422	organelle part	GO:0031300	intrinsic component of organelle membrane	GO:0031228	intrinsic component of Golgi membrane	51	c47463_g1,c56165_g1,c4697_g1,c45715_g1,c70188_g1,c79891_g1,c120671_g1,c84480_g1,c72579_g1,c93894_g1,c29494_g2,c52443_g1,c53331_g1,c55075_g1,c122880_g1,c4486_g1,c71255_g1,c81610_g1,c8219_g1,c43409_g2,c41936_g1,c20930_g1,c26236_g1,c2891_g1,c22238_g1,c57170_g2,c70036_g1,c50548_g1,c31766_g1,c55241_g1,c58830_g1,c43322_g1,c58056_g1,c13261_g1,c91845_g1,c55962_g1,c113732_g1,c73238_g1,c104491_g1,c53266_g1…
GO:0005575	Cellular Component	GO:0044422	organelle part	GO:0031300	intrinsic component of organelle membrane	GO:0031227	intrinsic component of endoplasmic reticulum membrane	67	c57026_g5,c99526_g1,c113176_g1,c83873_g1,c78020_g1,c60556_g1,c2795_g1,c73933_g1,c57362_g1,c98740_g1,c48527_g1,c61831_g1,c117119_g1,c31943_g1,c71999_g1,c42480_g1,c27977_g1,c93363_g1,c55716_g1,c74502_g1,c75967_g1,c19347_g1,c3544_g1,c7738_g1,c51424_g1,c41242_g1,c67410_g1,c105348_g1,c76785_g1,c123811_g1,c485_g1,c112195_g1,c73982_g1,c94888_g1,c46316_g1,c70535_g1,c46441_g1,c41022_g1,c37343_g1,c80999_g1…
GO:0005575	Cellular Component	GO:0044422	organelle part	GO:0043233	organelle lumen	GO:0070013	intracellular organelle lumen	1037	c91818_g1,c40715_g1,c14067_g1,c77435_g1,c56861_g2,c48760_g1,c24800_g1,c53545_g1,c115310_g1,c121403_g1,c55225_g1,c117736_g1,c55679_g1,c52082_g1,c68245_g1,c52416_g1,c27379_g1,c86270_g1,c91952_g1,c41309_g2,c7286_g1,c52600_g1,c3543_g1,c56392_g2,c54495_g2,c31793_g1,c61940_g1,c107958_g1,c44800_g1,c57522_g1,c43716_g1,c70740_g1,c12781_g1,c53074_g2,c64296_g1,c36514_g1,c65042_g1,c71068_g1,c96167_g1,c58753_…
GO:0005575	Cellular Component	GO:0044422	organelle part	GO:0000313	organellar ribosome	GO:0005761	mitochondrial ribosome	4	c98960_g1,c93455_g1,c88269_g1,c56408_g1
GO:0005575	Cellular Component	GO:0044422	organelle part	GO:0000313	organellar ribosome	GO:0000315	organellar large ribosomal subunit	1	c98960_g1
GO:0005575	Cellular Component	GO:0044422	organelle part	GO:0000313	organellar ribosome	GO:0000314	organellar small ribosomal subunit	3	c56408_g1,c93455_g1,c88269_g1
GO:0005575	Cellular Component	GO:0044425	membrane part	GO:1902495	transmembrane transporter complex	GO:0034702	ion channel complex	42	c94431_g1,c49959_g1,c104569_g1,c71454_g1,c90905_g1,c102418_g1,c13275_g1,c24974_g1,c113933_g1,c108846_g1,c48742_g1,c101023_g1,c14734_g1,c45443_g1,c57259_g1,c44797_g1,c60611_g1,c52181_g1,c55429_g1,c117383_g1,c52233_g1,c50687_g1,c88588_g1,c29061_g1,c41955_g1,c98936_g1,c33674_g1,c39238_g1,c438_g1,c47249_g1,c106105_g1,c114605_g1,c79779_g1,c39159_g1,c70940_g1,c50534_g1,c107109_g1,c35594_g1,c112419_g1,c…
GO:0005575	Cellular Component	GO:0044425	membrane part	GO:1902495	transmembrane transporter complex	GO:0045275	respiratory chain complex III	31	c62499_g1,c82804_g1,c53859_g1,c116421_g1,c18162_g1,c27439_g1,c71008_g1,c72389_g1,c97220_g1,c53795_g1,c112450_g1,c76258_g1,c37738_g1,c113365_g1,c80309_g1,c43891_g1,c27439_g2,c111144_g1,c38938_g2,c55419_g1,c21263_g1,c64752_g1,c20450_g1,c102826_g1,c43559_g1,c43530_g1,c40697_g1,c54038_g1,c39723_g1,c48074_g1,c57273_g1
GO:0005575	Cellular Component	GO:0044425	membrane part	GO:1902495	transmembrane transporter complex	GO:0098533	ATPase dependent transmembrane transport complex	17	c16938_g1,c113494_g1,c63044_g1,c65137_g1,c111376_g1,c97434_g1,c36956_g1,c81607_g1,c94235_g1,c44971_g1,c62855_g1,c51476_g1,c106575_g1,c72991_g1,c57030_g1,c77355_g1,c3029_g1
GO:0005575	Cellular Component	GO:0044425	membrane part	GO:0044455	mitochondrial membrane part	GO:0000276	mitochondrial proton-transporting ATP synthase complex, coupling factor F(o)	3	c89591_g1,c10774_g1,c123670_g1
GO:0005575	Cellular Component	GO:0044425	membrane part	GO:0044455	mitochondrial membrane part	GO:0005753	mitochondrial proton-transporting ATP synthase complex	190	c95364_g1,c79710_g1,c110182_g1,c14001_g1,c49727_g1,c53086_g1,c8940_g1,c84056_g1,c123670_g1,c57526_g4,c119612_g1,c45463_g1,c42301_g1,c28226_g1,c53963_g1,c76965_g1,c57994_g2,c50370_g1,c58762_g1,c28481_g1,c39526_g1,c33479_g1,c103349_g1,c97812_g1,c22156_g1,c58679_g2,c35128_g1,c24168_g1,c44175_g2,c5227_g1,c16867_g2,c89126_g1,c97642_g1,c54851_g1,c56297_g1,c53182_g1,c16524_g1,c119849_g1,c30819_g1,c81303…
GO:0005575	Cellular Component	GO:0044425	membrane part	GO:0044455	mitochondrial membrane part	GO:0000275	mitochondrial proton-transporting ATP synthase complex, catalytic core F(1)	4	c84195_g1,c110182_g1,c32106_g1,c84056_g1
GO:0005575	Cellular Component	GO:0044425	membrane part	GO:0044455	mitochondrial membrane part	GO:0098573	intrinsic component of mitochondrial membrane	3	c55906_g1,c50178_g1,c110069_g1
GO:0005575	Cellular Component	GO:0044425	membrane part	GO:0044455	mitochondrial membrane part	GO:0032592	integral component of mitochondrial membrane	2	c110069_g1,c55906_g1
GO:0005575	Cellular Component	GO:0044425	membrane part	GO:0044455	mitochondrial membrane part	GO:0005746	mitochondrial respiratory chain	79	c43559_g1,c50194_g1,c4392_g1,c100173_g1,c52466_g1,c52119_g1,c48074_g1,c43530_g1,c106737_g1,c102402_g1,c45234_g1,c77892_g1,c27439_g1,c72389_g1,c107026_g1,c62499_g1,c50194_g3,c108542_g1,c84749_g1,c120978_g1,c38938_g2,c55419_g1,c41193_g1,c80309_g1,c43891_g1,c113365_g1,c54038_g1,c49037_g1,c39723_g1,c52649_g1,c37056_g1,c58802_g1,c44693_g1,c4445_g1,c49036_g1,c71008_g1,c86537_g1,c18162_g1,c91789_g1,c116…
GO:0005575	Cellular Component	GO:0044425	membrane part	GO:0009521	photosystem	GO:0009523	photosystem II	103	c19960_g2,c91618_g1,c74080_g1,c114141_g1,c3642_g1,c116893_g1,c28469_g1,c96380_g1,c48749_g1,c40811_g2,c55142_g2,c54130_g1,c63349_g1,c27960_g1,c33330_g1,c54605_g1,c3606_g1,c46332_g1,c54937_g6,c42833_g1,c102786_g1,c57105_g1,c45562_g1,c57020_g3,c58820_g1,c48267_g2,c63966_g1,c76786_g1,c58953_g3,c44168_g1,c63903_g1,c55277_g2,c29755_g2,c20152_g1,c27449_g1,c55709_g1,c109748_g1,c53617_g1,c44967_g3,c41518_…
GO:0005575	Cellular Component	GO:0044425	membrane part	GO:0009521	photosystem	GO:0009522	photosystem I	31	c87985_g1,c334_g1,c29236_g1,c92368_g1,c28580_g1,c115624_g1,c121876_g1,c42096_g1,c109671_g1,c53140_g1,c55625_g2,c104070_g1,c80318_g1,c31931_g1,c55970_g1,c34507_g1,c69736_g1,c58909_g1,c112598_g1,c98257_g1,c23055_g1,c45950_g1,c57655_g3,c81033_g1,c57486_g1,c58691_g1,c122350_g1,c43312_g1,c73561_g1,c36166_g1,c49486_g1
GO:0005575	Cellular Component	GO:0044425	membrane part	GO:0005789	endoplasmic reticulum membrane	GO:0031227	intrinsic component of endoplasmic reticulum membrane	67	c57026_g5,c99526_g1,c113176_g1,c83873_g1,c78020_g1,c60556_g1,c2795_g1,c73933_g1,c57362_g1,c98740_g1,c48527_g1,c61831_g1,c117119_g1,c31943_g1,c71999_g1,c42480_g1,c27977_g1,c93363_g1,c55716_g1,c74502_g1,c75967_g1,c19347_g1,c3544_g1,c7738_g1,c51424_g1,c41242_g1,c67410_g1,c105348_g1,c76785_g1,c123811_g1,c485_g1,c112195_g1,c73982_g1,c94888_g1,c46316_g1,c70535_g1,c46441_g1,c41022_g1,c37343_g1,c80999_g1…
GO:0005575	Cellular Component	GO:0044425	membrane part	GO:0005789	endoplasmic reticulum membrane	GO:0000835	ER ubiquitin ligase complex	1	c75335_g1
GO:0005575	Cellular Component	GO:0044425	membrane part	GO:0005789	endoplasmic reticulum membrane	GO:0030867	rough endoplasmic reticulum membrane	29	c80999_g1,c48352_g1,c93004_g1,c38099_g3,c3902_g1,c32543_g1,c70622_g1,c60203_g1,c51328_g1,c113176_g1,c24598_g1,c57148_g1,c391_g2,c26663_g2,c58410_g2,c65275_g1,c14412_g1,c49411_g1,c118729_g1,c54387_g3,c119565_g1,c94888_g1,c112450_g1,c38099_g2,c19347_g1,c61305_g1,c122250_g1,c74230_g1,c27977_g1
GO:0005575	Cellular Component	GO:0044425	membrane part	GO:0098552	side of membrane	GO:0098562	cytoplasmic side of membrane	5	c56573_g1,c55769_g1,c47366_g1,c6869_g1,c103933_g1
GO:0005575	Cellular Component	GO:0044425	membrane part	GO:0098533	ATPase dependent transmembrane transport complex	GO:0090533	cation-transporting ATPase complex	11	c94235_g1,c44971_g1,c81607_g1,c72991_g1,c3029_g1,c77355_g1,c113494_g1,c106575_g1,c51476_g1,c111376_g1,c63044_g1
GO:0005575	Cellular Component	GO:0044425	membrane part	GO:0033178	proton-transporting two-sector ATPase complex, catalytic domain	GO:0045261	proton-transporting ATP synthase complex, catalytic core F(1)	28	c34995_g1,c110182_g1,c84056_g1,c27939_g1,c117772_g1,c24168_g1,c49727_g1,c62808_g1,c69311_g1,c56433_g1,c46165_g1,c53425_g1,c76684_g1,c28226_g1,c102952_g1,c56556_g1,c52947_g1,c58762_g1,c23608_g1,c84195_g1,c10786_g1,c80838_g1,c47700_g1,c53373_g1,c3376_g1,c123088_g1,c32106_g1,c28342_g1
GO:0005575	Cellular Component	GO:0044425	membrane part	GO:0033178	proton-transporting two-sector ATPase complex, catalytic domain	GO:0033180	proton-transporting V-type ATPase, V1 domain	35	c39757_g1,c52179_g1,c21297_g1,c51017_g1,c23226_g1,c7546_g1,c84063_g1,c50354_g1,c54322_g2,c91121_g1,c47559_g1,c115250_g1,c114830_g1,c25708_g1,c55169_g1,c57272_g1,c65212_g1,c58620_g1,c50700_g4,c113489_g1,c56844_g1,c72538_g1,c40345_g1,c77627_g1,c57734_g1,c94120_g1,c36995_g1,c70182_g1,c40681_g2,c33572_g1,c54891_g1,c100084_g1,c37257_g1,c80598_g1,c55921_g1
GO:0005575	Cellular Component	GO:0044425	membrane part	GO:0098589	membrane region	GO:0045121	membrane raft	3	c34942_g1,c7894_g1,c114240_g1
GO:0005575	Cellular Component	GO:0044425	membrane part	GO:0098589	membrane region	GO:0005789	endoplasmic reticulum membrane	167	c80999_g1,c37343_g1,c105679_g1,c16966_g1,c5929_g1,c57426_g1,c95365_g1,c108316_g1,c58410_g2,c97828_g1,c58193_g1,c30538_g1,c46681_g1,c64157_g1,c74230_g1,c52329_g1,c93930_g1,c53017_g1,c48352_g1,c104371_g1,c64427_g1,c46757_g1,c88468_g1,c34837_g1,c101012_g1,c37731_g1,c91474_g1,c15868_g1,c60203_g1,c16148_g1,c51328_g1,c51983_g1,c47979_g1,c21406_g1,c51012_g1,c50464_g1,c112450_g1,c52132_g1,c99526_g1,c9300…
GO:0005575	Cellular Component	GO:0044425	membrane part	GO:0098589	membrane region	GO:0098590	plasma membrane region	3	c120786_g1,c49098_g1,c49078_g2
GO:0005575	Cellular Component	GO:0044425	membrane part	GO:0098589	membrane region	GO:0042175	nuclear outer membrane-endoplasmic reticulum membrane network	241	c78413_g1,c13197_g1,c68619_g1,c20322_g1,c123235_g1,c55038_g4,c49174_g1,c17983_g1,c14412_g1,c56394_g1,c13906_g1,c61305_g1,c122250_g1,c42200_g1,c84156_g1,c14116_g1,c121501_g1,c7321_g1,c91669_g1,c55649_g1,c40669_g1,c98949_g1,c84703_g1,c116474_g1,c40817_g1,c38099_g3,c25274_g1,c88378_g1,c46351_g1,c95554_g1,c85697_g1,c57148_g1,c57329_g1,c54452_g1,c81164_g1,c61232_g1,c104491_g1,c39861_g1,c55058_g1,c5510…
GO:0005575	Cellular Component	GO:0044425	membrane part	GO:0030964	NADH dehydrogenase complex	GO:0045271	respiratory chain complex I	28	c91789_g1,c107026_g1,c58802_g1,c91306_g1,c45234_g1,c49036_g1,c77892_g1,c44693_g1,c81938_g1,c45332_g1,c62199_g1,c24870_g1,c52750_g1,c41193_g1,c100173_g1,c47539_g2,c52466_g1,c4392_g1,c77647_g1,c120978_g1,c36778_g1,c103316_g1,c29999_g1,c102402_g1,c52649_g1,c49037_g1,c52119_g1,c1778_g1
GO:0005575	Cellular Component	GO:0044425	membrane part	GO:0031224	intrinsic component of membrane	GO:0031360	intrinsic component of thylakoid membrane	4	c53098_g1,c56433_g1,c111541_g1,c98037_g1
GO:0005575	Cellular Component	GO:0044425	membrane part	GO:0031224	intrinsic component of membrane	GO:0031226	intrinsic component of plasma membrane	91	c49959_g1,c42960_g2,c13623_g1,c104569_g1,c71454_g1,c90905_g1,c35281_g1,c56033_g1,c94431_g1,c51796_g1,c82365_g1,c13677_g1,c101023_g1,c24974_g1,c76491_g1,c54019_g1,c113933_g1,c51476_g1,c81607_g1,c14734_g1,c100610_g1,c45443_g1,c91476_g1,c57259_g1,c90542_g1,c52233_g1,c118894_g1,c91043_g1,c52181_g1,c118820_g1,c88504_g1,c57194_g1,c56741_g1,c88588_g1,c97166_g1,c86422_g1,c52838_g1,c112525_g1,c47742_g1,c3…
GO:0005575	Cellular Component	GO:0044425	membrane part	GO:0031224	intrinsic component of membrane	GO:0031300	intrinsic component of organelle membrane	175	c74230_g1,c93930_g1,c16679_g1,c47463_g1,c57089_g1,c45715_g1,c46347_g1,c29494_g2,c14281_g1,c117110_g1,c41284_g1,c95365_g1,c84480_g1,c108316_g1,c80999_g1,c37343_g1,c56374_g1,c51012_g1,c26236_g1,c50464_g1,c112450_g1,c2891_g1,c8219_g1,c43409_g2,c58830_g1,c58056_g1,c19604_g1,c57170_g2,c50548_g1,c53266_g1,c94549_g1,c15868_g1,c13261_g1,c55962_g1,c51328_g1,c46772_g1,c107857_g1,c53017_g1,c48352_g1,c104371…
GO:0005575	Cellular Component	GO:0044425	membrane part	GO:0031224	intrinsic component of membrane	GO:0031225	anchored component of membrane	2	c118894_g1,c11557_g1
GO:0005575	Cellular Component	GO:0044425	membrane part	GO:0031224	intrinsic component of membrane	GO:0016021	integral component of membrane	485	c52464_g1,c102206_g1,c97166_g1,c56741_g1,c118077_g1,c54537_g1,c51328_g1,c39238_g1,c106632_g1,c61968_g1,c53017_g1,c48352_g1,c6925_g2,c101012_g1,c50705_g1,c38938_g2,c119955_g1,c52838_g1,c46757_g1,c64955_g1,c4119_g1,c56433_g1,c56696_g1,c48836_g1,c8219_g1,c34614_g1,c1989_g1,c91900_g1,c58056_g1,c101679_g1,c19604_g1,c39688_g1,c36956_g1,c122034_g1,c57170_g2,c57634_g1,c71008_g1,c29494_g2,c14281_g1,c10241…
GO:0005575	Cellular Component	GO:0044425	membrane part	GO:0016021	integral component of membrane	GO:0005887	integral component of plasma membrane	74	c14734_g1,c57259_g1,c91476_g1,c45443_g1,c100610_g1,c81607_g1,c91043_g1,c52181_g1,c118820_g1,c52233_g1,c51796_g1,c94431_g1,c13623_g1,c104569_g1,c49959_g1,c42960_g2,c35281_g1,c56033_g1,c71454_g1,c90905_g1,c113933_g1,c51476_g1,c76491_g1,c24974_g1,c13677_g1,c101023_g1,c52823_g1,c50534_g1,c55131_g1,c1989_g1,c57219_g1,c113494_g1,c88588_g1,c97166_g1,c86422_g1,c88504_g1,c57194_g1,c39238_g1,c52838_g1,c636…
GO:0005575	Cellular Component	GO:0044425	membrane part	GO:0016021	integral component of membrane	GO:1902495	transmembrane transporter complex	122	c50534_g1,c48836_g1,c39159_g1,c112450_g1,c108279_g1,c114605_g1,c4119_g1,c57634_g1,c113494_g1,c71008_g1,c57219_g1,c116421_g1,c18162_g1,c1989_g1,c55131_g1,c82804_g1,c60136_g1,c36956_g1,c54038_g1,c39723_g1,c57030_g1,c7137_g1,c50687_g1,c88588_g1,c55419_g1,c47249_g1,c38938_g2,c39238_g1,c43891_g1,c80309_g1,c113365_g1,c33674_g1,c90735_g1,c81607_g1,c57259_g1,c45443_g1,c14734_g1,c52233_g1,c71906_g1,c72389…
GO:0005575	Cellular Component	GO:0044425	membrane part	GO:0016021	integral component of membrane	GO:0031301	integral component of organelle membrane	168	c110069_g1,c81610_g1,c57026_g5,c42951_g1,c71255_g1,c67949_g1,c53331_g1,c25952_g1,c93894_g1,c78020_g1,c98740_g1,c98563_g1,c120671_g1,c73933_g1,c70188_g1,c100274_g1,c57362_g1,c74502_g1,c93363_g1,c61831_g1,c56165_g1,c71999_g1,c42480_g1,c58758_g1,c113668_g1,c37294_g1,c51424_g1,c3544_g1,c56469_g3,c72095_g1,c79956_g1,c55551_g1,c123811_g1,c7108_g1,c113732_g1,c41242_g1,c112195_g1,c87369_g1,c485_g1,c70036…
GO:0005575	Cellular Component	GO:0044425	membrane part	GO:0016021	integral component of membrane	GO:0034702	ion channel complex	42	c94431_g1,c49959_g1,c104569_g1,c71454_g1,c90905_g1,c102418_g1,c13275_g1,c24974_g1,c113933_g1,c108846_g1,c48742_g1,c101023_g1,c14734_g1,c45443_g1,c57259_g1,c44797_g1,c60611_g1,c52181_g1,c55429_g1,c117383_g1,c52233_g1,c50687_g1,c88588_g1,c29061_g1,c41955_g1,c98936_g1,c33674_g1,c39238_g1,c438_g1,c47249_g1,c106105_g1,c114605_g1,c79779_g1,c39159_g1,c70940_g1,c50534_g1,c107109_g1,c35594_g1,c112419_g1,c…
GO:0005575	Cellular Component	GO:0044425	membrane part	GO:0016021	integral component of membrane	GO:0046930	pore complex	139	c84413_g1,c38795_g1,c89855_g1,c58309_g1,c30805_g1,c115072_g1,c69462_g1,c31004_g1,c13441_g2,c58406_g2,c45167_g1,c49682_g1,c95772_g1,c57820_g1,c41717_g1,c17579_g1,c57379_g2,c101662_g1,c3117_g1,c104541_g1,c71992_g1,c119601_g1,c113620_g1,c56103_g1,c49855_g1,c49025_g1,c20269_g1,c113765_g1,c42006_g1,c46968_g2,c52028_g1,c30720_g1,c60424_g1,c98708_g1,c58882_g1,c94271_g1,c76782_g1,c52501_g1,c49433_g1,c582…
GO:0005575	Cellular Component	GO:0044425	membrane part	GO:0044453	nuclear membrane part	GO:0031229	intrinsic component of nuclear inner membrane	17	c48839_g2,c69518_g1,c74609_g1,c17056_g1,c46558_g1,c57089_g1,c98563_g1,c47067_g1,c51237_g1,c102310_g1,c60139_g1,c59731_g1,c26241_g3,c117110_g1,c56374_g1,c67949_g1,c62357_g1
GO:0005575	Cellular Component	GO:0044425	membrane part	GO:0042175	nuclear outer membrane-endoplasmic reticulum membrane network	GO:0005789	endoplasmic reticulum membrane	167	c80999_g1,c37343_g1,c105679_g1,c16966_g1,c5929_g1,c57426_g1,c95365_g1,c108316_g1,c58410_g2,c97828_g1,c58193_g1,c30538_g1,c46681_g1,c64157_g1,c74230_g1,c52329_g1,c93930_g1,c53017_g1,c48352_g1,c104371_g1,c64427_g1,c46757_g1,c88468_g1,c34837_g1,c101012_g1,c37731_g1,c91474_g1,c15868_g1,c60203_g1,c16148_g1,c51328_g1,c51983_g1,c47979_g1,c21406_g1,c51012_g1,c50464_g1,c112450_g1,c52132_g1,c99526_g1,c9300…
GO:0005575	Cellular Component	GO:0044425	membrane part	GO:0044459	plasma membrane part	GO:0005891	voltage-gated calcium channel complex	10	c44797_g1,c39159_g1,c114605_g1,c50687_g1,c117383_g1,c47249_g1,c108846_g1,c33674_g1,c13275_g1,c98936_g1
GO:0005575	Cellular Component	GO:0044425	membrane part	GO:0044459	plasma membrane part	GO:0005887	integral component of plasma membrane	74	c14734_g1,c57259_g1,c91476_g1,c45443_g1,c100610_g1,c81607_g1,c91043_g1,c52181_g1,c118820_g1,c52233_g1,c51796_g1,c94431_g1,c13623_g1,c104569_g1,c49959_g1,c42960_g2,c35281_g1,c56033_g1,c71454_g1,c90905_g1,c113933_g1,c51476_g1,c76491_g1,c24974_g1,c13677_g1,c101023_g1,c52823_g1,c50534_g1,c55131_g1,c1989_g1,c57219_g1,c113494_g1,c88588_g1,c97166_g1,c86422_g1,c88504_g1,c57194_g1,c39238_g1,c52838_g1,c636…
GO:0005575	Cellular Component	GO:0044425	membrane part	GO:0044459	plasma membrane part	GO:0016010	dystrophin-associated glycoprotein complex	22	c92117_g1,c45214_g1,c85786_g1,c116404_g1,c54818_g1,c67322_g1,c46968_g2,c57708_g5,c97197_g1,c75894_g1,c68961_g1,c47094_g2,c64279_g1,c60368_g1,c3801_g1,c123737_g1,c21739_g1,c45304_g3,c105749_g1,c58796_g2,c48551_g2,c50334_g1
GO:0005575	Cellular Component	GO:0044425	membrane part	GO:0044459	plasma membrane part	GO:0042611	MHC protein complex	15	c56119_g3,c17597_g1,c110770_g1,c500_g1,c71245_g1,c25083_g1,c50705_g1,c75470_g1,c81543_g1,c102_g1,c113569_g1,c104284_g1,c25712_g1,c37060_g1,c71750_g1
GO:0005575	Cellular Component	GO:0044425	membrane part	GO:0044459	plasma membrane part	GO:0097060	synaptic membrane	6	c1513_g2,c46277_g1,c46753_g1,c91592_g1,c86437_g1,c13285_g1
GO:0005575	Cellular Component	GO:0044425	membrane part	GO:0044459	plasma membrane part	GO:0016011	dystroglycan complex	22	c123737_g1,c75894_g1,c68961_g1,c47094_g2,c97197_g1,c3801_g1,c60368_g1,c64279_g1,c48551_g2,c58796_g2,c50334_g1,c21739_g1,c45304_g3,c105749_g1,c67322_g1,c85786_g1,c45214_g1,c92117_g1,c54818_g1,c116404_g1,c57708_g5,c46968_g2
GO:0005575	Cellular Component	GO:0044425	membrane part	GO:0044459	plasma membrane part	GO:0098590	plasma membrane region	3	c120786_g1,c49098_g1,c49078_g2
GO:0005575	Cellular Component	GO:0044425	membrane part	GO:0044459	plasma membrane part	GO:0019897	extrinsic component of plasma membrane	41	c36089_g1,c79019_g1,c39717_g1,c92639_g1,c43908_g2,c16772_g1,c95864_g1,c49268_g1,c106098_g1,c40721_g1,c47547_g1,c80367_g1,c12842_g2,c31826_g1,c53181_g1,c42381_g1,c73430_g1,c73098_g1,c5956_g1,c119533_g1,c15677_g1,c103012_g1,c27017_g1,c55018_g1,c62536_g1,c458_g1,c31707_g1,c57352_g1,c23965_g1,c14492_g1,c54360_g1,c27143_g1,c58892_g4,c116224_g1,c113484_g1,c69289_g1,c97906_g1,c40086_g1,c77331_g1,c87925_…
GO:0005575	Cellular Component	GO:0044425	membrane part	GO:0044459	plasma membrane part	GO:0016323	basolateral plasma membrane	1	c49078_g2
GO:0005575	Cellular Component	GO:0044425	membrane part	GO:0044459	plasma membrane part	GO:0031226	intrinsic component of plasma membrane	91	c49959_g1,c42960_g2,c13623_g1,c104569_g1,c71454_g1,c90905_g1,c35281_g1,c56033_g1,c94431_g1,c51796_g1,c82365_g1,c13677_g1,c101023_g1,c24974_g1,c76491_g1,c54019_g1,c113933_g1,c51476_g1,c81607_g1,c14734_g1,c100610_g1,c45443_g1,c91476_g1,c57259_g1,c90542_g1,c52233_g1,c118894_g1,c91043_g1,c52181_g1,c118820_g1,c88504_g1,c57194_g1,c56741_g1,c88588_g1,c97166_g1,c86422_g1,c52838_g1,c112525_g1,c47742_g1,c3…
GO:0005575	Cellular Component	GO:0044425	membrane part	GO:0031211	endoplasmic reticulum palmitoyltransferase complex	GO:0017059	serine C-palmitoyltransferase complex	1	c68089_g1
GO:0005575	Cellular Component	GO:0044425	membrane part	GO:0019898	extrinsic component of membrane	GO:0019897	extrinsic component of plasma membrane	41	c36089_g1,c79019_g1,c39717_g1,c92639_g1,c43908_g2,c16772_g1,c95864_g1,c49268_g1,c106098_g1,c40721_g1,c47547_g1,c80367_g1,c12842_g2,c31826_g1,c53181_g1,c42381_g1,c73430_g1,c73098_g1,c5956_g1,c119533_g1,c15677_g1,c103012_g1,c27017_g1,c55018_g1,c62536_g1,c458_g1,c31707_g1,c57352_g1,c23965_g1,c14492_g1,c54360_g1,c27143_g1,c58892_g4,c116224_g1,c113484_g1,c69289_g1,c97906_g1,c40086_g1,c77331_g1,c87925_…
GO:0005575	Cellular Component	GO:0044425	membrane part	GO:0019898	extrinsic component of membrane	GO:0031312	extrinsic component of organelle membrane	6	c70096_g1,c97316_g1,c56830_g1,c52150_g4,c32300_g1,c12842_g1
GO:0005575	Cellular Component	GO:0044425	membrane part	GO:0030119	AP-type membrane coat adaptor complex	GO:0030131	clathrin adaptor complex	2	c13940_g1,c40371_g1
GO:0005575	Cellular Component	GO:0044425	membrane part	GO:0016469	proton-transporting two-sector ATPase complex	GO:0045259	proton-transporting ATP synthase complex	337	c112614_g1,c58240_g2,c53065_g1,c25202_g1,c14459_g1,c13889_g1,c85334_g1,c77367_g1,c27939_g1,c40471_g1,c23304_g1,c655_g1,c79358_g1,c42636_g1,c99230_g1,c58229_g2,c51136_g2,c77320_g1,c80838_g1,c29500_g1,c62239_g1,c108711_g1,c43091_g1,c25870_g1,c25677_g2,c25883_g1,c110783_g1,c62808_g1,c39740_g1,c93376_g1,c100108_g1,c53425_g1,c92417_g1,c21522_g1,c27276_g1,c121178_g1,c45656_g1,c76684_g1,c53098_g1,c29933…
GO:0005575	Cellular Component	GO:0044425	membrane part	GO:0016469	proton-transporting two-sector ATPase complex	GO:0033176	proton-transporting V-type ATPase complex	200	c33883_g1,c95206_g1,c85955_g1,c117186_g1,c60850_g1,c45434_g1,c50700_g4,c8284_g1,c115250_g1,c106632_g1,c36320_g1,c50504_g1,c40865_g1,c49129_g1,c64955_g1,c50354_g1,c54322_g2,c115835_g1,c39757_g1,c120680_g1,c98600_g1,c52179_g1,c52417_g1,c51806_g1,c82586_g1,c46095_g1,c13635_g1,c29658_g1,c84480_g1,c83462_g1,c114240_g1,c54857_g1,c67459_g1,c121488_g1,c80598_g1,c90411_g1,c44926_g1,c23503_g1,c118500_g1,c4…
GO:0005575	Cellular Component	GO:0044425	membrane part	GO:0016469	proton-transporting two-sector ATPase complex	GO:0033178	proton-transporting two-sector ATPase complex, catalytic domain	136	c23226_g1,c86705_g1,c62808_g1,c84063_g1,c100108_g1,c91121_g1,c47559_g1,c53425_g1,c21522_g1,c27276_g1,c47720_g2,c88711_g1,c34995_g1,c51017_g1,c83320_g1,c32106_g1,c121178_g1,c45656_g1,c76684_g1,c53098_g1,c56425_g3,c40471_g1,c655_g1,c118287_g1,c94120_g1,c70182_g1,c85219_g1,c113489_g1,c13889_g1,c56844_g1,c77367_g1,c40345_g1,c27939_g1,c80838_g1,c28342_g1,c123004_g1,c33572_g1,c54891_g1,c59697_g1,c79165…
GO:0005575	Cellular Component	GO:0044425	membrane part	GO:0016469	proton-transporting two-sector ATPase complex	GO:0033177	proton-transporting two-sector ATPase complex, proton-transporting domain	394	c30819_g1,c49777_g2,c81303_g1,c16524_g1,c54851_g1,c53182_g1,c56297_g1,c119849_g1,c113274_g1,c113732_g1,c76848_g1,c57238_g1,c113461_g1,c43032_g1,c120806_g1,c53308_g1,c72514_g1,c114451_g1,c122617_g1,c5227_g1,c45167_g1,c50370_g1,c69246_g1,c53963_g1,c115232_g1,c22156_g1,c35128_g1,c23363_g1,c97812_g1,c71583_g1,c8940_g1,c55271_g1,c5822_g1,c31670_g1,c123670_g1,c79710_g1,c14001_g1,c119612_g1,c42301_g1,c4…
GO:0005575	Cellular Component	GO:0044425	membrane part	GO:0070469	respiratory chain	GO:0045277	respiratory chain complex IV	20	c45937_g2,c84749_g1,c81683_g1,c52545_g1,c115189_g1,c108542_g1,c50194_g3,c72487_g1,c45937_g1,c86537_g1,c98102_g1,c4445_g1,c14347_g1,c56333_g1,c106737_g1,c37056_g1,c29987_g1,c47539_g1,c59447_g1,c50194_g1
GO:0005575	Cellular Component	GO:0044425	membrane part	GO:0070469	respiratory chain	GO:0045275	respiratory chain complex III	31	c62499_g1,c82804_g1,c53859_g1,c116421_g1,c18162_g1,c27439_g1,c71008_g1,c72389_g1,c97220_g1,c53795_g1,c112450_g1,c76258_g1,c37738_g1,c113365_g1,c80309_g1,c43891_g1,c27439_g2,c111144_g1,c38938_g2,c55419_g1,c21263_g1,c64752_g1,c20450_g1,c102826_g1,c43559_g1,c43530_g1,c40697_g1,c54038_g1,c39723_g1,c48074_g1,c57273_g1
GO:0005575	Cellular Component	GO:0044425	membrane part	GO:0070469	respiratory chain	GO:0005746	mitochondrial respiratory chain	79	c43559_g1,c50194_g1,c4392_g1,c100173_g1,c52466_g1,c52119_g1,c48074_g1,c43530_g1,c106737_g1,c102402_g1,c45234_g1,c77892_g1,c27439_g1,c72389_g1,c107026_g1,c62499_g1,c50194_g3,c108542_g1,c84749_g1,c120978_g1,c38938_g2,c55419_g1,c41193_g1,c80309_g1,c43891_g1,c113365_g1,c54038_g1,c49037_g1,c39723_g1,c52649_g1,c37056_g1,c58802_g1,c44693_g1,c4445_g1,c49036_g1,c71008_g1,c86537_g1,c18162_g1,c91789_g1,c116…
GO:0005575	Cellular Component	GO:0044425	membrane part	GO:0070469	respiratory chain	GO:0045273	respiratory chain complex II	7	c82672_g1,c59329_g1,c101566_g1,c32353_g1,c79401_g1,c122659_g1,c43985_g1
GO:0005575	Cellular Component	GO:0044425	membrane part	GO:0070469	respiratory chain	GO:0045271	respiratory chain complex I	28	c91789_g1,c107026_g1,c58802_g1,c91306_g1,c45234_g1,c49036_g1,c77892_g1,c44693_g1,c81938_g1,c45332_g1,c62199_g1,c24870_g1,c52750_g1,c41193_g1,c100173_g1,c47539_g2,c52466_g1,c4392_g1,c77647_g1,c120978_g1,c36778_g1,c103316_g1,c29999_g1,c102402_g1,c52649_g1,c49037_g1,c52119_g1,c1778_g1
GO:0005575	Cellular Component	GO:0044425	membrane part	GO:0033177	proton-transporting two-sector ATPase complex, proton-transporting domain	GO:0045263	proton-transporting ATP synthase complex, coupling factor F(o)	162	c98600_g1,c111524_g1,c77426_g1,c84913_g1,c54794_g2,c71888_g1,c58579_g1,c34309_g1,c105132_g1,c80622_g1,c22452_g1,c103745_g1,c60959_g1,c45965_g1,c53976_g4,c44877_g1,c89114_g1,c53899_g1,c83114_g1,c44579_g1,c112898_g1,c58333_g1,c117073_g1,c44630_g1,c7018_g1,c25689_g1,c57579_g1,c96510_g1,c37318_g1,c57129_g1,c30160_g1,c6735_g1,c50252_g1,c93911_g1,c27743_g1,c19969_g1,c38717_g1,c57540_g1,c54924_g1,c58084…
GO:0005575	Cellular Component	GO:0044425	membrane part	GO:0033177	proton-transporting two-sector ATPase complex, proton-transporting domain	GO:0033179	proton-transporting V-type ATPase, V0 domain	2	c53308_g1,c51806_g1
GO:0005575	Cellular Component	GO:0044425	membrane part	GO:0034702	ion channel complex	GO:0034703	cation channel complex	42	c39159_g1,c79779_g1,c70940_g1,c50534_g1,c107109_g1,c114605_g1,c57219_g1,c35594_g1,c112419_g1,c55131_g1,c1989_g1,c88588_g1,c50687_g1,c29061_g1,c41955_g1,c47249_g1,c106105_g1,c98936_g1,c33674_g1,c39238_g1,c438_g1,c44797_g1,c14734_g1,c45443_g1,c57259_g1,c55429_g1,c52233_g1,c117383_g1,c60611_g1,c52181_g1,c49959_g1,c104569_g1,c90905_g1,c71454_g1,c102418_g1,c94431_g1,c48742_g1,c101023_g1,c13275_g1,c249…
GO:0005575	Cellular Component	GO:0044425	membrane part	GO:0030117	membrane coat	GO:0030120	vesicle coat	107	c72032_g1,c52758_g1,c80290_g1,c79656_g1,c51604_g1,c54695_g2,c74357_g1,c57926_g1,c123380_g1,c47211_g1,c1687_g1,c102588_g1,c56623_g1,c40371_g1,c111817_g1,c3678_g1,c58395_g1,c47505_g1,c98797_g1,c50039_g1,c113141_g1,c81802_g1,c57060_g1,c64827_g1,c96500_g1,c40834_g1,c35355_g1,c43003_g1,c45216_g2,c116767_g1,c116334_g1,c46525_g1,c35037_g2,c56306_g6,c13668_g1,c35892_g1,c57048_g1,c58132_g1,c58643_g1,c1196…
GO:0005575	Cellular Component	GO:0044425	membrane part	GO:0030117	membrane coat	GO:0030119	AP-type membrane coat adaptor complex	32	c99252_g1,c48724_g1,c93289_g1,c36785_g1,c55355_g1,c20696_g1,c118682_g1,c42396_g1,c116773_g1,c116703_g1,c57580_g2,c46402_g1,c52176_g1,c30782_g1,c84934_g1,c542_g1,c118203_g1,c30217_g1,c40371_g1,c3919_g1,c64073_g1,c17137_g1,c13940_g1,c91301_g1,c94729_g1,c56860_g1,c52002_g1,c530_g1,c58995_g2,c57990_g1,c55132_g1,c54173_g2
GO:0005575	Cellular Component	GO:0044425	membrane part	GO:0030117	membrane coat	GO:0030118	clathrin coat	46	c13940_g1,c17137_g1,c38630_g1,c51604_g1,c38251_g1,c3919_g1,c88398_g1,c64073_g1,c102588_g1,c118203_g1,c40371_g1,c30217_g1,c54173_g2,c55132_g1,c111817_g1,c530_g1,c58995_g2,c56860_g1,c52002_g1,c98797_g1,c50039_g1,c94729_g1,c91301_g1,c57060_g1,c66542_g1,c114391_g1,c36785_g1,c93289_g1,c64640_g1,c99252_g1,c48724_g1,c542_g1,c30782_g1,c61199_g1,c52176_g1,c46402_g1,c84934_g1,c57580_g2,c57085_g1,c58643_g1,…
GO:0005575	Cellular Component	GO:0044420	extracellular matrix part	GO:0005605	basal lamina	GO:0043256	laminin complex	13	c89855_g1,c62295_g1,c83391_g1,c57335_g1,c106632_g1,c49545_g1,c113765_g1,c30720_g1,c5822_g2,c71545_g1,c57936_g2,c44111_g2,c57093_g1
GO:0005575	Cellular Component	GO:0044420	extracellular matrix part	GO:0005604	basement membrane	GO:0005605	basal lamina	13	c30720_g1,c5822_g2,c89855_g1,c62295_g1,c83391_g1,c57335_g1,c106632_g1,c49545_g1,c113765_g1,c44111_g2,c57093_g1,c71545_g1,c57936_g2
GO:0005575	Cellular Component	GO:0044464	cell part	GO:0071944	cell periphery	GO:0005886	plasma membrane	272	c57708_g5,c47249_g1,c111617_g1,c46968_g2,c56573_g1,c57194_g1,c109011_g1,c31707_g1,c62536_g1,c85786_g1,c61655_g1,c57219_g1,c49078_g2,c102_g1,c6396_g1,c77331_g1,c58643_g1,c81543_g1,c114605_g1,c51604_g1,c56119_g3,c54019_g1,c33781_g1,c76491_g1,c24974_g1,c56033_g1,c71454_g1,c42960_g2,c51796_g1,c94431_g1,c54173_g2,c118820_g1,c118894_g1,c119533_g1,c50832_g2,c57060_g1,c73430_g1,c47094_g2,c114391_g1,c5683…
GO:0005575	Cellular Component	GO:0044464	cell part	GO:0071944	cell periphery	GO:0030312	external encapsulating structure	283	c49487_g2,c92198_g1,c89222_g1,c54082_g1,c20560_g1,c54145_g1,c30491_g1,c54920_g1,c13026_g2,c55695_g1,c57472_g1,c58628_g7,c27325_g1,c72354_g1,c53764_g1,c52204_g1,c68604_g1,c62861_g1,c41580_g1,c92625_g1,c51007_g1,c70291_g1,c72586_g1,c19153_g1,c36131_g1,c38434_g1,c46715_g1,c121729_g1,c122511_g1,c118290_g1,c13757_g1,c89782_g1,c37709_g1,c49452_g1,c46231_g1,c35975_g1,c50687_g1,c42389_g1,c115292_g1,c7482…
GO:0005575	Cellular Component	GO:0044464	cell part	GO:0071944	cell periphery	GO:0005938	cell cortex	97	c27978_g1,c53057_g1,c80671_g1,c109368_g1,c56851_g1,c48584_g1,c26712_g1,c13842_g1,c6657_g1,c104705_g1,c51093_g1,c45167_g1,c65707_g1,c49682_g1,c70461_g1,c54778_g1,c52335_g1,c50562_g2,c120786_g1,c58270_g1,c46576_g1,c43032_g1,c59526_g1,c49601_g1,c17314_g2,c81939_g1,c104541_g1,c119601_g1,c64244_g1,c103988_g1,c79641_g1,c49855_g1,c48550_g1,c20269_g1,c81598_g1,c90489_g1,c25460_g1,c111470_g1,c52936_g1,c58…
GO:0005575	Cellular Component	GO:0044464	cell part	GO:0042175	nuclear outer membrane-endoplasmic reticulum membrane network	GO:0005789	endoplasmic reticulum membrane	167	c80999_g1,c37343_g1,c105679_g1,c16966_g1,c5929_g1,c57426_g1,c95365_g1,c108316_g1,c58410_g2,c97828_g1,c58193_g1,c30538_g1,c46681_g1,c64157_g1,c74230_g1,c52329_g1,c93930_g1,c53017_g1,c48352_g1,c104371_g1,c64427_g1,c46757_g1,c88468_g1,c34837_g1,c101012_g1,c37731_g1,c91474_g1,c15868_g1,c60203_g1,c16148_g1,c51328_g1,c51983_g1,c47979_g1,c21406_g1,c51012_g1,c50464_g1,c112450_g1,c52132_g1,c99526_g1,c9300…
GO:0005575	Cellular Component	GO:0044464	cell part	GO:0042763	intracellular immature spore	GO:0042764	ascospore-type prospore	1	c21539_g2
GO:0005575	Cellular Component	GO:0044464	cell part	GO:0044459	plasma membrane part	GO:0005887	integral component of plasma membrane	74	c14734_g1,c57259_g1,c91476_g1,c45443_g1,c100610_g1,c81607_g1,c91043_g1,c52181_g1,c118820_g1,c52233_g1,c51796_g1,c94431_g1,c13623_g1,c104569_g1,c49959_g1,c42960_g2,c35281_g1,c56033_g1,c71454_g1,c90905_g1,c113933_g1,c51476_g1,c76491_g1,c24974_g1,c13677_g1,c101023_g1,c52823_g1,c50534_g1,c55131_g1,c1989_g1,c57219_g1,c113494_g1,c88588_g1,c97166_g1,c86422_g1,c88504_g1,c57194_g1,c39238_g1,c52838_g1,c636…
GO:0005575	Cellular Component	GO:0044464	cell part	GO:0044459	plasma membrane part	GO:0005891	voltage-gated calcium channel complex	10	c44797_g1,c39159_g1,c114605_g1,c50687_g1,c117383_g1,c47249_g1,c108846_g1,c33674_g1,c13275_g1,c98936_g1
GO:0005575	Cellular Component	GO:0044464	cell part	GO:0044459	plasma membrane part	GO:0016010	dystrophin-associated glycoprotein complex	22	c92117_g1,c45214_g1,c85786_g1,c116404_g1,c54818_g1,c67322_g1,c46968_g2,c57708_g5,c97197_g1,c75894_g1,c68961_g1,c47094_g2,c64279_g1,c60368_g1,c3801_g1,c123737_g1,c21739_g1,c45304_g3,c105749_g1,c58796_g2,c48551_g2,c50334_g1
GO:0005575	Cellular Component	GO:0044464	cell part	GO:0044459	plasma membrane part	GO:0042611	MHC protein complex	15	c56119_g3,c17597_g1,c110770_g1,c500_g1,c71245_g1,c25083_g1,c50705_g1,c75470_g1,c81543_g1,c102_g1,c113569_g1,c104284_g1,c25712_g1,c37060_g1,c71750_g1
GO:0005575	Cellular Component	GO:0044464	cell part	GO:0044459	plasma membrane part	GO:0019897	extrinsic component of plasma membrane	41	c36089_g1,c79019_g1,c39717_g1,c92639_g1,c43908_g2,c16772_g1,c95864_g1,c49268_g1,c106098_g1,c40721_g1,c47547_g1,c80367_g1,c12842_g2,c31826_g1,c53181_g1,c42381_g1,c73430_g1,c73098_g1,c5956_g1,c119533_g1,c15677_g1,c103012_g1,c27017_g1,c55018_g1,c62536_g1,c458_g1,c31707_g1,c57352_g1,c23965_g1,c14492_g1,c54360_g1,c27143_g1,c58892_g4,c116224_g1,c113484_g1,c69289_g1,c97906_g1,c40086_g1,c77331_g1,c87925_…
GO:0005575	Cellular Component	GO:0044464	cell part	GO:0044459	plasma membrane part	GO:0016323	basolateral plasma membrane	1	c49078_g2
GO:0005575	Cellular Component	GO:0044464	cell part	GO:0044459	plasma membrane part	GO:0031226	intrinsic component of plasma membrane	91	c49959_g1,c42960_g2,c13623_g1,c104569_g1,c71454_g1,c90905_g1,c35281_g1,c56033_g1,c94431_g1,c51796_g1,c82365_g1,c13677_g1,c101023_g1,c24974_g1,c76491_g1,c54019_g1,c113933_g1,c51476_g1,c81607_g1,c14734_g1,c100610_g1,c45443_g1,c91476_g1,c57259_g1,c90542_g1,c52233_g1,c118894_g1,c91043_g1,c52181_g1,c118820_g1,c88504_g1,c57194_g1,c56741_g1,c88588_g1,c97166_g1,c86422_g1,c52838_g1,c112525_g1,c47742_g1,c3…
GO:0005575	Cellular Component	GO:0044464	cell part	GO:0044459	plasma membrane part	GO:0016011	dystroglycan complex	22	c123737_g1,c75894_g1,c68961_g1,c47094_g2,c97197_g1,c3801_g1,c60368_g1,c64279_g1,c48551_g2,c58796_g2,c50334_g1,c21739_g1,c45304_g3,c105749_g1,c67322_g1,c85786_g1,c45214_g1,c92117_g1,c54818_g1,c116404_g1,c57708_g5,c46968_g2
GO:0005575	Cellular Component	GO:0044464	cell part	GO:0044459	plasma membrane part	GO:0098590	plasma membrane region	3	c120786_g1,c49098_g1,c49078_g2
GO:0005575	Cellular Component	GO:0044464	cell part	GO:0044459	plasma membrane part	GO:0097060	synaptic membrane	6	c1513_g2,c46277_g1,c46753_g1,c91592_g1,c86437_g1,c13285_g1
GO:0005575	Cellular Component	GO:0044464	cell part	GO:0044463	cell projection part	GO:0044441	ciliary part	3	c39159_g1,c114605_g1,c50687_g1
GO:0005575	Cellular Component	GO:0044464	cell part	GO:0044463	cell projection part	GO:0044461	bacterial-type flagellum part	23	c55596_g2,c25190_g1,c55330_g1,c792_g1,c102185_g1,c95796_g1,c60556_g1,c115496_g1,c46589_g1,c103210_g1,c58502_g1,c59187_g1,c1502_g1,c114524_g1,c9382_g1,c5822_g2,c103076_g1,c15641_g2,c47320_g1,c111020_g1,c86216_g1,c21910_g1,c35012_g1
GO:0005575	Cellular Component	GO:0044464	cell part	GO:0032155	cell division site part	GO:0005826	actomyosin contractile ring	1	c53759_g4
GO:0005575	Cellular Component	GO:0044464	cell part	GO:0005622	intracellular	GO:0044424	intracellular part	11263	c51642_g1,c66220_g1,c72966_g1,c51249_g1,c62618_g1,c103817_g1,c50486_g1,c16015_g1,c72863_g1,c55323_g1,c114864_g1,c3494_g1,c55163_g1,c100993_g1,c5817_g1,c52226_g1,c31917_g1,c94626_g1,c73566_g1,c16743_g1,c61091_g1,c41048_g1,c53117_g1,c55165_g5,c6178_g1,c104396_g1,c46063_g1,c102547_g1,c11557_g1,c103210_g1,c82805_g1,c23573_g1,c67750_g1,c53549_g1,c51496_g1,c57600_g1,c103864_g1,c72239_g1,c79452_g1,c6952…
7_g1,c47529_g1,c92600_g1,c50039_g1,c54728_g1,c3142_g1,c7588_g1,c1526_g1,c122167_g1,c106194_g1,c91417_g1,c26712_g1,c93267_g1,c30856_g1,c3295_g2,c39516_g1,c8755_g1,c3011_g1,c22540_g1,c37574_g1,c38437_g1,c29179_g1,c3353_g1,c48618_g2,c1522_g1,c48361_g1,c46963_g1,c123508_g1,c82883_g1,c48870_g2,c8436_g1,c53458_g1,c46443_g1,c27439_g2,c47656_g1,c36117_g1,c59637_g1,c57893_g1,c41155_g1,c96803_g1,c63625_g1,…
8_g1,c80939_g1,c56064_g1,c58823_g2,c43091_g1,c123614_g1,c42076_g1,c27262_g1,c6287_g1,c57016_g1,c88264_g1,c94798_g1,c82966_g1,c28915_g3,c48610_g1,c1177_g1,c63668_g1,c73602_g1,c54462_g1,c4486_g1,c67939_g1,c24493_g1,c58712_g1,c111317_g1,c109187_g1,c57137_g1,c69992_g1,c104044_g1,c81007_g1,c54860_g1,c49141_g1,c48124_g1,c31385_g1,c87000_g1,c84247_g1,c110298_g1,c98085_g1,c57942_g1,c95744_g1,c2954_g1,c10…
9_g1,c56593_g1,c51673_g1,c64046_g1,c42500_g1,c41303_g1,c107951_g1,c91094_g1,c96619_g1,c35186_g1,c69866_g1,c9879_g1,c57401_g1,c53001_g1,c59679_g1,c51045_g1,c64427_g1,c68791_g1,c86991_g1,c82672_g1,c53272_g1,c79747_g1,c122252_g1,c113026_g1,c48389_g1,c36513_g1,c74560_g1,c54537_g1,c54328_g2,c88_g1,c114481_g1,c70799_g1,c42971_g1,c31498_g1,c49361_g1,c43985_g1,c58070_g1,c97945_g1,c49065_g1,c77902_g1,c103…
GO:0005575	Cellular Component	GO:0044464	cell part	GO:0097223	sperm part	GO:0036126	sperm flagellum	3	c39159_g1,c50687_g1,c114605_g1
GO:0005575	Cellular Component	GO:0044464	cell part	GO:0030427	site of polarized growth	GO:0005935	cellular bud neck	1	c53759_g4
GO:0005575	Cellular Component	GO:0044464	cell part	GO:0097458	neuron part	GO:0043005	neuron projection	1	c67391_g1
GO:0005575	Cellular Component	GO:0044464	cell part	GO:0097458	neuron part	GO:0036477	somatodendritic compartment	1	c67391_g1
GO:0005575	Cellular Component	GO:0044464	cell part	GO:0005886	plasma membrane	GO:0016323	basolateral plasma membrane	1	c49078_g2
GO:0005575	Cellular Component	GO:0044464	cell part	GO:0005886	plasma membrane	GO:0044459	plasma membrane part	270	c76491_g1,c24974_g1,c54019_g1,c33781_g1,c56119_g3,c51604_g1,c94431_g1,c51796_g1,c71454_g1,c56033_g1,c42960_g2,c118820_g1,c54173_g2,c118894_g1,c73430_g1,c47094_g2,c119533_g1,c57060_g1,c50832_g2,c56573_g1,c46968_g2,c111617_g1,c47249_g1,c57708_g5,c31707_g1,c85786_g1,c62536_g1,c57194_g1,c109011_g1,c49078_g2,c57219_g1,c61655_g1,c58643_g1,c81543_g1,c114605_g1,c6396_g1,c102_g1,c77331_g1,c92639_g1,c13275…
GO:0005575	Cellular Component	GO:0044464	cell part	GO:0032153	cell division site	GO:0032155	cell division site part	1	c53759_g4
GO:0005575	Cellular Component	GO:0044464	cell part	GO:0005933	cellular bud	GO:0005935	cellular bud neck	1	c53759_g4
GO:0005575	Cellular Component	GO:0044464	cell part	GO:0044424	intracellular part	GO:0042575	DNA polymerase complex	24	c5288_g1,c44298_g1,c106461_g1,c40830_g1,c39566_g1,c39927_g1,c49232_g1,c55906_g1,c62920_g1,c58421_g1,c51467_g1,c45976_g2,c45180_g1,c104245_g1,c56061_g1,c48479_g1,c44309_g1,c96560_g1,c51270_g1,c79725_g1,c61214_g1,c107279_g1,c45209_g1,c55386_g2
GO:0005575	Cellular Component	GO:0044464	cell part	GO:0044424	intracellular part	GO:0034708	methyltransferase complex	19	c103614_g1,c51815_g1,c37798_g1,c32965_g1,c49387_g1,c59495_g1,c81548_g1,c59323_g1,c17087_g1,c32965_g2,c85002_g1,c81622_g1,c107436_g1,c61326_g1,c107349_g1,c19316_g1,c52966_g1,c56689_g2,c103864_g1
GO:0005575	Cellular Component	GO:0044464	cell part	GO:0044424	intracellular part	GO:0070419	nonhomologous end joining complex	1	c29959_g1
GO:0005575	Cellular Component	GO:0044464	cell part	GO:0044424	intracellular part	GO:0031248	protein acetyltransferase complex	48	c2295_g1,c105747_g1,c82727_g1,c54013_g1,c42153_g1,c80679_g1,c77238_g1,c87259_g1,c29404_g1,c50529_g1,c53971_g1,c61355_g1,c28327_g1,c51526_g1,c104189_g1,c117881_g1,c58088_g1,c29675_g1,c116688_g1,c19731_g1,c95303_g1,c38351_g1,c27223_g1,c42891_g1,c71746_g1,c94592_g1,c48669_g1,c48564_g1,c53427_g1,c51581_g2,c35423_g1,c53759_g4,c14994_g1,c57247_g1,c49209_g1,c60772_g1,c50407_g1,c46753_g1,c9473_g1,c47020_…
GO:0005575	Cellular Component	GO:0044464	cell part	GO:0044424	intracellular part	GO:0045263	proton-transporting ATP synthase complex, coupling factor F(o)	162	c98600_g1,c111524_g1,c77426_g1,c84913_g1,c54794_g2,c71888_g1,c58579_g1,c34309_g1,c105132_g1,c80622_g1,c22452_g1,c103745_g1,c60959_g1,c45965_g1,c53976_g4,c44877_g1,c89114_g1,c53899_g1,c83114_g1,c44579_g1,c112898_g1,c58333_g1,c117073_g1,c44630_g1,c7018_g1,c25689_g1,c57579_g1,c96510_g1,c37318_g1,c57129_g1,c30160_g1,c6735_g1,c50252_g1,c93911_g1,c27743_g1,c19969_g1,c38717_g1,c57540_g1,c54924_g1,c58084…
GO:0005575	Cellular Component	GO:0044464	cell part	GO:0044424	intracellular part	GO:0046821	extrachromosomal DNA	7	c87846_g1,c67631_g1,c88177_g1,c9116_g1,c111048_g1,c38441_g1,c97305_g1
GO:0005575	Cellular Component	GO:0044464	cell part	GO:0044424	intracellular part	GO:0043229	intracellular organelle	8319	c57644_g1,c38081_g1,c65073_g1,c60870_g1,c91162_g1,c17436_g1,c56112_g4,c58705_g1,c83735_g1,c102870_g1,c80260_g1,c31329_g1,c118838_g1,c55850_g1,c55118_g1,c113363_g1,c43463_g1,c57867_g1,c80375_g1,c42390_g1,c34390_g1,c53566_g1,c33526_g1,c20504_g1,c113580_g1,c40618_g1,c93197_g1,c102385_g1,c36859_g1,c57511_g1,c70076_g1,c45373_g1,c54938_g2,c106223_g1,c121976_g1,c73865_g1,c13073_g1,c34391_g1,c35654_g1,c2…
,c70283_g1,c26259_g1,c107848_g1,c41931_g1,c54367_g1,c92373_g1,c53154_g1,c47130_g1,c47639_g1,c96510_g1,c100757_g1,c30219_g1,c55762_g1,c48425_g1,c109639_g1,c94217_g1,c48713_g1,c48518_g1,c46347_g1,c51020_g3,c78969_g1,c116094_g1,c51860_g1,c107261_g1,c110284_g1,c83921_g1,c63391_g1,c42756_g1,c814_g1,c71863_g1,c51771_g1,c97966_g1,c103961_g1,c47591_g1,c56306_g6,c70706_g1,c51844_g1,c55026_g1,c112356_g1,c5…
9_g1,c76224_g1,c100002_g1,c87444_g1,c82412_g1,c96866_g1,c33261_g2,c105983_g1,c34908_g2,c6396_g1,c107330_g1,c10416_g1,c115621_g1,c46698_g1,c24128_g1,c89158_g1,c25792_g1,c53190_g1,c57591_g1,c53521_g1,c80061_g1,c108475_g1,c55040_g1,c91718_g1,c84947_g1,c93398_g1,c49047_g1,c2266_g1,c34947_g1,c21821_g1,c77464_g1,c59019_g2,c114706_g1,c118581_g1,c3461_g1,c102698_g1,c53579_g5,c51072_g1,c56119_g4,c62765_g1…
GO:0005575	Cellular Component	GO:0044464	cell part	GO:0044424	intracellular part	GO:0045273	respiratory chain complex II	7	c82672_g1,c59329_g1,c101566_g1,c32353_g1,c79401_g1,c122659_g1,c43985_g1
GO:0005575	Cellular Component	GO:0044464	cell part	GO:0044424	intracellular part	GO:0005838	proteasome regulatory particle	1	c96256_g1
GO:0005575	Cellular Component	GO:0044464	cell part	GO:0044424	intracellular part	GO:0044446	intracellular organelle part	3888	c55070_g1,c50889_g1,c71068_g1,c52584_g3,c68728_g1,c85845_g1,c32161_g1,c53797_g1,c53074_g2,c121036_g1,c45937_g1,c57273_g1,c49178_g1,c116435_g1,c49327_g1,c82181_g1,c45722_g1,c50353_g1,c93221_g1,c86311_g1,c51969_g1,c30918_g1,c53542_g1,c52976_g1,c57379_g3,c13842_g1,c42966_g1,c29841_g1,c85240_g1,c56309_g1,c80537_g1,c52401_g1,c49760_g1,c57920_g1,c103316_g1,c119123_g1,c52794_g1,c62836_g1,c97329_g1,c9908…
c48132_g1,c40099_g1,c52466_g1,c80999_g1,c54910_g1,c51157_g1,c22452_g1,c70840_g1,c19062_g1,c64955_g1,c43245_g1,c99599_g1,c69308_g1,c108848_g1,c111972_g1,c50464_g1,c69330_g1,c51806_g1,c71008_g1,c111548_g1,c55608_g1,c51983_g1,c41723_g1,c3293_g1,c41999_g1,c50115_g1,c12785_g1,c57452_g1,c46757_g1,c115250_g1,c89114_g1,c44877_g1,c46914_g1,c42386_g1,c80230_g1,c42480_g1,c33996_g1,c61831_g1,c42301_g1,c10084…
GO:0005575	Cellular Component	GO:0044464	cell part	GO:0044424	intracellular part	GO:0045261	proton-transporting ATP synthase complex, catalytic core F(1)	28	c34995_g1,c110182_g1,c84056_g1,c27939_g1,c117772_g1,c24168_g1,c49727_g1,c62808_g1,c69311_g1,c56433_g1,c46165_g1,c53425_g1,c76684_g1,c28226_g1,c102952_g1,c56556_g1,c52947_g1,c58762_g1,c23608_g1,c84195_g1,c10786_g1,c80838_g1,c47700_g1,c53373_g1,c3376_g1,c123088_g1,c32106_g1,c28342_g1
GO:0005575	Cellular Component	GO:0044464	cell part	GO:0044424	intracellular part	GO:0031234	extrinsic component of cytoplasmic side of plasma membrane	12	c47547_g1,c39717_g1,c36089_g1,c31826_g1,c27143_g1,c58892_g4,c106098_g1,c49268_g1,c40086_g1,c31707_g1,c53181_g1,c77331_g1
GO:0005575	Cellular Component	GO:0044464	cell part	GO:0044424	intracellular part	GO:0045265	proton-transporting ATP synthase, stator stalk	3	c123670_g1,c10774_g1,c89591_g1
GO:0005575	Cellular Component	GO:0044464	cell part	GO:0044424	intracellular part	GO:0000151	ubiquitin ligase complex	200	c108541_g1,c69518_g1,c56507_g2,c72116_g1,c56448_g1,c24416_g1,c93706_g1,c54403_g1,c108277_g1,c7981_g2,c3295_g2,c39726_g1,c69178_g1,c33257_g1,c57238_g1,c114001_g1,c47715_g1,c52709_g1,c56740_g1,c48155_g1,c88688_g1,c72256_g1,c18124_g1,c53452_g1,c58467_g5,c83164_g1,c52365_g1,c122344_g1,c102829_g1,c58909_g1,c56045_g1,c13735_g1,c54605_g1,c53121_g1,c108488_g1,c80401_g1,c5844_g1,c53331_g1,c92908_g1,c50264…
GO:0005575	Cellular Component	GO:0044464	cell part	GO:0044424	intracellular part	GO:0009579	thylakoid	325	c74076_g1,c19470_g1,c40811_g2,c66728_g1,c117803_g1,c46034_g1,c32499_g1,c57729_g1,c29470_g1,c49157_g1,c56404_g3,c104070_g1,c58715_g1,c81079_g1,c49622_g1,c38827_g1,c3606_g1,c35230_g1,c41628_g1,c58953_g3,c45601_g1,c76786_g1,c63175_g1,c20152_g1,c45562_g1,c123282_g1,c42833_g1,c44957_g1,c48267_g2,c29439_g1,c63966_g1,c102539_g1,c58536_g1,c49477_g1,c73684_g1,c97894_g1,c123002_g1,c86855_g1,c39436_g2,c4880…
GO:0005575	Cellular Component	GO:0044464	cell part	GO:0044424	intracellular part	GO:0022624	proteasome accessory complex	11	c92512_g1,c58779_g1,c43802_g2,c57503_g1,c105014_g1,c50363_g1,c96256_g1,c50493_g1,c43717_g1,c29891_g1,c49947_g1
GO:0005575	Cellular Component	GO:0044464	cell part	GO:0044424	intracellular part	GO:0030880	RNA polymerase complex	362	c77373_g1,c9141_g1,c53154_g1,c65612_g1,c113170_g1,c50254_g1,c99878_g1,c47439_g2,c96606_g1,c87259_g1,c69285_g1,c13997_g1,c56281_g2,c20187_g1,c55458_g3,c115216_g1,c29457_g1,c75274_g1,c96459_g1,c13516_g1,c27927_g2,c55439_g1,c98773_g1,c57546_g1,c23703_g1,c99599_g1,c62790_g1,c55388_g1,c49146_g1,c27927_g1,c46720_g1,c70840_g1,c47823_g1,c55480_g1,c664_g1,c44656_g1,c40075_g1,c58302_g1,c73116_g1,c53919_g1,…
GO:0005575	Cellular Component	GO:0044464	cell part	GO:0044424	intracellular part	GO:0000178	exosome (RNase complex)	4	c86270_g1,c62701_g1,c58456_g1,c60254_g1
GO:0005575	Cellular Component	GO:0044464	cell part	GO:0044424	intracellular part	GO:0045275	respiratory chain complex III	31	c62499_g1,c82804_g1,c53859_g1,c116421_g1,c18162_g1,c27439_g1,c71008_g1,c72389_g1,c97220_g1,c53795_g1,c112450_g1,c76258_g1,c37738_g1,c113365_g1,c80309_g1,c43891_g1,c27439_g2,c111144_g1,c38938_g2,c55419_g1,c21263_g1,c64752_g1,c20450_g1,c102826_g1,c43559_g1,c43530_g1,c40697_g1,c54038_g1,c39723_g1,c48074_g1,c57273_g1
GO:0005575	Cellular Component	GO:0044464	cell part	GO:0044424	intracellular part	GO:0044436	thylakoid part	324	c123282_g1,c45562_g1,c44957_g1,c42833_g1,c29439_g1,c63966_g1,c48267_g2,c102539_g1,c58953_g3,c76786_g1,c63175_g1,c45601_g1,c20152_g1,c73684_g1,c97894_g1,c123002_g1,c58536_g1,c49477_g1,c32499_g1,c57729_g1,c29470_g1,c58715_g1,c49157_g1,c56404_g3,c104070_g1,c81079_g1,c19470_g1,c74076_g1,c40811_g2,c66728_g1,c117803_g1,c46034_g1,c41628_g1,c35230_g1,c38827_g1,c3606_g1,c49622_g1,c83067_g1,c93441_g1,c4788…
GO:0005575	Cellular Component	GO:0044464	cell part	GO:0044424	intracellular part	GO:0030076	light-harvesting complex	35	c39560_g1,c88829_g1,c12150_g1,c113228_g1,c14613_g1,c88175_g1,c44474_g1,c53415_g1,c11695_g1,c92919_g1,c55858_g1,c56973_g1,c93574_g1,c89827_g1,c32499_g1,c58712_g1,c57833_g1,c701_g1,c46034_g1,c56947_g2,c49213_g1,c48439_g1,c58823_g1,c55243_g1,c59384_g1,c57840_g2,c55560_g3,c39121_g1,c69809_g1,c109391_g1,c58743_g1,c74084_g1,c58964_g1,c114608_g1,c59826_g1
GO:0005575	Cellular Component	GO:0044464	cell part	GO:0044424	intracellular part	GO:0045267	proton-transporting ATP synthase, catalytic core	3	c84056_g1,c32106_g1,c84195_g1
GO:0005575	Cellular Component	GO:0044464	cell part	GO:0044424	intracellular part	GO:0044444	cytoplasmic part	4826	c68619_g1,c52034_g1,c115486_g1,c36338_g1,c16888_g1,c66963_g1,c75870_g1,c82787_g1,c8117_g1,c49055_g1,c69562_g1,c56057_g1,c95554_g1,c74804_g1,c44899_g1,c57311_g1,c50200_g1,c59303_g1,c57324_g2,c53150_g1,c45831_g1,c40668_g1,c94304_g1,c108682_g1,c87516_g1,c75335_g1,c106232_g1,c55883_g1,c100127_g1,c89242_g1,c98324_g1,c60751_g1,c65985_g1,c55464_g1,c455_g1,c52143_g4,c83803_g1,c53424_g1,c67926_g1,c56780_g…
_g1,c26244_g1,c24468_g1,c67204_g1,c41270_g1,c104725_g1,c91301_g1,c26415_g1,c41452_g1,c53535_g1,c51535_g1,c30665_g1,c61500_g1,c51809_g2,c57026_g5,c116796_g1,c2983_g1,c16242_g1,c27376_g1,c104007_g1,c89381_g1,c45430_g1,c40082_g1,c33053_g1,c123192_g1,c81221_g1,c113462_g1,c29173_g1,c29416_g1,c52515_g1,c42390_g2,c104581_g1,c40516_g1,c96500_g1,c31575_g1,c122309_g1,c111922_g1,c111457_g1,c47874_g2,c17239_…
GO:0005575	Cellular Component	GO:0044464	cell part	GO:0044424	intracellular part	GO:0005667	transcription factor complex	108	c87259_g1,c1579_g1,c56588_g1,c50529_g1,c47439_g2,c50254_g1,c96606_g1,c92440_g1,c53154_g1,c34110_g1,c58219_g1,c2816_g1,c27927_g2,c68245_g1,c91447_g1,c55439_g1,c98773_g1,c96459_g1,c27379_g1,c69992_g1,c75274_g1,c55458_g3,c69251_g1,c115216_g1,c51640_g1,c31797_g1,c22426_g1,c40075_g1,c53979_g1,c3152_g1,c49146_g1,c27927_g1,c46720_g1,c70840_g1,c342_g1,c45055_g1,c56392_g2,c52063_g1,c55388_g1,c74130_g1,c48…
GO:0005575	Cellular Component	GO:0044464	cell part	GO:0044424	intracellular part	GO:0044461	bacterial-type flagellum part	23	c55596_g2,c25190_g1,c55330_g1,c792_g1,c102185_g1,c95796_g1,c60556_g1,c115496_g1,c46589_g1,c103210_g1,c58502_g1,c59187_g1,c1502_g1,c114524_g1,c9382_g1,c5822_g2,c103076_g1,c15641_g2,c47320_g1,c111020_g1,c86216_g1,c21910_g1,c35012_g1
GO:0005575	Cellular Component	GO:0044464	cell part	GO:0044424	intracellular part	GO:0048476	Holliday junction resolvase complex	164	c52789_g1,c31660_g1,c48955_g1,c90397_g1,c5868_g1,c75307_g1,c66220_g1,c53386_g1,c48109_g1,c57880_g1,c59364_g1,c57437_g1,c74568_g1,c54709_g1,c52976_g1,c17067_g1,c58401_g2,c114217_g1,c97956_g1,c114465_g1,c49614_g1,c114069_g1,c118939_g1,c26517_g1,c49327_g1,c12761_g2,c61090_g1,c55989_g1,c17287_g1,c57614_g1,c55179_g1,c53050_g1,c99293_g1,c6674_g1,c60574_g1,c53201_g1,c96619_g1,c92651_g1,c99499_g1,c80373_…
GO:0005575	Cellular Component	GO:0044464	cell part	GO:0044424	intracellular part	GO:0019866	organelle inner membrane	435	c58679_g2,c76171_g1,c57994_g2,c67949_g1,c105160_g1,c58762_g1,c39526_g1,c84202_g1,c28481_g1,c33479_g1,c111144_g1,c59447_g1,c103349_g1,c27439_g2,c116796_g1,c28226_g1,c110069_g1,c24870_g1,c8436_g1,c76965_g1,c524_g1,c37738_g1,c48082_g3,c57526_g4,c115189_g1,c104725_g1,c84725_g1,c53086_g1,c84056_g1,c34901_g1,c95364_g1,c54470_g1,c110182_g1,c80376_g1,c109336_g1,c104217_g1,c44908_g1,c76057_g1,c76579_g1,c5…
GO:0005575	Cellular Component	GO:0044464	cell part	GO:0044424	intracellular part	GO:0045277	respiratory chain complex IV	20	c45937_g2,c84749_g1,c81683_g1,c52545_g1,c115189_g1,c108542_g1,c50194_g3,c72487_g1,c45937_g1,c86537_g1,c98102_g1,c4445_g1,c14347_g1,c56333_g1,c106737_g1,c37056_g1,c29987_g1,c47539_g1,c59447_g1,c50194_g1
GO:0005575	Cellular Component	GO:0044464	cell part	GO:0044424	intracellular part	GO:0045259	proton-transporting ATP synthase complex	337	c112614_g1,c58240_g2,c53065_g1,c25202_g1,c14459_g1,c13889_g1,c85334_g1,c77367_g1,c27939_g1,c40471_g1,c23304_g1,c655_g1,c79358_g1,c42636_g1,c99230_g1,c58229_g2,c51136_g2,c77320_g1,c80838_g1,c29500_g1,c62239_g1,c108711_g1,c43091_g1,c25870_g1,c25677_g2,c25883_g1,c110783_g1,c62808_g1,c39740_g1,c93376_g1,c100108_g1,c53425_g1,c92417_g1,c21522_g1,c27276_g1,c121178_g1,c45656_g1,c76684_g1,c53098_g1,c29933…
GO:0005575	Cellular Component	GO:0044464	cell part	GO:0044424	intracellular part	GO:0000502	proteasome complex	116	c119600_g1,c13896_g1,c54835_g4,c60844_g1,c71277_g1,c89908_g1,c50493_g1,c11830_g1,c58779_g1,c34366_g1,c13905_g1,c109801_g1,c105014_g1,c47391_g1,c46287_g2,c46802_g1,c87787_g1,c60313_g1,c47966_g1,c98624_g1,c122662_g1,c59636_g1,c61256_g1,c70700_g1,c21559_g1,c63208_g1,c48950_g1,c59057_g1,c49718_g1,c120973_g1,c46119_g1,c38431_g1,c14516_g1,c5198_g1,c31042_g1,c35186_g1,c108724_g1,c86857_g1,c119070_g1,c72…
GO:0005575	Cellular Component	GO:0044464	cell part	GO:0044424	intracellular part	GO:0031968	organelle outer membrane	142	c75602_g1,c54159_g1,c57840_g2,c24468_g1,c7108_g1,c79609_g1,c58253_g8,c48121_g1,c69105_g1,c52140_g2,c31495_g1,c113605_g1,c51098_g1,c45167_g1,c98863_g1,c53606_g1,c111700_g1,c57023_g1,c110014_g1,c54971_g4,c121600_g1,c97811_g1,c49157_g1,c67870_g1,c54601_g1,c46404_g1,c2983_g1,c10835_g1,c83391_g1,c118749_g1,c118822_g1,c70656_g1,c21557_g1,c58719_g4,c61360_g1,c76205_g1,c69855_g1,c54478_g1,c42671_g1,c5533…
GO:0005575	Cellular Component	GO:0044464	cell part	GO:0044424	intracellular part	GO:0005839	proteasome core complex	39	c70700_g1,c86102_g1,c46119_g1,c49718_g1,c44238_g1,c108724_g1,c35186_g1,c5198_g1,c49832_g1,c67434_g1,c17830_g1,c107390_g1,c103039_g1,c39795_g1,c50151_g1,c95673_g1,c51404_g1,c13569_g1,c17209_g1,c115207_g1,c51320_g1,c34979_g2,c13896_g1,c38511_g1,c47302_g1,c54835_g4,c89908_g1,c60844_g1,c26711_g1,c11830_g1,c47118_g1,c13905_g1,c28552_g1,c92539_g1,c27482_g1,c46802_g1,c87269_g1,c47966_g1,c100713_g1
GO:0005575	Cellular Component	GO:0044464	cell part	GO:0044424	intracellular part	GO:0033202	DNA helicase complex	171	c93007_g1,c58238_g1,c45510_g1,c48479_g1,c75830_g1,c80219_g1,c18131_g1,c56780_g2,c49017_g1,c102211_g1,c71362_g1,c54641_g1,c54922_g1,c35438_g1,c94164_g1,c56631_g1,c34776_g2,c92395_g1,c51637_g1,c103146_g1,c56396_g1,c57699_g4,c56165_g1,c49855_g1,c80230_g1,c58314_g1,c50657_g1,c24705_g1,c56266_g1,c115519_g1,c66140_g1,c89671_g1,c55006_g1,c26460_g1,c120371_g1,c113586_g1,c54094_g1,c13071_g1,c55183_g1,c379…
GO:0005575	Cellular Component	GO:0044464	cell part	GO:0044424	intracellular part	GO:0031501	mannosyltransferase complex	23	c13261_g1,c72579_g1,c91845_g1,c55962_g1,c93894_g1,c73238_g1,c104491_g1,c118649_g1,c72095_g1,c46772_g1,c81610_g1,c8219_g1,c47463_g1,c20930_g1,c2891_g1,c4697_g1,c70036_g1,c50548_g1,c57170_g2,c70188_g1,c79891_g1,c58830_g1,c58056_g1
GO:0005575	Cellular Component	GO:0044464	cell part	GO:0044424	intracellular part	GO:0009368	endopeptidase Clp complex	1	c51969_g1
GO:0005575	Cellular Component	GO:0044464	cell part	GO:0044424	intracellular part	GO:0030529	ribonucleoprotein complex	2291	c92016_g1,c57125_g1,c68621_g1,c53626_g1,c38446_g1,c50729_g2,c36988_g1,c58017_g1,c52627_g2,c71085_g1,c92028_g1,c52842_g1,c102759_g1,c51391_g1,c53845_g1,c53664_g7,c54611_g2,c61799_g1,c97845_g1,c122018_g1,c34358_g1,c60058_g1,c49409_g1,c102990_g1,c93527_g1,c118607_g1,c45246_g1,c94063_g1,c64334_g1,c88856_g1,c40468_g2,c33385_g1,c44550_g1,c6766_g1,c53311_g1,c76134_g1,c46984_g1,c20432_g1,c46882_g1,c26184…
GO:0005575	Cellular Component	GO:0044464	cell part	GO:0044424	intracellular part	GO:0045269	proton-transporting ATP synthase, central stalk	1	c110182_g1
GO:0005575	Cellular Component	GO:0044464	cell part	GO:0044424	intracellular part	GO:0005737	cytoplasm	4833	c57379_g2,c86371_g1,c83865_g1,c39526_g1,c33479_g1,c58045_g1,c51298_g1,c58491_g1,c27876_g1,c55921_g1,c104284_g1,c86263_g1,c122198_g1,c31325_g1,c2957_g1,c100688_g1,c90489_g1,c46749_g1,c84978_g1,c43048_g1,c111446_g1,c57260_g1,c82161_g1,c58763_g2,c66097_g1,c73922_g1,c8587_g1,c69071_g1,c38532_g1,c62349_g1,c53134_g3,c93007_g1,c53834_g1,c102511_g1,c55637_g1,c99230_g1,c60286_g1,c90799_g1,c89311_g1,c82401…
c33385_g1,c55637_g2,c61164_g1,c58159_g2,c89013_g1,c26184_g2,c46882_g1,c41895_g2,c49409_g1,c93527_g1,c102990_g1,c110279_g1,c61920_g1,c40468_g2,c51927_g1,c15109_g1,c28122_g1,c64334_g1,c94063_g1,c45246_g1,c53664_g7,c54302_g1,c75307_g1,c62929_g1,c73478_g1,c51391_g1,c61799_g1,c54611_g2,c52094_g1,c40682_g1,c97845_g1,c122018_g1,c35167_g1,c38630_g2,c38446_g1,c57125_g1,c113143_g1,c46316_g1,c71085_g1,c2536…
GO:0005575	Cellular Component	GO:0044464	cell part	GO:0070938	contractile ring	GO:0005826	actomyosin contractile ring	1	c53759_g4
GO:0005575	Cellular Component	GO:0044464	cell part	GO:0042995	cell projection	GO:0005937	mating projection	5	c110099_g1,c25792_g1,c7520_g1,c89541_g1,c81876_g1
GO:0005575	Cellular Component	GO:0044464	cell part	GO:0042995	cell projection	GO:0043005	neuron projection	1	c67391_g1
GO:0005575	Cellular Component	GO:0044464	cell part	GO:0042995	cell projection	GO:0044463	cell projection part	31	c59187_g1,c1502_g1,c114524_g1,c9382_g1,c7520_g1,c103076_g1,c5822_g2,c25792_g1,c15641_g2,c47320_g1,c111020_g1,c114605_g1,c86216_g1,c21910_g1,c35012_g1,c39159_g1,c89541_g1,c55596_g2,c25190_g1,c102185_g1,c792_g1,c55330_g1,c95796_g1,c110099_g1,c60556_g1,c50687_g1,c115496_g1,c46589_g1,c103210_g1,c81876_g1,c58502_g1
GO:0005575	Cellular Component	GO:0044464	cell part	GO:0042995	cell projection	GO:0005929	cilium	90	c47849_g1,c30007_g1,c81200_g1,c50895_g1,c104236_g1,c56411_g2,c38161_g1,c83391_g1,c52800_g1,c204_g1,c105681_g1,c36641_g1,c119601_g1,c50936_g1,c110636_g1,c100469_g1,c30616_g2,c82406_g1,c116898_g1,c116947_g1,c24468_g1,c29745_g1,c71545_g1,c59928_g1,c52563_g1,c81962_g1,c7264_g1,c53471_g1,c108685_g1,c89855_g1,c94058_g1,c92462_g1,c41936_g1,c95772_g1,c45167_g1,c95111_g1,c47257_g1,c3090_g1,c54857_g1,c1091…
GO:0005575	Cellular Component	GO:0044464	cell part	GO:0042995	cell projection	GO:0009288	bacterial-type flagellum	23	c102185_g1,c792_g1,c55330_g1,c25190_g1,c55596_g2,c58502_g1,c103210_g1,c46589_g1,c115496_g1,c60556_g1,c95796_g1,c15641_g2,c103076_g1,c5822_g2,c9382_g1,c114524_g1,c1502_g1,c59187_g1,c21910_g1,c35012_g1,c86216_g1,c111020_g1,c47320_g1
GO:0005575	Cellular Component	GO:0044464	cell part	GO:0031975	envelope	GO:0030313	cell envelope	44	c109657_g1,c29755_g1,c39949_g2,c59612_g1,c85243_g1,c65604_g1,c75687_g1,c13516_g1,c63108_g1,c105253_g1,c56181_g2,c38088_g1,c46715_g1,c36281_g1,c41412_g1,c43146_g2,c49285_g1,c39047_g1,c43903_g1,c19509_g1,c74825_g1,c89471_g1,c55390_g2,c92198_g1,c55859_g1,c49487_g2,c97843_g1,c117178_g1,c59927_g1,c13026_g2,c117114_g1,c118915_g1,c49977_g1,c60123_g1,c118536_g1,c105829_g1,c27325_g1,c51760_g2,c58628_g7,c5…
GO:0005575	Cellular Component	GO:0044464	cell part	GO:0031975	envelope	GO:0031967	organelle envelope	814	c122034_g1,c40766_g1,c39688_g1,c91900_g1,c87470_g1,c70706_g1,c56433_g1,c69311_g1,c63391_g1,c8810_g1,c38491_g1,c100999_g1,c48082_g1,c120555_g1,c12184_g1,c81354_g1,c114307_g1,c6025_g1,c54537_g1,c83114_g1,c49037_g1,c112898_g1,c56881_g2,c48713_g1,c107026_g1,c53530_g1,c12636_g1,c72389_g1,c54171_g1,c105729_g1,c96510_g1,c42295_g1,c57579_g1,c8255_g1,c95695_g1,c334_g1,c77902_g1,c84377_g1,c43559_g1,c106737…
GO:0005575	Cellular Component	GO:0044464	cell part	GO:0012505	endomembrane system	GO:0005635	nuclear envelope	162	c55075_g1,c43227_g1,c93979_g1,c57576_g1,c51908_g1,c109187_g1,c120860_g1,c116839_g1,c59994_g1,c66085_g1,c77187_g1,c88293_g1,c95703_g1,c57533_g2,c57512_g1,c84241_g1,c12807_g1,c93659_g1,c52028_g1,c30720_g1,c62357_g1,c46968_g2,c42006_g1,c113765_g1,c76782_g1,c94271_g1,c57959_g1,c58882_g1,c98708_g1,c60424_g1,c102408_g1,c49433_g1,c5822_g2,c52501_g1,c17056_g1,c51505_g1,c67949_g1,c3117_g1,c101662_g1,c5737…
GO:0005575	Cellular Component	GO:0044464	cell part	GO:0012505	endomembrane system	GO:0005794	Golgi apparatus	201	c112985_g1,c58429_g3,c55520_g1,c103834_g1,c95414_g1,c70036_g1,c57462_g3,c47913_g1,c78234_g1,c113732_g1,c64640_g1,c67204_g1,c79956_g1,c58091_g1,c41560_g1,c43641_g1,c93289_g1,c56469_g3,c72095_g1,c114391_g1,c123442_g1,c58758_g1,c37294_g1,c49545_g1,c56165_g1,c100089_g1,c72034_g1,c113564_g1,c62862_g1,c20269_g1,c61058_g1,c119612_g1,c23055_g1,c70188_g1,c40006_g1,c49943_g1,c120671_g1,c20564_g1,c93894_g1,…
GO:0005575	Cellular Component	GO:0044464	cell part	GO:0012505	endomembrane system	GO:0042175	nuclear outer membrane-endoplasmic reticulum membrane network	241	c78413_g1,c13197_g1,c68619_g1,c20322_g1,c123235_g1,c55038_g4,c49174_g1,c17983_g1,c14412_g1,c56394_g1,c13906_g1,c61305_g1,c122250_g1,c42200_g1,c84156_g1,c14116_g1,c121501_g1,c7321_g1,c91669_g1,c55649_g1,c40669_g1,c98949_g1,c84703_g1,c116474_g1,c40817_g1,c38099_g3,c25274_g1,c88378_g1,c46351_g1,c95554_g1,c85697_g1,c57148_g1,c57329_g1,c54452_g1,c81164_g1,c61232_g1,c104491_g1,c39861_g1,c55058_g1,c5510…
GO:0005575	Cellular Component	GO:0044464	cell part	GO:0012505	endomembrane system	GO:0005783	endoplasmic reticulum	311	c41022_g1,c40929_g1,c123612_g1,c34522_g1,c34272_g1,c114048_g1,c3902_g1,c24598_g1,c50350_g1,c114719_g1,c26663_g2,c65275_g1,c55109_g1,c92257_g1,c61949_g1,c48998_g2,c72953_g1,c53660_g2,c88378_g1,c84703_g1,c40817_g1,c116474_g1,c14390_g1,c98949_g1,c61232_g1,c104491_g1,c39861_g1,c57148_g1,c14412_g1,c46776_g1,c20322_g1,c55038_g4,c17983_g1,c78413_g1,c60450_g1,c121501_g1,c7321_g1,c91669_g1,c61305_g1,c5702…
GO:0005575	Cellular Component	GO:0044464	cell part	GO:0012505	endomembrane system	GO:0030141	secretory granule	1	c81737_g1
GO:0005575	Cellular Component	GO:0044464	cell part	GO:0012505	endomembrane system	GO:0005905	coated pit	18	c54173_g2,c111817_g1,c61199_g1,c57085_g1,c58643_g1,c54800_g1,c98797_g1,c50039_g1,c116773_g1,c57060_g1,c114391_g1,c66542_g1,c38630_g1,c51604_g1,c38251_g1,c88398_g1,c64640_g1,c102588_g1
GO:0005575	Cellular Component	GO:0044464	cell part	GO:0012505	endomembrane system	GO:0030133	transport vesicle	80	c46525_g1,c56306_g6,c13668_g1,c35037_g2,c35892_g1,c57048_g1,c111972_g1,c58643_g1,c118764_g1,c24732_g1,c46105_g1,c72447_g1,c116303_g1,c64827_g1,c40834_g1,c35355_g1,c109552_g1,c43003_g1,c116767_g1,c111817_g1,c3678_g1,c58395_g1,c98797_g1,c50039_g1,c113141_g1,c57060_g1,c81802_g1,c52758_g1,c83635_g1,c79656_g1,c51604_g1,c54695_g2,c74357_g1,c123380_g1,c47211_g1,c102588_g1,c56623_g1,c40371_g1,c55249_g1,c…
GO:0005575	Cellular Component	GO:0044464	cell part	GO:0012505	endomembrane system	GO:0005768	endosome	6	c34942_g1,c100137_g1,c18823_g1,c7894_g1,c12815_g1,c114240_g1
GO:0005575	Cellular Component	GO:0044464	cell part	GO:0012505	endomembrane system	GO:0030904	retromer complex	1	c108698_g1
GO:0005575	Cellular Component	GO:0044464	cell part	GO:0030312	external encapsulating structure	GO:0044462	external encapsulating structure part	32	c13026_g2,c59927_g1,c74825_g1,c89471_g1,c55390_g2,c55859_g1,c49487_g2,c92198_g1,c58937_g1,c53139_g1,c54091_g1,c1502_g1,c60123_g1,c105829_g1,c118536_g1,c58628_g7,c57472_g1,c59612_g1,c85243_g1,c13516_g1,c75687_g1,c109657_g1,c29755_g1,c41412_g1,c36281_g1,c49285_g1,c43146_g2,c39047_g1,c63108_g1,c38088_g1,c56181_g2,c105253_g1
GO:0005575	Cellular Component	GO:0044464	cell part	GO:0030312	external encapsulating structure	GO:0005618	cell wall	45	c18179_g1,c115292_g1,c28483_g1,c40745_g1,c97843_g1,c19057_g1,c117178_g1,c57925_g1,c117114_g1,c118915_g1,c35969_g1,c49977_g1,c51760_g2,c27325_g1,c115532_g1,c57150_g1,c64468_g1,c66683_g1,c85117_g1,c94298_g1,c54815_g3,c47031_g1,c54391_g1,c115722_g1,c22268_g1,c98332_g1,c39949_g2,c38251_g1,c77703_g1,c70413_g1,c70291_g1,c65604_g1,c51007_g1,c77767_g1,c6855_g1,c107703_g1,c116410_g1,c123500_g1,c66373_g1,c…
GO:0005575	Cellular Component	GO:0044464	cell part	GO:1990204	oxidoreductase complex	GO:0045240	dihydrolipoyl dehydrogenase complex	7	c47364_g2,c81937_g1,c95819_g1,c44800_g1,c104581_g1,c34489_g1,c1277_g1
GO:0005575	Cellular Component	GO:0044464	cell part	GO:1990204	oxidoreductase complex	GO:0030964	NADH dehydrogenase complex	29	c77647_g1,c120978_g1,c4392_g1,c52750_g1,c41193_g1,c100173_g1,c47539_g2,c24870_g1,c35969_g1,c52466_g1,c49037_g1,c52119_g1,c52649_g1,c1778_g1,c36778_g1,c29999_g1,c102402_g1,c103316_g1,c45234_g1,c91306_g1,c58802_g1,c44693_g1,c77892_g1,c49036_g1,c91789_g1,c107026_g1,c81938_g1,c45332_g1,c62199_g1
GO:0005575	Cellular Component	GO:0044464	cell part	GO:1990204	oxidoreductase complex	GO:0045254	pyruvate dehydrogenase complex	1	c73827_g1
GO:0005575	Cellular Component	GO:0044464	cell part	GO:1990204	oxidoreductase complex	GO:0045275	respiratory chain complex III	31	c62499_g1,c82804_g1,c53859_g1,c116421_g1,c18162_g1,c27439_g1,c71008_g1,c72389_g1,c97220_g1,c53795_g1,c112450_g1,c76258_g1,c37738_g1,c113365_g1,c80309_g1,c43891_g1,c27439_g2,c111144_g1,c38938_g2,c55419_g1,c21263_g1,c64752_g1,c20450_g1,c102826_g1,c43559_g1,c43530_g1,c40697_g1,c54038_g1,c39723_g1,c48074_g1,c57273_g1
GO:0005575	Cellular Component	GO:0044464	cell part	GO:0043209	myelin sheath	GO:0043218	compact myelin	1	c120786_g1
GO:0005575	Cellular Component	GO:0005623	cell	GO:0044464	cell part	GO:0042597	periplasmic space	17	c49285_g1,c54091_g1,c39047_g1,c1502_g1,c63108_g1,c56181_g2,c38088_g1,c105253_g1,c58628_g7,c59927_g1,c75687_g1,c74825_g1,c55390_g2,c92198_g1,c109657_g1,c49487_g2,c55859_g1
GO:0005575	Cellular Component	GO:0005623	cell	GO:0044464	cell part	GO:0042175	nuclear outer membrane-endoplasmic reticulum membrane network	241	c78413_g1,c13197_g1,c68619_g1,c20322_g1,c123235_g1,c55038_g4,c49174_g1,c17983_g1,c14412_g1,c56394_g1,c13906_g1,c61305_g1,c122250_g1,c42200_g1,c84156_g1,c14116_g1,c121501_g1,c7321_g1,c91669_g1,c55649_g1,c40669_g1,c98949_g1,c84703_g1,c116474_g1,c40817_g1,c38099_g3,c25274_g1,c88378_g1,c46351_g1,c95554_g1,c85697_g1,c57148_g1,c57329_g1,c54452_g1,c81164_g1,c61232_g1,c104491_g1,c39861_g1,c55058_g1,c5510…
GO:0005575	Cellular Component	GO:0005623	cell	GO:0044464	cell part	GO:0044459	plasma membrane part	270	c76491_g1,c24974_g1,c54019_g1,c33781_g1,c56119_g3,c51604_g1,c94431_g1,c51796_g1,c71454_g1,c56033_g1,c42960_g2,c118820_g1,c54173_g2,c118894_g1,c73430_g1,c47094_g2,c119533_g1,c57060_g1,c50832_g2,c56573_g1,c46968_g2,c111617_g1,c47249_g1,c57708_g5,c31707_g1,c85786_g1,c62536_g1,c57194_g1,c109011_g1,c49078_g2,c57219_g1,c61655_g1,c58643_g1,c81543_g1,c114605_g1,c6396_g1,c102_g1,c77331_g1,c92639_g1,c13275…
GO:0005575	Cellular Component	GO:0005623	cell	GO:0044464	cell part	GO:0032155	cell division site part	1	c53759_g4
GO:0005575	Cellular Component	GO:0005623	cell	GO:0044464	cell part	GO:0008287	protein serine/threonine phosphatase complex	24	c37678_g1,c56998_g2,c7318_g1,c78598_g1,c57952_g1,c7318_g2,c57941_g1,c78509_g1,c52786_g1,c53551_g1,c89135_g1,c54891_g1,c50381_g1,c59278_g1,c49824_g1,c86629_g1,c49079_g1,c92737_g1,c7367_g1,c27289_g1,c34771_g1,c49079_g2,c25792_g1,c57448_g1
GO:0005575	Cellular Component	GO:0005623	cell	GO:0044464	cell part	GO:0097223	sperm part	3	c114605_g1,c50687_g1,c39159_g1
GO:0005575	Cellular Component	GO:0005623	cell	GO:0044464	cell part	GO:0045178	basal part of cell	1	c49078_g2
GO:0005575	Cellular Component	GO:0005623	cell	GO:0044464	cell part	GO:0030427	site of polarized growth	11	c35217_g1,c88841_g1,c25792_g1,c7520_g1,c53759_g4,c86629_g1,c110099_g1,c120786_g1,c111152_g1,c89541_g1,c81876_g1
GO:0005575	Cellular Component	GO:0005623	cell	GO:0044464	cell part	GO:0042995	cell projection	177	c1600_g1,c204_g1,c52800_g1,c29978_g1,c36641_g1,c105681_g1,c50936_g1,c7520_g1,c53270_g1,c30007_g1,c103210_g1,c84492_g1,c47849_g1,c57302_g1,c50895_g1,c60556_g1,c115496_g1,c15469_g1,c56411_g2,c35012_g1,c41936_g1,c61066_g1,c47320_g1,c59164_g1,c109368_g1,c95111_g1,c3090_g1,c36012_g1,c47257_g1,c119393_g1,c116898_g1,c81876_g1,c82406_g1,c95796_g1,c71545_g1,c47717_g1,c81962_g1,c55330_g1,c34662_g1,c59928_g…
GO:0005575	Cellular Component	GO:0005623	cell	GO:0044464	cell part	GO:0012505	endomembrane system	987	c92256_g1,c6090_g1,c48952_g1,c48492_g1,c29847_g1,c53266_g1,c56337_g1,c55955_g1,c52061_g1,c34644_g1,c50504_g1,c40834_g1,c71764_g1,c86308_g1,c116283_g1,c43409_g2,c75495_g1,c115835_g1,c103553_g1,c14137_g2,c2891_g1,c52710_g1,c16406_g1,c24732_g1,c48682_g1,c26236_g1,c28968_g1,c112450_g1,c80031_g1,c13668_g1,c50548_g1,c35892_g1,c34260_g1,c99073_g1,c58830_g1,c38725_g2,c31174_g1,c52336_g1,c114240_g1,c10977…
GO:0005575	Cellular Component	GO:0005623	cell	GO:0044464	cell part	GO:0005905	coated pit	18	c54173_g2,c111817_g1,c61199_g1,c57085_g1,c58643_g1,c54800_g1,c98797_g1,c50039_g1,c116773_g1,c57060_g1,c114391_g1,c66542_g1,c38630_g1,c51604_g1,c38251_g1,c88398_g1,c64640_g1,c102588_g1
GO:0005575	Cellular Component	GO:0005623	cell	GO:0044464	cell part	GO:1990204	oxidoreductase complex	167	c11476_g1,c42791_g1,c52865_g1,c80371_g1,c54844_g1,c47136_g1,c77892_g1,c57971_g2,c120591_g1,c72661_g1,c84409_g1,c43215_g1,c73827_g1,c79151_g1,c106680_g1,c43530_g1,c57025_g1,c43717_g1,c2731_g1,c34489_g1,c1277_g1,c48801_g1,c26600_g1,c100173_g1,c57509_g2,c49000_g1,c47364_g2,c44693_g1,c96682_g1,c82804_g1,c70966_g1,c54038_g1,c12773_g2,c89374_g1,c55419_g1,c24501_g1,c40457_g1,c43891_g1,c50359_g1,c32353_g…
GO:0005575	Cellular Component	GO:0005623	cell	GO:0044464	cell part	GO:0043209	myelin sheath	1	c120786_g1
GO:0005575	Cellular Component	GO:0005623	cell	GO:0044464	cell part	GO:0071944	cell periphery	852	c19057_g1,c17314_g2,c41955_g1,c103818_g1,c859_g1,c47715_g1,c72991_g1,c64640_g1,c57713_g1,c58381_g3,c103507_g1,c39328_g2,c48584_g1,c38129_g1,c75470_g1,c55520_g1,c46876_g1,c54170_g1,c79779_g1,c52149_g1,c105014_g1,c47519_g1,c62232_g1,c88841_g1,c13275_g1,c40588_g1,c116404_g1,c112502_g1,c115722_g1,c80037_g1,c87226_g1,c79990_g1,c58222_g1,c71750_g1,c8680_g1,c13293_g1,c105749_g1,c111376_g1,c21739_g1,c777…
GO:0005575	Cellular Component	GO:0005623	cell	GO:0044464	cell part	GO:0045177	apical part of cell	2	c49098_g1,c120786_g1
GO:0005575	Cellular Component	GO:0005623	cell	GO:0044464	cell part	GO:0044297	cell body	1	c67391_g1
GO:0005575	Cellular Component	GO:0005623	cell	GO:0044464	cell part	GO:0044463	cell projection part	31	c59187_g1,c1502_g1,c114524_g1,c9382_g1,c7520_g1,c103076_g1,c5822_g2,c25792_g1,c15641_g2,c47320_g1,c111020_g1,c114605_g1,c86216_g1,c21910_g1,c35012_g1,c39159_g1,c89541_g1,c55596_g2,c25190_g1,c102185_g1,c792_g1,c55330_g1,c95796_g1,c110099_g1,c60556_g1,c50687_g1,c115496_g1,c46589_g1,c103210_g1,c81876_g1,c58502_g1
GO:0005575	Cellular Component	GO:0005623	cell	GO:0044464	cell part	GO:0042763	intracellular immature spore	13	c113496_g1,c21539_g2,c18731_g1,c54936_g1,c49770_g2,c30470_g1,c40470_g1,c108690_g1,c64124_g1,c103667_g1,c35946_g1,c73214_g1,c94948_g1
GO:0005575	Cellular Component	GO:0005623	cell	GO:0044464	cell part	GO:0031252	cell leading edge	3	c57302_g1,c86850_g1,c62869_g1
GO:0005575	Cellular Component	GO:0005623	cell	GO:0044464	cell part	GO:0005622	intracellular	11268	c55537_g1,c47011_g1,c113180_g1,c44854_g4,c118557_g1,c110946_g1,c928_g2,c78527_g1,c85898_g1,c47823_g1,c24623_g1,c113415_g1,c44721_g1,c69281_g1,c66575_g1,c26846_g1,c59001_g1,c56604_g1,c46926_g1,c58302_g1,c106963_g1,c103366_g1,c48455_g1,c57418_g1,c105512_g1,c58229_g1,c40185_g1,c87676_g1,c683_g1,c43304_g1,c111099_g1,c71194_g1,c3850_g1,c51882_g1,c98629_g1,c106335_g1,c47531_g1,c71977_g1,c55010_g1,c3802…
12_g1,c54270_g1,c117545_g1,c103146_g1,c5733_g1,c102539_g1,c39935_g1,c57984_g4,c59057_g1,c13539_g1,c4773_g1,c106983_g1,c58713_g1,c41364_g1,c71351_g1,c120141_g1,c85857_g1,c118749_g1,c91183_g1,c87456_g1,c69426_g1,c80476_g1,c122254_g1,c58703_g1,c8516_g1,c116885_g1,c53510_g1,c52745_g1,c53088_g1,c2894_g1,c48363_g1,c122659_g1,c53372_g1,c116283_g1,c82473_g1,c86308_g1,c51517_g1,c25190_g1,c48492_g1,c93686_…
_g1,c115800_g1,c24283_g1,c52496_g2,c52179_g1,c13739_g1,c44907_g1,c7342_g1,c111161_g1,c28246_g1,c122438_g1,c106466_g1,c72638_g1,c107600_g1,c18408_g1,c119060_g1,c64569_g1,c57069_g1,c88900_g1,c2630_g1,c45963_g1,c53260_g1,c50952_g1,c19138_g1,c50700_g4,c114869_g1,c119716_g1,c115016_g1,c93386_g1,c63101_g1,c53615_g1,c102379_g1,c71371_g1,c85524_g1,c82135_g1,c72923_g1,c26253_g1,c34974_g1,c54109_g1,c40393_…
1,c52174_g1,c83646_g1,c25677_g2,c90038_g1,c54971_g1,c8313_g1,c115053_g1,c27276_g1,c46587_g1,c78477_g1,c48254_g1,c104414_g1,c23951_g1,c52749_g4,c53165_g1,c56425_g3,c84757_g1,c47419_g1,c71366_g1,c74112_g1,c94793_g1,c72414_g1,c80353_g1,c57547_g1,c82028_g1,c44837_g1,c78515_g1,c81517_g1,c31380_g1,c35938_g1,c46008_g1,c42919_g1,c95764_g1,c67874_g1,c56196_g1,c103393_g1,c86793_g1,c57503_g1,c79869_g1,c1216…
GO:0005575	Cellular Component	GO:0005623	cell	GO:0044464	cell part	GO:0044462	external encapsulating structure part	32	c13026_g2,c59927_g1,c74825_g1,c89471_g1,c55390_g2,c55859_g1,c49487_g2,c92198_g1,c58937_g1,c53139_g1,c54091_g1,c1502_g1,c60123_g1,c105829_g1,c118536_g1,c58628_g7,c57472_g1,c59612_g1,c85243_g1,c13516_g1,c75687_g1,c109657_g1,c29755_g1,c41412_g1,c36281_g1,c49285_g1,c43146_g2,c39047_g1,c63108_g1,c38088_g1,c56181_g2,c105253_g1
GO:0005575	Cellular Component	GO:0005623	cell	GO:0044464	cell part	GO:0030904	retromer complex	1	c108698_g1
GO:0005575	Cellular Component	GO:0005623	cell	GO:0044464	cell part	GO:0005886	plasma membrane	272	c57708_g5,c47249_g1,c111617_g1,c46968_g2,c56573_g1,c57194_g1,c109011_g1,c31707_g1,c62536_g1,c85786_g1,c61655_g1,c57219_g1,c49078_g2,c102_g1,c6396_g1,c77331_g1,c58643_g1,c81543_g1,c114605_g1,c51604_g1,c56119_g3,c54019_g1,c33781_g1,c76491_g1,c24974_g1,c56033_g1,c71454_g1,c42960_g2,c51796_g1,c94431_g1,c54173_g2,c118820_g1,c118894_g1,c119533_g1,c50832_g2,c57060_g1,c73430_g1,c47094_g2,c114391_g1,c5683…
GO:0005575	Cellular Component	GO:0005623	cell	GO:0044464	cell part	GO:0097458	neuron part	1	c67391_g1
GO:0005575	Cellular Component	GO:0005623	cell	GO:0044464	cell part	GO:0043218	compact myelin	1	c120786_g1
GO:0005575	Cellular Component	GO:0005623	cell	GO:0044464	cell part	GO:0070938	contractile ring	1	c53759_g4
GO:0005575	Cellular Component	GO:0005623	cell	GO:0044464	cell part	GO:0044424	intracellular part	11263	c51642_g1,c66220_g1,c72966_g1,c51249_g1,c62618_g1,c103817_g1,c50486_g1,c16015_g1,c72863_g1,c55323_g1,c114864_g1,c3494_g1,c55163_g1,c100993_g1,c5817_g1,c52226_g1,c31917_g1,c94626_g1,c73566_g1,c16743_g1,c61091_g1,c41048_g1,c53117_g1,c55165_g5,c6178_g1,c104396_g1,c46063_g1,c102547_g1,c11557_g1,c103210_g1,c82805_g1,c23573_g1,c67750_g1,c53549_g1,c51496_g1,c57600_g1,c103864_g1,c72239_g1,c79452_g1,c6952…
7_g1,c47529_g1,c92600_g1,c50039_g1,c54728_g1,c3142_g1,c7588_g1,c1526_g1,c122167_g1,c106194_g1,c91417_g1,c26712_g1,c93267_g1,c30856_g1,c3295_g2,c39516_g1,c8755_g1,c3011_g1,c22540_g1,c37574_g1,c38437_g1,c29179_g1,c3353_g1,c48618_g2,c1522_g1,c48361_g1,c46963_g1,c123508_g1,c82883_g1,c48870_g2,c8436_g1,c53458_g1,c46443_g1,c27439_g2,c47656_g1,c36117_g1,c59637_g1,c57893_g1,c41155_g1,c96803_g1,c63625_g1,…
8_g1,c80939_g1,c56064_g1,c58823_g2,c43091_g1,c123614_g1,c42076_g1,c27262_g1,c6287_g1,c57016_g1,c88264_g1,c94798_g1,c82966_g1,c28915_g3,c48610_g1,c1177_g1,c63668_g1,c73602_g1,c54462_g1,c4486_g1,c67939_g1,c24493_g1,c58712_g1,c111317_g1,c109187_g1,c57137_g1,c69992_g1,c104044_g1,c81007_g1,c54860_g1,c49141_g1,c48124_g1,c31385_g1,c87000_g1,c84247_g1,c110298_g1,c98085_g1,c57942_g1,c95744_g1,c2954_g1,c10…
9_g1,c56593_g1,c51673_g1,c64046_g1,c42500_g1,c41303_g1,c107951_g1,c91094_g1,c96619_g1,c35186_g1,c69866_g1,c9879_g1,c57401_g1,c53001_g1,c59679_g1,c51045_g1,c64427_g1,c68791_g1,c86991_g1,c82672_g1,c53272_g1,c79747_g1,c122252_g1,c113026_g1,c48389_g1,c36513_g1,c74560_g1,c54537_g1,c54328_g2,c88_g1,c114481_g1,c70799_g1,c42971_g1,c31498_g1,c49361_g1,c43985_g1,c58070_g1,c97945_g1,c49065_g1,c77902_g1,c103…
GO:0005575	Cellular Component	GO:0005623	cell	GO:0044464	cell part	GO:0005933	cellular bud	6	c35217_g1,c86629_g1,c88841_g1,c111152_g1,c25792_g1,c53759_g4
GO:0005575	Cellular Component	GO:0005623	cell	GO:0044464	cell part	GO:0032153	cell division site	1	c53759_g4
GO:0005575	Cellular Component	GO:0005623	cell	GO:0044464	cell part	GO:0030312	external encapsulating structure	283	c49487_g2,c92198_g1,c89222_g1,c54082_g1,c20560_g1,c54145_g1,c30491_g1,c54920_g1,c13026_g2,c55695_g1,c57472_g1,c58628_g7,c27325_g1,c72354_g1,c53764_g1,c52204_g1,c68604_g1,c62861_g1,c41580_g1,c92625_g1,c51007_g1,c70291_g1,c72586_g1,c19153_g1,c36131_g1,c38434_g1,c46715_g1,c121729_g1,c122511_g1,c118290_g1,c13757_g1,c89782_g1,c37709_g1,c49452_g1,c46231_g1,c35975_g1,c50687_g1,c42389_g1,c115292_g1,c7482…
GO:0005575	Cellular Component	GO:0005623	cell	GO:0044464	cell part	GO:0031975	envelope	858	c47215_g1,c49047_g1,c51376_g1,c45937_g1,c32161_g1,c57702_g1,c333_g1,c33521_g1,c93004_g1,c91943_g1,c104775_g1,c93221_g1,c49324_g1,c19357_g1,c16662_g1,c38344_g1,c57273_g1,c53521_g1,c72640_g1,c57981_g1,c17025_g1,c117772_g1,c54924_g1,c43029_g1,c58674_g1,c42966_g1,c28743_g1,c47572_g1,c114864_g1,c51969_g1,c41936_g1,c30918_g1,c57472_g1,c81683_g1,c37830_g1,c49915_g1,c97329_g1,c30869_g1,c85240_g1,c50624_g…
GO:0005575	Cellular Component	GO:0005623	cell	GO:1990204	oxidoreductase complex	GO:0045254	pyruvate dehydrogenase complex	1	c73827_g1
GO:0005575	Cellular Component	GO:0005623	cell	GO:1990204	oxidoreductase complex	GO:0045275	respiratory chain complex III	31	c62499_g1,c82804_g1,c53859_g1,c116421_g1,c18162_g1,c27439_g1,c71008_g1,c72389_g1,c97220_g1,c53795_g1,c112450_g1,c76258_g1,c37738_g1,c113365_g1,c80309_g1,c43891_g1,c27439_g2,c111144_g1,c38938_g2,c55419_g1,c21263_g1,c64752_g1,c20450_g1,c102826_g1,c43559_g1,c43530_g1,c40697_g1,c54038_g1,c39723_g1,c48074_g1,c57273_g1
GO:0005575	Cellular Component	GO:0005623	cell	GO:1990204	oxidoreductase complex	GO:0030964	NADH dehydrogenase complex	29	c77647_g1,c120978_g1,c4392_g1,c52750_g1,c41193_g1,c100173_g1,c47539_g2,c24870_g1,c35969_g1,c52466_g1,c49037_g1,c52119_g1,c52649_g1,c1778_g1,c36778_g1,c29999_g1,c102402_g1,c103316_g1,c45234_g1,c91306_g1,c58802_g1,c44693_g1,c77892_g1,c49036_g1,c91789_g1,c107026_g1,c81938_g1,c45332_g1,c62199_g1
GO:0005575	Cellular Component	GO:0005623	cell	GO:1990204	oxidoreductase complex	GO:0045240	dihydrolipoyl dehydrogenase complex	7	c47364_g2,c81937_g1,c95819_g1,c44800_g1,c104581_g1,c34489_g1,c1277_g1
GO:0005575	Cellular Component	GO:0016020	membrane	GO:0098552	side of membrane	GO:0098562	cytoplasmic side of membrane	5	c56573_g1,c55769_g1,c47366_g1,c6869_g1,c103933_g1
GO:0005575	Cellular Component	GO:0016020	membrane	GO:0019867	outer membrane	GO:0031968	organelle outer membrane	142	c75602_g1,c54159_g1,c57840_g2,c24468_g1,c7108_g1,c79609_g1,c58253_g8,c48121_g1,c69105_g1,c52140_g2,c31495_g1,c113605_g1,c51098_g1,c45167_g1,c98863_g1,c53606_g1,c111700_g1,c57023_g1,c110014_g1,c54971_g4,c121600_g1,c97811_g1,c49157_g1,c67870_g1,c54601_g1,c46404_g1,c2983_g1,c10835_g1,c83391_g1,c118749_g1,c118822_g1,c70656_g1,c21557_g1,c58719_g4,c61360_g1,c76205_g1,c69855_g1,c54478_g1,c42671_g1,c5533…
GO:0005575	Cellular Component	GO:0016020	membrane	GO:0005886	plasma membrane	GO:0044459	plasma membrane part	270	c76491_g1,c24974_g1,c54019_g1,c33781_g1,c56119_g3,c51604_g1,c94431_g1,c51796_g1,c71454_g1,c56033_g1,c42960_g2,c118820_g1,c54173_g2,c118894_g1,c73430_g1,c47094_g2,c119533_g1,c57060_g1,c50832_g2,c56573_g1,c46968_g2,c111617_g1,c47249_g1,c57708_g5,c31707_g1,c85786_g1,c62536_g1,c57194_g1,c109011_g1,c49078_g2,c57219_g1,c61655_g1,c58643_g1,c81543_g1,c114605_g1,c6396_g1,c102_g1,c77331_g1,c92639_g1,c13275…
GO:0005575	Cellular Component	GO:0016020	membrane	GO:0005886	plasma membrane	GO:0016323	basolateral plasma membrane	1	c49078_g2
GO:0005575	Cellular Component	GO:0016020	membrane	GO:0034357	photosynthetic membrane	GO:0042651	thylakoid membrane	65	c29755_g2,c55277_g2,c55709_g1,c76786_g1,c49915_g1,c69657_g1,c63966_g1,c42833_g1,c45562_g1,c55560_g3,c57840_g2,c53869_g1,c72908_g1,c48439_g1,c46034_g1,c28469_g1,c40811_g2,c48749_g1,c701_g1,c74080_g1,c91618_g1,c32499_g1,c3606_g1,c46332_g1,c63349_g1,c88829_g1,c113228_g1,c12150_g1,c111541_g1,c53098_g1,c46914_g1,c46653_g1,c45656_g1,c50359_g1,c40457_g1,c109391_g1,c49261_g1,c98037_g1,c41503_g1,c43264_g1…
GO:0005575	Cellular Component	GO:0016020	membrane	GO:0034357	photosynthetic membrane	GO:0009521	photosystem	235	c29236_g1,c49157_g2,c87985_g1,c117803_g1,c12854_g2,c40811_g2,c96380_g1,c74076_g1,c19470_g1,c28469_g1,c66728_g1,c104070_g1,c56404_g3,c49157_g1,c114141_g1,c3642_g1,c74080_g1,c96943_g1,c61019_g1,c49622_g1,c58909_g1,c38827_g1,c3606_g1,c54605_g1,c23055_g1,c47397_g1,c63349_g1,c41628_g1,c27960_g1,c55142_g2,c27449_g1,c22857_g1,c55277_g2,c20152_g1,c34701_g1,c44168_g1,c58953_g3,c69657_g1,c63903_g1,c75202_g…
GO:0005575	Cellular Component	GO:0016020	membrane	GO:0042175	nuclear outer membrane-endoplasmic reticulum membrane network	GO:0005789	endoplasmic reticulum membrane	167	c80999_g1,c37343_g1,c105679_g1,c16966_g1,c5929_g1,c57426_g1,c95365_g1,c108316_g1,c58410_g2,c97828_g1,c58193_g1,c30538_g1,c46681_g1,c64157_g1,c74230_g1,c52329_g1,c93930_g1,c53017_g1,c48352_g1,c104371_g1,c64427_g1,c46757_g1,c88468_g1,c34837_g1,c101012_g1,c37731_g1,c91474_g1,c15868_g1,c60203_g1,c16148_g1,c51328_g1,c51983_g1,c47979_g1,c21406_g1,c51012_g1,c50464_g1,c112450_g1,c52132_g1,c99526_g1,c9300…
GO:0005575	Cellular Component	GO:0016020	membrane	GO:0031090	organelle membrane	GO:0010008	endosome membrane	6	c18823_g1,c100137_g1,c12815_g1,c114240_g1,c7894_g1,c34942_g1
GO:0005575	Cellular Component	GO:0016020	membrane	GO:0031090	organelle membrane	GO:0042170	plastid membrane	6	c7108_g1,c49157_g1,c57985_g2,c51076_g1,c57023_g1,c53776_g1
GO:0005575	Cellular Component	GO:0016020	membrane	GO:0031090	organelle membrane	GO:0031965	nuclear membrane	17	c67949_g1,c56374_g1,c62357_g1,c47067_g1,c60139_g1,c51237_g1,c102310_g1,c59731_g1,c26241_g3,c117110_g1,c46558_g1,c57089_g1,c98563_g1,c48839_g2,c69518_g1,c74609_g1,c17056_g1
GO:0005575	Cellular Component	GO:0016020	membrane	GO:0031090	organelle membrane	GO:0005789	endoplasmic reticulum membrane	167	c80999_g1,c37343_g1,c105679_g1,c16966_g1,c5929_g1,c57426_g1,c95365_g1,c108316_g1,c58410_g2,c97828_g1,c58193_g1,c30538_g1,c46681_g1,c64157_g1,c74230_g1,c52329_g1,c93930_g1,c53017_g1,c48352_g1,c104371_g1,c64427_g1,c46757_g1,c88468_g1,c34837_g1,c101012_g1,c37731_g1,c91474_g1,c15868_g1,c60203_g1,c16148_g1,c51328_g1,c51983_g1,c47979_g1,c21406_g1,c51012_g1,c50464_g1,c112450_g1,c52132_g1,c99526_g1,c9300…
GO:0005575	Cellular Component	GO:0016020	membrane	GO:0031090	organelle membrane	GO:0031903	microbody membrane	37	c51594_g2,c109363_g1,c56830_g1,c46347_g1,c100274_g1,c14983_g1,c64465_g1,c42951_g2,c85845_g1,c16679_g1,c44061_g1,c42951_g1,c14281_g1,c25952_g1,c100127_g1,c41284_g1,c19604_g1,c87369_g1,c12842_g1,c53394_g3,c50352_g1,c114130_g1,c79777_g1,c97316_g1,c70096_g1,c52222_g1,c63673_g1,c58238_g1,c113668_g1,c119955_g1,c44244_g1,c55551_g1,c94549_g1,c108585_g1,c32300_g1,c67190_g1,c52150_g4
GO:0005575	Cellular Component	GO:0016020	membrane	GO:0031090	organelle membrane	GO:0031968	organelle outer membrane	142	c75602_g1,c54159_g1,c57840_g2,c24468_g1,c7108_g1,c79609_g1,c58253_g8,c48121_g1,c69105_g1,c52140_g2,c31495_g1,c113605_g1,c51098_g1,c45167_g1,c98863_g1,c53606_g1,c111700_g1,c57023_g1,c110014_g1,c54971_g4,c121600_g1,c97811_g1,c49157_g1,c67870_g1,c54601_g1,c46404_g1,c2983_g1,c10835_g1,c83391_g1,c118749_g1,c118822_g1,c70656_g1,c21557_g1,c58719_g4,c61360_g1,c76205_g1,c69855_g1,c54478_g1,c42671_g1,c5533…
GO:0005575	Cellular Component	GO:0016020	membrane	GO:0031090	organelle membrane	GO:0005774	vacuolar membrane	47	c21297_g1,c51017_g1,c51806_g1,c53308_g1,c74291_g1,c39757_g1,c52179_g1,c50354_g1,c54322_g2,c91121_g1,c47559_g1,c18823_g1,c23226_g1,c84063_g1,c7546_g1,c55169_g1,c25708_g1,c115250_g1,c88083_g1,c114830_g1,c58620_g1,c50700_g4,c57272_g1,c65212_g1,c72538_g1,c56844_g1,c46090_g1,c104655_g1,c53797_g1,c40345_g1,c113489_g1,c94120_g1,c57734_g1,c71222_g1,c36995_g1,c70182_g1,c40681_g2,c77627_g1,c24453_g1,c33572…
GO:0005575	Cellular Component	GO:0016020	membrane	GO:0031090	organelle membrane	GO:0044232	organelle membrane contact site	1	c71222_g1
GO:0005575	Cellular Component	GO:0016020	membrane	GO:0031090	organelle membrane	GO:0000139	Golgi membrane	103	c50548_g1,c57170_g2,c55241_g1,c110309_g1,c58132_g1,c116334_g1,c58830_g1,c43322_g1,c58056_g1,c43409_g2,c8219_g1,c26236_g1,c58643_g1,c119698_g1,c2891_g1,c22238_g1,c52294_g1,c34644_g1,c46772_g1,c107857_g1,c96500_g1,c13261_g1,c91845_g1,c55962_g1,c53266_g1,c104491_g1,c45216_g2,c45715_g1,c111817_g1,c102280_g1,c50039_g1,c47463_g1,c57060_g1,c47505_g1,c98797_g1,c55075_g1,c51604_g1,c122880_g1,c4486_g1,c579…
GO:0005575	Cellular Component	GO:0016020	membrane	GO:0031090	organelle membrane	GO:0098588	bounding membrane of organelle	666	c61949_g1,c47505_g1,c48998_g2,c53660_g2,c81802_g1,c85920_g1,c114719_g1,c113489_g1,c26663_g2,c55109_g1,c56844_g1,c47211_g1,c1687_g1,c105239_g1,c7045_g1,c102_g2,c51076_g1,c62743_g1,c4486_g1,c7321_g1,c17056_g1,c91121_g1,c97316_g1,c70096_g1,c61305_g1,c46525_g1,c14412_g1,c20322_g1,c55038_g4,c17983_g1,c51017_g1,c81251_g1,c58132_g1,c58914_g1,c55241_g1,c56319_g1,c39861_g1,c69855_g1,c45216_g2,c64827_g1,c3…
GO:0005575	Cellular Component	GO:0016020	membrane	GO:0031090	organelle membrane	GO:0031312	extrinsic component of organelle membrane	6	c70096_g1,c97316_g1,c56830_g1,c52150_g4,c32300_g1,c12842_g1
GO:0005575	Cellular Component	GO:0016020	membrane	GO:0031090	organelle membrane	GO:0031966	mitochondrial membrane	554	c64752_g1,c61955_g1,c67655_g1,c73478_g1,c66700_g1,c57818_g1,c39866_g1,c89769_g1,c123088_g1,c48082_g2,c3376_g1,c48220_g1,c25677_g1,c58084_g1,c76939_g1,c12290_g1,c112375_g1,c77647_g1,c20450_g1,c64005_g1,c114911_g1,c95719_g1,c89013_g1,c75527_g1,c75945_g1,c98102_g1,c66180_g1,c47556_g1,c56713_g2,c28254_g1,c12184_g1,c120555_g1,c83114_g1,c49037_g1,c112898_g1,c6025_g1,c122034_g1,c40766_g1,c48082_g1,c3849…
GO:0005575	Cellular Component	GO:0016020	membrane	GO:0031090	organelle membrane	GO:0012506	vesicle membrane	113	c116303_g1,c72447_g1,c46105_g1,c119698_g1,c24732_g1,c118764_g1,c111972_g1,c58643_g1,c57048_g1,c58132_g1,c56306_g6,c35037_g2,c13668_g1,c35892_g1,c116334_g1,c46525_g1,c116767_g1,c45216_g2,c43003_g1,c96500_g1,c40834_g1,c35355_g1,c64827_g1,c81802_g1,c57060_g1,c47143_g1,c50039_g1,c113141_g1,c47505_g1,c98797_g1,c58395_g1,c3678_g1,c111817_g1,c40371_g1,c102588_g1,c56623_g1,c123380_g1,c47211_g1,c1687_g1,c…
GO:0005575	Cellular Component	GO:0016020	membrane	GO:0031090	organelle membrane	GO:0019866	organelle inner membrane	435	c58679_g2,c76171_g1,c57994_g2,c67949_g1,c105160_g1,c58762_g1,c39526_g1,c84202_g1,c28481_g1,c33479_g1,c111144_g1,c59447_g1,c103349_g1,c27439_g2,c116796_g1,c28226_g1,c110069_g1,c24870_g1,c8436_g1,c76965_g1,c524_g1,c37738_g1,c48082_g3,c57526_g4,c115189_g1,c104725_g1,c84725_g1,c53086_g1,c84056_g1,c34901_g1,c95364_g1,c54470_g1,c110182_g1,c80376_g1,c109336_g1,c104217_g1,c44908_g1,c76057_g1,c76579_g1,c5…
GO:0005575	Cellular Component	GO:0016020	membrane	GO:0098589	membrane region	GO:0042175	nuclear outer membrane-endoplasmic reticulum membrane network	241	c78413_g1,c13197_g1,c68619_g1,c20322_g1,c123235_g1,c55038_g4,c49174_g1,c17983_g1,c14412_g1,c56394_g1,c13906_g1,c61305_g1,c122250_g1,c42200_g1,c84156_g1,c14116_g1,c121501_g1,c7321_g1,c91669_g1,c55649_g1,c40669_g1,c98949_g1,c84703_g1,c116474_g1,c40817_g1,c38099_g3,c25274_g1,c88378_g1,c46351_g1,c95554_g1,c85697_g1,c57148_g1,c57329_g1,c54452_g1,c81164_g1,c61232_g1,c104491_g1,c39861_g1,c55058_g1,c5510…
GO:0005575	Cellular Component	GO:0016020	membrane	GO:0098589	membrane region	GO:0098590	plasma membrane region	3	c120786_g1,c49098_g1,c49078_g2
GO:0005575	Cellular Component	GO:0016020	membrane	GO:0098589	membrane region	GO:0005789	endoplasmic reticulum membrane	167	c80999_g1,c37343_g1,c105679_g1,c16966_g1,c5929_g1,c57426_g1,c95365_g1,c108316_g1,c58410_g2,c97828_g1,c58193_g1,c30538_g1,c46681_g1,c64157_g1,c74230_g1,c52329_g1,c93930_g1,c53017_g1,c48352_g1,c104371_g1,c64427_g1,c46757_g1,c88468_g1,c34837_g1,c101012_g1,c37731_g1,c91474_g1,c15868_g1,c60203_g1,c16148_g1,c51328_g1,c51983_g1,c47979_g1,c21406_g1,c51012_g1,c50464_g1,c112450_g1,c52132_g1,c99526_g1,c9300…
GO:0005575	Cellular Component	GO:0016020	membrane	GO:0098589	membrane region	GO:0045121	membrane raft	3	c34942_g1,c7894_g1,c114240_g1
GO:0005575	Cellular Component	GO:0016020	membrane	GO:0044425	membrane part	GO:0045265	proton-transporting ATP synthase, stator stalk	3	c123670_g1,c10774_g1,c89591_g1
GO:0005575	Cellular Component	GO:0016020	membrane	GO:0044425	membrane part	GO:0031224	intrinsic component of membrane	4729	c112870_g1,c55572_g1,c13617_g1,c69076_g1,c261_g1,c70280_g1,c47257_g1,c112900_g1,c76785_g1,c25389_g1,c102568_g1,c78304_g1,c62565_g1,c21263_g1,c67676_g1,c52907_g1,c45986_g1,c101888_g1,c1600_g1,c98690_g1,c58350_g3,c61842_g1,c81619_g1,c46250_g1,c58147_g1,c50675_g1,c108779_g1,c5080_g1,c100104_g1,c23872_g1,c28396_g1,c122732_g1,c64955_g1,c52571_g1,c90638_g1,c22208_g1,c22452_g1,c49686_g1,c19062_g1,c11802…
0_g1,c80610_g1,c77583_g1,c93318_g1,c110069_g1,c50916_g1,c101662_g1,c111855_g1,c6236_g2,c114751_g1,c30560_g1,c52078_g1,c39159_g1,c17983_g1,c12196_g1,c22911_g1,c57496_g4,c97079_g1,c76782_g1,c33978_g1,c113365_g1,c109129_g1,c15686_g1,c34263_g1,c44388_g1,c53409_g1,c38638_g1,c80267_g1,c114719_g1,c11362_g2,c110628_g1,c50641_g2,c95636_g1,c4367_g1,c113067_g1,c57533_g4,c113823_g1,c85389_g1,c33433_g1,c56912…
GO:0005575	Cellular Component	GO:0016020	membrane	GO:0044425	membrane part	GO:0016021	integral component of membrane	485	c52464_g1,c102206_g1,c97166_g1,c56741_g1,c118077_g1,c54537_g1,c51328_g1,c39238_g1,c106632_g1,c61968_g1,c53017_g1,c48352_g1,c6925_g2,c101012_g1,c50705_g1,c38938_g2,c119955_g1,c52838_g1,c46757_g1,c64955_g1,c4119_g1,c56433_g1,c56696_g1,c48836_g1,c8219_g1,c34614_g1,c1989_g1,c91900_g1,c58056_g1,c101679_g1,c19604_g1,c39688_g1,c36956_g1,c122034_g1,c57170_g2,c57634_g1,c71008_g1,c29494_g2,c14281_g1,c10241…
GO:0005575	Cellular Component	GO:0016020	membrane	GO:0044425	membrane part	GO:0045277	respiratory chain complex IV	20	c45937_g2,c84749_g1,c81683_g1,c52545_g1,c115189_g1,c108542_g1,c50194_g3,c72487_g1,c45937_g1,c86537_g1,c98102_g1,c4445_g1,c14347_g1,c56333_g1,c106737_g1,c37056_g1,c29987_g1,c47539_g1,c59447_g1,c50194_g1
GO:0005575	Cellular Component	GO:0016020	membrane	GO:0044425	membrane part	GO:0016469	proton-transporting two-sector ATPase complex	614	c12290_g1,c115195_g1,c56384_g1,c55885_g2,c25677_g1,c58084_g1,c84109_g1,c47587_g1,c57818_g1,c123088_g1,c3376_g1,c48870_g1,c51363_g1,c73478_g1,c59114_g1,c56713_g2,c81068_g1,c42584_g1,c65459_g1,c72538_g1,c46090_g1,c54589_g2,c66180_g1,c93251_g1,c47556_g1,c75527_g1,c115001_g1,c12640_g1,c62207_g1,c114911_g1,c38174_g1,c55885_g3,c54322_g2,c114778_g1,c56433_g1,c69311_g1,c60339_g1,c54018_g2,c93871_g1,c5241…
GO:0005575	Cellular Component	GO:0016020	membrane	GO:0044425	membrane part	GO:0070469	respiratory chain	223	c39723_g1,c49037_g1,c7538_g1,c54609_g2,c52649_g1,c42754_g1,c36473_g1,c73712_g1,c21242_g1,c54609_g3,c120978_g1,c82672_g1,c119757_g1,c38938_g2,c50399_g1,c48082_g1,c25530_g1,c112450_g1,c63391_g1,c43985_g1,c58802_g1,c4445_g1,c49036_g1,c97367_g1,c71008_g1,c59329_g1,c58011_g1,c74075_g1,c91789_g1,c122659_g1,c18162_g1,c116421_g1,c107933_g1,c52119_g1,c48074_g1,c60341_g1,c46187_g1,c45983_g1,c106737_g1,c102…
GO:0005575	Cellular Component	GO:0016020	membrane	GO:0044425	membrane part	GO:0019898	extrinsic component of membrane	47	c113484_g1,c116224_g1,c58892_g4,c54360_g1,c27143_g1,c12842_g1,c14492_g1,c87925_g1,c6396_g1,c77331_g1,c97316_g1,c70096_g1,c97906_g1,c69289_g1,c40086_g1,c27017_g1,c103012_g1,c15677_g1,c23965_g1,c52150_g4,c57352_g1,c32300_g1,c458_g1,c31707_g1,c55018_g1,c62536_g1,c80367_g1,c12842_g2,c56830_g1,c31826_g1,c47547_g1,c5956_g1,c73098_g1,c119533_g1,c53181_g1,c42381_g1,c73430_g1,c95864_g1,c92639_g1,c43908_g2…
GO:0005575	Cellular Component	GO:0016020	membrane	GO:0044425	membrane part	GO:0030119	AP-type membrane coat adaptor complex	32	c99252_g1,c48724_g1,c93289_g1,c36785_g1,c55355_g1,c20696_g1,c118682_g1,c42396_g1,c116773_g1,c116703_g1,c57580_g2,c46402_g1,c52176_g1,c30782_g1,c84934_g1,c542_g1,c118203_g1,c30217_g1,c40371_g1,c3919_g1,c64073_g1,c17137_g1,c13940_g1,c91301_g1,c94729_g1,c56860_g1,c52002_g1,c530_g1,c58995_g2,c57990_g1,c55132_g1,c54173_g2
GO:0005575	Cellular Component	GO:0016020	membrane	GO:0044425	membrane part	GO:0046930	pore complex	139	c84413_g1,c38795_g1,c89855_g1,c58309_g1,c30805_g1,c115072_g1,c69462_g1,c31004_g1,c13441_g2,c58406_g2,c45167_g1,c49682_g1,c95772_g1,c57820_g1,c41717_g1,c17579_g1,c57379_g2,c101662_g1,c3117_g1,c104541_g1,c71992_g1,c119601_g1,c113620_g1,c56103_g1,c49855_g1,c49025_g1,c20269_g1,c113765_g1,c42006_g1,c46968_g2,c52028_g1,c30720_g1,c60424_g1,c98708_g1,c58882_g1,c94271_g1,c76782_g1,c52501_g1,c49433_g1,c582…
GO:0005575	Cellular Component	GO:0016020	membrane	GO:0044425	membrane part	GO:0034702	ion channel complex	42	c94431_g1,c49959_g1,c104569_g1,c71454_g1,c90905_g1,c102418_g1,c13275_g1,c24974_g1,c113933_g1,c108846_g1,c48742_g1,c101023_g1,c14734_g1,c45443_g1,c57259_g1,c44797_g1,c60611_g1,c52181_g1,c55429_g1,c117383_g1,c52233_g1,c50687_g1,c88588_g1,c29061_g1,c41955_g1,c98936_g1,c33674_g1,c39238_g1,c438_g1,c47249_g1,c106105_g1,c114605_g1,c79779_g1,c39159_g1,c70940_g1,c50534_g1,c107109_g1,c35594_g1,c112419_g1,c…
GO:0005575	Cellular Component	GO:0016020	membrane	GO:0044425	membrane part	GO:0071256	translocon complex	14	c14412_g1,c48352_g1,c80999_g1,c94888_g1,c112450_g1,c32543_g1,c19347_g1,c24598_g1,c113176_g1,c27977_g1,c74230_g1,c57148_g1,c61305_g1,c51328_g1
GO:0005575	Cellular Component	GO:0016020	membrane	GO:0044425	membrane part	GO:0030904	retromer complex	1	c108698_g1
GO:0005575	Cellular Component	GO:0016020	membrane	GO:0044425	membrane part	GO:0005789	endoplasmic reticulum membrane	167	c80999_g1,c37343_g1,c105679_g1,c16966_g1,c5929_g1,c57426_g1,c95365_g1,c108316_g1,c58410_g2,c97828_g1,c58193_g1,c30538_g1,c46681_g1,c64157_g1,c74230_g1,c52329_g1,c93930_g1,c53017_g1,c48352_g1,c104371_g1,c64427_g1,c46757_g1,c88468_g1,c34837_g1,c101012_g1,c37731_g1,c91474_g1,c15868_g1,c60203_g1,c16148_g1,c51328_g1,c51983_g1,c47979_g1,c21406_g1,c51012_g1,c50464_g1,c112450_g1,c52132_g1,c99526_g1,c9300…
GO:0005575	Cellular Component	GO:0016020	membrane	GO:0044425	membrane part	GO:0044455	mitochondrial membrane part	345	c59012_g3,c31495_g1,c29987_g1,c51344_g2,c57840_g2,c44908_g1,c104217_g1,c76579_g1,c52037_g1,c18520_g1,c51707_g1,c3792_g1,c123109_g1,c44175_g2,c54971_g4,c97642_g1,c36076_g1,c81938_g1,c16867_g2,c89126_g1,c105160_g1,c57994_g2,c58762_g1,c33479_g1,c39526_g1,c28481_g1,c27439_g2,c59447_g1,c111144_g1,c103349_g1,c110069_g1,c24870_g1,c28226_g1,c8436_g1,c76965_g1,c2983_g1,c37738_g1,c58679_g2,c76171_g1,c53086…
GO:0005575	Cellular Component	GO:0016020	membrane	GO:0044425	membrane part	GO:0009521	photosystem	235	c29236_g1,c49157_g2,c87985_g1,c117803_g1,c12854_g2,c40811_g2,c96380_g1,c74076_g1,c19470_g1,c28469_g1,c66728_g1,c104070_g1,c56404_g3,c49157_g1,c114141_g1,c3642_g1,c74080_g1,c96943_g1,c61019_g1,c49622_g1,c58909_g1,c38827_g1,c3606_g1,c54605_g1,c23055_g1,c47397_g1,c63349_g1,c41628_g1,c27960_g1,c55142_g2,c27449_g1,c22857_g1,c55277_g2,c20152_g1,c34701_g1,c44168_g1,c58953_g3,c69657_g1,c63903_g1,c75202_g…
GO:0005575	Cellular Component	GO:0016020	membrane	GO:0044425	membrane part	GO:0098533	ATPase dependent transmembrane transport complex	17	c16938_g1,c113494_g1,c63044_g1,c65137_g1,c111376_g1,c97434_g1,c36956_g1,c81607_g1,c94235_g1,c44971_g1,c62855_g1,c51476_g1,c106575_g1,c72991_g1,c57030_g1,c77355_g1,c3029_g1
GO:0005575	Cellular Component	GO:0016020	membrane	GO:0044425	membrane part	GO:0030964	NADH dehydrogenase complex	29	c77647_g1,c120978_g1,c4392_g1,c52750_g1,c41193_g1,c100173_g1,c47539_g2,c24870_g1,c35969_g1,c52466_g1,c49037_g1,c52119_g1,c52649_g1,c1778_g1,c36778_g1,c29999_g1,c102402_g1,c103316_g1,c45234_g1,c91306_g1,c58802_g1,c44693_g1,c77892_g1,c49036_g1,c91789_g1,c107026_g1,c81938_g1,c45332_g1,c62199_g1
GO:0005575	Cellular Component	GO:0016020	membrane	GO:0044425	membrane part	GO:0045269	proton-transporting ATP synthase, central stalk	1	c110182_g1
GO:0005575	Cellular Component	GO:0016020	membrane	GO:0044425	membrane part	GO:0098589	membrane region	248	c3902_g1,c52881_g1,c65985_g1,c55464_g1,c32543_g1,c58484_g3,c34522_g1,c34272_g1,c114048_g1,c70622_g1,c115940_g1,c50811_g1,c50350_g1,c24598_g1,c41022_g1,c75335_g1,c95993_g1,c35285_g1,c73456_g1,c123612_g1,c59268_g1,c92257_g1,c61949_g1,c56938_g1,c53660_g2,c53150_g1,c13645_g1,c48998_g2,c12815_g1,c27729_g1,c81635_g1,c26663_g2,c65275_g1,c42554_g2,c55688_g1,c114719_g1,c80649_g1,c55058_g1,c55109_g1,c54452…
GO:0005575	Cellular Component	GO:0016020	membrane	GO:0044425	membrane part	GO:0045275	respiratory chain complex III	31	c62499_g1,c82804_g1,c53859_g1,c116421_g1,c18162_g1,c27439_g1,c71008_g1,c72389_g1,c97220_g1,c53795_g1,c112450_g1,c76258_g1,c37738_g1,c113365_g1,c80309_g1,c43891_g1,c27439_g2,c111144_g1,c38938_g2,c55419_g1,c21263_g1,c64752_g1,c20450_g1,c102826_g1,c43559_g1,c43530_g1,c40697_g1,c54038_g1,c39723_g1,c48074_g1,c57273_g1
GO:0005575	Cellular Component	GO:0016020	membrane	GO:0044425	membrane part	GO:0042175	nuclear outer membrane-endoplasmic reticulum membrane network	241	c78413_g1,c13197_g1,c68619_g1,c20322_g1,c123235_g1,c55038_g4,c49174_g1,c17983_g1,c14412_g1,c56394_g1,c13906_g1,c61305_g1,c122250_g1,c42200_g1,c84156_g1,c14116_g1,c121501_g1,c7321_g1,c91669_g1,c55649_g1,c40669_g1,c98949_g1,c84703_g1,c116474_g1,c40817_g1,c38099_g3,c25274_g1,c88378_g1,c46351_g1,c95554_g1,c85697_g1,c57148_g1,c57329_g1,c54452_g1,c81164_g1,c61232_g1,c104491_g1,c39861_g1,c55058_g1,c5510…
GO:0005575	Cellular Component	GO:0016020	membrane	GO:0044425	membrane part	GO:0044453	nuclear membrane part	17	c48839_g2,c17056_g1,c74609_g1,c69518_g1,c57089_g1,c46558_g1,c98563_g1,c59731_g1,c26241_g3,c102310_g1,c51237_g1,c60139_g1,c47067_g1,c117110_g1,c62357_g1,c56374_g1,c67949_g1
GO:0005575	Cellular Component	GO:0016020	membrane	GO:0044425	membrane part	GO:0031211	endoplasmic reticulum palmitoyltransferase complex	1	c68089_g1
GO:0005575	Cellular Component	GO:0016020	membrane	GO:0044425	membrane part	GO:0044459	plasma membrane part	270	c76491_g1,c24974_g1,c54019_g1,c33781_g1,c56119_g3,c51604_g1,c94431_g1,c51796_g1,c71454_g1,c56033_g1,c42960_g2,c118820_g1,c54173_g2,c118894_g1,c73430_g1,c47094_g2,c119533_g1,c57060_g1,c50832_g2,c56573_g1,c46968_g2,c111617_g1,c47249_g1,c57708_g5,c31707_g1,c85786_g1,c62536_g1,c57194_g1,c109011_g1,c49078_g2,c57219_g1,c61655_g1,c58643_g1,c81543_g1,c114605_g1,c6396_g1,c102_g1,c77331_g1,c92639_g1,c13275…
GO:0005575	Cellular Component	GO:0016020	membrane	GO:0044425	membrane part	GO:0045267	proton-transporting ATP synthase, catalytic core	3	c84056_g1,c32106_g1,c84195_g1
GO:0005575	Cellular Component	GO:0016020	membrane	GO:0044425	membrane part	GO:0030117	membrane coat	140	c48724_g1,c118393_g1,c66542_g1,c16548_g1,c45373_g1,c116773_g1,c20696_g1,c42396_g1,c54800_g1,c110949_g1,c57085_g1,c52605_g1,c116703_g1,c63020_g1,c112049_g1,c30782_g1,c35037_g1,c46402_g1,c61199_g1,c55249_g1,c542_g1,c56593_g1,c113270_g1,c88398_g1,c13940_g1,c100951_g1,c55896_g1,c51927_g1,c68728_g1,c28122_g1,c50889_g1,c55070_g1,c102737_g1,c40577_g1,c57990_g1,c107951_g1,c55132_g1,c116767_g1,c36785_g1,c…
GO:0005575	Cellular Component	GO:0016020	membrane	GO:0044425	membrane part	GO:0033177	proton-transporting two-sector ATPase complex, proton-transporting domain	394	c30819_g1,c49777_g2,c81303_g1,c16524_g1,c54851_g1,c53182_g1,c56297_g1,c119849_g1,c113274_g1,c113732_g1,c76848_g1,c57238_g1,c113461_g1,c43032_g1,c120806_g1,c53308_g1,c72514_g1,c114451_g1,c122617_g1,c5227_g1,c45167_g1,c50370_g1,c69246_g1,c53963_g1,c115232_g1,c22156_g1,c35128_g1,c23363_g1,c97812_g1,c71583_g1,c8940_g1,c55271_g1,c5822_g1,c31670_g1,c123670_g1,c79710_g1,c14001_g1,c119612_g1,c42301_g1,c4…
GO:0005575	Cellular Component	GO:0016020	membrane	GO:0044425	membrane part	GO:0044232	organelle membrane contact site	1	c71222_g1
GO:0005575	Cellular Component	GO:0016020	membrane	GO:0044425	membrane part	GO:0031225	anchored component of membrane	2	c118894_g1,c11557_g1
GO:0005575	Cellular Component	GO:0016020	membrane	GO:0044425	membrane part	GO:0098552	side of membrane	5	c103933_g1,c47366_g1,c6869_g1,c55769_g1,c56573_g1
GO:0005575	Cellular Component	GO:0016020	membrane	GO:0044425	membrane part	GO:0045273	respiratory chain complex II	7	c82672_g1,c59329_g1,c101566_g1,c32353_g1,c79401_g1,c122659_g1,c43985_g1
GO:0005575	Cellular Component	GO:0016020	membrane	GO:0044425	membrane part	GO:1902495	transmembrane transporter complex	122	c50534_g1,c48836_g1,c39159_g1,c112450_g1,c108279_g1,c114605_g1,c4119_g1,c57634_g1,c113494_g1,c71008_g1,c57219_g1,c116421_g1,c18162_g1,c1989_g1,c55131_g1,c82804_g1,c60136_g1,c36956_g1,c54038_g1,c39723_g1,c57030_g1,c7137_g1,c50687_g1,c88588_g1,c55419_g1,c47249_g1,c38938_g2,c39238_g1,c43891_g1,c80309_g1,c113365_g1,c33674_g1,c90735_g1,c81607_g1,c57259_g1,c45443_g1,c14734_g1,c52233_g1,c71906_g1,c72389…
GO:0005575	Cellular Component	GO:0016020	membrane	GO:0044425	membrane part	GO:0005905	coated pit	18	c54173_g2,c111817_g1,c61199_g1,c57085_g1,c58643_g1,c54800_g1,c98797_g1,c50039_g1,c116773_g1,c57060_g1,c114391_g1,c66542_g1,c38630_g1,c51604_g1,c38251_g1,c88398_g1,c64640_g1,c102588_g1
GO:0005575	Cellular Component	GO:0016020	membrane	GO:0044425	membrane part	GO:0000835	ER ubiquitin ligase complex	1	c75335_g1
GO:0005575	Cellular Component	GO:0016020	membrane	GO:0044425	membrane part	GO:0033178	proton-transporting two-sector ATPase complex, catalytic domain	136	c23226_g1,c86705_g1,c62808_g1,c84063_g1,c100108_g1,c91121_g1,c47559_g1,c53425_g1,c21522_g1,c27276_g1,c47720_g2,c88711_g1,c34995_g1,c51017_g1,c83320_g1,c32106_g1,c121178_g1,c45656_g1,c76684_g1,c53098_g1,c56425_g3,c40471_g1,c655_g1,c118287_g1,c94120_g1,c70182_g1,c85219_g1,c113489_g1,c13889_g1,c56844_g1,c77367_g1,c40345_g1,c27939_g1,c80838_g1,c28342_g1,c123004_g1,c33572_g1,c54891_g1,c59697_g1,c79165…
GO:0005575	Cellular Component	GO:0016020	membrane	GO:0098533	ATPase dependent transmembrane transport complex	GO:0090533	cation-transporting ATPase complex	11	c94235_g1,c44971_g1,c81607_g1,c72991_g1,c3029_g1,c77355_g1,c113494_g1,c106575_g1,c51476_g1,c111376_g1,c63044_g1
GO:0005575	Cellular Component	GO:0016020	membrane	GO:0098590	plasma membrane region	GO:0016323	basolateral plasma membrane	1	c49078_g2
GO:0005575	Cellular Component	GO:0016020	membrane	GO:0048475	coated membrane	GO:0030117	membrane coat	140	c48724_g1,c118393_g1,c66542_g1,c16548_g1,c45373_g1,c116773_g1,c20696_g1,c42396_g1,c54800_g1,c110949_g1,c57085_g1,c52605_g1,c116703_g1,c63020_g1,c112049_g1,c30782_g1,c35037_g1,c46402_g1,c61199_g1,c55249_g1,c542_g1,c56593_g1,c113270_g1,c88398_g1,c13940_g1,c100951_g1,c55896_g1,c51927_g1,c68728_g1,c28122_g1,c50889_g1,c55070_g1,c102737_g1,c40577_g1,c57990_g1,c107951_g1,c55132_g1,c116767_g1,c36785_g1,c…
GO:0005575	Cellular Component	GO:0030054	cell junction	GO:0030055	cell-substrate junction	GO:0005924	cell-substrate adherens junction	4	c57302_g1,c76149_g1,c86850_g1,c62869_g1
GO:0005575	Cellular Component	GO:0030054	cell junction	GO:0005911	cell-cell junction	GO:0070160	occluding junction	3	c113790_g1,c40117_g1,c91458_g1
GO:0005575	Cellular Component	GO:0030054	cell junction	GO:0005911	cell-cell junction	GO:0043296	apical junction complex	3	c113790_g1,c40117_g1,c91458_g1
GO:0005575	Cellular Component	GO:0030054	cell junction	GO:0070161	anchoring junction	GO:0005912	adherens junction	4	c62869_g1,c57302_g1,c86850_g1,c76149_g1
GO:0005575	Cellular Component	GO:0032991	macromolecular complex	GO:0000785	chromatin	GO:0000790	nuclear chromatin	7	c57510_g1,c114262_g1,c51046_g1,c120860_g1,c22851_g1,c54641_g1,c53759_g4
GO:0005575	Cellular Component	GO:0032991	macromolecular complex	GO:0030529	ribonucleoprotein complex	GO:0030684	preribosome	124	c78342_g1,c107550_g1,c114275_g1,c106762_g1,c77337_g1,c12092_g1,c65275_g1,c50325_g1,c62785_g1,c95983_g1,c55092_g1,c56196_g1,c5627_g1,c121403_g1,c71354_g1,c113066_g1,c55214_g1,c69319_g1,c72666_g1,c57782_g1,c52633_g1,c62390_g1,c95583_g1,c31493_g1,c80801_g1,c55345_g2,c121121_g1,c11059_g1,c18834_g1,c79435_g1,c50940_g1,c62613_g1,c61930_g1,c113447_g1,c58132_g1,c42633_g1,c51844_g1,c68636_g1,c96425_g1,c10…
GO:0005575	Cellular Component	GO:0032991	macromolecular complex	GO:0030529	ribonucleoprotein complex	GO:0030532	small nuclear ribonucleoprotein complex	15	c68022_g1,c57488_g1,c49141_g2,c73795_g1,c49133_g1,c43041_g1,c21730_g1,c51201_g1,c49141_g1,c23651_g1,c103100_g1,c82204_g1,c49141_g3,c5822_g2,c103646_g1
GO:0005575	Cellular Component	GO:0032991	macromolecular complex	GO:0030529	ribonucleoprotein complex	GO:0005840	ribosome	126	c58767_g1,c68225_g1,c29952_g1,c21046_g1,c82798_g1,c16983_g1,c83559_g1,c102494_g1,c50117_g1,c117152_g1,c16767_g1,c87614_g1,c60058_g1,c49008_g1,c56955_g1,c63352_g1,c53535_g1,c7778_g1,c10597_g1,c90813_g1,c52584_g3,c17390_g1,c111446_g1,c45246_g1,c61799_g1,c67391_g1,c88471_g1,c17812_g1,c16548_g1,c52789_g1,c888_g1,c1526_g1,c50257_g1,c49760_g1,c2774_g1,c49874_g1,c26244_g1,c107764_g1,c42695_g1,c13381_g1,…
GO:0005575	Cellular Component	GO:0032991	macromolecular complex	GO:0030529	ribonucleoprotein complex	GO:0031332	RNAi effector complex	2	c55985_g1,c111634_g1
GO:0005575	Cellular Component	GO:0032991	macromolecular complex	GO:0030529	ribonucleoprotein complex	GO:0005732	small nucleolar ribonucleoprotein complex	22	c29086_g1,c48130_g4,c52613_g1,c47787_g1,c48640_g1,c120943_g1,c81888_g1,c117736_g1,c19547_g1,c43242_g1,c42936_g1,c20490_g1,c46242_g1,c56284_g1,c93388_g1,c72548_g1,c57173_g1,c45042_g1,c21828_g1,c95067_g1,c104309_g1,c48530_g1
GO:0005575	Cellular Component	GO:0032991	macromolecular complex	GO:0030529	ribonucleoprotein complex	GO:0005681	spliceosomal complex	7	c44138_g1,c48366_g1,c33623_g1,c48833_g1,c118709_g1,c75538_g1,c49360_g1
GO:0005575	Cellular Component	GO:0032991	macromolecular complex	GO:0030529	ribonucleoprotein complex	GO:0035770	ribonucleoprotein granule	1	c118709_g1
GO:0005575	Cellular Component	GO:0032991	macromolecular complex	GO:0030529	ribonucleoprotein complex	GO:0044391	ribosomal subunit	108	c71085_g1,c29179_g1,c39268_g1,c47227_g1,c87688_g1,c55588_g1,c57940_g1,c13381_g1,c107764_g1,c49874_g1,c2774_g1,c888_g1,c1526_g1,c16548_g1,c17812_g1,c88471_g1,c67391_g1,c61799_g1,c17390_g1,c111446_g1,c45246_g1,c52584_g3,c90813_g1,c10597_g1,c53535_g1,c7778_g1,c63352_g1,c56955_g1,c49008_g1,c60058_g1,c87614_g1,c16767_g1,c117152_g1,c50117_g1,c102494_g1,c83559_g1,c16983_g1,c82798_g1,c21046_g1,c29952_g1,…
GO:0005575	Cellular Component	GO:0032991	macromolecular complex	GO:0030529	ribonucleoprotein complex	GO:0048500	signal recognition particle	18	c70622_g1,c60203_g1,c61164_g1,c3902_g1,c38099_g3,c93004_g1,c38099_g2,c119565_g1,c48258_g1,c122250_g1,c57236_g3,c65275_g1,c58410_g2,c391_g2,c26663_g2,c54387_g3,c118729_g1,c49411_g1
GO:0005575	Cellular Component	GO:0032991	macromolecular complex	GO:0032993	protein-DNA complex	GO:0000775	chromosome, centromeric region	112	c5837_g1,c109368_g1,c23343_g1,c41508_g1,c95772_g1,c113807_g1,c81364_g1,c39679_g1,c58467_g4,c105872_g1,c57559_g1,c44571_g1,c58374_g1,c59371_g1,c106817_g1,c17071_g1,c46846_g1,c78995_g1,c74206_g1,c52996_g1,c71507_g1,c110639_g1,c94620_g1,c53438_g1,c54240_g1,c31377_g1,c35942_g1,c54605_g1,c53261_g1,c113848_g1,c61842_g1,c31036_g1,c84947_g1,c91718_g1,c35686_g1,c103058_g1,c77233_g1,c54766_g1,c50864_g1,c42…
GO:0005575	Cellular Component	GO:0032991	macromolecular complex	GO:0032994	protein-lipid complex	GO:0034358	plasma lipoprotein particle	5	c43598_g1,c48024_g1,c58458_g3,c74751_g1,c53790_g1
GO:0005575	Cellular Component	GO:0032991	macromolecular complex	GO:0043234	protein complex	GO:0016011	dystroglycan complex	22	c123737_g1,c75894_g1,c68961_g1,c47094_g2,c97197_g1,c3801_g1,c60368_g1,c64279_g1,c48551_g2,c58796_g2,c50334_g1,c21739_g1,c45304_g3,c105749_g1,c67322_g1,c85786_g1,c45214_g1,c92117_g1,c54818_g1,c116404_g1,c57708_g5,c46968_g2
GO:0005575	Cellular Component	GO:0032991	macromolecular complex	GO:0043234	protein complex	GO:0000930	gamma-tubulin complex	1	c1810_g1
GO:0005575	Cellular Component	GO:0032991	macromolecular complex	GO:0043234	protein complex	GO:0000178	exosome (RNase complex)	4	c86270_g1,c62701_g1,c58456_g1,c60254_g1
GO:0005575	Cellular Component	GO:0032991	macromolecular complex	GO:0043234	protein complex	GO:0071256	translocon complex	14	c14412_g1,c48352_g1,c80999_g1,c94888_g1,c112450_g1,c32543_g1,c19347_g1,c24598_g1,c113176_g1,c27977_g1,c74230_g1,c57148_g1,c61305_g1,c51328_g1
GO:0005575	Cellular Component	GO:0032991	macromolecular complex	GO:0043234	protein complex	GO:0022624	proteasome accessory complex	11	c92512_g1,c58779_g1,c43802_g2,c57503_g1,c105014_g1,c50363_g1,c96256_g1,c50493_g1,c43717_g1,c29891_g1,c49947_g1
GO:0005575	Cellular Component	GO:0032991	macromolecular complex	GO:0043234	protein complex	GO:0000940	condensed chromosome outer kinetochore	85	c50864_g1,c54766_g1,c49466_g1,c65844_g1,c17436_g1,c53778_g1,c85517_g1,c24916_g1,c53261_g1,c54605_g1,c35942_g1,c31377_g1,c61842_g1,c113848_g1,c91718_g1,c84947_g1,c31036_g1,c77233_g1,c103058_g1,c35686_g1,c17071_g1,c46846_g1,c110639_g1,c52996_g1,c74206_g1,c53438_g1,c94620_g1,c109368_g1,c23343_g1,c81364_g1,c39679_g1,c113807_g1,c95772_g1,c59371_g1,c58374_g1,c44571_g1,c105872_g1,c57559_g1,c58467_g4,c30…
GO:0005575	Cellular Component	GO:0032991	macromolecular complex	GO:0043234	protein complex	GO:0005838	proteasome regulatory particle	1	c96256_g1
GO:0005575	Cellular Component	GO:0032991	macromolecular complex	GO:0043234	protein complex	GO:0045273	respiratory chain complex II	7	c82672_g1,c59329_g1,c101566_g1,c32353_g1,c79401_g1,c122659_g1,c43985_g1
GO:0005575	Cellular Component	GO:0032991	macromolecular complex	GO:0043234	protein complex	GO:0000502	proteasome complex	116	c119600_g1,c13896_g1,c54835_g4,c60844_g1,c71277_g1,c89908_g1,c50493_g1,c11830_g1,c58779_g1,c34366_g1,c13905_g1,c109801_g1,c105014_g1,c47391_g1,c46287_g2,c46802_g1,c87787_g1,c60313_g1,c47966_g1,c98624_g1,c122662_g1,c59636_g1,c61256_g1,c70700_g1,c21559_g1,c63208_g1,c48950_g1,c59057_g1,c49718_g1,c120973_g1,c46119_g1,c38431_g1,c14516_g1,c5198_g1,c31042_g1,c35186_g1,c108724_g1,c86857_g1,c119070_g1,c72…
GO:0005575	Cellular Component	GO:0032991	macromolecular complex	GO:0043234	protein complex	GO:0005667	transcription factor complex	108	c87259_g1,c1579_g1,c56588_g1,c50529_g1,c47439_g2,c50254_g1,c96606_g1,c92440_g1,c53154_g1,c34110_g1,c58219_g1,c2816_g1,c27927_g2,c68245_g1,c91447_g1,c55439_g1,c98773_g1,c96459_g1,c27379_g1,c69992_g1,c75274_g1,c55458_g3,c69251_g1,c115216_g1,c51640_g1,c31797_g1,c22426_g1,c40075_g1,c53979_g1,c3152_g1,c49146_g1,c27927_g1,c46720_g1,c70840_g1,c342_g1,c45055_g1,c56392_g2,c52063_g1,c55388_g1,c74130_g1,c48…
GO:0005575	Cellular Component	GO:0032991	macromolecular complex	GO:0043234	protein complex	GO:0005875	microtubule associated complex	106	c109368_g1,c56615_g1,c57651_g1,c55728_g1,c89706_g1,c8915_g1,c60864_g1,c44227_g1,c91942_g1,c37714_g1,c41936_g1,c81713_g1,c45167_g1,c40272_g1,c39230_g2,c76035_g1,c57243_g1,c89855_g1,c57323_g2,c302_g1,c507_g1,c89769_g1,c52027_g1,c82406_g1,c45607_g1,c29745_g1,c30362_g1,c27632_g1,c97240_g1,c91338_g1,c119601_g1,c50936_g1,c49965_g1,c58699_g1,c54223_g1,c56411_g2,c43336_g2,c52126_g1,c50895_g1,c81200_g1,c9…
GO:0005575	Cellular Component	GO:0032991	macromolecular complex	GO:0043234	protein complex	GO:0048476	Holliday junction resolvase complex	164	c52789_g1,c31660_g1,c48955_g1,c90397_g1,c5868_g1,c75307_g1,c66220_g1,c53386_g1,c48109_g1,c57880_g1,c59364_g1,c57437_g1,c74568_g1,c54709_g1,c52976_g1,c17067_g1,c58401_g2,c114217_g1,c97956_g1,c114465_g1,c49614_g1,c114069_g1,c118939_g1,c26517_g1,c49327_g1,c12761_g2,c61090_g1,c55989_g1,c17287_g1,c57614_g1,c55179_g1,c53050_g1,c99293_g1,c6674_g1,c60574_g1,c53201_g1,c96619_g1,c92651_g1,c99499_g1,c80373_…
GO:0005575	Cellular Component	GO:0032991	macromolecular complex	GO:0043234	protein complex	GO:0030119	AP-type membrane coat adaptor complex	32	c99252_g1,c48724_g1,c93289_g1,c36785_g1,c55355_g1,c20696_g1,c118682_g1,c42396_g1,c116773_g1,c116703_g1,c57580_g2,c46402_g1,c52176_g1,c30782_g1,c84934_g1,c542_g1,c118203_g1,c30217_g1,c40371_g1,c3919_g1,c64073_g1,c17137_g1,c13940_g1,c91301_g1,c94729_g1,c56860_g1,c52002_g1,c530_g1,c58995_g2,c57990_g1,c55132_g1,c54173_g2
GO:0005575	Cellular Component	GO:0032991	macromolecular complex	GO:0043234	protein complex	GO:0016469	proton-transporting two-sector ATPase complex	614	c12290_g1,c115195_g1,c56384_g1,c55885_g2,c25677_g1,c58084_g1,c84109_g1,c47587_g1,c57818_g1,c123088_g1,c3376_g1,c48870_g1,c51363_g1,c73478_g1,c59114_g1,c56713_g2,c81068_g1,c42584_g1,c65459_g1,c72538_g1,c46090_g1,c54589_g2,c66180_g1,c93251_g1,c47556_g1,c75527_g1,c115001_g1,c12640_g1,c62207_g1,c114911_g1,c38174_g1,c55885_g3,c54322_g2,c114778_g1,c56433_g1,c69311_g1,c60339_g1,c54018_g2,c93871_g1,c5241…
GO:0005575	Cellular Component	GO:0032991	macromolecular complex	GO:0043234	protein complex	GO:0045265	proton-transporting ATP synthase, stator stalk	3	c123670_g1,c10774_g1,c89591_g1
GO:0005575	Cellular Component	GO:0032991	macromolecular complex	GO:0043234	protein complex	GO:0016459	myosin complex	2	c69929_g1,c80498_g1
GO:0005575	Cellular Component	GO:0032991	macromolecular complex	GO:0043234	protein complex	GO:0036454	growth factor complex	6	c59314_g1,c18216_g1,c3412_g1,c59870_g1,c58202_g2,c5044_g1
GO:0005575	Cellular Component	GO:0032991	macromolecular complex	GO:0043234	protein complex	GO:0098636	protein complex involved in cell adhesion	1	c67860_g1
GO:0005575	Cellular Component	GO:0032991	macromolecular complex	GO:0043234	protein complex	GO:0044815	DNA packaging complex	101	c43846_g1,c96270_g1,c46758_g1,c45778_g2,c48608_g2,c93401_g1,c70795_g1,c44747_g2,c41127_g1,c122524_g1,c40986_g1,c47929_g1,c30181_g2,c58155_g3,c103971_g1,c26499_g1,c48608_g1,c49326_g2,c56012_g7,c26241_g1,c46477_g1,c102532_g1,c52546_g2,c56392_g2,c69308_g1,c18334_g1,c37954_g1,c90224_g1,c25359_g1,c81553_g1,c96022_g1,c33915_g1,c40654_g2,c69873_g1,c24493_g1,c28040_g1,c60474_g1,c44205_g2,c16831_g1,c42045…
GO:0005575	Cellular Component	GO:0032991	macromolecular complex	GO:0043234	protein complex	GO:0043256	laminin complex	13	c89855_g1,c62295_g1,c83391_g1,c57335_g1,c106632_g1,c49545_g1,c113765_g1,c30720_g1,c5822_g2,c71545_g1,c57936_g2,c44111_g2,c57093_g1
GO:0005575	Cellular Component	GO:0032991	macromolecular complex	GO:0043234	protein complex	GO:0005849	mRNA cleavage factor complex	2	c25792_g1,c77537_g1
GO:0005575	Cellular Component	GO:0032991	macromolecular complex	GO:0043234	protein complex	GO:1990391	DNA repair complex	1	c29959_g1
GO:0005575	Cellular Component	GO:0032991	macromolecular complex	GO:0043234	protein complex	GO:0046930	pore complex	139	c84413_g1,c38795_g1,c89855_g1,c58309_g1,c30805_g1,c115072_g1,c69462_g1,c31004_g1,c13441_g2,c58406_g2,c45167_g1,c49682_g1,c95772_g1,c57820_g1,c41717_g1,c17579_g1,c57379_g2,c101662_g1,c3117_g1,c104541_g1,c71992_g1,c119601_g1,c113620_g1,c56103_g1,c49855_g1,c49025_g1,c20269_g1,c113765_g1,c42006_g1,c46968_g2,c52028_g1,c30720_g1,c60424_g1,c98708_g1,c58882_g1,c94271_g1,c76782_g1,c52501_g1,c49433_g1,c582…
GO:0005575	Cellular Component	GO:0032991	macromolecular complex	GO:0043234	protein complex	GO:0042611	MHC protein complex	15	c56119_g3,c17597_g1,c110770_g1,c500_g1,c71245_g1,c25083_g1,c50705_g1,c75470_g1,c81543_g1,c102_g1,c113569_g1,c104284_g1,c25712_g1,c37060_g1,c71750_g1
GO:0005575	Cellular Component	GO:0032991	macromolecular complex	GO:0043234	protein complex	GO:0009368	endopeptidase Clp complex	1	c51969_g1
GO:0005575	Cellular Component	GO:0032991	macromolecular complex	GO:0043234	protein complex	GO:0005839	proteasome core complex	39	c70700_g1,c86102_g1,c46119_g1,c49718_g1,c44238_g1,c108724_g1,c35186_g1,c5198_g1,c49832_g1,c67434_g1,c17830_g1,c107390_g1,c103039_g1,c39795_g1,c50151_g1,c95673_g1,c51404_g1,c13569_g1,c17209_g1,c115207_g1,c51320_g1,c34979_g2,c13896_g1,c38511_g1,c47302_g1,c54835_g4,c89908_g1,c60844_g1,c26711_g1,c11830_g1,c47118_g1,c13905_g1,c28552_g1,c92539_g1,c27482_g1,c46802_g1,c87269_g1,c47966_g1,c100713_g1
GO:0005575	Cellular Component	GO:0032991	macromolecular complex	GO:0043234	protein complex	GO:0009521	photosystem	235	c29236_g1,c49157_g2,c87985_g1,c117803_g1,c12854_g2,c40811_g2,c96380_g1,c74076_g1,c19470_g1,c28469_g1,c66728_g1,c104070_g1,c56404_g3,c49157_g1,c114141_g1,c3642_g1,c74080_g1,c96943_g1,c61019_g1,c49622_g1,c58909_g1,c38827_g1,c3606_g1,c54605_g1,c23055_g1,c47397_g1,c63349_g1,c41628_g1,c27960_g1,c55142_g2,c27449_g1,c22857_g1,c55277_g2,c20152_g1,c34701_g1,c44168_g1,c58953_g3,c69657_g1,c63903_g1,c75202_g…
GO:0005575	Cellular Component	GO:0032991	macromolecular complex	GO:0043234	protein complex	GO:0045239	tricarboxylic acid cycle enzyme complex	10	c67009_g1,c47364_g2,c81937_g1,c44800_g1,c95819_g1,c1277_g1,c34489_g1,c104581_g1,c53111_g1,c109154_g1
GO:0005575	Cellular Component	GO:0032991	macromolecular complex	GO:0043234	protein complex	GO:0033178	proton-transporting two-sector ATPase complex, catalytic domain	136	c23226_g1,c86705_g1,c62808_g1,c84063_g1,c100108_g1,c91121_g1,c47559_g1,c53425_g1,c21522_g1,c27276_g1,c47720_g2,c88711_g1,c34995_g1,c51017_g1,c83320_g1,c32106_g1,c121178_g1,c45656_g1,c76684_g1,c53098_g1,c56425_g3,c40471_g1,c655_g1,c118287_g1,c94120_g1,c70182_g1,c85219_g1,c113489_g1,c13889_g1,c56844_g1,c77367_g1,c40345_g1,c27939_g1,c80838_g1,c28342_g1,c123004_g1,c33572_g1,c54891_g1,c59697_g1,c79165…
GO:0005575	Cellular Component	GO:0032991	macromolecular complex	GO:0043234	protein complex	GO:0000808	origin recognition complex	31	c101372_g1,c113489_g1,c90168_g1,c56457_g1,c105178_g1,c44531_g1,c57998_g1,c81244_g1,c45058_g1,c65203_g1,c74695_g1,c56742_g1,c33460_g1,c86793_g1,c37609_g1,c77620_g1,c39944_g1,c60488_g1,c53831_g1,c51392_g4,c82691_g1,c17897_g1,c70740_g1,c95503_g1,c91473_g1,c49023_g1,c57034_g1,c105696_g1,c103182_g1,c37800_g1,c44104_g1
GO:0005575	Cellular Component	GO:0032991	macromolecular complex	GO:0043234	protein complex	GO:0034518	RNA cap binding complex	4	c122697_g1,c118763_g1,c99955_g1,c118846_g1
GO:0005575	Cellular Component	GO:0032991	macromolecular complex	GO:0043234	protein complex	GO:0070069	cytochrome complex	250	c70874_g1,c94045_g1,c105105_g1,c25684_g1,c27076_g1,c50194_g3,c108542_g1,c58777_g3,c1485_g1,c99130_g1,c39927_g1,c50194_g1,c54644_g1,c2731_g1,c28915_g3,c55883_g1,c93320_g1,c87181_g1,c55883_g2,c58976_g1,c47683_g1,c89311_g1,c43530_g1,c61502_g1,c61511_g1,c20630_g1,c72487_g1,c82804_g1,c54320_g1,c44185_g1,c86537_g1,c39159_g1,c69214_g1,c61174_g1,c98028_g1,c46275_g1,c55702_g1,c45937_g2,c48206_g1,c52545_g1…
GO:0005575	Cellular Component	GO:0032991	macromolecular complex	GO:0043234	protein complex	GO:0002178	palmitoyltransferase complex	1	c68089_g1
GO:0005575	Cellular Component	GO:0032991	macromolecular complex	GO:0043234	protein complex	GO:0000346	transcription export complex	15	c90411_g1,c45866_g1,c96167_g1,c82162_g1,c100469_g1,c57379_g2,c118500_g1,c6377_g1,c115533_g1,c57119_g2,c112356_g1,c72414_g1,c54383_g1,c94346_g1,c115621_g1
GO:0005575	Cellular Component	GO:0032991	macromolecular complex	GO:0043234	protein complex	GO:1902494	catalytic complex	1957	c56706_g1,c79151_g1,c57209_g1,c120860_g1,c43215_g1,c2518_g1,c61703_g1,c46852_g1,c91430_g1,c39990_g1,c34489_g1,c76224_g1,c30120_g1,c2816_g1,c82125_g1,c47394_g1,c85349_g1,c13645_g1,c10673_g1,c55596_g1,c57681_g2,c50529_g1,c42554_g2,c50114_g1,c49079_g2,c77892_g1,c76798_g1,c63891_g1,c54844_g1,c50380_g1,c58632_g1,c54832_g2,c30429_g1,c7290_g2,c69780_g1,c25274_g1,c54035_g1,c78251_g1,c48754_g2,c42006_g1,c…
GO:0005575	Cellular Component	GO:0032991	macromolecular complex	GO:0043234	protein complex	GO:0000776	kinetochore	88	c78341_g1,c57617_g1,c106632_g1,c16100_g1,c76542_g1,c55733_g2,c48206_g1,c6461_g1,c26317_g1,c59971_g1,c22003_g1,c89206_g1,c87009_g1,c56463_g1,c78841_g1,c68914_g1,c56025_g1,c25792_g1,c6831_g1,c55979_g1,c114506_g1,c46052_g1,c41986_g1,c49168_g1,c53101_g1,c46737_g1,c23503_g1,c80889_g1,c9873_g1,c47531_g1,c59356_g1,c30050_g1,c18172_g1,c1211_g1,c121120_g1,c40232_g1,c75976_g1,c12194_g2,c52321_g1,c52501_g4,…
GO:0005575	Cellular Component	GO:0032991	macromolecular complex	GO:0043234	protein complex	GO:0030904	retromer complex	1	c108698_g1
GO:0005575	Cellular Component	GO:0032991	macromolecular complex	GO:0043234	protein complex	GO:0033177	proton-transporting two-sector ATPase complex, proton-transporting domain	394	c30819_g1,c49777_g2,c81303_g1,c16524_g1,c54851_g1,c53182_g1,c56297_g1,c119849_g1,c113274_g1,c113732_g1,c76848_g1,c57238_g1,c113461_g1,c43032_g1,c120806_g1,c53308_g1,c72514_g1,c114451_g1,c122617_g1,c5227_g1,c45167_g1,c50370_g1,c69246_g1,c53963_g1,c115232_g1,c22156_g1,c35128_g1,c23363_g1,c97812_g1,c71583_g1,c8940_g1,c55271_g1,c5822_g1,c31670_g1,c123670_g1,c79710_g1,c14001_g1,c119612_g1,c42301_g1,c4…
GO:0005575	Cellular Component	GO:0032991	macromolecular complex	GO:0043234	protein complex	GO:0030076	light-harvesting complex	35	c39560_g1,c88829_g1,c12150_g1,c113228_g1,c14613_g1,c88175_g1,c44474_g1,c53415_g1,c11695_g1,c92919_g1,c55858_g1,c56973_g1,c93574_g1,c89827_g1,c32499_g1,c58712_g1,c57833_g1,c701_g1,c46034_g1,c56947_g2,c49213_g1,c48439_g1,c58823_g1,c55243_g1,c59384_g1,c57840_g2,c55560_g3,c39121_g1,c69809_g1,c109391_g1,c58743_g1,c74084_g1,c58964_g1,c114608_g1,c59826_g1
GO:0005575	Cellular Component	GO:0032991	macromolecular complex	GO:0043234	protein complex	GO:1990351	transporter complex	127	c101023_g1,c43559_g1,c36408_g1,c24974_g1,c108846_g1,c91430_g1,c51476_g1,c113933_g1,c49959_g1,c104569_g1,c71454_g1,c90905_g1,c48074_g1,c102418_g1,c54397_g1,c94431_g1,c84303_g1,c58292_g1,c43530_g1,c56737_g1,c27439_g1,c72389_g1,c71906_g1,c42382_g1,c52233_g1,c62499_g1,c97434_g1,c52181_g1,c65137_g1,c29906_g1,c81607_g1,c90735_g1,c14734_g1,c45443_g1,c57259_g1,c47249_g1,c38938_g2,c55419_g1,c113365_g1,c33…
GO:0005575	Cellular Component	GO:0032991	macromolecular complex	GO:0043234	protein complex	GO:1990104	DNA bending complex	94	c26499_g1,c58155_g3,c103971_g1,c48608_g1,c102532_g1,c56012_g7,c49326_g2,c26241_g1,c18334_g1,c56392_g2,c52546_g2,c69308_g1,c96270_g1,c43846_g1,c46758_g1,c45778_g2,c93401_g1,c48608_g2,c41127_g1,c44747_g2,c70795_g1,c40986_g1,c30181_g2,c47929_g1,c60474_g1,c42045_g1,c16831_g1,c105961_g1,c44205_g2,c54357_g1,c113444_g1,c25312_g1,c55404_g2,c9019_g2,c42381_g1,c53154_g1,c81553_g1,c37954_g1,c25359_g1,c96022…
GO:0005575	Cellular Component	GO:0032991	macromolecular complex	GO:0043234	protein complex	GO:0017053	transcriptional repressor complex	1	c46745_g1
GO:0005575	Cellular Component	GO:0032991	macromolecular complex	GO:0043234	protein complex	GO:0070419	nonhomologous end joining complex	1	c29959_g1
GO:0005575	Cellular Component	GO:0032991	macromolecular complex	GO:0043234	protein complex	GO:0005882	intermediate filament	9	c37387_g1,c69240_g1,c54367_g1,c105917_g1,c50219_g1,c90708_g1,c2687_g1,c102958_g1,c34682_g2
GO:0005575	Cellular Component	GO:0032991	macromolecular complex	GO:0043234	protein complex	GO:0032806	carboxy-terminal domain protein kinase complex	2	c53307_g1,c46595_g1
GO:0005575	Cellular Component	GO:0032991	macromolecular complex	GO:0043234	protein complex	GO:0005874	microtubule	8	c53778_g1,c35686_g1,c121120_g1,c95772_g1,c65844_g1,c48425_g1,c109368_g1,c59356_g1
GO:0005575	Cellular Component	GO:0032991	macromolecular complex	GO:0043234	protein complex	GO:0045277	respiratory chain complex IV	20	c45937_g2,c84749_g1,c81683_g1,c52545_g1,c115189_g1,c108542_g1,c50194_g3,c72487_g1,c45937_g1,c86537_g1,c98102_g1,c4445_g1,c14347_g1,c56333_g1,c106737_g1,c37056_g1,c29987_g1,c47539_g1,c59447_g1,c50194_g1
GO:0005575	Cellular Component	GO:0032991	macromolecular complex	GO:0043234	protein complex	GO:0045269	proton-transporting ATP synthase, central stalk	1	c110182_g1
GO:0005575	Cellular Component	GO:0032991	macromolecular complex	GO:0043234	protein complex	GO:0016010	dystrophin-associated glycoprotein complex	22	c92117_g1,c45214_g1,c85786_g1,c116404_g1,c54818_g1,c67322_g1,c46968_g2,c57708_g5,c97197_g1,c75894_g1,c68961_g1,c47094_g2,c64279_g1,c60368_g1,c3801_g1,c123737_g1,c21739_g1,c45304_g3,c105749_g1,c58796_g2,c48551_g2,c50334_g1
GO:0005575	Cellular Component	GO:0032991	macromolecular complex	GO:0043234	protein complex	GO:0045267	proton-transporting ATP synthase, catalytic core	3	c84056_g1,c32106_g1,c84195_g1
GO:0005575	Cellular Component	GO:0032991	macromolecular complex	GO:0043234	protein complex	GO:0000347	THO complex	15	c118500_g1,c57119_g2,c115533_g1,c6377_g1,c90411_g1,c82162_g1,c100469_g1,c57379_g2,c45866_g1,c96167_g1,c54383_g1,c72414_g1,c94346_g1,c115621_g1,c112356_g1
GO:0005575	Cellular Component	GO:0032991	macromolecular complex	GO:0043234	protein complex	GO:0030117	membrane coat	140	c48724_g1,c118393_g1,c66542_g1,c16548_g1,c45373_g1,c116773_g1,c20696_g1,c42396_g1,c54800_g1,c110949_g1,c57085_g1,c52605_g1,c116703_g1,c63020_g1,c112049_g1,c30782_g1,c35037_g1,c46402_g1,c61199_g1,c55249_g1,c542_g1,c56593_g1,c113270_g1,c88398_g1,c13940_g1,c100951_g1,c55896_g1,c51927_g1,c68728_g1,c28122_g1,c50889_g1,c55070_g1,c102737_g1,c40577_g1,c57990_g1,c107951_g1,c55132_g1,c116767_g1,c36785_g1,c…
GO:0005575	Cellular Component	GO:0032991	macromolecular complex	GO:0043234	protein complex	GO:0070603	SWI/SNF superfamily-type complex	7	c53759_g4,c54641_g1,c51046_g1,c22851_g1,c120860_g1,c114262_g1,c57510_g1
GO:0005575	Cellular Component	GO:0032991	macromolecular complex	GO:0043234	protein complex	GO:0031082	BLOC complex	8	c39590_g1,c59027_g3,c116667_g1,c69551_g1,c106713_g1,c93211_g1,c69562_g1,c38161_g1
GO:0005575	Cellular Component	GO:0032991	macromolecular complex	GO:0043234	protein complex	GO:0043235	receptor complex	32	c123791_g1,c100610_g1,c91476_g1,c18647_g1,c63602_g1,c91226_g1,c118820_g1,c23863_g1,c103081_g1,c91043_g1,c67860_g1,c51922_g2,c51796_g1,c95702_g1,c56033_g1,c35281_g1,c42960_g2,c13623_g1,c76491_g1,c50146_g1,c13677_g1,c52823_g1,c14329_g1,c95295_g1,c86422_g1,c97166_g1,c57194_g1,c88504_g1,c108150_g1,c53923_g2,c52838_g1,c56833_g1
GO:0005575	Cellular Component	GO:0043226	organelle	GO:0043227	membrane-bounded organelle	GO:0031984	organelle subcompartment	40	c79891_g1,c102280_g1,c13478_g1,c70188_g1,c4697_g1,c47463_g1,c334_g1,c81610_g1,c52786_g1,c72579_g1,c53770_g2,c93894_g1,c58830_g1,c58056_g1,c50548_g1,c70036_g1,c57170_g2,c110309_g1,c20930_g1,c50245_g1,c56433_g1,c2891_g1,c5816_g1,c51969_g1,c8219_g1,c45656_g1,c46772_g1,c46914_g1,c46653_g1,c72095_g1,c49261_g1,c69657_g1,c41503_g1,c49915_g1,c104491_g1,c118649_g1,c13261_g1,c91845_g1,c55962_g1,c73238_g1
GO:0005575	Cellular Component	GO:0043226	organelle	GO:0043227	membrane-bounded organelle	GO:0031090	organelle membrane	1121	c51424_g1,c29987_g1,c69105_g1,c43641_g1,c123109_g1,c13313_g1,c726_g1,c51707_g1,c44908_g1,c48867_g1,c54971_g4,c53606_g1,c57023_g1,c48839_g2,c76965_g1,c81610_g1,c83391_g1,c93810_g1,c59447_g1,c46406_g1,c58719_g4,c95364_g1,c23055_g1,c34901_g1,c40006_g1,c29933_g1,c35355_g1,c98949_g1,c116474_g1,c39861_g1,c47152_g2,c31617_g1,c55038_g4,c20322_g1,c55241_g1,c51017_g1,c7321_g1,c25883_g1,c61305_g1,c91121_g1,…
GO:0005575	Cellular Component	GO:0043226	organelle	GO:0043227	membrane-bounded organelle	GO:0043231	intracellular membrane-bounded organelle	5581	c49025_g1,c17997_g1,c51847_g1,c29528_g1,c119154_g1,c41628_g1,c49941_g1,c95819_g1,c32268_g1,c54608_g2,c50264_g1,c52496_g2,c115800_g1,c54531_g1,c81891_g1,c35972_g1,c57723_g3,c56159_g1,c48958_g1,c100292_g1,c82638_g1,c48989_g2,c56974_g1,c11366_g1,c52797_g1,c46705_g1,c61289_g1,c58781_g1,c7981_g2,c41378_g2,c33257_g1,c85569_g1,c57238_g1,c47715_g1,c28649_g1,c44776_g1,c72256_g1,c52187_g1,c68027_g1,c22124_…
1,c69545_g1,c18500_g1,c45898_g1,c114307_g1,c21223_g1,c43003_g1,c53719_g3,c58861_g1,c55818_g1,c105747_g1,c53086_g1,c56583_g1,c23059_g1,c75073_g1,c54740_g1,c68630_g1,c4533_g1,c68115_g1,c58762_g1,c105670_g1,c103349_g1,c3117_g1,c13871_g1,c41385_g1,c49483_g2,c50165_g3,c11405_g1,c113460_g1,c105943_g1,c59154_g1,c84592_g1,c43260_g1,c61817_g1,c93790_g1,c32965_g2,c47005_g1,c94672_g1,c61735_g1,c57894_g1,c95…
GO:0005575	Cellular Component	GO:0043226	organelle	GO:0043227	membrane-bounded organelle	GO:0005929	cilium	90	c47849_g1,c30007_g1,c81200_g1,c50895_g1,c104236_g1,c56411_g2,c38161_g1,c83391_g1,c52800_g1,c204_g1,c105681_g1,c36641_g1,c119601_g1,c50936_g1,c110636_g1,c100469_g1,c30616_g2,c82406_g1,c116898_g1,c116947_g1,c24468_g1,c29745_g1,c71545_g1,c59928_g1,c52563_g1,c81962_g1,c7264_g1,c53471_g1,c108685_g1,c89855_g1,c94058_g1,c92462_g1,c41936_g1,c95772_g1,c45167_g1,c95111_g1,c47257_g1,c3090_g1,c54857_g1,c1091…
GO:0005575	Cellular Component	GO:0043226	organelle	GO:0043227	membrane-bounded organelle	GO:0065010	extracellular membrane-bounded organelle	3	c50830_g1,c91043_g1,c89386_g1
GO:0005575	Cellular Component	GO:0043226	organelle	GO:0043227	membrane-bounded organelle	GO:0031967	organelle envelope	814	c122034_g1,c40766_g1,c39688_g1,c91900_g1,c87470_g1,c70706_g1,c56433_g1,c69311_g1,c63391_g1,c8810_g1,c38491_g1,c100999_g1,c48082_g1,c120555_g1,c12184_g1,c81354_g1,c114307_g1,c6025_g1,c54537_g1,c83114_g1,c49037_g1,c112898_g1,c56881_g2,c48713_g1,c107026_g1,c53530_g1,c12636_g1,c72389_g1,c54171_g1,c105729_g1,c96510_g1,c42295_g1,c57579_g1,c8255_g1,c95695_g1,c334_g1,c77902_g1,c84377_g1,c43559_g1,c106737…
GO:0005575	Cellular Component	GO:0043226	organelle	GO:0043228	non-membrane-bounded organelle	GO:0043232	intracellular non-membrane-bounded organelle	3845	c59371_g1,c54952_g1,c29872_g2,c25843_g1,c114069_g1,c35728_g1,c57914_g1,c113266_g1,c114974_g1,c79632_g1,c85780_g1,c8368_g1,c59229_g1,c91416_g1,c46753_g1,c1410_g1,c57045_g1,c50131_g1,c53203_g1,c109368_g1,c57663_g2,c45607_g1,c49874_g1,c6383_g1,c78916_g1,c52027_g1,c50974_g2,c46376_g1,c53831_g1,c122994_g1,c108673_g1,c15045_g1,c60587_g1,c53386_g1,c106817_g1,c17377_g1,c46191_g1,c53201_g1,c7820_g1,c52728…
c77233_g1,c21690_g1,c46346_g2,c13589_g1,c50476_g1,c120371_g1,c110587_g1,c58476_g1,c70333_g1,c91338_g1,c44702_g1,c81244_g1,c45058_g1,c91463_g1,c44424_g1,c57022_g1,c41553_g1,c51576_g1,c101132_g1,c47712_g1,c57132_g2,c99241_g1,c83391_g1,c65844_g1,c114259_g1,c100805_g1,c15904_g1,c83929_g1,c62983_g1,c115653_g1,c46120_g1,c11205_g1,c21960_g1,c16006_g1,c58255_g1,c70199_g1,c56883_g1,c93269_g1,c103573_g1,c6…
GO:0005575	Cellular Component	GO:0043226	organelle	GO:0043228	non-membrane-bounded organelle	GO:0009288	bacterial-type flagellum	23	c102185_g1,c792_g1,c55330_g1,c25190_g1,c55596_g2,c58502_g1,c103210_g1,c46589_g1,c115496_g1,c60556_g1,c95796_g1,c15641_g2,c103076_g1,c5822_g2,c9382_g1,c114524_g1,c1502_g1,c59187_g1,c21910_g1,c35012_g1,c86216_g1,c111020_g1,c47320_g1
GO:0005575	Cellular Component	GO:0043226	organelle	GO:0031982	vesicle	GO:0031410	cytoplasmic vesicle	166	c61199_g1,c35037_g1,c63020_g1,c112049_g1,c542_g1,c55249_g1,c49390_g1,c85780_g1,c50438_g1,c49213_g1,c45373_g1,c52605_g1,c57085_g1,c110949_g1,c54800_g1,c16548_g1,c59826_g1,c66542_g1,c106068_g1,c53577_g1,c118393_g1,c69551_g1,c39121_g1,c69809_g1,c40577_g1,c102737_g1,c107951_g1,c56973_g1,c11695_g1,c53415_g1,c89386_g1,c55070_g1,c50889_g1,c28122_g1,c68728_g1,c59027_g3,c55896_g1,c51927_g1,c115882_g1,c100…
GO:0005575	Cellular Component	GO:0043226	organelle	GO:0031982	vesicle	GO:0031988	membrane-bounded vesicle	145	c45216_g2,c35355_g1,c64827_g1,c69562_g1,c109552_g1,c118764_g1,c58643_g1,c116303_g1,c46105_g1,c50830_g1,c116334_g1,c46525_g1,c55493_g1,c58132_g1,c57048_g1,c35037_g2,c123380_g1,c47211_g1,c1687_g1,c81350_g1,c77767_g1,c93211_g1,c51604_g1,c47505_g1,c116667_g1,c57060_g1,c81802_g1,c53956_g1,c111817_g1,c58395_g1,c67204_g1,c13313_g1,c39935_g1,c13313_g2,c64640_g1,c104253_g1,c52793_g1,c41560_g1,c63175_g1,c9…
GO:0005575	Cellular Component	GO:0043226	organelle	GO:0043229	intracellular organelle	GO:0031410	cytoplasmic vesicle	166	c61199_g1,c35037_g1,c63020_g1,c112049_g1,c542_g1,c55249_g1,c49390_g1,c85780_g1,c50438_g1,c49213_g1,c45373_g1,c52605_g1,c57085_g1,c110949_g1,c54800_g1,c16548_g1,c59826_g1,c66542_g1,c106068_g1,c53577_g1,c118393_g1,c69551_g1,c39121_g1,c69809_g1,c40577_g1,c102737_g1,c107951_g1,c56973_g1,c11695_g1,c53415_g1,c89386_g1,c55070_g1,c50889_g1,c28122_g1,c68728_g1,c59027_g3,c55896_g1,c51927_g1,c115882_g1,c100…
GO:0005575	Cellular Component	GO:0043226	organelle	GO:0043229	intracellular organelle	GO:0043231	intracellular membrane-bounded organelle	5581	c49025_g1,c17997_g1,c51847_g1,c29528_g1,c119154_g1,c41628_g1,c49941_g1,c95819_g1,c32268_g1,c54608_g2,c50264_g1,c52496_g2,c115800_g1,c54531_g1,c81891_g1,c35972_g1,c57723_g3,c56159_g1,c48958_g1,c100292_g1,c82638_g1,c48989_g2,c56974_g1,c11366_g1,c52797_g1,c46705_g1,c61289_g1,c58781_g1,c7981_g2,c41378_g2,c33257_g1,c85569_g1,c57238_g1,c47715_g1,c28649_g1,c44776_g1,c72256_g1,c52187_g1,c68027_g1,c22124_…
1,c69545_g1,c18500_g1,c45898_g1,c114307_g1,c21223_g1,c43003_g1,c53719_g3,c58861_g1,c55818_g1,c105747_g1,c53086_g1,c56583_g1,c23059_g1,c75073_g1,c54740_g1,c68630_g1,c4533_g1,c68115_g1,c58762_g1,c105670_g1,c103349_g1,c3117_g1,c13871_g1,c41385_g1,c49483_g2,c50165_g3,c11405_g1,c113460_g1,c105943_g1,c59154_g1,c84592_g1,c43260_g1,c61817_g1,c93790_g1,c32965_g2,c47005_g1,c94672_g1,c61735_g1,c57894_g1,c95…
GO:0005575	Cellular Component	GO:0043226	organelle	GO:0043229	intracellular organelle	GO:0043232	intracellular non-membrane-bounded organelle	3845	c59371_g1,c54952_g1,c29872_g2,c25843_g1,c114069_g1,c35728_g1,c57914_g1,c113266_g1,c114974_g1,c79632_g1,c85780_g1,c8368_g1,c59229_g1,c91416_g1,c46753_g1,c1410_g1,c57045_g1,c50131_g1,c53203_g1,c109368_g1,c57663_g2,c45607_g1,c49874_g1,c6383_g1,c78916_g1,c52027_g1,c50974_g2,c46376_g1,c53831_g1,c122994_g1,c108673_g1,c15045_g1,c60587_g1,c53386_g1,c106817_g1,c17377_g1,c46191_g1,c53201_g1,c7820_g1,c52728…
c77233_g1,c21690_g1,c46346_g2,c13589_g1,c50476_g1,c120371_g1,c110587_g1,c58476_g1,c70333_g1,c91338_g1,c44702_g1,c81244_g1,c45058_g1,c91463_g1,c44424_g1,c57022_g1,c41553_g1,c51576_g1,c101132_g1,c47712_g1,c57132_g2,c99241_g1,c83391_g1,c65844_g1,c114259_g1,c100805_g1,c15904_g1,c83929_g1,c62983_g1,c115653_g1,c46120_g1,c11205_g1,c21960_g1,c16006_g1,c58255_g1,c70199_g1,c56883_g1,c93269_g1,c103573_g1,c6…
GO:0005575	Cellular Component	GO:0043226	organelle	GO:0043229	intracellular organelle	GO:0044446	intracellular organelle part	3888	c55070_g1,c50889_g1,c71068_g1,c52584_g3,c68728_g1,c85845_g1,c32161_g1,c53797_g1,c53074_g2,c121036_g1,c45937_g1,c57273_g1,c49178_g1,c116435_g1,c49327_g1,c82181_g1,c45722_g1,c50353_g1,c93221_g1,c86311_g1,c51969_g1,c30918_g1,c53542_g1,c52976_g1,c57379_g3,c13842_g1,c42966_g1,c29841_g1,c85240_g1,c56309_g1,c80537_g1,c52401_g1,c49760_g1,c57920_g1,c103316_g1,c119123_g1,c52794_g1,c62836_g1,c97329_g1,c9908…
c48132_g1,c40099_g1,c52466_g1,c80999_g1,c54910_g1,c51157_g1,c22452_g1,c70840_g1,c19062_g1,c64955_g1,c43245_g1,c99599_g1,c69308_g1,c108848_g1,c111972_g1,c50464_g1,c69330_g1,c51806_g1,c71008_g1,c111548_g1,c55608_g1,c51983_g1,c41723_g1,c3293_g1,c41999_g1,c50115_g1,c12785_g1,c57452_g1,c46757_g1,c115250_g1,c89114_g1,c44877_g1,c46914_g1,c42386_g1,c80230_g1,c42480_g1,c33996_g1,c61831_g1,c42301_g1,c10084…
GO:0005575	Cellular Component	GO:0043226	organelle	GO:0043230	extracellular organelle	GO:0065010	extracellular membrane-bounded organelle	3	c50830_g1,c91043_g1,c89386_g1
GO:0005575	Cellular Component	GO:0043226	organelle	GO:0044422	organelle part	GO:0043233	organelle lumen	1037	c91818_g1,c77435_g1,c56861_g2,c48760_g1,c24800_g1,c40715_g1,c14067_g1,c121403_g1,c53545_g1,c115310_g1,c55225_g1,c117736_g1,c68245_g1,c52082_g1,c55679_g1,c27379_g1,c52416_g1,c86270_g1,c91952_g1,c3543_g1,c56392_g2,c41309_g2,c7286_g1,c52600_g1,c54495_g2,c31793_g1,c107958_g1,c61940_g1,c43716_g1,c44800_g1,c57522_g1,c70740_g1,c12781_g1,c53074_g2,c36514_g1,c64296_g1,c71068_g1,c65042_g1,c58753_g1,c96167_…
GO:0005575	Cellular Component	GO:0043226	organelle	GO:0044422	organelle part	GO:0000313	organellar ribosome	18	c95744_g1,c53196_g1,c117611_g1,c59229_g1,c12603_g1,c93455_g1,c49760_g1,c60307_g1,c26244_g1,c64904_g1,c42695_g1,c53770_g2,c58767_g1,c98960_g1,c92743_g1,c122495_g1,c88269_g1,c56408_g1
GO:0005575	Cellular Component	GO:0043226	organelle	GO:0044422	organelle part	GO:0044461	bacterial-type flagellum part	23	c55596_g2,c25190_g1,c55330_g1,c792_g1,c102185_g1,c95796_g1,c60556_g1,c115496_g1,c46589_g1,c103210_g1,c58502_g1,c59187_g1,c1502_g1,c114524_g1,c9382_g1,c5822_g2,c103076_g1,c15641_g2,c47320_g1,c111020_g1,c86216_g1,c21910_g1,c35012_g1
GO:0005575	Cellular Component	GO:0043226	organelle	GO:0044422	organelle part	GO:0044449	contractile fiber part	7	c122518_g1,c19434_g1,c76156_g1,c80826_g1,c103076_g1,c53511_g1,c87226_g1
GO:0005575	Cellular Component	GO:0043226	organelle	GO:0044422	organelle part	GO:0044232	organelle membrane contact site	1	c71222_g1
GO:0005575	Cellular Component	GO:0043226	organelle	GO:0044422	organelle part	GO:0031300	intrinsic component of organelle membrane	175	c74230_g1,c93930_g1,c16679_g1,c47463_g1,c57089_g1,c45715_g1,c46347_g1,c29494_g2,c14281_g1,c117110_g1,c41284_g1,c95365_g1,c84480_g1,c108316_g1,c80999_g1,c37343_g1,c56374_g1,c51012_g1,c26236_g1,c50464_g1,c112450_g1,c2891_g1,c8219_g1,c43409_g2,c58830_g1,c58056_g1,c19604_g1,c57170_g2,c50548_g1,c53266_g1,c94549_g1,c15868_g1,c13261_g1,c55962_g1,c51328_g1,c46772_g1,c107857_g1,c53017_g1,c48352_g1,c104371…
GO:0005575	Cellular Component	GO:0043226	organelle	GO:0044422	organelle part	GO:0031090	organelle membrane	1121	c51424_g1,c29987_g1,c69105_g1,c43641_g1,c123109_g1,c13313_g1,c726_g1,c51707_g1,c44908_g1,c48867_g1,c54971_g4,c53606_g1,c57023_g1,c48839_g2,c76965_g1,c81610_g1,c83391_g1,c93810_g1,c59447_g1,c46406_g1,c58719_g4,c95364_g1,c23055_g1,c34901_g1,c40006_g1,c29933_g1,c35355_g1,c98949_g1,c116474_g1,c39861_g1,c47152_g2,c31617_g1,c55038_g4,c20322_g1,c55241_g1,c51017_g1,c7321_g1,c25883_g1,c61305_g1,c91121_g1,…
GO:0005575	Cellular Component	GO:0043226	organelle	GO:0044422	organelle part	GO:0031301	integral component of organelle membrane	168	c110069_g1,c81610_g1,c57026_g5,c42951_g1,c71255_g1,c67949_g1,c53331_g1,c25952_g1,c93894_g1,c78020_g1,c98740_g1,c98563_g1,c120671_g1,c73933_g1,c70188_g1,c100274_g1,c57362_g1,c74502_g1,c93363_g1,c61831_g1,c56165_g1,c71999_g1,c42480_g1,c58758_g1,c113668_g1,c37294_g1,c51424_g1,c3544_g1,c56469_g3,c72095_g1,c79956_g1,c55551_g1,c123811_g1,c7108_g1,c113732_g1,c41242_g1,c112195_g1,c87369_g1,c485_g1,c70036…
GO:0005575	Cellular Component	GO:0043226	organelle	GO:0044422	organelle part	GO:0044446	intracellular organelle part	3888	c55070_g1,c50889_g1,c71068_g1,c52584_g3,c68728_g1,c85845_g1,c32161_g1,c53797_g1,c53074_g2,c121036_g1,c45937_g1,c57273_g1,c49178_g1,c116435_g1,c49327_g1,c82181_g1,c45722_g1,c50353_g1,c93221_g1,c86311_g1,c51969_g1,c30918_g1,c53542_g1,c52976_g1,c57379_g3,c13842_g1,c42966_g1,c29841_g1,c85240_g1,c56309_g1,c80537_g1,c52401_g1,c49760_g1,c57920_g1,c103316_g1,c119123_g1,c52794_g1,c62836_g1,c97329_g1,c9908…
c48132_g1,c40099_g1,c52466_g1,c80999_g1,c54910_g1,c51157_g1,c22452_g1,c70840_g1,c19062_g1,c64955_g1,c43245_g1,c99599_g1,c69308_g1,c108848_g1,c111972_g1,c50464_g1,c69330_g1,c51806_g1,c71008_g1,c111548_g1,c55608_g1,c51983_g1,c41723_g1,c3293_g1,c41999_g1,c50115_g1,c12785_g1,c57452_g1,c46757_g1,c115250_g1,c89114_g1,c44877_g1,c46914_g1,c42386_g1,c80230_g1,c42480_g1,c33996_g1,c61831_g1,c42301_g1,c10084…
GO:0005575	Cellular Component	GO:0043226	organelle	GO:0044422	organelle part	GO:0044441	ciliary part	3	c39159_g1,c114605_g1,c50687_g1
GO:0003674	Molecular Function	GO:0005488	binding	GO:0097367	carbohydrate derivative binding	GO:0032553	ribonucleotide binding	4282	c30120_g2,c6195_g1,c49730_g1,c27296_g1,c70563_g1,c42153_g1,c41540_g1,c57224_g1,c94961_g1,c123055_g1,c53403_g1,c57231_g1,c18453_g1,c89448_g1,c43798_g2,c50082_g1,c113803_g1,c23709_g1,c44621_g1,c49569_g3,c95734_g1,c56528_g6,c57672_g3,c101123_g1,c55608_g1,c78345_g1,c8566_g1,c58481_g1,c117724_g1,c67297_g1,c115250_g1,c46914_g1,c63089_g1,c12785_g1,c57470_g1,c101424_g1,c58422_g1,c55184_g1,c80898_g1,c6848…
259_g1,c1483_g1,c36956_g1,c55526_g1,c60009_g1,c17970_g1,c116853_g1,c113122_g1,c44060_g1,c58677_g2,c62832_g1,c21266_g2,c41318_g1,c51511_g1,c52452_g1,c53885_g1,c47008_g1,c48419_g1,c46960_g1,c38858_g1,c77197_g1,c101245_g1,c111387_g1,c43667_g1,c69530_g1,c40445_g1,c107970_g1,c106396_g1,c99937_g1,c69690_g1,c71504_g1,c42118_g1,c32968_g1,c58655_g1,c102244_g1,c110517_g1,c50018_g1,c76469_g1,c52127_g1,c9800…
GO:0003674	Molecular Function	GO:0005488	binding	GO:0097367	carbohydrate derivative binding	GO:0005539	glycosaminoglycan binding	13	c55345_g2,c45922_g1,c93762_g1,c92606_g1,c70382_g1,c75326_g1,c31604_g1,c13378_g1,c87447_g1,c58282_g1,c9416_g1,c26861_g1,c43843_g1
GO:0003674	Molecular Function	GO:0005488	binding	GO:0097367	carbohydrate derivative binding	GO:0001882	nucleoside binding	4125	c84870_g1,c108389_g1,c57723_g5,c50472_g1,c75294_g1,c53059_g1,c58223_g3,c52719_g1,c54469_g1,c53036_g1,c58108_g7,c112585_g1,c96958_g1,c69448_g1,c122550_g1,c1989_g1,c111972_g1,c46584_g1,c64955_g1,c55343_g2,c49686_g1,c103368_g1,c53793_g1,c122732_g1,c50304_g1,c47503_g1,c118939_g1,c93751_g1,c1478_g1,c14836_g1,c84181_g1,c58147_g1,c58618_g2,c52907_g1,c41702_g1,c79567_g1,c56532_g1,c68395_g1,c278_g1,c74786…
c57981_g2,c114676_g1,c51885_g1,c116583_g1,c56296_g1,c21367_g1,c50580_g1,c84904_g1,c49281_g1,c72955_g1,c80299_g1,c121477_g1,c94325_g1,c57899_g1,c56540_g1,c21658_g1,c34826_g1,c7580_g1,c112495_g1,c58631_g1,c123690_g1,c50982_g1,c48919_g1,c101421_g1,c70368_g1,c8882_g1,c50674_g1,c113600_g1,c114487_g1,c112996_g1,c56143_g1,c118946_g1,c44410_g1,c110651_g1,c55312_g1,c56359_g1,c75550_g1,c47232_g1,c68790_g1,…
GO:0003674	Molecular Function	GO:0005488	binding	GO:0097367	carbohydrate derivative binding	GO:0001948	glycoprotein binding	8	c72679_g1,c18522_g1,c51921_g1,c19667_g1,c55195_g1,c62791_g1,c122524_g1,c56871_g2
GO:0003674	Molecular Function	GO:0005488	binding	GO:0003682	chromatin binding	GO:0031490	chromatin DNA binding	5	c62897_g1,c94867_g1,c110142_g1,c114259_g1,c34008_g1
GO:0003674	Molecular Function	GO:0005488	binding	GO:0003682	chromatin binding	GO:0031491	nucleosome binding	5	c62897_g1,c94867_g1,c110142_g1,c114259_g1,c34008_g1
GO:0003674	Molecular Function	GO:0005488	binding	GO:0005515	protein binding	GO:0042802	identical protein binding	134	c57243_g1,c57323_g2,c89855_g1,c104819_g1,c302_g1,c29745_g1,c56615_g1,c60864_g1,c72514_g1,c89706_g1,c45167_g1,c58819_g1,c81259_g1,c81200_g1,c119601_g1,c91338_g1,c49965_g1,c110587_g1,c118671_g1,c87116_g1,c58699_g1,c30720_g1,c42006_g1,c60239_g1,c63222_g1,c52118_g1,c17429_g1,c58078_g1,c72414_g1,c48393_g1,c48041_g1,c62403_g1,c66904_g1,c43233_g3,c81866_g1,c5822_g2,c49433_g1,c43233_g2,c93269_g1,c58823_g…
GO:0003674	Molecular Function	GO:0005488	binding	GO:0005515	protein binding	GO:0001098	basal transcription machinery binding	1	c10659_g1
GO:0003674	Molecular Function	GO:0005488	binding	GO:0005515	protein binding	GO:0008134	transcription factor binding	23	c2256_g1,c60543_g1,c55269_g1,c28346_g1,c56484_g2,c33781_g1,c48909_g1,c112710_g1,c111044_g1,c44855_g1,c74848_g1,c90308_g1,c46595_g1,c54720_g1,c69784_g1,c109220_g1,c16180_g1,c56484_g1,c68435_g1,c54940_g1,c7244_g1,c64591_g1,c100832_g1
GO:0003674	Molecular Function	GO:0005488	binding	GO:0005515	protein binding	GO:0019899	enzyme binding	153	c83836_g1,c57052_g1,c80490_g1,c70182_g1,c94120_g1,c56742_g1,c90210_g1,c98474_g1,c53428_g1,c39549_g1,c56383_g1,c9324_g1,c54636_g1,c50201_g1,c57576_g1,c35501_g1,c53259_g1,c86091_g1,c18585_g1,c63460_g1,c49433_g1,c44678_g1,c81866_g1,c57264_g1,c101455_g1,c99749_g1,c39957_g1,c115191_g1,c55547_g1,c71412_g1,c12582_g2,c103796_g1,c48912_g1,c55614_g1,c63222_g1,c118110_g1,c58078_g1,c49965_g1,c78138_g1,c11303…
GO:0003674	Molecular Function	GO:0005488	binding	GO:0005515	protein binding	GO:0030674	protein binding, bridging	7	c92171_g1,c86676_g1,c40003_g1,c102637_g1,c84461_g1,c36988_g1,c106856_g1
GO:0003674	Molecular Function	GO:0005488	binding	GO:0005515	protein binding	GO:0005102	receptor binding	387	c89093_g1,c81336_g1,c15044_g1,c44585_g1,c7776_g1,c41617_g1,c50273_g1,c36877_g1,c119192_g1,c18172_g1,c91926_g1,c58586_g1,c40404_g1,c117667_g1,c62082_g1,c1513_g2,c1353_g1,c91476_g1,c114617_g1,c58949_g1,c4421_g1,c41743_g1,c118792_g1,c97166_g1,c53221_g1,c45577_g1,c52838_g1,c56443_g1,c56552_g1,c51735_g4,c77022_g1,c119954_g1,c53374_g1,c55608_g1,c19604_g1,c60139_g1,c95702_g1,c50169_g1,c31776_g1,c16076_g…
GO:0003674	Molecular Function	GO:0005488	binding	GO:0005515	protein binding	GO:0000149	SNARE binding	10	c80164_g1,c58078_g1,c47654_g2,c54540_g1,c49442_g1,c30394_g2,c53008_g1,c106817_g1,c54758_g1,c13239_g1
GO:0003674	Molecular Function	GO:0005488	binding	GO:0005515	protein binding	GO:0046983	protein dimerization activity	184	c34551_g1,c65082_g1,c50165_g1,c94058_g1,c75420_g1,c89769_g1,c52027_g1,c102545_g1,c82406_g1,c99546_g1,c56012_g3,c23003_g1,c52094_g1,c27632_g1,c45607_g1,c57651_g1,c55728_g1,c109368_g1,c55216_g1,c41081_g1,c8915_g1,c44227_g1,c41936_g1,c91942_g1,c40272_g1,c42355_g1,c82106_g1,c56411_g2,c54572_g1,c53309_g1,c67117_g1,c50566_g2,c56676_g2,c43336_g2,c53917_g1,c44727_g1,c45397_g1,c50895_g1,c52126_g1,c56012_g…
GO:0003674	Molecular Function	GO:0005488	binding	GO:0005515	protein binding	GO:0031369	translation initiation factor binding	4	c42893_g1,c59289_g1,c57998_g1,c102435_g1
GO:0003674	Molecular Function	GO:0005488	binding	GO:0005515	protein binding	GO:0032182	small conjugating protein binding	18	c58585_g1,c48194_g1,c41117_g1,c75335_g1,c53762_g1,c84680_g1,c65417_g1,c55770_g3,c103233_g1,c56861_g1,c61164_g1,c70498_g1,c80934_g1,c58716_g1,c56570_g1,c68172_g1,c83898_g1,c36207_g1
GO:0003674	Molecular Function	GO:0005488	binding	GO:0005515	protein binding	GO:0019955	cytokine binding	3	c114318_g1,c34194_g1,c43716_g1
GO:0003674	Molecular Function	GO:0005488	binding	GO:0005515	protein binding	GO:0030276	clathrin binding	4	c42301_g1,c62130_g1,c6010_g1,c8642_g1
GO:0003674	Molecular Function	GO:0005488	binding	GO:0005515	protein binding	GO:0046332	SMAD binding	1	c92440_g1
GO:0003674	Molecular Function	GO:0005488	binding	GO:0005515	protein binding	GO:0032403	protein complex binding	216	c73721_g1,c74391_g1,c96609_g1,c39857_g1,c14417_g1,c81532_g1,c2976_g1,c54447_g1,c53423_g1,c92198_g1,c57875_g1,c57920_g1,c107333_g1,c108150_g1,c72863_g1,c108889_g1,c50131_g1,c53542_g1,c102913_g1,c80750_g1,c95295_g1,c52853_g1,c113424_g1,c102895_g1,c62634_g1,c86311_g1,c26517_g1,c64761_g1,c13850_g1,c55789_g1,c58322_g1,c48017_g1,c95702_g1,c122899_g1,c55461_g1,c52909_g1,c57394_g1,c44828_g1,c45364_g1,c65…
GO:0003674	Molecular Function	GO:0005488	binding	GO:0005515	protein binding	GO:0051219	phosphoprotein binding	1	c53256_g1
GO:0003674	Molecular Function	GO:0005488	binding	GO:0005515	protein binding	GO:0019904	protein domain specific binding	8	c36988_g1,c84461_g1,c102637_g1,c67391_g1,c106856_g1,c86676_g1,c40003_g1,c92171_g1
GO:0003674	Molecular Function	GO:0005488	binding	GO:0005515	protein binding	GO:0019838	growth factor binding	7	c59870_g1,c58202_g2,c5044_g1,c49434_g1,c18216_g1,c59314_g1,c3412_g1
GO:0003674	Molecular Function	GO:0005488	binding	GO:0005515	protein binding	GO:0008092	cytoskeletal protein binding	329	c94037_g1,c58389_g1,c58736_g3,c29637_g1,c54033_g1,c74893_g1,c2930_g2,c91569_g1,c49841_g1,c17098_g1,c44027_g1,c21453_g1,c56797_g2,c96133_g1,c114025_g1,c58000_g1,c85776_g1,c29463_g2,c40751_g1,c3168_g1,c48761_g1,c107330_g1,c48113_g1,c34093_g1,c5863_g1,c56025_g1,c61830_g1,c82434_g1,c78799_g1,c50429_g1,c19394_g1,c12709_g1,c33315_g1,c54375_g1,c104062_g1,c72106_g1,c58736_g1,c49045_g1,c16362_g1,c10972_g1…
GO:0003674	Molecular Function	GO:0005488	binding	GO:0005515	protein binding	GO:0001948	glycoprotein binding	8	c72679_g1,c18522_g1,c51921_g1,c19667_g1,c55195_g1,c62791_g1,c122524_g1,c56871_g2
GO:0003674	Molecular Function	GO:0005488	binding	GO:0005515	protein binding	GO:0051018	protein kinase A binding	2	c26085_g2,c30067_g1
GO:0003674	Molecular Function	GO:0005488	binding	GO:0097159	organic cyclic compound binding	GO:0046906	tetrapyrrole binding	769	c114323_g1,c79306_g1,c76598_g1,c49111_g2,c29173_g3,c119561_g1,c111670_g1,c102518_g1,c32353_g2,c1364_g1,c106610_g1,c43935_g1,c12982_g1,c107520_g1,c89822_g1,c78600_g1,c33228_g1,c43935_g2,c114405_g1,c50898_g1,c118000_g1,c81452_g1,c74193_g1,c54090_g1,c48178_g1,c91057_g1,c86188_g1,c32503_g2,c45652_g1,c105216_g1,c100832_g1,c122659_g1,c109358_g1,c13418_g2,c108634_g1,c48492_g1,c109696_g1,c29659_g1,c57830…
GO:0003674	Molecular Function	GO:0005488	binding	GO:0097159	organic cyclic compound binding	GO:0005527	macrolide binding	1	c67310_g1
GO:0003674	Molecular Function	GO:0005488	binding	GO:0097159	organic cyclic compound binding	GO:0001882	nucleoside binding	4125	c84870_g1,c108389_g1,c57723_g5,c50472_g1,c75294_g1,c53059_g1,c58223_g3,c52719_g1,c54469_g1,c53036_g1,c58108_g7,c112585_g1,c96958_g1,c69448_g1,c122550_g1,c1989_g1,c111972_g1,c46584_g1,c64955_g1,c55343_g2,c49686_g1,c103368_g1,c53793_g1,c122732_g1,c50304_g1,c47503_g1,c118939_g1,c93751_g1,c1478_g1,c14836_g1,c84181_g1,c58147_g1,c58618_g2,c52907_g1,c41702_g1,c79567_g1,c56532_g1,c68395_g1,c278_g1,c74786…
c57981_g2,c114676_g1,c51885_g1,c116583_g1,c56296_g1,c21367_g1,c50580_g1,c84904_g1,c49281_g1,c72955_g1,c80299_g1,c121477_g1,c94325_g1,c57899_g1,c56540_g1,c21658_g1,c34826_g1,c7580_g1,c112495_g1,c58631_g1,c123690_g1,c50982_g1,c48919_g1,c101421_g1,c70368_g1,c8882_g1,c50674_g1,c113600_g1,c114487_g1,c112996_g1,c56143_g1,c118946_g1,c44410_g1,c110651_g1,c55312_g1,c56359_g1,c75550_g1,c47232_g1,c68790_g1,…
GO:0003674	Molecular Function	GO:0005488	binding	GO:0097159	organic cyclic compound binding	GO:1901265	nucleoside phosphate binding	5746	c110651_g1,c55312_g1,c44410_g1,c118946_g1,c46285_g1,c114487_g1,c56143_g1,c112996_g1,c11651_g1,c113600_g1,c50674_g1,c112516_g1,c123476_g1,c101421_g1,c8882_g1,c70368_g1,c123690_g1,c48919_g1,c50982_g1,c112495_g1,c58631_g1,c34826_g1,c7580_g1,c21658_g1,c116051_g1,c56540_g1,c46152_g1,c80299_g1,c57899_g1,c94325_g1,c121477_g1,c72955_g1,c84904_g1,c49281_g1,c50580_g1,c21367_g1,c51885_g1,c116583_g1,c56296_g…
945_g2,c70548_g1,c1483_g1,c113584_g1,c116853_g1,c77378_g1,c30670_g1,c58677_g2,c20965_g1,c44060_g1,c113122_g1,c40116_g1,c54736_g1,c57815_g1,c83103_g1,c37668_g1,c32420_g1,c83047_g1,c94124_g1,c56119_g2,c106750_g1,c26405_g1,c51457_g2,c112042_g1,c50273_g1,c110009_g1,c86589_g1,c45374_g3,c43470_g1,c66828_g1,c66691_g1,c102244_g1,c58655_g1,c47607_g1,c71504_g1,c32968_g1,c42118_g1,c75857_g1,c52127_g1,c98006…
GO:0003674	Molecular Function	GO:0005488	binding	GO:0097159	organic cyclic compound binding	GO:0003676	nucleic acid binding	5047	c3140_g1,c60425_g1,c34339_g2,c52137_g1,c50254_g1,c94417_g1,c58646_g1,c48985_g1,c24271_g1,c42995_g1,c95430_g1,c44778_g2,c60317_g1,c16478_g1,c55965_g1,c56324_g3,c47363_g1,c59042_g1,c51006_g4,c44039_g1,c16876_g1,c27867_g2,c56884_g1,c40755_g1,c77660_g1,c75126_g1,c94362_g1,c30354_g1,c58505_g1,c51812_g1,c58647_g2,c70444_g1,c54285_g1,c54390_g2,c57831_g1,c46468_g1,c110662_g1,c39414_g1,c56824_g1,c69316_g1…
_g2,c92706_g1,c58022_g1,c41544_g1,c57695_g2,c40103_g1,c54817_g1,c114584_g1,c84738_g1,c56336_g1,c114221_g1,c33486_g1,c57975_g1,c114970_g1,c98720_g1,c356_g1,c99668_g1,c91318_g1,c43235_g1,c56960_g1,c111084_g1,c57701_g1,c122860_g1,c49439_g1,c49547_g1,c8241_g1,c44545_g1,c94991_g1,c58505_g2,c1529_g1,c94106_g1,c59935_g1,c60839_g1,c41226_g1,c27003_g2,c52028_g1,c55160_g1,c41777_g1,c59013_g1,c47931_g1,c102…
GO:0003674	Molecular Function	GO:0005488	binding	GO:0097159	organic cyclic compound binding	GO:0005496	steroid binding	15	c31457_g1,c79358_g1,c13569_g1,c43650_g1,c80087_g1,c41775_g1,c82457_g1,c21719_g1,c110948_g1,c98079_g1,c45067_g1,c85081_g1,c37201_g1,c104658_g1,c110804_g1
GO:0003674	Molecular Function	GO:0005488	binding	GO:0008144	drug binding	GO:0005527	macrolide binding	1	c67310_g1
GO:0003674	Molecular Function	GO:0005488	binding	GO:0048037	cofactor binding	GO:0050662	coenzyme binding	1181	c53239_g1,c15485_g1,c41201_g1,c47427_g1,c108110_g1,c26091_g1,c51130_g1,c113726_g1,c87358_g1,c15869_g1,c106519_g1,c28435_g2,c73948_g1,c55742_g1,c55567_g2,c23844_g1,c75288_g1,c108752_g1,c55363_g1,c44530_g1,c51665_g1,c48960_g2,c90196_g1,c95265_g1,c61091_g1,c58816_g4,c54802_g1,c120666_g1,c42972_g1,c71144_g1,c409_g1,c98884_g1,c4514_g1,c116595_g1,c102362_g1,c53305_g1,c28819_g1,c90554_g1,c113995_g1,c535…
GO:0003674	Molecular Function	GO:0005488	binding	GO:0043167	ion binding	GO:0043169	cation binding	5212	c68601_g1,c9214_g1,c45252_g1,c92374_g1,c113434_g1,c40978_g1,c20119_g1,c7308_g1,c96378_g1,c58718_g1,c16479_g1,c54937_g2,c2523_g1,c61005_g1,c14347_g1,c15059_g1,c56624_g1,c81373_g1,c56386_g1,c63494_g1,c53309_g1,c116465_g1,c16518_g1,c97467_g1,c32766_g1,c49967_g1,c58628_g7,c19794_g1,c14728_g1,c65203_g1,c50854_g1,c59667_g1,c45214_g1,c94016_g1,c46283_g1,c57253_g3,c78881_g1,c38051_g1,c46111_g1,c74507_g1,…
15_g1,c45292_g1,c17160_g1,c49974_g1,c73277_g1,c6352_g1,c104102_g1,c46722_g1,c80978_g1,c80933_g1,c96656_g1,c13378_g2,c14500_g2,c51025_g2,c14586_g1,c62696_g1,c72302_g1,c48156_g1,c38153_g1,c81179_g1,c69502_g1,c47281_g1,c55610_g1,c54785_g1,c38787_g1,c58172_g1,c109154_g1,c71817_g1,c52012_g1,c55075_g1,c18631_g1,c43842_g1,c54997_g1,c60782_g1,c78494_g1,c46105_g1,c75218_g1,c13197_g1,c76926_g1,c109475_g1,c…
GO:0003674	Molecular Function	GO:0005488	binding	GO:0043167	ion binding	GO:0043168	anion binding	5426	c95123_g1,c57478_g1,c102276_g1,c66149_g1,c54085_g1,c15897_g1,c88988_g1,c52294_g1,c52028_g1,c9854_g1,c59013_g1,c19104_g1,c82345_g1,c60467_g1,c59935_g1,c55325_g1,c91969_g1,c47692_g1,c122250_g1,c48910_g1,c91318_g1,c48693_g1,c67263_g1,c60799_g1,c50564_g1,c56025_g1,c61575_g1,c88711_g1,c97516_g1,c57701_g1,c97256_g1,c114584_g1,c41098_g1,c40103_g1,c111929_g1,c96008_g1,c1277_g1,c50770_g1,c7795_g1,c106161_…
,c121691_g1,c48194_g1,c51036_g1,c18823_g2,c53728_g1,c218_g1,c70558_g1,c59907_g1,c43817_g1,c56308_g1,c92600_g1,c57144_g1,c41894_g1,c55768_g1,c117807_g1,c118022_g1,c118706_g1,c9166_g1,c56329_g3,c30000_g1,c51933_g1,c103626_g1,c111012_g1,c8742_g1,c71263_g1,c63360_g1,c95953_g1,c14131_g1,c54874_g1,c57867_g1,c114170_g1,c58871_g1,c53670_g1,c18908_g1,c53230_g1,c108062_g1,c97152_g1,c30155_g1,c47788_g1,c343…
GO:0003674	Molecular Function	GO:0005488	binding	GO:0051540	metal cluster binding	GO:0051536	iron-sulfur cluster binding	168	c52101_g1,c96070_g1,c50426_g1,c120883_g1,c31084_g1,c83249_g1,c54251_g1,c25321_g1,c2055_g1,c51703_g2,c30406_g1,c121366_g1,c56135_g1,c105586_g1,c71260_g1,c49700_g1,c71438_g1,c104855_g1,c43195_g1,c95432_g1,c46407_g1,c106923_g1,c107684_g1,c88570_g1,c122289_g1,c47436_g1,c45325_g1,c100762_g1,c51097_g1,c44283_g1,c26541_g1,c75647_g1,c105294_g1,c11985_g1,c94955_g1,c48774_g1,c56765_g1,c113621_g1,c46105_g1,…
GO:0003674	Molecular Function	GO:0005488	binding	GO:1901363	heterocyclic compound binding	GO:0046906	tetrapyrrole binding	769	c114323_g1,c79306_g1,c76598_g1,c49111_g2,c29173_g3,c119561_g1,c111670_g1,c102518_g1,c32353_g2,c1364_g1,c106610_g1,c43935_g1,c12982_g1,c107520_g1,c89822_g1,c78600_g1,c33228_g1,c43935_g2,c114405_g1,c50898_g1,c118000_g1,c81452_g1,c74193_g1,c54090_g1,c48178_g1,c91057_g1,c86188_g1,c32503_g2,c45652_g1,c105216_g1,c100832_g1,c122659_g1,c109358_g1,c13418_g2,c108634_g1,c48492_g1,c109696_g1,c29659_g1,c57830…
GO:0003674	Molecular Function	GO:0005488	binding	GO:1901363	heterocyclic compound binding	GO:1901265	nucleoside phosphate binding	5746	c110651_g1,c55312_g1,c44410_g1,c118946_g1,c46285_g1,c114487_g1,c56143_g1,c112996_g1,c11651_g1,c113600_g1,c50674_g1,c112516_g1,c123476_g1,c101421_g1,c8882_g1,c70368_g1,c123690_g1,c48919_g1,c50982_g1,c112495_g1,c58631_g1,c34826_g1,c7580_g1,c21658_g1,c116051_g1,c56540_g1,c46152_g1,c80299_g1,c57899_g1,c94325_g1,c121477_g1,c72955_g1,c84904_g1,c49281_g1,c50580_g1,c21367_g1,c51885_g1,c116583_g1,c56296_g…
945_g2,c70548_g1,c1483_g1,c113584_g1,c116853_g1,c77378_g1,c30670_g1,c58677_g2,c20965_g1,c44060_g1,c113122_g1,c40116_g1,c54736_g1,c57815_g1,c83103_g1,c37668_g1,c32420_g1,c83047_g1,c94124_g1,c56119_g2,c106750_g1,c26405_g1,c51457_g2,c112042_g1,c50273_g1,c110009_g1,c86589_g1,c45374_g3,c43470_g1,c66828_g1,c66691_g1,c102244_g1,c58655_g1,c47607_g1,c71504_g1,c32968_g1,c42118_g1,c75857_g1,c52127_g1,c98006…
GO:0003674	Molecular Function	GO:0005488	binding	GO:1901363	heterocyclic compound binding	GO:0005527	macrolide binding	1	c67310_g1
GO:0003674	Molecular Function	GO:0005488	binding	GO:1901363	heterocyclic compound binding	GO:0001882	nucleoside binding	4125	c84870_g1,c108389_g1,c57723_g5,c50472_g1,c75294_g1,c53059_g1,c58223_g3,c52719_g1,c54469_g1,c53036_g1,c58108_g7,c112585_g1,c96958_g1,c69448_g1,c122550_g1,c1989_g1,c111972_g1,c46584_g1,c64955_g1,c55343_g2,c49686_g1,c103368_g1,c53793_g1,c122732_g1,c50304_g1,c47503_g1,c118939_g1,c93751_g1,c1478_g1,c14836_g1,c84181_g1,c58147_g1,c58618_g2,c52907_g1,c41702_g1,c79567_g1,c56532_g1,c68395_g1,c278_g1,c74786…
c57981_g2,c114676_g1,c51885_g1,c116583_g1,c56296_g1,c21367_g1,c50580_g1,c84904_g1,c49281_g1,c72955_g1,c80299_g1,c121477_g1,c94325_g1,c57899_g1,c56540_g1,c21658_g1,c34826_g1,c7580_g1,c112495_g1,c58631_g1,c123690_g1,c50982_g1,c48919_g1,c101421_g1,c70368_g1,c8882_g1,c50674_g1,c113600_g1,c114487_g1,c112996_g1,c56143_g1,c118946_g1,c44410_g1,c110651_g1,c55312_g1,c56359_g1,c75550_g1,c47232_g1,c68790_g1,…
GO:0003674	Molecular Function	GO:0005488	binding	GO:1901363	heterocyclic compound binding	GO:0003676	nucleic acid binding	5047	c3140_g1,c60425_g1,c34339_g2,c52137_g1,c50254_g1,c94417_g1,c58646_g1,c48985_g1,c24271_g1,c42995_g1,c95430_g1,c44778_g2,c60317_g1,c16478_g1,c55965_g1,c56324_g3,c47363_g1,c59042_g1,c51006_g4,c44039_g1,c16876_g1,c27867_g2,c56884_g1,c40755_g1,c77660_g1,c75126_g1,c94362_g1,c30354_g1,c58505_g1,c51812_g1,c58647_g2,c70444_g1,c54285_g1,c54390_g2,c57831_g1,c46468_g1,c110662_g1,c39414_g1,c56824_g1,c69316_g1…
_g2,c92706_g1,c58022_g1,c41544_g1,c57695_g2,c40103_g1,c54817_g1,c114584_g1,c84738_g1,c56336_g1,c114221_g1,c33486_g1,c57975_g1,c114970_g1,c98720_g1,c356_g1,c99668_g1,c91318_g1,c43235_g1,c56960_g1,c111084_g1,c57701_g1,c122860_g1,c49439_g1,c49547_g1,c8241_g1,c44545_g1,c94991_g1,c58505_g2,c1529_g1,c94106_g1,c59935_g1,c60839_g1,c41226_g1,c27003_g2,c52028_g1,c55160_g1,c41777_g1,c59013_g1,c47931_g1,c102…
GO:0003674	Molecular Function	GO:0005488	binding	GO:0036094	small molecule binding	GO:0000166	nucleotide binding	5246	c93883_g1,c56930_g1,c115067_g1,c95213_g1,c37940_g1,c14811_g1,c58266_g1,c2298_g1,c58031_g1,c58149_g1,c86656_g1,c67885_g1,c51851_g1,c13170_g1,c52833_g1,c94414_g1,c2571_g2,c54789_g1,c105387_g1,c95121_g1,c49244_g1,c16522_g1,c32353_g2,c60537_g1,c14211_g1,c121453_g1,c57530_g2,c56912_g2,c112066_g1,c69746_g1,c82246_g1,c2307_g1,c13273_g1,c8209_g1,c121191_g1,c27856_g1,c77537_g1,c51809_g1,c67769_g1,c27606_g…
g2,c56475_g2,c43045_g1,c57621_g1,c102545_g1,c14966_g1,c57189_g1,c55348_g1,c21120_g2,c2623_g1,c53445_g1,c20619_g1,c54447_g1,c10406_g1,c83174_g1,c5868_g1,c94058_g1,c102895_g1,c73120_g1,c48898_g2,c26068_g3,c101777_g1,c73795_g1,c107811_g1,c117035_g1,c114238_g1,c30406_g1,c91514_g1,c112662_g1,c58775_g1,c71393_g1,c54894_g1,c35751_g1,c102389_g1,c101845_g1,c102863_g1,c27606_g1,c54067_g1,c16178_g1,c21802_g…
GO:0003674	Molecular Function	GO:0005488	binding	GO:0036094	small molecule binding	GO:0019842	vitamin binding	130	c78843_g1,c113089_g1,c53772_g1,c41577_g1,c26405_g1,c58516_g1,c56329_g3,c108364_g1,c56046_g1,c17293_g2,c52969_g1,c47686_g2,c118361_g1,c116904_g1,c90071_g1,c117807_g1,c88682_g1,c57815_g1,c54200_g1,c29659_g1,c104485_g1,c69746_g1,c44800_g1,c44503_g1,c104581_g1,c122252_g1,c106142_g1,c50136_g1,c58925_g1,c86406_g1,c51120_g1,c36084_g1,c15318_g1,c50393_g1,c84839_g1,c53735_g1,c100722_g1,c64253_g1,c53979_g1…
GO:0003674	Molecular Function	GO:0005488	binding	GO:0036094	small molecule binding	GO:0001882	nucleoside binding	4125	c84870_g1,c108389_g1,c57723_g5,c50472_g1,c75294_g1,c53059_g1,c58223_g3,c52719_g1,c54469_g1,c53036_g1,c58108_g7,c112585_g1,c96958_g1,c69448_g1,c122550_g1,c1989_g1,c111972_g1,c46584_g1,c64955_g1,c55343_g2,c49686_g1,c103368_g1,c53793_g1,c122732_g1,c50304_g1,c47503_g1,c118939_g1,c93751_g1,c1478_g1,c14836_g1,c84181_g1,c58147_g1,c58618_g2,c52907_g1,c41702_g1,c79567_g1,c56532_g1,c68395_g1,c278_g1,c74786…
c57981_g2,c114676_g1,c51885_g1,c116583_g1,c56296_g1,c21367_g1,c50580_g1,c84904_g1,c49281_g1,c72955_g1,c80299_g1,c121477_g1,c94325_g1,c57899_g1,c56540_g1,c21658_g1,c34826_g1,c7580_g1,c112495_g1,c58631_g1,c123690_g1,c50982_g1,c48919_g1,c101421_g1,c70368_g1,c8882_g1,c50674_g1,c113600_g1,c114487_g1,c112996_g1,c56143_g1,c118946_g1,c44410_g1,c110651_g1,c55312_g1,c56359_g1,c75550_g1,c47232_g1,c68790_g1,…
GO:0003674	Molecular Function	GO:0005488	binding	GO:0036094	small molecule binding	GO:0043178	alcohol binding	16	c31457_g1,c13569_g1,c56137_g1,c21719_g1,c82457_g1,c45067_g1,c104658_g1,c37201_g1,c85081_g1,c79358_g1,c80087_g1,c43650_g1,c41775_g1,c110948_g1,c98079_g1,c110804_g1
GO:0003674	Molecular Function	GO:0005488	binding	GO:0036094	small molecule binding	GO:0043177	organic acid binding	73	c57112_g2,c55029_g1,c24916_g1,c46124_g1,c46273_g1,c25968_g1,c57809_g1,c53755_g1,c58498_g1,c98355_g1,c109587_g1,c58340_g1,c62446_g1,c40783_g1,c40767_g1,c64022_g1,c69430_g1,c18259_g1,c70845_g1,c54930_g2,c104452_g1,c46439_g1,c65586_g1,c113290_g1,c51380_g1,c16858_g1,c113530_g1,c4078_g2,c30595_g1,c100504_g1,c53256_g1,c38965_g2,c58842_g1,c4767_g1,c39328_g1,c56495_g1,c56293_g1,c52713_g1,c91587_g1,c50313…
GO:0003674	Molecular Function	GO:0005488	binding	GO:0060090	binding, bridging	GO:0030674	protein binding, bridging	7	c92171_g1,c86676_g1,c40003_g1,c102637_g1,c84461_g1,c36988_g1,c106856_g1
GO:0003674	Molecular Function	GO:0005488	binding	GO:0060090	binding, bridging	GO:0035591	signaling adaptor activity	1	c86676_g1
GO:0003674	Molecular Function	GO:0005488	binding	GO:0033218	amide binding	GO:0042277	peptide binding	12	c2954_g1,c1614_g1,c57236_g3,c70047_g1,c54432_g1,c48258_g1,c51491_g2,c48725_g1,c3577_g1,c83983_g1,c61164_g1,c28975_g1
GO:0003674	Molecular Function	GO:0005488	binding	GO:0008289	lipid binding	GO:0005496	steroid binding	15	c31457_g1,c79358_g1,c13569_g1,c43650_g1,c80087_g1,c41775_g1,c82457_g1,c21719_g1,c110948_g1,c98079_g1,c45067_g1,c85081_g1,c37201_g1,c104658_g1,c110804_g1
GO:0003674	Molecular Function	GO:0005488	binding	GO:0008289	lipid binding	GO:0005543	phospholipid binding	77	c69517_g1,c58493_g1,c68172_g1,c81411_g1,c84823_g1,c105040_g1,c58716_g1,c60978_g1,c18708_g1,c53900_g1,c13296_g1,c3369_g1,c60518_g1,c99308_g1,c13569_g1,c100834_g1,c61164_g1,c57136_g1,c96675_g1,c94957_g1,c54061_g1,c72408_g1,c88878_g1,c56895_g1,c97357_g1,c115647_g1,c57085_g1,c55520_g1,c59651_g1,c58947_g1,c44871_g1,c115472_g1,c55240_g1,c95779_g1,c9007_g1,c52878_g1,c46895_g1,c65417_g1,c103990_g1,c70623…
GO:0003674	Molecular Function	GO:0005488	binding	GO:0030246	carbohydrate binding	GO:0048029	monosaccharide binding	11	c56492_g3,c49976_g2,c64022_g1,c69430_g1,c99702_g1,c54200_g1,c41577_g1,c48439_g1,c50136_g1,c46273_g1,c54855_g1
GO:0003674	Molecular Function	GO:0005488	binding	GO:0030246	carbohydrate binding	GO:0030247	polysaccharide binding	34	c69410_g1,c56272_g1,c78952_g1,c66415_g1,c20754_g1,c58839_g1,c31675_g1,c100127_g1,c9511_g1,c43039_g1,c99966_g1,c88787_g1,c8088_g1,c51531_g1,c21143_g1,c58928_g3,c52730_g1,c15181_g1,c57899_g1,c432_g2,c89803_g1,c98663_g1,c56720_g1,c120007_g1,c37830_g1,c82412_g1,c83141_g1,c29727_g1,c112174_g1,c37044_g1,c68328_g1,c59300_g1,c114033_g1,c46203_g1
GO:0003674	Molecular Function	GO:0005488	binding	GO:0001871	pattern binding	GO:0030247	polysaccharide binding	34	c69410_g1,c56272_g1,c78952_g1,c66415_g1,c20754_g1,c58839_g1,c31675_g1,c100127_g1,c9511_g1,c43039_g1,c99966_g1,c88787_g1,c8088_g1,c51531_g1,c21143_g1,c58928_g3,c52730_g1,c15181_g1,c57899_g1,c432_g2,c89803_g1,c98663_g1,c56720_g1,c120007_g1,c37830_g1,c82412_g1,c83141_g1,c29727_g1,c112174_g1,c37044_g1,c68328_g1,c59300_g1,c114033_g1,c46203_g1
GO:0003674	Molecular Function	GO:0001071	nucleic acid binding transcription factor activity	GO:0003700	sequence-specific DNA binding transcription factor activity	GO:0098531	direct ligand regulated sequence-specific DNA binding transcription factor activity	5	c75348_g1,c85616_g1,c111469_g1,c59000_g1,c94038_g1
GO:0003674	Molecular Function	GO:0001071	nucleic acid binding transcription factor activity	GO:0003700	sequence-specific DNA binding transcription factor activity	GO:0000981	sequence-specific DNA binding RNA polymerase II transcription factor activity	8	c94038_g1,c85616_g1,c85258_g1,c111469_g1,c66324_g1,c59000_g1,c75348_g1,c74263_g1
GO:0003674	Molecular Function	GO:0003824	catalytic activity	GO:0016787	hydrolase activity	GO:0098599	palmitoyl hydrolase activity	8	c106124_g1,c86637_g1,c83514_g1,c59732_g1,c61623_g1,c45842_g1,c24875_g1,c55878_g2
GO:0003674	Molecular Function	GO:0003824	catalytic activity	GO:0016787	hydrolase activity	GO:0016798	hydrolase activity, acting on glycosyl bonds	932	c41175_g1,c58036_g1,c5174_g1,c112724_g1,c52473_g1,c51098_g2,c76310_g1,c37434_g1,c54843_g1,c51433_g1,c97513_g1,c44304_g1,c54583_g1,c14559_g1,c112174_g1,c56848_g1,c47186_g1,c40848_g1,c86667_g1,c58466_g2,c54852_g1,c58128_g2,c33792_g2,c122432_g1,c52488_g1,c105772_g1,c120007_g1,c34826_g1,c96939_g1,c121570_g1,c53214_g1,c114328_g1,c117370_g1,c69795_g1,c51416_g1,c121241_g1,c5547_g1,c12527_g1,c122751_g1,c…
GO:0003674	Molecular Function	GO:0003824	catalytic activity	GO:0016787	hydrolase activity	GO:0016817	hydrolase activity, acting on acid anhydrides	2166	c49256_g1,c113400_g1,c52276_g1,c56402_g1,c6025_g1,c79653_g1,c71949_g1,c65118_g1,c57961_g1,c22341_g1,c29983_g1,c81389_g1,c42241_g1,c54322_g2,c56433_g1,c96242_g1,c90145_g1,c48231_g1,c46445_g1,c105998_g1,c122034_g1,c87813_g1,c72078_g1,c54560_g1,c68575_g1,c114468_g1,c99197_g1,c35696_g1,c77312_g1,c50850_g1,c55362_g1,c36574_g1,c36609_g1,c75346_g1,c20391_g1,c7923_g1,c81377_g1,c46038_g1,c89769_g1,c28221_…
GO:0003674	Molecular Function	GO:0003824	catalytic activity	GO:0016787	hydrolase activity	GO:0016824	hydrolase activity, acting on acid halide bonds	6	c71490_g1,c102378_g1,c28079_g1,c54781_g1,c57933_g1,c53352_g1
GO:0003674	Molecular Function	GO:0003824	catalytic activity	GO:0016787	hydrolase activity	GO:0016810	hydrolase activity, acting on carbon-nitrogen (but not peptide) bonds	175	c79002_g1,c7508_g1,c6911_g1,c85524_g1,c34207_g1,c58787_g1,c56911_g1,c52103_g1,c81757_g1,c104518_g1,c52046_g1,c69793_g1,c54811_g1,c5695_g1,c30086_g1,c49580_g1,c14844_g1,c56921_g2,c20187_g1,c71805_g1,c58926_g2,c54682_g1,c105469_g1,c69279_g1,c36477_g1,c54666_g1,c6011_g1,c100738_g1,c77252_g1,c116016_g1,c74075_g1,c11730_g1,c108884_g1,c114988_g1,c6899_g1,c58683_g1,c57202_g1,c21243_g1,c64569_g1,c69746_g…
GO:0003674	Molecular Function	GO:0003824	catalytic activity	GO:0016787	hydrolase activity	GO:0008233	peptidase activity	1350	c46676_g1,c9490_g1,c10453_g1,c53456_g1,c12735_g1,c84296_g1,c48329_g1,c69207_g1,c60567_g1,c95712_g1,c74964_g1,c7643_g1,c50138_g1,c53015_g1,c49000_g1,c84185_g1,c24955_g1,c51811_g1,c109805_g1,c98440_g1,c55974_g1,c38711_g1,c12415_g1,c115149_g1,c44238_g1,c86259_g1,c59196_g1,c86102_g1,c14616_g1,c57564_g1,c87822_g1,c30048_g1,c93951_g1,c48593_g1,c45905_g1,c71215_g1,c96688_g1,c50181_g1,c54006_g2,c94795_g1…
GO:0003674	Molecular Function	GO:0003824	catalytic activity	GO:0016787	hydrolase activity	GO:0019213	deacetylase activity	8	c76224_g1,c18693_g2,c69746_g1,c87456_g1,c56726_g2,c30086_g1,c54780_g1,c55401_g2
GO:0003674	Molecular Function	GO:0003824	catalytic activity	GO:0016787	hydrolase activity	GO:0016801	hydrolase activity, acting on ether bonds	24	c29968_g1,c37330_g1,c69563_g1,c110989_g1,c78191_g1,c61204_g1,c48034_g1,c16663_g1,c59018_g1,c97065_g1,c32945_g1,c68601_g1,c51577_g1,c123721_g1,c8059_g2,c64457_g1,c17641_g2,c123484_g1,c10663_g1,c113315_g1,c55942_g1,c51962_g1,c8059_g1,c104427_g1
GO:0003674	Molecular Function	GO:0003824	catalytic activity	GO:0016787	hydrolase activity	GO:0016822	hydrolase activity, acting on acid carbon-carbon bonds	11	c98582_g1,c53690_g1,c54295_g1,c76205_g1,c22825_g1,c93073_g1,c51709_g1,c91443_g1,c61801_g1,c21931_g1,c8976_g1
GO:0003674	Molecular Function	GO:0003824	catalytic activity	GO:0016787	hydrolase activity	GO:0036459	ubiquitinyl hydrolase activity	77	c52035_g1,c27809_g1,c56342_g1,c86561_g1,c69317_g1,c53116_g1,c16816_g1,c102387_g1,c60806_g1,c116577_g1,c108918_g1,c96151_g1,c49902_g1,c3603_g1,c71539_g1,c81672_g1,c19605_g1,c88445_g1,c8606_g1,c71839_g1,c72146_g1,c102158_g1,c56107_g1,c3062_g1,c54794_g3,c87482_g1,c57469_g1,c2195_g1,c31454_g1,c93391_g1,c109678_g1,c13451_g1,c91297_g1,c82989_g1,c60591_g1,c31454_g2,c58327_g1,c13628_g1,c69430_g1,c97970_g…
GO:0003674	Molecular Function	GO:0003824	catalytic activity	GO:0016787	hydrolase activity	GO:0016788	hydrolase activity, acting on ester bonds	1394	c57148_g1,c43449_g1,c24672_g1,c74155_g1,c57939_g1,c57978_g1,c35288_g1,c58487_g1,c48314_g1,c35651_g1,c54739_g1,c41934_g1,c91957_g1,c43847_g1,c48176_g1,c53098_g1,c102322_g1,c99473_g1,c40545_g1,c65580_g1,c48869_g3,c42321_g1,c91863_g1,c7280_g1,c58427_g2,c13443_g1,c66489_g1,c49232_g1,c50960_g1,c49525_g1,c38711_g1,c26763_g1,c14616_g1,c61882_g1,c50707_g1,c57718_g1,c59911_g1,c30136_g2,c107660_g1,c59196_g…
GO:0003674	Molecular Function	GO:0003824	catalytic activity	GO:0016787	hydrolase activity	GO:0017171	serine hydrolase activity	510	c2778_g1,c81239_g1,c1205_g1,c27795_g1,c108445_g1,c53625_g2,c51595_g1,c59577_g1,c46934_g1,c91505_g1,c109758_g1,c69646_g1,c54841_g1,c76143_g1,c96551_g1,c115149_g1,c20776_g1,c42818_g1,c92244_g1,c55513_g1,c115327_g1,c114037_g1,c49285_g1,c48027_g1,c56061_g1,c34907_g1,c50046_g1,c48593_g1,c93951_g1,c14616_g1,c83474_g1,c87822_g1,c80221_g1,c52828_g1,c95656_g1,c77230_g1,c10508_g1,c26768_g1,c98071_g1,c85275…
GO:0003674	Molecular Function	GO:0003824	catalytic activity	GO:0016491	oxidoreductase activity	GO:0016684	oxidoreductase activity, acting on peroxide as acceptor	329	c92484_g1,c29869_g1,c116903_g1,c54197_g2,c55873_g1,c7184_g1,c65410_g1,c34427_g1,c77668_g1,c123092_g1,c68762_g1,c92011_g1,c110114_g1,c42708_g1,c52577_g4,c55390_g3,c58922_g5,c43923_g1,c78660_g1,c25308_g1,c47435_g1,c10553_g1,c48013_g1,c51009_g1,c20147_g1,c23748_g1,c56202_g1,c3636_g1,c68248_g1,c97108_g1,c2436_g1,c102407_g1,c63322_g1,c51906_g1,c26598_g1,c56469_g2,c90754_g1,c105523_g1,c49234_g1,c72157_…
GO:0003674	Molecular Function	GO:0003824	catalytic activity	GO:0016491	oxidoreductase activity	GO:0004497	monooxygenase activity	212	c12148_g1,c95953_g1,c55778_g1,c59082_g1,c28819_g1,c30237_g1,c86153_g1,c90554_g1,c34744_g1,c51645_g1,c44636_g1,c39310_g1,c46897_g1,c6977_g1,c52819_g1,c98601_g1,c55145_g1,c18908_g1,c78838_g1,c74686_g1,c69996_g1,c39154_g1,c95605_g1,c80246_g1,c53230_g1,c75857_g1,c21735_g1,c82537_g1,c409_g1,c39752_g1,c45189_g1,c4514_g1,c91808_g1,c106792_g1,c26188_g1,c91373_g1,c47652_g1,c117505_g1,c21926_g1,c76892_g1,c…
GO:0003674	Molecular Function	GO:0003824	catalytic activity	GO:0016491	oxidoreductase activity	GO:0016730	oxidoreductase activity, acting on iron-sulfur proteins as donors	10	c76288_g1,c99713_g1,c66434_g1,c67804_g1,c40181_g1,c22142_g1,c47892_g1,c118806_g1,c123478_g1,c43717_g1
GO:0003674	Molecular Function	GO:0003824	catalytic activity	GO:0016491	oxidoreductase activity	GO:0051213	dioxygenase activity	210	c93060_g1,c80754_g1,c95111_g1,c53337_g1,c45386_g1,c119392_g1,c30167_g1,c114815_g1,c35886_g1,c30893_g1,c53269_g1,c39219_g1,c16448_g1,c51808_g1,c72590_g1,c35869_g1,c48842_g1,c48248_g1,c20843_g1,c7432_g1,c35538_g1,c46283_g1,c49238_g1,c17084_g1,c48290_g1,c58566_g2,c30932_g2,c39904_g1,c76432_g1,c109439_g1,c38707_g1,c100517_g1,c82720_g1,c48236_g1,c49124_g1,c42861_g1,c69430_g1,c62463_g1,c56358_g1,c41800…
GO:0003674	Molecular Function	GO:0003824	catalytic activity	GO:0016491	oxidoreductase activity	GO:0016722	oxidoreductase activity, oxidizing metal ions	2	c56946_g4,c42808_g1
GO:0003674	Molecular Function	GO:0003824	catalytic activity	GO:0016491	oxidoreductase activity	GO:0016705	oxidoreductase activity, acting on paired donors, with incorporation or reduction of molecular oxygen	304	c9696_g1,c60528_g1,c107047_g1,c116896_g1,c23588_g1,c55421_g2,c98169_g1,c84700_g1,c104185_g1,c104934_g1,c31786_g1,c73737_g1,c59378_g1,c55571_g1,c25253_g1,c64022_g1,c15375_g1,c51000_g1,c71943_g1,c22893_g1,c48308_g1,c70051_g1,c75375_g1,c46273_g1,c50363_g1,c97095_g1,c9529_g1,c111210_g1,c25115_g1,c105460_g1,c39571_g1,c82963_g1,c34534_g1,c25725_g1,c51931_g1,c61076_g1,c32742_g1,c63595_g1,c92391_g1,c5203…
GO:0003674	Molecular Function	GO:0003824	catalytic activity	GO:0016491	oxidoreductase activity	GO:0016701	oxidoreductase activity, acting on single donors with incorporation of molecular oxygen	200	c3783_g1,c123310_g1,c605_g1,c7676_g1,c23552_g1,c54374_g1,c105052_g1,c69235_g1,c101913_g1,c56265_g2,c63975_g1,c81855_g1,c80829_g1,c60914_g1,c87982_g1,c83261_g1,c76284_g1,c119011_g1,c72956_g1,c67741_g1,c75994_g1,c83170_g1,c106945_g1,c53778_g1,c95686_g1,c40064_g1,c102705_g1,c8604_g1,c67180_g1,c96674_g1,c65165_g1,c53674_g1,c14034_g1,c54184_g1,c74553_g1,c42499_g1,c73597_g1,c31436_g1,c95833_g1,c57098_g…
GO:0003674	Molecular Function	GO:0003824	catalytic activity	GO:0016491	oxidoreductase activity	GO:0046992	oxidoreductase activity, acting on X-H and Y-H to form an X-Y bond	2	c103398_g1,c54037_g1
GO:0003674	Molecular Function	GO:0003824	catalytic activity	GO:0016491	oxidoreductase activity	GO:0016675	oxidoreductase activity, acting on a heme group of donors	157	c45937_g2,c46275_g1,c98028_g1,c52545_g1,c48206_g1,c69214_g1,c39159_g1,c61174_g1,c72487_g1,c86537_g1,c44185_g1,c61502_g1,c20630_g1,c61511_g1,c52614_g1,c82412_g1,c47419_g1,c82068_g1,c37056_g1,c15823_g2,c96801_g1,c11666_g1,c99130_g1,c1485_g1,c27076_g1,c108542_g1,c50194_g3,c105105_g1,c25684_g1,c94045_g1,c89311_g1,c87181_g1,c47683_g1,c58976_g1,c55883_g2,c28915_g3,c93320_g1,c55883_g1,c54644_g1,c50194_g…
GO:0003674	Molecular Function	GO:0003824	catalytic activity	GO:0016491	oxidoreductase activity	GO:0016638	oxidoreductase activity, acting on the CH-NH2 group of donors	152	c10167_g1,c33264_g2,c89448_g1,c85119_g1,c106750_g1,c82568_g1,c34788_g1,c42280_g1,c109043_g1,c111205_g1,c63386_g1,c50227_g1,c122048_g1,c69371_g1,c94668_g1,c59168_g1,c59294_g1,c110568_g1,c81708_g1,c105464_g1,c102912_g1,c80166_g1,c121552_g1,c30343_g1,c15282_g1,c78969_g1,c56190_g1,c57384_g1,c63089_g1,c67063_g1,c115616_g1,c23399_g1,c59424_g1,c14884_g1,c57672_g3,c41410_g1,c95343_g1,c56786_g2,c58290_g2,…
GO:0003674	Molecular Function	GO:0003824	catalytic activity	GO:0016491	oxidoreductase activity	GO:0016661	oxidoreductase activity, acting on other nitrogenous compounds as donors	11	c40473_g1,c55517_g1,c96956_g1,c32676_g2,c88190_g1,c58540_g1,c14026_g1,c5437_g1,c34979_g2,c76738_g1,c47136_g1
GO:0003674	Molecular Function	GO:0003824	catalytic activity	GO:0016491	oxidoreductase activity	GO:0016725	oxidoreductase activity, acting on CH or CH2 groups	14	c55718_g1,c58975_g1,c46062_g1,c35669_g1,c55724_g1,c58085_g1,c11476_g1,c57509_g2,c113415_g1,c42340_g1,c54083_g1,c30795_g1,c102655_g1,c106680_g1
GO:0003674	Molecular Function	GO:0003824	catalytic activity	GO:0016491	oxidoreductase activity	GO:0016903	oxidoreductase activity, acting on the aldehyde or oxo group of donors	248	c88798_g1,c47470_g1,c122239_g1,c86748_g1,c73323_g1,c116736_g1,c108527_g1,c69478_g1,c71469_g1,c58449_g2,c36756_g1,c116653_g1,c94408_g1,c53239_g1,c118838_g1,c61697_g1,c6803_g1,c58816_g4,c20357_g1,c55677_g1,c12518_g1,c72586_g1,c38628_g1,c81937_g1,c53477_g1,c116078_g1,c81736_g1,c87588_g1,c104309_g1,c111568_g1,c18376_g1,c14816_g1,c57049_g1,c70557_g1,c55567_g2,c39415_g3,c28155_g1,c74496_g1,c47918_g1,c2…
GO:0003674	Molecular Function	GO:0003824	catalytic activity	GO:0016491	oxidoreductase activity	GO:0016651	oxidoreductase activity, acting on NAD(P)H	204	c56165_g1,c113499_g1,c99194_g1,c94958_g1,c52946_g1,c120141_g1,c41394_g1,c12635_g1,c117002_g1,c24326_g1,c103178_g1,c5848_g1,c8256_g1,c25472_g1,c8855_g1,c53552_g1,c38962_g1,c57605_g1,c524_g1,c52316_g1,c46646_g1,c91939_g1,c104272_g1,c66168_g1,c26598_g1,c58843_g2,c118909_g1,c116611_g1,c35958_g1,c58328_g1,c55958_g1,c57610_g1,c116947_g1,c121606_g1,c38731_g1,c63140_g1,c43923_g1,c25800_g1,c58117_g2,c1809…
GO:0003674	Molecular Function	GO:0003824	catalytic activity	GO:0016491	oxidoreductase activity	GO:0016679	oxidoreductase activity, acting on diphenols and related substances as donors	97	c42739_g1,c9051_g1,c5993_g1,c20620_g1,c73174_g1,c44804_g1,c17704_g1,c60418_g1,c81862_g1,c57986_g6,c101876_g1,c81232_g1,c87290_g1,c57886_g2,c41895_g2,c78142_g1,c11767_g1,c43600_g1,c116741_g1,c83256_g1,c46989_g1,c106309_g1,c38410_g1,c74277_g1,c65178_g1,c83176_g1,c101131_g1,c1200_g1,c104866_g1,c89652_g1,c107690_g1,c53351_g1,c60390_g1,c55860_g2,c42420_g1,c47014_g1,c117209_g1,c20787_g1,c95011_g1,c2600…
GO:0003674	Molecular Function	GO:0003824	catalytic activity	GO:0016491	oxidoreductase activity	GO:0015002	heme-copper terminal oxidase activity	161	c47539_g2,c29987_g1,c69568_g1,c51344_g2,c112837_g1,c59012_g3,c68962_g1,c115533_g1,c18520_g1,c89649_g1,c52037_g1,c53912_g1,c56333_g1,c57128_g1,c104217_g1,c76057_g1,c1200_g1,c61138_g1,c76147_g1,c78371_g1,c104425_g1,c106613_g1,c47790_g1,c8436_g1,c40735_g1,c116885_g1,c59447_g1,c97216_g1,c84202_g1,c57860_g1,c7351_g1,c31325_g1,c116225_g1,c54470_g1,c66734_g1,c37056_g2,c31670_g1,c53121_g1,c56828_g4,c1191…
GO:0003674	Molecular Function	GO:0003824	catalytic activity	GO:0016491	oxidoreductase activity	GO:0016627	oxidoreductase activity, acting on the CH-CH group of donors	337	c55514_g1,c103674_g1,c82672_g1,c92271_g1,c63089_g1,c114827_g1,c39419_g2,c48714_g1,c30343_g1,c15282_g1,c43649_g1,c63942_g1,c2809_g1,c59329_g1,c89764_g1,c116977_g1,c51827_g1,c100573_g1,c367_g1,c43985_g1,c49361_g1,c113254_g1,c51457_g2,c22153_g1,c54988_g1,c304_g2,c50204_g1,c49224_g1,c91877_g1,c41069_g1,c105720_g1,c47141_g1,c35508_g1,c103515_g1,c48985_g1,c54466_g1,c51067_g4,c50227_g1,c59301_g1,c71882_…
GO:0003674	Molecular Function	GO:0003824	catalytic activity	GO:0016491	oxidoreductase activity	GO:0016645	oxidoreductase activity, acting on the CH-NH group of donors	112	c59283_g1,c21696_g1,c98541_g1,c58202_g4,c36873_g1,c53359_g1,c57144_g1,c55441_g1,c54949_g2,c54949_g1,c9903_g1,c13652_g1,c51037_g1,c91593_g1,c25898_g1,c59612_g1,c95429_g1,c39224_g1,c113811_g1,c81958_g1,c71142_g1,c94457_g1,c37172_g1,c49872_g1,c58247_g1,c33565_g1,c49652_g1,c98848_g1,c57790_g1,c52567_g1,c91969_g1,c73525_g1,c107954_g1,c37467_g2,c55199_g1,c75048_g1,c34230_g1,c48991_g1,c28505_g1,c113123_…
GO:0003674	Molecular Function	GO:0003824	catalytic activity	GO:0016491	oxidoreductase activity	GO:0016614	oxidoreductase activity, acting on CH-OH group of donors	938	c56564_g1,c102730_g1,c48441_g1,c65536_g1,c84073_g1,c81655_g1,c38935_g1,c20971_g1,c116509_g1,c92522_g1,c57454_g1,c110287_g1,c56288_g1,c123288_g1,c48873_g1,c27493_g1,c39415_g2,c26198_g1,c116670_g1,c76902_g1,c48034_g1,c49369_g1,c60508_g1,c74926_g1,c10682_g1,c103836_g1,c47738_g1,c32174_g1,c121217_g1,c43046_g1,c67997_g1,c1617_g1,c42540_g1,c44861_g1,c87794_g1,c83643_g1,c57771_g1,c90142_g1,c7220_g1,c730…
GO:0003674	Molecular Function	GO:0003824	catalytic activity	GO:0016491	oxidoreductase activity	GO:0016695	oxidoreductase activity, acting on hydrogen as donor	6	c57790_g1,c22142_g1,c76288_g1,c121217_g1,c123478_g1,c118806_g1
GO:0003674	Molecular Function	GO:0003824	catalytic activity	GO:0016491	oxidoreductase activity	GO:0016721	oxidoreductase activity, acting on superoxide radicals as acceptor	25	c101386_g1,c46849_g1,c113073_g1,c69424_g1,c95005_g1,c51025_g2,c119026_g1,c72231_g1,c109697_g1,c102344_g1,c104439_g1,c72132_g1,c60872_g1,c3959_g1,c51025_g1,c44359_g1,c40344_g1,c106627_g1,c7104_g1,c122069_g1,c94782_g1,c70530_g1,c8876_g1,c118630_g1,c107872_g1
GO:0003674	Molecular Function	GO:0003824	catalytic activity	GO:0016491	oxidoreductase activity	GO:0016667	oxidoreductase activity, acting on a sulfur group of donors	241	c42626_g1,c93368_g1,c71592_g1,c116643_g1,c37676_g1,c47321_g1,c48182_g1,c56285_g1,c37842_g1,c30487_g1,c89419_g1,c57023_g1,c55577_g1,c7509_g1,c27542_g1,c117806_g1,c36695_g2,c116611_g1,c35371_g1,c35958_g1,c47414_g1,c357_g2,c26331_g1,c60359_g1,c13313_g1,c70030_g1,c56094_g1,c38731_g1,c50239_g1,c92703_g1,c43185_g1,c44168_g1,c73924_g1,c50458_g1,c57662_g1,c111909_g1,c64738_g1,c8910_g1,c66858_g1,c86395_g1…
GO:0003674	Molecular Function	GO:0003824	catalytic activity	GO:0016491	oxidoreductase activity	GO:0016229	steroid dehydrogenase activity	146	c43533_g1,c46648_g1,c83192_g1,c46228_g1,c43759_g1,c41819_g2,c37847_g1,c6144_g1,c109436_g1,c116780_g1,c45754_g1,c3078_g1,c42970_g1,c43007_g1,c57237_g1,c73341_g1,c97629_g1,c7528_g1,c69652_g1,c53450_g1,c81648_g1,c68081_g1,c49405_g1,c40055_g1,c38216_g1,c63063_g1,c53715_g1,c110720_g1,c56505_g1,c47833_g1,c92175_g1,c103337_g1,c57639_g1,c48301_g1,c79013_g1,c71970_g1,c30355_g1,c15415_g1,c108641_g1,c95855_…
GO:0003674	Molecular Function	GO:0003824	catalytic activity	GO:0019239	deaminase activity	GO:0047623	adenosine-phosphate deaminase activity	1	c49580_g1
GO:0003674	Molecular Function	GO:0003824	catalytic activity	GO:0019239	deaminase activity	GO:0004000	adenosine deaminase activity	4	c80179_g1,c52237_g1,c40847_g1,c115934_g1
GO:0003674	Molecular Function	GO:0003824	catalytic activity	GO:0016874	ligase activity	GO:0016885	ligase activity, forming carbon-carbon bonds	17	c107878_g1,c111709_g1,c58974_g1,c52540_g1,c66963_g1,c62349_g1,c57651_g1,c106002_g1,c114953_g1,c122034_g1,c55120_g1,c13635_g1,c112356_g1,c24501_g1,c45577_g1,c61992_g1,c47077_g1
GO:0003674	Molecular Function	GO:0003824	catalytic activity	GO:0016874	ligase activity	GO:0016875	ligase activity, forming carbon-oxygen bonds	281	c71645_g1,c64405_g1,c56403_g1,c21367_g1,c97559_g1,c54462_g1,c57090_g1,c56084_g1,c53771_g1,c58578_g1,c55792_g2,c73082_g1,c51448_g1,c94840_g1,c108593_g1,c82382_g1,c28290_g1,c48919_g1,c50982_g1,c79801_g1,c32794_g1,c71575_g1,c63222_g1,c83526_g1,c72414_g1,c25238_g1,c96346_g1,c54049_g1,c34528_g1,c57310_g2,c83311_g1,c71249_g1,c69929_g1,c5922_g1,c69212_g1,c10963_g1,c5822_g2,c59938_g1,c93269_g1,c27818_g2,…
GO:0003674	Molecular Function	GO:0003824	catalytic activity	GO:0016874	ligase activity	GO:0016879	ligase activity, forming carbon-nitrogen bonds	370	c69872_g1,c102977_g1,c107743_g1,c72167_g1,c94544_g1,c111099_g1,c104699_g1,c81945_g1,c107681_g1,c54615_g1,c91539_g1,c65507_g1,c97229_g1,c113137_g1,c23618_g1,c40023_g1,c122494_g1,c10421_g1,c69162_g1,c115889_g1,c5943_g1,c51309_g1,c80282_g1,c40086_g1,c108236_g1,c28505_g1,c114724_g1,c48375_g1,c47542_g1,c56891_g1,c103368_g1,c21853_g1,c84940_g1,c39238_g1,c113059_g1,c105507_g1,c47384_g1,c25988_g1,c10225_…
GO:0003674	Molecular Function	GO:0003824	catalytic activity	GO:0016874	ligase activity	GO:0016886	ligase activity, forming phosphoric ester bonds	56	c90204_g1,c51632_g1,c83620_g1,c107_g1,c17017_g1,c15051_g1,c102391_g1,c100462_g1,c40208_g1,c39092_g1,c61404_g1,c18216_g1,c50663_g1,c52639_g4,c58622_g1,c97516_g1,c62819_g1,c62749_g1,c58648_g1,c73894_g1,c33923_g1,c12647_g1,c56384_g1,c94185_g1,c119023_g1,c48216_g1,c57502_g1,c27196_g1,c33774_g1,c47790_g1,c104944_g1,c26168_g1,c83466_g1,c75047_g1,c49814_g1,c16837_g1,c86739_g1,c75294_g1,c51356_g1,c55202_…
GO:0003674	Molecular Function	GO:0003824	catalytic activity	GO:0016874	ligase activity	GO:0016877	ligase activity, forming carbon-sulfur bonds	23	c15467_g1,c83678_g1,c80282_g1,c84631_g1,c70343_g1,c62229_g1,c61989_g1,c116613_g1,c110651_g1,c67009_g1,c60040_g1,c80565_g1,c105192_g1,c2100_g1,c2460_g1,c66518_g1,c53111_g1,c67466_g1,c109154_g1,c96958_g1,c74489_g1,c2961_g1,c110547_g1
GO:0003674	Molecular Function	GO:0003824	catalytic activity	GO:0016874	ligase activity	GO:0051002	ligase activity, forming nitrogen-metal bonds	162	c51139_g1,c39291_g1,c52941_g1,c55582_g4,c84936_g1,c37862_g1,c91981_g1,c46189_g1,c56249_g2,c53282_g1,c57274_g1,c100721_g1,c56706_g1,c92241_g1,c52101_g1,c63668_g1,c41094_g1,c7795_g1,c58408_g1,c80975_g1,c102768_g1,c51811_g1,c29393_g1,c57738_g2,c9020_g1,c58602_g8,c47514_g1,c43449_g1,c7290_g2,c44899_g1,c67235_g1,c52767_g1,c56540_g1,c59935_g1,c49855_g1,c56165_g1,c55069_g1,c58314_g1,c30665_g1,c51535_g1,…
GO:0003674	Molecular Function	GO:0003824	catalytic activity	GO:0016829	lyase activity	GO:0016849	phosphorus-oxygen lyase activity	21	c56715_g1,c55391_g1,c53125_g1,c78031_g1,c51001_g1,c5052_g1,c40146_g1,c53472_g1,c40495_g1,c51879_g1,c93917_g1,c45385_g1,c74881_g1,c75960_g1,c78251_g1,c70447_g1,c92555_g1,c40692_g1,c66429_g1,c100531_g1,c96088_g1
GO:0003674	Molecular Function	GO:0003824	catalytic activity	GO:0016829	lyase activity	GO:0016846	carbon-sulfur lyase activity	18	c28495_g1,c73585_g1,c110584_g1,c27354_g1,c46081_g1,c111831_g1,c42676_g1,c59464_g1,c18194_g1,c74978_g1,c44768_g1,c69426_g1,c59478_g1,c82507_g1,c102488_g1,c97435_g1,c113252_g1,c15068_g1
GO:0003674	Molecular Function	GO:0003824	catalytic activity	GO:0016829	lyase activity	GO:0016840	carbon-nitrogen lyase activity	34	c108531_g1,c102258_g1,c92546_g1,c71875_g1,c74285_g1,c59946_g1,c22443_g1,c98550_g1,c27787_g1,c57090_g1,c66986_g1,c39003_g2,c61839_g1,c71032_g1,c46130_g1,c88029_g1,c20650_g1,c53230_g1,c68029_g1,c53115_g1,c91749_g1,c103563_g1,c48201_g1,c74155_g1,c103595_g1,c74199_g1,c49489_g1,c37483_g1,c86000_g1,c51131_g1,c55325_g1,c81962_g1,c27772_g3,c57821_g1
GO:0003674	Molecular Function	GO:0003824	catalytic activity	GO:0016829	lyase activity	GO:0016830	carbon-carbon lyase activity	336	c82489_g1,c36905_g1,c72315_g1,c28798_g1,c93726_g1,c27787_g1,c52155_g1,c52317_g1,c70059_g1,c65880_g1,c4302_g1,c57179_g1,c26824_g1,c93751_g1,c49428_g1,c58290_g1,c53565_g1,c54837_g2,c68698_g1,c109638_g1,c101506_g1,c101102_g1,c73562_g1,c57877_g2,c98265_g1,c117523_g1,c72277_g1,c52752_g1,c62732_g1,c23448_g1,c55700_g1,c120083_g1,c51984_g1,c38844_g1,c34353_g2,c55330_g1,c46897_g1,c1010_g1,c93602_g1,c49730…
GO:0003674	Molecular Function	GO:0003824	catalytic activity	GO:0016829	lyase activity	GO:0016835	carbon-oxygen lyase activity	314	c57365_g1,c69924_g1,c82147_g1,c55376_g1,c48695_g1,c90382_g1,c49738_g1,c49466_g1,c17001_g1,c102503_g1,c48604_g1,c30099_g1,c44258_g1,c92982_g1,c54240_g1,c32223_g1,c42920_g1,c12866_g2,c13737_g2,c97291_g1,c28964_g1,c56411_g4,c114718_g1,c74535_g1,c15020_g1,c40541_g2,c118387_g1,c73635_g1,c117361_g1,c23045_g1,c66592_g1,c77220_g1,c57929_g1,c97464_g1,c5701_g1,c89959_g1,c53739_g2,c46218_g1,c69318_g1,c48640…
GO:0003674	Molecular Function	GO:0003824	catalytic activity	GO:0016740	transferase activity	GO:0016772	transferase activity, transferring phosphorus-containing groups	3137	c52441_g1,c45823_g1,c46673_g1,c55119_g2,c51139_g1,c30579_g1,c46528_g1,c108011_g1,c34645_g1,c47655_g2,c55507_g1,c58425_g1,c22402_g1,c56931_g3,c30736_g1,c1672_g1,c21994_g1,c52898_g2,c69753_g1,c42404_g1,c89792_g1,c70385_g1,c51136_g2,c58229_g2,c123424_g1,c93965_g1,c59016_g1,c110336_g1,c34852_g1,c51996_g3,c58915_g1,c116717_g1,c58948_g4,c102877_g1,c59498_g1,c36321_g1,c55952_g1,c57541_g2,c71135_g1,c5758…
GO:0003674	Molecular Function	GO:0003824	catalytic activity	GO:0016740	transferase activity	GO:0004842	ubiquitin-protein transferase activity	8	c34738_g1,c45893_g1,c58439_g1,c54434_g1,c50299_g1,c37054_g1,c91392_g1,c106168_g1
GO:0003674	Molecular Function	GO:0003824	catalytic activity	GO:0016740	transferase activity	GO:0042123	glucanosyltransferase activity	1	c49791_g1
GO:0003674	Molecular Function	GO:0003824	catalytic activity	GO:0016740	transferase activity	GO:0016757	transferase activity, transferring glycosyl groups	551	c56598_g1,c21358_g1,c70809_g1,c32266_g1,c114352_g1,c40624_g1,c36609_g1,c64711_g1,c52753_g1,c102280_g1,c43100_g1,c30538_g1,c95774_g1,c80866_g1,c103385_g1,c37013_g1,c106265_g1,c47466_g1,c49668_g2,c56118_g1,c47989_g1,c46300_g1,c45442_g1,c55750_g1,c8933_g2,c56457_g2,c61207_g1,c115714_g1,c51403_g1,c54997_g2,c104844_g1,c54577_g1,c58603_g5,c58056_g1,c52302_g1,c90806_g1,c93928_g1,c79964_g1,c58572_g1,c344…
GO:0003674	Molecular Function	GO:0003824	catalytic activity	GO:0016740	transferase activity	GO:0016744	transferase activity, transferring aldehyde or ketonic groups	49	c50393_g1,c36511_g2,c51370_g1,c51120_g1,c121200_g1,c107188_g1,c106450_g1,c27166_g1,c64369_g1,c36506_g1,c103946_g1,c122252_g1,c59138_g1,c46813_g1,c16602_g1,c54893_g1,c79826_g1,c78770_g1,c66765_g1,c80656_g1,c5122_g1,c66234_g1,c26405_g1,c24916_g1,c76655_g1,c98324_g1,c89115_g1,c111640_g1,c58306_g3,c111100_g1,c38698_g1,c95453_g1,c108901_g1,c30706_g1,c58306_g2,c76485_g1,c119897_g1,c102530_g1,c107521_g1…
GO:0003674	Molecular Function	GO:0003824	catalytic activity	GO:0016740	transferase activity	GO:0016741	transferase activity, transferring one-carbon groups	836	c21884_g2,c54279_g3,c111122_g1,c654_g1,c50610_g1,c53739_g1,c17851_g1,c94834_g1,c58215_g2,c88998_g1,c50173_g1,c775_g1,c52983_g1,c54698_g1,c51457_g3,c104572_g1,c119286_g1,c93982_g1,c46989_g2,c593_g1,c46264_g1,c110400_g1,c56128_g1,c6412_g1,c85478_g1,c7195_g1,c16682_g1,c65828_g1,c56457_g1,c94563_g1,c51547_g1,c50132_g1,c114309_g1,c96153_g1,c18334_g1,c68650_g1,c8313_g1,c58399_g1,c50989_g1,c49123_g1,c50…
GO:0003674	Molecular Function	GO:0003824	catalytic activity	GO:0016740	transferase activity	GO:0016746	transferase activity, transferring acyl groups	543	c88586_g1,c59514_g1,c59763_g1,c81984_g1,c52888_g1,c30570_g1,c83296_g1,c52314_g1,c41757_g1,c45212_g1,c48343_g1,c52428_g1,c44952_g1,c6881_g1,c113978_g1,c38950_g1,c57050_g1,c83511_g1,c31439_g1,c26235_g1,c123328_g1,c57069_g1,c55579_g1,c67497_g1,c87125_g1,c43379_g1,c57748_g2,c102051_g1,c54676_g1,c71782_g1,c36867_g1,c58088_g1,c13550_g1,c97190_g1,c113886_g1,c73720_g1,c94435_g1,c12705_g1,c119113_g1,c9284…
GO:0003674	Molecular Function	GO:0003824	catalytic activity	GO:0016740	transferase activity	GO:0016782	transferase activity, transferring sulfur-containing groups	33	c52372_g1,c109622_g1,c69320_g1,c104945_g1,c84711_g1,c9020_g2,c77724_g1,c45132_g1,c90027_g1,c48991_g1,c46105_g1,c43416_g1,c103616_g1,c61345_g1,c41355_g1,c40538_g1,c96393_g1,c53304_g1,c67454_g1,c27595_g1,c21231_g1,c72591_g1,c50802_g1,c44522_g1,c49730_g1,c84416_g1,c55413_g1,c83094_g1,c58760_g3,c52128_g1,c79220_g1,c116704_g1,c63837_g1
GO:0003674	Molecular Function	GO:0003824	catalytic activity	GO:0016740	transferase activity	GO:0016765	transferase activity, transferring alkyl or aryl (other than methyl) groups	127	c80390_g1,c17033_g1,c94164_g1,c20953_g1,c25005_g3,c50974_g2,c102773_g1,c116987_g1,c85660_g1,c47073_g1,c54812_g1,c122001_g1,c95387_g1,c90397_g1,c11918_g1,c40784_g2,c50225_g1,c57499_g1,c67180_g1,c105250_g1,c114217_g1,c79045_g1,c54422_g1,c119034_g1,c4051_g1,c100436_g1,c81774_g1,c55191_g1,c16641_g1,c55421_g1,c87110_g1,c113454_g1,c36117_g1,c64782_g1,c38362_g1,c51161_g2,c23624_g1,c44437_g1,c106189_g1,c…
GO:0003674	Molecular Function	GO:0003824	catalytic activity	GO:0016740	transferase activity	GO:0016769	transferase activity, transferring nitrogenous groups	68	c36733_g1,c73035_g1,c53431_g1,c666_g1,c86990_g1,c12773_g2,c61711_g1,c66383_g1,c63018_g1,c70704_g1,c28836_g1,c87702_g1,c84518_g1,c45524_g1,c70722_g1,c123107_g1,c56921_g2,c51713_g1,c84836_g1,c50179_g1,c104681_g1,c102440_g1,c89064_g1,c12125_g1,c17612_g1,c56921_g3,c88112_g1,c121090_g1,c56315_g1,c68833_g1,c58284_g1,c61378_g1,c103142_g1,c12773_g1,c30096_g2,c13313_g1,c110538_g1,c99309_g1,c56915_g1,c1042…
GO:0003674	Molecular Function	GO:0003824	catalytic activity	GO:0016853	isomerase activity	GO:0016854	racemase and epimerase activity	58	c73431_g1,c54256_g1,c83839_g1,c56700_g1,c116222_g1,c55109_g1,c91389_g1,c5932_g1,c86479_g1,c45443_g1,c56937_g1,c78989_g1,c51536_g1,c16917_g1,c55989_g1,c95252_g1,c25815_g1,c76284_g1,c54802_g1,c102920_g1,c47963_g2,c34686_g1,c49469_g1,c25000_g1,c105435_g1,c2372_g1,c107201_g1,c57212_g2,c111406_g1,c50204_g1,c78142_g1,c5678_g1,c102803_g1,c49989_g1,c34752_g1,c45262_g1,c102705_g1,c13613_g1,c12103_g1,c5342…
GO:0003674	Molecular Function	GO:0003824	catalytic activity	GO:0016853	isomerase activity	GO:0016860	intramolecular oxidoreductase activity	103	c45363_g1,c51579_g1,c92072_g1,c52078_g1,c49146_g1,c46998_g1,c55988_g1,c36042_g2,c82528_g1,c70944_g1,c56935_g1,c38008_g1,c39950_g1,c41664_g1,c9656_g1,c49633_g1,c109906_g1,c57362_g3,c55410_g1,c102330_g1,c108372_g1,c84471_g1,c57602_g1,c45121_g1,c39936_g1,c46998_g2,c44525_g1,c31097_g1,c106179_g1,c59148_g1,c81863_g1,c123692_g1,c122632_g1,c69959_g1,c4462_g1,c69984_g1,c18847_g1,c83379_g1,c46187_g1,c3604…
GO:0003674	Molecular Function	GO:0003824	catalytic activity	GO:0016853	isomerase activity	GO:0016866	intramolecular transferase activity	94	c70077_g1,c74384_g1,c104730_g1,c12706_g1,c48602_g1,c106440_g1,c42788_g1,c82951_g1,c10533_g1,c52425_g1,c82561_g1,c108696_g1,c28811_g1,c69205_g1,c55636_g1,c67279_g1,c24604_g1,c50076_g1,c92214_g1,c58806_g1,c51565_g1,c109589_g1,c54818_g1,c103777_g1,c99528_g1,c62290_g1,c84483_g1,c47158_g1,c17946_g1,c1025_g1,c89639_g1,c42252_g1,c2172_g1,c59327_g1,c29948_g1,c120056_g1,c99477_g1,c56203_g1,c8252_g1,c13052…
GO:0003674	Molecular Function	GO:0003824	catalytic activity	GO:0016853	isomerase activity	GO:0016872	intramolecular lyase activity	7	c64277_g1,c114174_g1,c115119_g1,c66886_g1,c81358_g1,c50301_g1,c38629_g1
GO:0003674	Molecular Function	GO:0003824	catalytic activity	GO:0016853	isomerase activity	GO:0003916	DNA topoisomerase activity	34	c45577_g1,c100525_g1,c113645_g1,c53461_g1,c48455_g1,c74848_g1,c55473_g1,c57298_g1,c55133_g1,c95778_g1,c87634_g1,c92785_g1,c57705_g1,c113600_g1,c39364_g1,c54700_g1,c48067_g1,c103308_g1,c54952_g1,c57782_g1,c64976_g1,c27748_g1,c56919_g1,c22889_g1,c86244_g1,c65277_g1,c99602_g1,c57996_g2,c81377_g1,c27906_g1,c117793_g1,c13748_g1,c67885_g1,c59794_g1
GO:0003674	Molecular Function	GO:0003824	catalytic activity	GO:0016853	isomerase activity	GO:0016859	cis-trans isomerase activity	99	c90642_g1,c47378_g1,c43734_g1,c89061_g1,c25862_g2,c44464_g1,c45290_g1,c48048_g1,c57348_g1,c74890_g1,c37406_g1,c41177_g1,c48516_g1,c67200_g1,c104488_g1,c19749_g1,c69181_g1,c47142_g1,c29786_g1,c49446_g1,c101923_g1,c67310_g1,c20062_g1,c66600_g1,c50123_g2,c62487_g1,c59618_g1,c113383_g1,c55654_g1,c17887_g1,c55997_g1,c108297_g1,c16316_g1,c51180_g1,c184_g1,c78631_g1,c3415_g1,c103395_g1,c88286_g1,c51270_…
GO:0003674	Molecular Function	GO:0060089	molecular transducer activity	GO:0004871	signal transducer activity	GO:0005057	receptor signaling protein activity	65	c100981_g1,c61678_g1,c60090_g1,c30955_g1,c12125_g1,c48212_g1,c94291_g1,c43304_g1,c118859_g1,c63891_g1,c59430_g1,c50345_g1,c92440_g1,c116093_g1,c34353_g3,c34644_g1,c3294_g1,c83416_g1,c86433_g1,c102703_g1,c52649_g1,c89977_g1,c105726_g1,c45583_g1,c34746_g2,c52434_g2,c102632_g1,c53493_g2,c29673_g1,c72497_g1,c110558_g1,c47692_g1,c121191_g1,c17760_g1,c75680_g1,c54100_g1,c34746_g1,c57474_g1,c60518_g1,c9…
GO:0003674	Molecular Function	GO:0060089	molecular transducer activity	GO:0004871	signal transducer activity	GO:0038023	signaling receptor activity	293	c47587_g1,c37944_g1,c8806_g1,c55256_g1,c33514_g1,c261_g1,c51277_g1,c58442_g1,c59000_g1,c53209_g1,c102568_g1,c75348_g1,c78916_g1,c118048_g1,c27230_g1,c30370_g1,c43994_g1,c55461_g1,c31516_g1,c116744_g1,c58666_g3,c38120_g1,c34347_g1,c15438_g1,c51155_g1,c48527_g1,c15469_g1,c40445_g1,c57347_g1,c103604_g1,c13402_g1,c58575_g1,c38991_g1,c56617_g1,c58062_g1,c51466_g1,c29149_g1,c49916_g1,c98447_g1,c61968_g…
GO:0003674	Molecular Function	GO:0005198	structural molecule activity	GO:0005201	extracellular matrix structural constituent	GO:0030021	extracellular matrix structural constituent conferring compression resistance	2	c106518_g1,c55119_g1
GO:0003674	Molecular Function	GO:0004872	receptor activity	GO:0038023	signaling receptor activity	GO:0003707	steroid hormone receptor activity	15	c75348_g1,c8806_g1,c13599_g1,c111469_g1,c44872_g1,c57325_g1,c813_g1,c53209_g1,c61735_g1,c59000_g1,c47189_g1,c27230_g1,c56082_g2,c67816_g1,c94038_g1
GO:0003674	Molecular Function	GO:0004872	receptor activity	GO:0038023	signaling receptor activity	GO:0001653	peptide receptor activity	17	c73307_g1,c50809_g1,c92933_g1,c26706_g2,c7857_g1,c91726_g1,c80096_g1,c102841_g1,c84030_g1,c4028_g1,c55760_g1,c104841_g1,c55912_g1,c49984_g1,c29528_g1,c65832_g1,c81923_g1
GO:0003674	Molecular Function	GO:0004872	receptor activity	GO:0038023	signaling receptor activity	GO:0009881	photoreceptor activity	4	c63891_g1,c58819_g1,c48041_g1,c60117_g1
GO:0003674	Molecular Function	GO:0004872	receptor activity	GO:0038023	signaling receptor activity	GO:0004888	transmembrane signaling receptor activity	161	c94452_g1,c32586_g1,c52896_g1,c56425_g5,c28323_g1,c54763_g2,c80508_g1,c58189_g3,c32310_g1,c46215_g1,c44911_g2,c121212_g1,c58403_g1,c115976_g1,c50809_g1,c100869_g1,c82784_g1,c118978_g1,c56727_g1,c54726_g1,c92933_g1,c29528_g1,c49984_g1,c56541_g1,c104753_g1,c117220_g1,c50837_g1,c45523_g1,c38014_g2,c91726_g1,c113586_g1,c106024_g1,c26706_g2,c55760_g1,c63861_g1,c47344_g1,c100335_g1,c73307_g1,c40588_g1,…
GO:0003674	Molecular Function	GO:0016247	channel regulator activity	GO:0016248	channel inhibitor activity	GO:0008200	ion channel inhibitor activity	85	c88834_g1,c57833_g3,c54594_g1,c30688_g1,c37483_g1,c16600_g1,c84347_g1,c52335_g1,c105565_g1,c63711_g1,c74554_g1,c38635_g1,c49601_g1,c47021_g1,c81537_g1,c24781_g1,c27065_g1,c117003_g1,c57183_g1,c53012_g1,c81938_g1,c90730_g1,c58290_g1,c46199_g1,c55356_g1,c30098_g1,c64847_g1,c43498_g1,c50957_g1,c13831_g1,c57842_g1,c91620_g1,c45438_g1,c41549_g1,c52221_g1,c52023_g1,c85166_g1,c83684_g1,c72652_g1,c84068_…
GO:0003674	Molecular Function	GO:0005215	transporter activity	GO:1901505	carbohydrate derivative transporter activity	GO:0005337	nucleoside transmembrane transporter activity	19	c7080_g1,c52907_g1,c113536_g1,c47510_g1,c36976_g2,c18204_g1,c69099_g1,c56531_g1,c74146_g1,c55599_g1,c58271_g1,c51241_g1,c52512_g1,c46760_g1,c53478_g1,c54300_g1,c55459_g1,c41301_g1,c89124_g1
GO:0003674	Molecular Function	GO:0005215	transporter activity	GO:1901505	carbohydrate derivative transporter activity	GO:0005346	purine ribonucleotide transmembrane transporter activity	9	c52907_g1,c53478_g1,c54300_g1,c47510_g1,c55599_g1,c56531_g1,c52512_g1,c51241_g1,c58271_g1
GO:0003674	Molecular Function	GO:0005215	transporter activity	GO:0022892	substrate-specific transporter activity	GO:0008565	protein transporter activity	15	c30869_g1,c35888_g1,c55341_g1,c63391_g1,c98863_g1,c56433_g1,c74775_g1,c52160_g1,c62743_g1,c39362_g1,c84745_g1,c106300_g1,c49854_g1,c51076_g1,c59001_g1
GO:0003674	Molecular Function	GO:0005215	transporter activity	GO:0022892	substrate-specific transporter activity	GO:0022891	substrate-specific transmembrane transporter activity	2063	c45010_g1,c51988_g4,c92405_g1,c49324_g1,c69671_g1,c30587_g1,c91943_g1,c121684_g1,c21012_g1,c51376_g1,c91854_g1,c119122_g1,c22052_g1,c51226_g1,c49487_g2,c30869_g1,c37911_g1,c50624_g2,c113702_g1,c50310_g1,c53563_g1,c37830_g1,c30262_g1,c36869_g1,c94930_g1,c28743_g1,c87189_g1,c45525_g1,c54924_g1,c47083_g1,c89715_g1,c57861_g1,c82586_g1,c13635_g1,c57724_g1,c29658_g1,c123829_g1,c38028_g1,c4199_g1,c3184_…
GO:0003674	Molecular Function	GO:0005215	transporter activity	GO:0022892	substrate-specific transporter activity	GO:0015197	peptide transporter activity	1	c53445_g1
GO:0003674	Molecular Function	GO:0005215	transporter activity	GO:0022892	substrate-specific transporter activity	GO:0005319	lipid transporter activity	23	c39875_g1,c42901_g1,c56533_g1,c43624_g1,c54230_g1,c54982_g1,c80651_g1,c56225_g1,c16822_g1,c101147_g1,c60425_g1,c64446_g1,c58495_g1,c60523_g1,c55518_g1,c24789_g1,c81094_g1,c116332_g1,c12864_g1,c113172_g1,c13569_g1,c100313_g1,c102621_g1
GO:0003674	Molecular Function	GO:0005215	transporter activity	GO:0005326	neurotransmitter transporter activity	GO:0005328	neurotransmitter:sodium symporter activity	7	c80037_g1,c48162_g1,c82365_g1,c92478_g1,c90542_g1,c84709_g1,c859_g1
GO:0003674	Molecular Function	GO:0005215	transporter activity	GO:0051183	vitamin transporter activity	GO:0090482	vitamin transmembrane transporter activity	4	c39092_g1,c25809_g1,c117278_g1,c9627_g1
GO:0003674	Molecular Function	GO:0005215	transporter activity	GO:0051183	vitamin transporter activity	GO:0008517	folic acid transporter activity	1	c41385_g1
GO:0003674	Molecular Function	GO:0005215	transporter activity	GO:0090484	drug transporter activity	GO:0015238	drug transmembrane transporter activity	6	c57834_g1,c53445_g1,c39092_g1,c25809_g1,c117278_g1,c9627_g1
GO:0003674	Molecular Function	GO:0005215	transporter activity	GO:0090484	drug transporter activity	GO:0045118	azole transporter activity	4	c39092_g1,c25809_g1,c117278_g1,c9627_g1
GO:0003674	Molecular Function	GO:0005215	transporter activity	GO:1901476	carbohydrate transporter activity	GO:0015144	carbohydrate transmembrane transporter activity	85	c104783_g1,c89580_g1,c83995_g1,c40237_g1,c48807_g1,c78694_g1,c78234_g1,c16012_g1,c113579_g1,c24549_g1,c62197_g1,c48245_g1,c61879_g1,c52935_g1,c25363_g1,c104017_g1,c53344_g1,c74500_g1,c52634_g1,c13871_g1,c43347_g1,c52876_g1,c53066_g1,c54361_g1,c108869_g1,c6393_g1,c85499_g1,c70746_g1,c47086_g1,c52582_g1,c53138_g8,c7437_g1,c28161_g1,c5944_g1,c2756_g1,c58719_g4,c49943_g1,c113915_g1,c59024_g1,c121684_…
GO:0003674	Molecular Function	GO:0005215	transporter activity	GO:0022857	transmembrane transporter activity	GO:1901618	organic hydroxy compound transmembrane transporter activity	8	c90542_g1,c92478_g1,c82365_g1,c57846_g1,c80037_g1,c48162_g1,c84709_g1,c859_g1
GO:0003674	Molecular Function	GO:0005215	transporter activity	GO:0022857	transmembrane transporter activity	GO:0022891	substrate-specific transmembrane transporter activity	2063	c45010_g1,c51988_g4,c92405_g1,c49324_g1,c69671_g1,c30587_g1,c91943_g1,c121684_g1,c21012_g1,c51376_g1,c91854_g1,c119122_g1,c22052_g1,c51226_g1,c49487_g2,c30869_g1,c37911_g1,c50624_g2,c113702_g1,c50310_g1,c53563_g1,c37830_g1,c30262_g1,c36869_g1,c94930_g1,c28743_g1,c87189_g1,c45525_g1,c54924_g1,c47083_g1,c89715_g1,c57861_g1,c82586_g1,c13635_g1,c57724_g1,c29658_g1,c123829_g1,c38028_g1,c4199_g1,c3184_…
GO:0003674	Molecular Function	GO:0005215	transporter activity	GO:0022857	transmembrane transporter activity	GO:0015604	organic phosphonate transmembrane transporter activity	2	c53290_g1,c56704_g2
GO:0003674	Molecular Function	GO:0005215	transporter activity	GO:0022857	transmembrane transporter activity	GO:1901677	phosphate transmembrane transporter activity	43	c47510_g1,c49991_g1,c18248_g1,c121684_g1,c52907_g1,c120057_g1,c51241_g1,c113048_g1,c70300_g1,c55599_g1,c50288_g1,c56531_g1,c96031_g1,c48452_g1,c10571_g1,c3577_g1,c3642_g1,c53290_g1,c22362_g1,c1675_g1,c56704_g2,c102080_g1,c123233_g1,c69226_g1,c32719_g1,c113007_g1,c54076_g2,c96213_g1,c58271_g1,c70356_g1,c52512_g1,c91026_g1,c41798_g1,c88392_g1,c7073_g1,c22668_g1,c92256_g1,c54300_g1,c53478_g1,c45479_…
GO:0003674	Molecular Function	GO:0005215	transporter activity	GO:0022857	transmembrane transporter activity	GO:1901682	sulfur compound transmembrane transporter activity	27	c2571_g2,c77433_g1,c56827_g1,c44091_g1,c25809_g1,c57525_g2,c13280_g1,c59274_g1,c76042_g1,c117278_g1,c97808_g1,c39092_g1,c109112_g1,c56094_g1,c72289_g1,c92282_g1,c54234_g1,c9627_g1,c57172_g1,c68782_g1,c114266_g1,c27085_g1,c93127_g1,c84616_g1,c62639_g1,c50507_g1,c64888_g1
GO:0003674	Molecular Function	GO:0005215	transporter activity	GO:0022857	transmembrane transporter activity	GO:0015238	drug transmembrane transporter activity	6	c57834_g1,c53445_g1,c39092_g1,c25809_g1,c117278_g1,c9627_g1
GO:0003674	Molecular Function	GO:0005215	transporter activity	GO:0022857	transmembrane transporter activity	GO:0090482	vitamin transmembrane transporter activity	4	c39092_g1,c25809_g1,c117278_g1,c9627_g1
GO:0003674	Molecular Function	GO:0005215	transporter activity	GO:0022857	transmembrane transporter activity	GO:0016820	hydrolase activity, acting on acid anhydrides, catalyzing transmembrane movement of substances	324	c40345_g1,c57353_g1,c66062_g1,c17711_g1,c57834_g1,c56688_g1,c85219_g1,c94120_g1,c58357_g1,c118287_g1,c65176_g1,c56956_g1,c54891_g1,c80511_g1,c35809_g1,c14150_g1,c96008_g1,c64672_g1,c22495_g1,c54894_g1,c59904_g1,c13074_g1,c64428_g1,c71646_g1,c60391_g1,c123004_g1,c28342_g1,c56706_g1,c65590_g1,c18425_g1,c34995_g1,c58206_g2,c39390_g2,c88711_g1,c58408_g1,c23909_g1,c4804_g1,c46320_g1,c48693_g1,c86705_g…
GO:0003674	Molecular Function	GO:0005215	transporter activity	GO:0022857	transmembrane transporter activity	GO:0015603	iron chelate transmembrane transporter activity	2	c45010_g1,c6754_g1
GO:0003674	Molecular Function	GO:0005215	transporter activity	GO:0022857	transmembrane transporter activity	GO:0022804	active transmembrane transporter activity	605	c54076_g2,c104017_g1,c25363_g1,c11550_g1,c44971_g1,c48162_g1,c82539_g1,c61879_g1,c47587_g1,c53487_g1,c57152_g1,c44129_g1,c16012_g1,c54530_g1,c28221_g1,c55316_g1,c48807_g1,c107601_g1,c83995_g1,c84616_g1,c69454_g1,c37716_g1,c24148_g1,c16586_g1,c59056_g1,c80503_g1,c118111_g1,c81068_g1,c50288_g1,c72538_g1,c7437_g1,c28161_g1,c84119_g1,c115001_g1,c38174_g1,c108869_g1,c47601_g1,c98511_g1,c103128_g1,c693…
GO:0003674	Molecular Function	GO:0005215	transporter activity	GO:0022857	transmembrane transporter activity	GO:0022803	passive transmembrane transporter activity	316	c29061_g1,c10528_g1,c118978_g1,c90286_g1,c113337_g1,c61941_g1,c69463_g1,c90030_g1,c2788_g1,c69271_g1,c41778_g1,c35052_g2,c52932_g1,c113955_g1,c51644_g1,c108192_g1,c103171_g1,c90774_g1,c73051_g1,c4976_g1,c44688_g1,c13559_g1,c69786_g1,c18647_g1,c98751_g1,c45694_g1,c61606_g1,c119398_g1,c63663_g1,c15631_g1,c41104_g1,c111935_g1,c88588_g1,c53694_g1,c19414_g1,c29538_g1,c9939_g1,c50534_g1,c109171_g1,c551…
GO:0003674	Molecular Function	GO:0005215	transporter activity	GO:0022857	transmembrane transporter activity	GO:0015562	efflux transmembrane transporter activity	3	c55924_g1,c58908_g1,c58069_g1
GO:0003674	Molecular Function	GO:0005215	transporter activity	GO:0051184	cofactor transporter activity	GO:0008517	folic acid transporter activity	1	c41385_g1
GO:0003674	Molecular Function	GO:0005215	transporter activity	GO:0051184	cofactor transporter activity	GO:0051185	coenzyme transporter activity	4	c80581_g1,c48336_g1,c3448_g1,c94596_g1
GO:0003674	Molecular Function	GO:0030234	enzyme regulator activity	GO:0010576	metalloenzyme regulator activity	GO:0048551	metalloenzyme inhibitor activity	3	c51790_g2,c69873_g1,c313_g1
GO:0003674	Molecular Function	GO:0030234	enzyme regulator activity	GO:0019208	phosphatase regulator activity	GO:0019212	phosphatase inhibitor activity	7	c55633_g2,c80705_g1,c85815_g1,c44031_g1,c71367_g1,c63061_g1,c64673_g1
GO:0003674	Molecular Function	GO:0030234	enzyme regulator activity	GO:0019208	phosphatase regulator activity	GO:0019888	protein phosphatase regulator activity	29	c92737_g1,c86629_g1,c49824_g1,c49079_g1,c49079_g2,c85815_g1,c57448_g1,c63061_g1,c7367_g1,c55633_g2,c80705_g1,c27289_g1,c34771_g1,c7318_g2,c44031_g1,c57941_g1,c78509_g1,c37678_g1,c56998_g2,c7318_g1,c57952_g1,c71367_g1,c54891_g1,c64673_g1,c50381_g1,c59278_g1,c52786_g1,c53551_g1,c89135_g1
GO:0003674	Molecular Function	GO:0030234	enzyme regulator activity	GO:0060589	nucleoside-triphosphatase regulator activity	GO:0030695	GTPase regulator activity	141	c8718_g1,c56694_g1,c45577_g1,c54524_g1,c46123_g1,c35864_g1,c56694_g3,c50464_g1,c103745_g1,c94595_g1,c70799_g1,c54705_g1,c6240_g1,c118667_g1,c60435_g1,c58439_g1,c61080_g1,c54138_g1,c94446_g1,c73706_g1,c51108_g1,c51036_g1,c1216_g1,c53059_g1,c7556_g1,c35496_g1,c52864_g1,c56746_g1,c91315_g1,c51981_g1,c52535_g1,c58274_g1,c58199_g1,c16548_g1,c106817_g1,c44951_g2,c14569_g2,c117982_g1,c72966_g1,c104705_g…
GO:0003674	Molecular Function	GO:0030234	enzyme regulator activity	GO:0060589	nucleoside-triphosphatase regulator activity	GO:0060590	ATPase regulator activity	58	c44727_g1,c85926_g1,c39780_g1,c73795_g1,c48605_g1,c43980_g1,c56980_g1,c77292_g1,c46095_g1,c70742_g1,c82106_g1,c50045_g1,c59356_g1,c1382_g1,c92777_g1,c81259_g1,c103506_g1,c39973_g1,c53309_g1,c32676_g2,c17591_g1,c46558_g1,c85483_g1,c24800_g1,c54679_g1,c77187_g1,c2407_g1,c14160_g1,c110587_g1,c57901_g1,c48393_g1,c69370_g1,c58078_g1,c102545_g1,c43233_g3,c45147_g1,c34551_g1,c4957_g1,c71605_g1,c41783_g1…
GO:0003674	Molecular Function	GO:0030234	enzyme regulator activity	GO:0019207	kinase regulator activity	GO:0019210	kinase inhibitor activity	36	c68140_g1,c2907_g1,c35054_g1,c51336_g1,c40579_g1,c50607_g1,c108575_g1,c26329_g1,c49520_g1,c55126_g2,c55569_g4,c83456_g1,c53889_g1,c56351_g3,c98162_g1,c118862_g1,c50154_g1,c37590_g1,c58084_g1,c57095_g3,c79430_g1,c91830_g1,c80767_g1,c55547_g1,c47064_g1,c45705_g1,c53632_g1,c81723_g1,c76613_g1,c67391_g1,c22124_g2,c72310_g1,c69545_g1,c36143_g1,c39092_g1,c70585_g1
GO:0003674	Molecular Function	GO:0030234	enzyme regulator activity	GO:0019207	kinase regulator activity	GO:0019209	kinase activator activity	8	c105285_g1,c34351_g1,c48095_g1,c77208_g1,c67787_g1,c55137_g1,c89948_g1,c50635_g1
GO:0003674	Molecular Function	GO:0030234	enzyme regulator activity	GO:0019207	kinase regulator activity	GO:0019887	protein kinase regulator activity	54	c35189_g1,c50154_g1,c89948_g1,c37590_g1,c67787_g1,c53889_g1,c83456_g1,c118862_g1,c98162_g1,c105285_g1,c56351_g3,c50635_g1,c50607_g1,c108575_g1,c61550_g1,c55137_g1,c55569_g4,c49520_g1,c55126_g2,c26329_g1,c35054_g1,c23532_g1,c2907_g1,c68140_g1,c34351_g1,c48095_g1,c21739_g1,c40579_g1,c51336_g1,c36143_g1,c49017_g1,c69545_g1,c6040_g2,c65598_g1,c72310_g1,c70585_g1,c39092_g1,c81723_g1,c53632_g1,c22124_g…
GO:0003674	Molecular Function	GO:0030234	enzyme regulator activity	GO:0004857	enzyme inhibitor activity	GO:0030414	peptidase inhibitor activity	73	c99944_g1,c313_g1,c47143_g1,c117572_g1,c100652_g1,c28327_g1,c36779_g1,c90768_g1,c91236_g1,c69873_g1,c55345_g3,c40373_g1,c54365_g1,c121246_g1,c31990_g1,c62870_g1,c99834_g1,c51181_g1,c15809_g1,c58648_g1,c4330_g1,c48719_g1,c66599_g1,c76449_g1,c43301_g1,c39120_g1,c51790_g2,c10944_g1,c108240_g1,c14574_g1,c56101_g1,c19256_g1,c11781_g1,c81354_g1,c122819_g1,c30832_g1,c54492_g1,c112162_g1,c33361_g1,c12014…
GO:0003674	Molecular Function	GO:0030234	enzyme regulator activity	GO:0004857	enzyme inhibitor activity	GO:0019210	kinase inhibitor activity	36	c68140_g1,c2907_g1,c35054_g1,c51336_g1,c40579_g1,c50607_g1,c108575_g1,c26329_g1,c49520_g1,c55126_g2,c55569_g4,c83456_g1,c53889_g1,c56351_g3,c98162_g1,c118862_g1,c50154_g1,c37590_g1,c58084_g1,c57095_g3,c79430_g1,c91830_g1,c80767_g1,c55547_g1,c47064_g1,c45705_g1,c53632_g1,c81723_g1,c76613_g1,c67391_g1,c22124_g2,c72310_g1,c69545_g1,c36143_g1,c39092_g1,c70585_g1
GO:0003674	Molecular Function	GO:0030234	enzyme regulator activity	GO:0004857	enzyme inhibitor activity	GO:0055102	lipase inhibitor activity	4	c102325_g1,c47735_g1,c57411_g3,c7413_g1
GO:0003674	Molecular Function	GO:0030234	enzyme regulator activity	GO:0004857	enzyme inhibitor activity	GO:0019212	phosphatase inhibitor activity	7	c55633_g2,c80705_g1,c85815_g1,c44031_g1,c71367_g1,c63061_g1,c64673_g1
GO:0003674	Molecular Function	GO:0030234	enzyme regulator activity	GO:0004857	enzyme inhibitor activity	GO:0048551	metalloenzyme inhibitor activity	3	c51790_g2,c69873_g1,c313_g1
GO:0003674	Molecular Function	GO:0030234	enzyme regulator activity	GO:0004857	enzyme inhibitor activity	GO:0042030	ATPase inhibitor activity	5	c70742_g1,c85483_g1,c69370_g1,c54679_g1,c56980_g1
GO:0003674	Molecular Function	GO:0030234	enzyme regulator activity	GO:0061134	peptidase regulator activity	GO:0030414	peptidase inhibitor activity	73	c99944_g1,c313_g1,c47143_g1,c117572_g1,c100652_g1,c28327_g1,c36779_g1,c90768_g1,c91236_g1,c69873_g1,c55345_g3,c40373_g1,c54365_g1,c121246_g1,c31990_g1,c62870_g1,c99834_g1,c51181_g1,c15809_g1,c58648_g1,c4330_g1,c48719_g1,c66599_g1,c76449_g1,c43301_g1,c39120_g1,c51790_g2,c10944_g1,c108240_g1,c14574_g1,c56101_g1,c19256_g1,c11781_g1,c81354_g1,c122819_g1,c30832_g1,c54492_g1,c112162_g1,c33361_g1,c12014…
GO:0003674	Molecular Function	GO:0030234	enzyme regulator activity	GO:0061134	peptidase regulator activity	GO:0061135	endopeptidase regulator activity	73	c76449_g1,c66599_g1,c48719_g1,c99834_g1,c58648_g1,c4330_g1,c51181_g1,c15809_g1,c11781_g1,c19256_g1,c112162_g1,c54492_g1,c122819_g1,c30832_g1,c81354_g1,c10944_g1,c39120_g1,c51790_g2,c43301_g1,c56101_g1,c14574_g1,c108240_g1,c28327_g1,c117572_g1,c100652_g1,c36779_g1,c47143_g1,c99944_g1,c313_g1,c55345_g3,c62870_g1,c54365_g1,c31990_g1,c121246_g1,c40373_g1,c91236_g1,c90768_g1,c69873_g1,c73031_g1,c20714…
GO:0003674	Molecular Function	GO:0030234	enzyme regulator activity	GO:0061134	peptidase regulator activity	GO:0016504	peptidase activator activity	1	c67391_g1
GO:0003674	Molecular Function	GO:0030234	enzyme regulator activity	GO:0008047	enzyme activator activity	GO:0016504	peptidase activator activity	1	c67391_g1
GO:0003674	Molecular Function	GO:0030234	enzyme regulator activity	GO:0008047	enzyme activator activity	GO:0019209	kinase activator activity	8	c105285_g1,c34351_g1,c48095_g1,c77208_g1,c67787_g1,c55137_g1,c89948_g1,c50635_g1
GO:0003674	Molecular Function	GO:0030234	enzyme regulator activity	GO:0008047	enzyme activator activity	GO:0005096	GTPase activator activity	90	c7041_g1,c92064_g1,c78074_g1,c86474_g1,c59645_g1,c87381_g1,c48252_g1,c56256_g1,c75665_g1,c49985_g1,c102894_g1,c47849_g1,c54345_g1,c91813_g1,c101938_g1,c91118_g1,c35522_g1,c96251_g1,c70410_g1,c53928_g1,c27681_g1,c86019_g1,c55808_g1,c83792_g1,c105560_g1,c55520_g1,c57124_g1,c69736_g1,c69297_g1,c51970_g1,c52535_g1,c51981_g1,c66967_g1,c91315_g1,c58199_g1,c58274_g1,c58289_g1,c91130_g1,c14569_g2,c44951_…
GO:0003674	Molecular Function	GO:0000988	protein binding transcription factor activity	GO:0000990	core RNA polymerase binding transcription factor activity	GO:0000996	core DNA-dependent RNA polymerase binding promoter specificity activity	80	c92080_g1,c67701_g1,c58050_g1,c18180_g1,c102503_g1,c55906_g2,c97811_g1,c52923_g1,c76694_g1,c71668_g1,c119038_g1,c51805_g1,c120740_g1,c75672_g1,c87786_g1,c74290_g1,c56492_g3,c36988_g1,c13242_g2,c108289_g1,c14934_g1,c92243_g1,c10058_g1,c2774_g1,c65807_g1,c59744_g1,c103563_g1,c37275_g1,c9357_g1,c44872_g1,c6948_g1,c121403_g1,c105666_g1,c72666_g1,c121050_g1,c71354_g1,c113504_g1,c91595_g1,c26691_g1,c78…
GO:0003674	Molecular Function	GO:0000988	protein binding transcription factor activity	GO:0000989	transcription factor binding transcription factor activity	GO:0001076	RNA polymerase II transcription factor binding transcription factor activity	225	c119258_g1,c54226_g1,c55813_g1,c86342_g1,c13475_g1,c59919_g1,c12781_g1,c118077_g1,c61940_g1,c12785_g1,c92830_g1,c48616_g1,c71449_g1,c57522_g1,c64543_g1,c52546_g2,c43245_g1,c83784_g1,c75126_g1,c108848_g1,c27929_g1,c22001_g1,c41309_g2,c115432_g1,c54495_g2,c80876_g1,c9160_g2,c19062_g1,c113159_g1,c74044_g1,c122034_g1,c46700_g1,c98600_g1,c91952_g1,c50034_g1,c72576_g1,c57891_g3,c114240_g1,c60353_g1,c29…
GO:0003674	Molecular Function	GO:0000988	protein binding transcription factor activity	GO:0000989	transcription factor binding transcription factor activity	GO:0003712	transcription cofactor activity	254	c57742_g1,c40588_g1,c105670_g1,c52920_g1,c76068_g1,c36459_g1,c66423_g1,c114029_g1,c69727_g1,c67987_g1,c106187_g1,c54319_g1,c60999_g1,c54553_g1,c52639_g2,c66538_g1,c116003_g1,c88447_g1,c70238_g1,c8995_g1,c72922_g1,c91234_g1,c114303_g1,c64260_g1,c44776_g1,c10520_g1,c56483_g1,c89855_g1,c92530_g1,c57858_g1,c516_g1,c70623_g1,c97273_g1,c93785_g1,c92363_g1,c56947_g1,c102896_g1,c16858_g1,c41430_g1,c55568…
GO:0008150	Biological Process	GO:0040011	locomotion	GO:0048870	cell motility	GO:0016477	cell migration	15	c30720_g1,c5822_g2,c86676_g1,c83391_g1,c62295_g1,c89855_g1,c49545_g1,c67391_g1,c106632_g1,c113765_g1,c57335_g1,c44111_g2,c57093_g1,c57936_g2,c71545_g1
GO:0008150	Biological Process	GO:0040011	locomotion	GO:0048870	cell motility	GO:2000147	positive regulation of cell motility	1	c67391_g1
GO:0008150	Biological Process	GO:0040011	locomotion	GO:0048870	cell motility	GO:2000145	regulation of cell motility	14	c67391_g1,c106632_g1,c49545_g1,c113765_g1,c57335_g1,c62295_g1,c83391_g1,c89855_g1,c5822_g2,c30720_g1,c57936_g2,c71545_g1,c57093_g1,c44111_g2
GO:0008150	Biological Process	GO:0040011	locomotion	GO:0051821	dissemination or transmission of organism from other organism involved in symbiotic interaction	GO:0044007	dissemination or transmission of symbiont from host	17	c63492_g1,c106817_g1,c116087_g1,c57335_g1,c61968_g1,c36894_g1,c52118_g1,c26940_g1,c6178_g1,c50290_g2,c16522_g1,c58034_g1,c112843_g1,c30744_g1,c47354_g4,c36336_g1,c43235_g1
GO:0008150	Biological Process	GO:0040011	locomotion	GO:0042330	taxis	GO:0006935	chemotaxis	7	c45407_g1,c86676_g1,c72284_g1,c48870_g2,c47717_g1,c33883_g1,c13332_g1
GO:0008150	Biological Process	GO:0040011	locomotion	GO:0040012	regulation of locomotion	GO:0040017	positive regulation of locomotion	1	c67391_g1
GO:0008150	Biological Process	GO:0040011	locomotion	GO:0040012	regulation of locomotion	GO:2000145	regulation of cell motility	14	c67391_g1,c106632_g1,c49545_g1,c113765_g1,c57335_g1,c62295_g1,c83391_g1,c89855_g1,c5822_g2,c30720_g1,c57936_g2,c71545_g1,c57093_g1,c44111_g2
GO:0008150	Biological Process	GO:0040011	locomotion	GO:0052192	movement in environment of other organism involved in symbiotic interaction	GO:0051814	movement in other organism involved in symbiotic interaction	34	c8940_g1,c74243_g1,c105_g1,c56506_g2,c39557_g1,c104044_g1,c7346_g1,c13655_g2,c108384_g1,c112951_g1,c98078_g1,c102154_g1,c54821_g2,c53348_g1,c19386_g1,c55412_g1,c83852_g1,c48752_g1,c14743_g1,c52529_g2,c48510_g1,c113996_g1,c28464_g1,c113205_g1,c113214_g1,c25333_g1,c50522_g1,c112999_g1,c48465_g1,c55984_g1,c104504_g1,c108847_g1,c95507_g1,c65545_g1
GO:0008150	Biological Process	GO:0040011	locomotion	GO:0052192	movement in environment of other organism involved in symbiotic interaction	GO:0052126	movement in host environment	76	c113996_g1,c28464_g1,c20210_g1,c25333_g1,c45740_g1,c112999_g1,c62269_g1,c48633_g1,c89604_g1,c47979_g1,c34941_g1,c48510_g1,c94199_g1,c115155_g1,c57030_g1,c108847_g1,c46589_g1,c94426_g1,c76839_g1,c95507_g1,c40986_g1,c86342_g1,c50143_g1,c58244_g1,c36505_g1,c7570_g1,c7346_g1,c94307_g1,c112064_g1,c74243_g1,c104044_g1,c56506_g2,c105_g1,c102154_g1,c53348_g1,c55412_g1,c111349_g1,c21293_g1,c120082_g1,c112…
GO:0008150	Biological Process	GO:0040011	locomotion	GO:0052192	movement in environment of other organism involved in symbiotic interaction	GO:0051828	entry into other organism involved in symbiotic interaction	42	c111349_g1,c93512_g1,c120082_g1,c21293_g1,c53138_g8,c113692_g1,c69513_g1,c112064_g1,c88934_g1,c121377_g1,c94307_g1,c52759_g2,c94949_g1,c31068_g1,c27480_g1,c36505_g1,c56052_g1,c7570_g1,c11577_g1,c57030_g1,c46589_g1,c33307_g1,c54897_g1,c94426_g1,c76839_g1,c40986_g1,c86342_g1,c58244_g1,c50143_g1,c89604_g1,c48633_g1,c47979_g1,c34941_g1,c58430_g1,c94199_g1,c115155_g1,c20210_g1,c11109_g1,c57559_g1,c457…
GO:0008150	Biological Process	GO:0040011	locomotion	GO:0040017	positive regulation of locomotion	GO:2000147	positive regulation of cell motility	1	c67391_g1
GO:0008150	Biological Process	GO:0048518	positive regulation of biological process	GO:0051094	positive regulation of developmental process	GO:0043938	positive regulation of sporulation	2	c58652_g3,c77446_g1
GO:0008150	Biological Process	GO:0048518	positive regulation of biological process	GO:0051094	positive regulation of developmental process	GO:0045597	positive regulation of cell differentiation	4	c92440_g1,c58652_g3,c120786_g1,c77446_g1
GO:0008150	Biological Process	GO:0048518	positive regulation of biological process	GO:0051094	positive regulation of developmental process	GO:0048582	positive regulation of post-embryonic development	1	c58446_g2
GO:0008150	Biological Process	GO:0048518	positive regulation of biological process	GO:0051050	positive regulation of transport	GO:0043270	positive regulation of ion transport	1	c42077_g1
GO:0008150	Biological Process	GO:0048518	positive regulation of biological process	GO:0051050	positive regulation of transport	GO:0032388	positive regulation of intracellular transport	13	c58091_g1,c48406_g1,c92440_g1,c34309_g1,c62862_g1,c102187_g1,c90909_g1,c47913_g1,c53098_g1,c63938_g1,c56814_g2,c68541_g1,c49055_g1
GO:0008150	Biological Process	GO:0048518	positive regulation of biological process	GO:0051050	positive regulation of transport	GO:0010828	positive regulation of glucose transport	1	c120786_g1
GO:0008150	Biological Process	GO:0048518	positive regulation of biological process	GO:0051050	positive regulation of transport	GO:0051222	positive regulation of protein transport	13	c58091_g1,c48406_g1,c34309_g1,c92440_g1,c102187_g1,c62862_g1,c90909_g1,c47913_g1,c53098_g1,c63938_g1,c56814_g2,c49055_g1,c68541_g1
GO:0008150	Biological Process	GO:0048518	positive regulation of biological process	GO:0031343	positive regulation of cell killing	GO:0051712	positive regulation of killing of cells of other organism	6	c113000_g1,c39215_g1,c6892_g2,c69276_g1,c37861_g1,c66079_g1
GO:0008150	Biological Process	GO:0048518	positive regulation of biological process	GO:0002684	positive regulation of immune system process	GO:0002696	positive regulation of leukocyte activation	1	c86676_g1
GO:0008150	Biological Process	GO:0048518	positive regulation of biological process	GO:0002684	positive regulation of immune system process	GO:0050778	positive regulation of immune response	14	c25051_g1,c34534_g1,c107410_g1,c52174_g1,c72066_g1,c3518_g1,c88102_g1,c117352_g1,c42399_g1,c55222_g1,c44644_g1,c23989_g1,c113207_g1,c62074_g1
GO:0008150	Biological Process	GO:0048518	positive regulation of biological process	GO:0043902	positive regulation of multi-organism process	GO:0051712	positive regulation of killing of cells of other organism	6	c113000_g1,c39215_g1,c6892_g2,c69276_g1,c37861_g1,c66079_g1
GO:0008150	Biological Process	GO:0048518	positive regulation of biological process	GO:0048584	positive regulation of response to stimulus	GO:0050778	positive regulation of immune response	14	c25051_g1,c34534_g1,c107410_g1,c52174_g1,c72066_g1,c3518_g1,c88102_g1,c117352_g1,c42399_g1,c55222_g1,c44644_g1,c23989_g1,c113207_g1,c62074_g1
GO:0008150	Biological Process	GO:0048518	positive regulation of biological process	GO:0048584	positive regulation of response to stimulus	GO:0031349	positive regulation of defense response	1	c88102_g1
GO:0008150	Biological Process	GO:0048518	positive regulation of biological process	GO:0048584	positive regulation of response to stimulus	GO:0009967	positive regulation of signal transduction	9	c92440_g1,c114240_g1,c7894_g1,c47692_g1,c34942_g1,c57682_g1,c48576_g1,c67391_g1,c48314_g1
GO:0008150	Biological Process	GO:0048518	positive regulation of biological process	GO:0040017	positive regulation of locomotion	GO:2000147	positive regulation of cell motility	1	c67391_g1
GO:0008150	Biological Process	GO:0048518	positive regulation of biological process	GO:0009893	positive regulation of metabolic process	GO:0032352	positive regulation of hormone metabolic process	1	c53797_g1
GO:0008150	Biological Process	GO:0048518	positive regulation of biological process	GO:0009893	positive regulation of metabolic process	GO:0051173	positive regulation of nitrogen compound metabolic process	109	c51161_g1,c31820_g1,c121726_g1,c28409_g1,c71113_g1,c57317_g1,c87794_g1,c102997_g1,c52577_g4,c59332_g1,c50078_g1,c53797_g1,c49451_g1,c42999_g1,c53672_g1,c60436_g1,c116003_g1,c107303_g1,c55067_g1,c52299_g1,c84088_g1,c14044_g1,c9264_g1,c25276_g1,c115434_g1,c56958_g1,c111194_g1,c38951_g1,c3174_g1,c97530_g1,c103836_g1,c65746_g1,c72189_g1,c72783_g1,c51310_g2,c48464_g1,c57149_g1,c65328_g1,c78619_g1,c698…
GO:0008150	Biological Process	GO:0048518	positive regulation of biological process	GO:0009893	positive regulation of metabolic process	GO:0009891	positive regulation of biosynthetic process	139	c75660_g1,c115216_g1,c44585_g1,c19650_g1,c85450_g1,c6319_g1,c120858_g1,c1565_g1,c18121_g1,c86199_g1,c71354_g1,c54268_g1,c95809_g1,c37440_g1,c69681_g1,c63077_g1,c65277_g1,c54720_g1,c12773_g1,c50753_g1,c58922_g1,c12092_g1,c56746_g1,c39094_g1,c58804_g1,c85313_g1,c33458_g1,c50710_g1,c21062_g1,c113320_g1,c122524_g1,c113026_g1,c74637_g1,c43716_g1,c59960_g1,c55388_g1,c45943_g1,c13442_g1,c49495_g1,c31558…
GO:0008150	Biological Process	GO:0048518	positive regulation of biological process	GO:0009893	positive regulation of metabolic process	GO:0009896	positive regulation of catabolic process	118	c52191_g1,c101346_g1,c102436_g1,c55154_g1,c23363_g1,c36997_g2,c35002_g1,c44727_g1,c83739_g1,c63165_g1,c62079_g1,c35909_g1,c68261_g1,c57379_g2,c55254_g1,c105681_g1,c52800_g1,c20801_g2,c52452_g1,c116191_g1,c46647_g1,c71348_g1,c84389_g1,c55043_g1,c100469_g1,c84714_g1,c97240_g1,c57064_g1,c58844_g3,c5822_g1,c119601_g1,c13741_g1,c54447_g1,c89769_g1,c109812_g1,c67391_g1,c49545_g1,c17622_g2,c92462_g1,c62…
GO:0008150	Biological Process	GO:0048518	positive regulation of biological process	GO:0009893	positive regulation of metabolic process	GO:0031325	positive regulation of cellular metabolic process	272	c111194_g1,c120775_g1,c36997_g2,c102436_g1,c35002_g1,c42999_g1,c107303_g1,c55067_g1,c97240_g1,c57064_g1,c105681_g1,c43843_g1,c52452_g1,c71113_g1,c77060_g1,c64969_g1,c62295_g1,c78722_g1,c80335_g1,c34942_g1,c54447_g1,c89769_g1,c47257_g1,c45501_g1,c113291_g1,c65328_g1,c57149_g1,c96239_g1,c72189_g1,c44926_g1,c120858_g1,c1565_g1,c86199_g1,c18121_g1,c85450_g1,c115216_g1,c44585_g1,c75660_g1,c45857_g1,c4…
GO:0008150	Biological Process	GO:0048518	positive regulation of biological process	GO:0009893	positive regulation of metabolic process	GO:0010604	positive regulation of macromolecule metabolic process	149	c52299_g1,c120775_g1,c115434_g1,c25276_g1,c56958_g1,c111194_g1,c3174_g1,c43843_g1,c71113_g1,c31820_g1,c102997_g1,c50078_g1,c59332_g1,c113363_g1,c60436_g1,c53672_g1,c42999_g1,c107303_g1,c55067_g1,c92243_g1,c98501_g1,c78722_g1,c64969_g1,c77060_g1,c96239_g1,c72189_g1,c57149_g1,c65328_g1,c78619_g1,c22164_g1,c113291_g1,c45501_g1,c75660_g1,c115216_g1,c44585_g1,c19650_g1,c85450_g1,c6319_g1,c120858_g1,c1…
GO:0008150	Biological Process	GO:0048518	positive regulation of biological process	GO:0023056	positive regulation of signaling	GO:0009967	positive regulation of signal transduction	9	c92440_g1,c114240_g1,c7894_g1,c47692_g1,c34942_g1,c57682_g1,c48576_g1,c67391_g1,c48314_g1
GO:0008150	Biological Process	GO:0048518	positive regulation of biological process	GO:0048522	positive regulation of cellular process	GO:0010638	positive regulation of organelle organization	13	c19064_g1,c52812_g5,c48025_g1,c44428_g1,c48025_g2,c26044_g1,c49365_g1,c29389_g1,c49663_g1,c49412_g1,c94104_g1,c103996_g1,c117293_g1
GO:0008150	Biological Process	GO:0048518	positive regulation of biological process	GO:0048522	positive regulation of cellular process	GO:0045597	positive regulation of cell differentiation	4	c92440_g1,c58652_g3,c120786_g1,c77446_g1
GO:0008150	Biological Process	GO:0048518	positive regulation of biological process	GO:0048522	positive regulation of cellular process	GO:0031937	positive regulation of chromatin silencing	1	c10659_g1
GO:0008150	Biological Process	GO:0048518	positive regulation of biological process	GO:0048522	positive regulation of cellular process	GO:0010942	positive regulation of cell death	18	c74422_g1,c81354_g1,c73602_g1,c57535_g2,c55479_g1,c66079_g1,c67391_g1,c58078_g1,c120786_g1,c69276_g1,c91169_g1,c114307_g1,c27027_g2,c113000_g1,c46863_g1,c39215_g1,c37861_g1,c6892_g2
GO:0008150	Biological Process	GO:0048518	positive regulation of biological process	GO:0048522	positive regulation of cellular process	GO:0008284	positive regulation of cell proliferation	1	c120786_g1
GO:0008150	Biological Process	GO:0048518	positive regulation of biological process	GO:0048522	positive regulation of cellular process	GO:0031346	positive regulation of cell projection organization	1	c120786_g1
GO:0008150	Biological Process	GO:0048518	positive regulation of biological process	GO:0048522	positive regulation of cellular process	GO:0010647	positive regulation of cell communication	9	c92440_g1,c7894_g1,c47692_g1,c114240_g1,c34942_g1,c57682_g1,c48576_g1,c67391_g1,c48314_g1
GO:0008150	Biological Process	GO:0048518	positive regulation of biological process	GO:0048522	positive regulation of cellular process	GO:0031325	positive regulation of cellular metabolic process	272	c111194_g1,c120775_g1,c36997_g2,c102436_g1,c35002_g1,c42999_g1,c107303_g1,c55067_g1,c97240_g1,c57064_g1,c105681_g1,c43843_g1,c52452_g1,c71113_g1,c77060_g1,c64969_g1,c62295_g1,c78722_g1,c80335_g1,c34942_g1,c54447_g1,c89769_g1,c47257_g1,c45501_g1,c113291_g1,c65328_g1,c57149_g1,c96239_g1,c72189_g1,c44926_g1,c120858_g1,c1565_g1,c86199_g1,c18121_g1,c85450_g1,c115216_g1,c44585_g1,c75660_g1,c45857_g1,c4…
GO:0008150	Biological Process	GO:0048518	positive regulation of biological process	GO:0048522	positive regulation of cellular process	GO:0043243	positive regulation of protein complex disassembly	25	c69681_g1,c1860_g1,c39159_g1,c80352_g1,c58922_g1,c82553_g1,c113363_g1,c45501_g1,c49495_g1,c63077_g1,c29292_g1,c120775_g1,c21062_g1,c58804_g1,c44160_g1,c98501_g1,c79969_g1,c85313_g1,c120858_g1,c36171_g1,c83865_g1,c85450_g1,c78722_g1,c53847_g1,c81953_g1
GO:0008150	Biological Process	GO:0048518	positive regulation of biological process	GO:0048522	positive regulation of cellular process	GO:0050867	positive regulation of cell activation	1	c86676_g1
GO:0008150	Biological Process	GO:0048518	positive regulation of biological process	GO:0048522	positive regulation of cellular process	GO:0051272	positive regulation of cellular component movement	1	c67391_g1
GO:0008150	Biological Process	GO:0048518	positive regulation of biological process	GO:0051130	positive regulation of cellular component organization	GO:0090004	positive regulation of establishment of protein localization to plasma membrane	12	c58091_g1,c48406_g1,c34309_g1,c62862_g1,c102187_g1,c47913_g1,c90909_g1,c53098_g1,c63938_g1,c56814_g2,c68541_g1,c49055_g1
GO:0008150	Biological Process	GO:0048518	positive regulation of biological process	GO:0051130	positive regulation of cellular component organization	GO:0010638	positive regulation of organelle organization	13	c19064_g1,c52812_g5,c48025_g1,c44428_g1,c48025_g2,c26044_g1,c49365_g1,c29389_g1,c49663_g1,c49412_g1,c94104_g1,c103996_g1,c117293_g1
GO:0008150	Biological Process	GO:0048518	positive regulation of biological process	GO:0051130	positive regulation of cellular component organization	GO:0031346	positive regulation of cell projection organization	1	c120786_g1
GO:0008150	Biological Process	GO:0048518	positive regulation of biological process	GO:0051130	positive regulation of cellular component organization	GO:0031334	positive regulation of protein complex assembly	14	c48025_g2,c44428_g1,c48025_g1,c19064_g1,c52812_g5,c94104_g1,c103996_g1,c49412_g1,c117293_g1,c49663_g1,c29389_g1,c49365_g1,c67391_g1,c26044_g1
GO:0008150	Biological Process	GO:0048518	positive regulation of biological process	GO:0051130	positive regulation of cellular component organization	GO:0043243	positive regulation of protein complex disassembly	25	c69681_g1,c1860_g1,c39159_g1,c80352_g1,c58922_g1,c82553_g1,c113363_g1,c45501_g1,c49495_g1,c63077_g1,c29292_g1,c120775_g1,c21062_g1,c58804_g1,c44160_g1,c98501_g1,c79969_g1,c85313_g1,c120858_g1,c36171_g1,c83865_g1,c85450_g1,c78722_g1,c53847_g1,c81953_g1
GO:0008150	Biological Process	GO:0048518	positive regulation of biological process	GO:0051130	positive regulation of cellular component organization	GO:0010770	positive regulation of cell morphogenesis involved in differentiation	1	c92440_g1
GO:0008150	Biological Process	GO:0048518	positive regulation of biological process	GO:0051240	positive regulation of multicellular organismal process	GO:0048582	positive regulation of post-embryonic development	1	c58446_g2
GO:0008150	Biological Process	GO:0002376	immune system process	GO:0002253	activation of immune response	GO:0002218	activation of innate immune response	1	c88102_g1
GO:0008150	Biological Process	GO:0002376	immune system process	GO:0002253	activation of immune response	GO:0002757	immune response-activating signal transduction	13	c52174_g1,c34534_g1,c25051_g1,c107410_g1,c3518_g1,c72066_g1,c117352_g1,c42399_g1,c55222_g1,c44644_g1,c23989_g1,c62074_g1,c113207_g1
GO:0008150	Biological Process	GO:0002376	immune system process	GO:0002520	immune system development	GO:0048534	hematopoietic or lymphoid organ development	3	c60058_g1,c29371_g1,c70502_g1
GO:0008150	Biological Process	GO:0002376	immune system process	GO:0002520	immune system development	GO:0002200	somatic diversification of immune receptors	5	c102571_g1,c89034_g1,c114741_g1,c40577_g1,c55704_g1
GO:0008150	Biological Process	GO:0002376	immune system process	GO:0002684	positive regulation of immune system process	GO:0050778	positive regulation of immune response	14	c25051_g1,c34534_g1,c107410_g1,c52174_g1,c72066_g1,c3518_g1,c88102_g1,c117352_g1,c42399_g1,c55222_g1,c44644_g1,c23989_g1,c113207_g1,c62074_g1
GO:0008150	Biological Process	GO:0002376	immune system process	GO:0002684	positive regulation of immune system process	GO:0002696	positive regulation of leukocyte activation	1	c86676_g1
GO:0008150	Biological Process	GO:0002376	immune system process	GO:0002262	myeloid cell homeostasis	GO:0034101	erythrocyte homeostasis	1	c60058_g1
GO:0008150	Biological Process	GO:0002376	immune system process	GO:0019882	antigen processing and presentation	GO:0048002	antigen processing and presentation of peptide antigen	1	c98740_g1
GO:0008150	Biological Process	GO:0002376	immune system process	GO:0019882	antigen processing and presentation	GO:0019884	antigen processing and presentation of exogenous antigen	1	c98740_g1
GO:0008150	Biological Process	GO:0002376	immune system process	GO:0002252	immune effector process	GO:0002263	cell activation involved in immune response	3	c82073_g1,c30140_g1,c58409_g1
GO:0008150	Biological Process	GO:0002376	immune system process	GO:0002252	immune effector process	GO:0043299	leukocyte degranulation	3	c58409_g1,c30140_g1,c82073_g1
GO:0008150	Biological Process	GO:0002376	immune system process	GO:0002252	immune effector process	GO:0002443	leukocyte mediated immunity	4	c82073_g1,c58109_g1,c58409_g1,c30140_g1
GO:0008150	Biological Process	GO:0002376	immune system process	GO:0002252	immune effector process	GO:0002697	regulation of immune effector process	29	c113292_g1,c36524_g1,c99702_g1,c46274_g1,c41909_g1,c49669_g1,c54855_g1,c52242_g1,c40811_g1,c88116_g1,c52688_g1,c57156_g2,c2949_g2,c120416_g1,c44478_g1,c60087_g1,c108848_g1,c38693_g1,c66839_g1,c48439_g1,c72108_g1,c46700_g1,c49976_g2,c50708_g2,c106176_g1,c83258_g1,c56492_g3,c34375_g1,c57310_g1
GO:0008150	Biological Process	GO:0002376	immune system process	GO:0002252	immune effector process	GO:0051607	defense response to virus	30	c83258_g1,c56492_g3,c106176_g1,c34375_g1,c50708_g2,c72108_g1,c49976_g2,c46700_g1,c57310_g1,c108848_g1,c38693_g1,c60087_g1,c56927_g1,c48439_g1,c66839_g1,c44478_g1,c120416_g1,c2949_g2,c41909_g1,c46274_g1,c99702_g1,c36524_g1,c113292_g1,c88116_g1,c57156_g2,c52688_g1,c54855_g1,c52242_g1,c40811_g1,c49669_g1
GO:0008150	Biological Process	GO:0002376	immune system process	GO:0002252	immune effector process	GO:0002698	negative regulation of immune effector process	24	c36524_g1,c113292_g1,c41909_g1,c46274_g1,c40811_g1,c52242_g1,c49669_g1,c88116_g1,c57156_g2,c52688_g1,c2949_g2,c44478_g1,c120416_g1,c60087_g1,c108848_g1,c38693_g1,c66839_g1,c72108_g1,c46700_g1,c83258_g1,c106176_g1,c34375_g1,c50708_g2,c57310_g1
GO:0008150	Biological Process	GO:0002376	immune system process	GO:0006955	immune response	GO:0050778	positive regulation of immune response	14	c25051_g1,c34534_g1,c107410_g1,c52174_g1,c72066_g1,c3518_g1,c88102_g1,c117352_g1,c42399_g1,c55222_g1,c44644_g1,c23989_g1,c113207_g1,c62074_g1
GO:0008150	Biological Process	GO:0002376	immune system process	GO:0006955	immune response	GO:0002437	inflammatory response to antigenic stimulus	1	c58109_g1
GO:0008150	Biological Process	GO:0002376	immune system process	GO:0006955	immune response	GO:0050777	negative regulation of immune response	1	c88102_g1
GO:0008150	Biological Process	GO:0002376	immune system process	GO:0006955	immune response	GO:0006959	humoral immune response	13	c83173_g1,c110175_g1,c105444_g1,c5011_g1,c92295_g1,c121035_g1,c23755_g1,c8764_g1,c57484_g1,c100069_g1,c105943_g1,c37833_g1,c49661_g1
GO:0008150	Biological Process	GO:0002376	immune system process	GO:0006955	immune response	GO:0050776	regulation of immune response	15	c55222_g1,c23989_g1,c44644_g1,c42399_g1,c117352_g1,c72066_g1,c3518_g1,c88102_g1,c25051_g1,c34534_g1,c107410_g1,c52174_g1,c113207_g1,c61778_g1,c62074_g1
GO:0008150	Biological Process	GO:0002376	immune system process	GO:0006955	immune response	GO:0002250	adaptive immune response	1	c58109_g1
GO:0008150	Biological Process	GO:0002376	immune system process	GO:0006955	immune response	GO:0045087	innate immune response	18	c8764_g1,c47607_g1,c57484_g1,c61778_g1,c56927_g1,c105943_g1,c98740_g1,c105444_g1,c88102_g1,c100069_g1,c23755_g1,c37833_g1,c49661_g1,c83173_g1,c110175_g1,c121035_g1,c92295_g1,c5011_g1
GO:0008150	Biological Process	GO:0002376	immune system process	GO:0006955	immune response	GO:0002263	cell activation involved in immune response	3	c82073_g1,c30140_g1,c58409_g1
GO:0008150	Biological Process	GO:0002376	immune system process	GO:0002683	negative regulation of immune system process	GO:0050777	negative regulation of immune response	1	c88102_g1
GO:0008150	Biological Process	GO:0002376	immune system process	GO:0002683	negative regulation of immune system process	GO:0002698	negative regulation of immune effector process	24	c36524_g1,c113292_g1,c41909_g1,c46274_g1,c40811_g1,c52242_g1,c49669_g1,c88116_g1,c57156_g2,c52688_g1,c2949_g2,c44478_g1,c120416_g1,c60087_g1,c108848_g1,c38693_g1,c66839_g1,c72108_g1,c46700_g1,c83258_g1,c106176_g1,c34375_g1,c50708_g2,c57310_g1
GO:0008150	Biological Process	GO:0002376	immune system process	GO:0045321	leukocyte activation	GO:0046649	lymphocyte activation	1	c86676_g1
GO:0008150	Biological Process	GO:0002376	immune system process	GO:0045321	leukocyte activation	GO:0002694	regulation of leukocyte activation	1	c86676_g1
GO:0008150	Biological Process	GO:0002376	immune system process	GO:0045321	leukocyte activation	GO:0002696	positive regulation of leukocyte activation	1	c86676_g1
GO:0008150	Biological Process	GO:0002376	immune system process	GO:0045321	leukocyte activation	GO:0002274	myeloid leukocyte activation	3	c58409_g1,c30140_g1,c82073_g1
GO:0008150	Biological Process	GO:0002376	immune system process	GO:0045321	leukocyte activation	GO:0002366	leukocyte activation involved in immune response	3	c82073_g1,c58409_g1,c30140_g1
GO:0008150	Biological Process	GO:0002376	immune system process	GO:0002200	somatic diversification of immune receptors	GO:0002562	somatic diversification of immune receptors via germline recombination within a single locus	5	c55704_g1,c40577_g1,c114741_g1,c102571_g1,c89034_g1
GO:0008150	Biological Process	GO:0002376	immune system process	GO:0002682	regulation of immune system process	GO:0002697	regulation of immune effector process	29	c113292_g1,c36524_g1,c99702_g1,c46274_g1,c41909_g1,c49669_g1,c54855_g1,c52242_g1,c40811_g1,c88116_g1,c52688_g1,c57156_g2,c2949_g2,c120416_g1,c44478_g1,c60087_g1,c108848_g1,c38693_g1,c66839_g1,c48439_g1,c72108_g1,c46700_g1,c49976_g2,c50708_g2,c106176_g1,c83258_g1,c56492_g3,c34375_g1,c57310_g1
GO:0008150	Biological Process	GO:0002376	immune system process	GO:0002682	regulation of immune system process	GO:0002694	regulation of leukocyte activation	1	c86676_g1
GO:0008150	Biological Process	GO:0002376	immune system process	GO:0002682	regulation of immune system process	GO:0002683	negative regulation of immune system process	25	c57156_g2,c88116_g1,c52688_g1,c52242_g1,c40811_g1,c49669_g1,c41909_g1,c46274_g1,c36524_g1,c113292_g1,c44478_g1,c120416_g1,c2949_g2,c66839_g1,c108848_g1,c38693_g1,c60087_g1,c57310_g1,c88102_g1,c83258_g1,c34375_g1,c106176_g1,c50708_g2,c72108_g1,c46700_g1
GO:0008150	Biological Process	GO:0002376	immune system process	GO:0002682	regulation of immune system process	GO:0050776	regulation of immune response	15	c55222_g1,c23989_g1,c44644_g1,c42399_g1,c117352_g1,c72066_g1,c3518_g1,c88102_g1,c25051_g1,c34534_g1,c107410_g1,c52174_g1,c113207_g1,c61778_g1,c62074_g1
GO:0008150	Biological Process	GO:0002376	immune system process	GO:0002682	regulation of immune system process	GO:0002684	positive regulation of immune system process	15	c62074_g1,c113207_g1,c52174_g1,c86676_g1,c34534_g1,c25051_g1,c107410_g1,c3518_g1,c88102_g1,c72066_g1,c117352_g1,c44644_g1,c55222_g1,c23989_g1,c42399_g1
GO:0008150	Biological Process	GO:0000003	reproduction	GO:0032504	multicellular organism reproduction	GO:0022412	cellular process involved in reproduction in multicellular organism	41	c52329_g1,c86210_g1,c81804_g1,c104322_g1,c60358_g1,c43531_g1,c118665_g1,c40275_g1,c8680_g1,c22889_g1,c112502_g1,c2814_g1,c36866_g2,c19153_g1,c87969_g1,c122537_g1,c76681_g1,c101821_g1,c79311_g1,c28023_g1,c103749_g1,c105014_g1,c65944_g1,c8120_g1,c30335_g1,c36866_g1,c119034_g1,c63810_g1,c103507_g1,c47331_g1,c74947_g1,c45683_g1,c89222_g1,c49111_g1,c49658_g2,c60369_g1,c46479_g1,c70564_g1,c20560_g1,c10…
GO:0008150	Biological Process	GO:0000003	reproduction	GO:0032504	multicellular organism reproduction	GO:0048609	multicellular organismal reproductive process	86	c119034_g1,c57984_g7,c78049_g1,c60316_g1,c19885_g1,c93378_g1,c47128_g1,c103507_g1,c57075_g3,c105014_g1,c8368_g1,c8120_g1,c27188_g1,c49061_g2,c45741_g1,c16512_g1,c46742_g1,c10037_g1,c20560_g1,c6241_g1,c44957_g1,c89222_g1,c18775_g1,c110281_g1,c21906_g2,c120024_g1,c107702_g1,c104322_g1,c59639_g1,c19153_g1,c52876_g1,c101821_g1,c50353_g1,c25949_g1,c51706_g1,c8680_g1,c40275_g1,c112502_g1,c56367_g1,c228…
GO:0008150	Biological Process	GO:0000003	reproduction	GO:0019953	sexual reproduction	GO:0007276	gamete generation	73	c112502_g1,c4533_g1,c22889_g1,c8680_g1,c40275_g1,c51706_g1,c101821_g1,c50353_g1,c19153_g1,c52876_g1,c104322_g1,c59639_g1,c107702_g1,c120024_g1,c21906_g2,c18775_g1,c44957_g1,c6241_g1,c89222_g1,c16512_g1,c20560_g1,c10037_g1,c45741_g1,c27188_g1,c8120_g1,c105014_g1,c8368_g1,c19885_g1,c57075_g3,c47128_g1,c103507_g1,c93378_g1,c119034_g1,c78049_g1,c57984_g7,c69873_g1,c54857_g1,c58531_g1,c46968_g3,c79311…
GO:0008150	Biological Process	GO:0000003	reproduction	GO:0019953	sexual reproduction	GO:0007618	mating	9	c57092_g1,c25217_g1,c107550_g1,c54354_g1,c55341_g1,c74297_g1,c110281_g1,c1353_g1,c57198_g1
GO:0008150	Biological Process	GO:0000003	reproduction	GO:0019953	sexual reproduction	GO:0009566	fertilization	13	c70564_g1,c36138_g1,c36866_g1,c36866_g2,c3078_g1,c49469_g1,c45683_g1,c74947_g1,c47331_g1,c19885_g1,c55554_g1,c69473_g1,c56433_g1
GO:0008150	Biological Process	GO:0000003	reproduction	GO:0019953	sexual reproduction	GO:0034293	sexual sporulation	6	c35499_g1,c53256_g1,c25792_g1,c21539_g2,c105160_g1,c53759_g4
GO:0008150	Biological Process	GO:0000003	reproduction	GO:0019953	sexual reproduction	GO:0000747	conjugation with cellular fusion	4	c81876_g1,c89541_g1,c7520_g1,c14390_g1
GO:0008150	Biological Process	GO:0000003	reproduction	GO:0051321	meiotic cell cycle	GO:0007126	meiotic nuclear division	38	c106052_g1,c57579_g1,c57047_g1,c77187_g1,c60416_g1,c14113_g1,c71583_g1,c52728_g1,c31467_g1,c51694_g1,c54934_g1,c54857_g1,c46968_g3,c42797_g1,c81610_g1,c83391_g1,c17413_g1,c51036_g1,c72291_g1,c20930_g1,c110119_g1,c104902_g1,c82099_g1,c72463_g1,c41717_g1,c16604_g1,c120680_g1,c56463_g1,c58640_g1,c3381_g1,c81238_g1,c120382_g1,c66904_g1,c56309_g1,c68384_g1,c113765_g1,c65383_g1,c119373_g1
GO:0008150	Biological Process	GO:0000003	reproduction	GO:0051321	meiotic cell cycle	GO:1903046	meiotic cell cycle process	44	c57047_g1,c52728_g1,c71583_g1,c60416_g1,c77187_g1,c14113_g1,c106052_g1,c57579_g1,c83391_g1,c81610_g1,c42797_g1,c51036_g1,c72291_g1,c17413_g1,c105160_g1,c21539_g2,c51694_g1,c54934_g1,c31467_g1,c35499_g1,c46968_g3,c54857_g1,c56463_g1,c120680_g1,c53759_g4,c3381_g1,c58640_g1,c25792_g1,c104902_g1,c110119_g1,c20930_g1,c41717_g1,c16604_g1,c72463_g1,c82099_g1,c65383_g1,c113765_g1,c119373_g1,c66904_g1,c12…
GO:0008150	Biological Process	GO:0000003	reproduction	GO:0032505	reproduction of a single-celled organism	GO:0022413	reproductive process in single-celled organism	9	c35499_g1,c89541_g1,c81876_g1,c53256_g1,c7520_g1,c25792_g1,c21539_g2,c105160_g1,c53759_g4
GO:0008150	Biological Process	GO:0008152	metabolic process	GO:0009892	negative regulation of metabolic process	GO:0051172	negative regulation of nitrogen compound metabolic process	119	c35705_g2,c74432_g1,c58861_g1,c56547_g2,c91260_g1,c117303_g1,c60472_g1,c55126_g2,c102997_g1,c44064_g1,c78522_g1,c48040_g1,c13741_g1,c71015_g1,c100473_g1,c98634_g1,c56992_g1,c98639_g1,c101616_g1,c71930_g1,c48023_g1,c89386_g1,c114992_g1,c51673_g1,c19251_g1,c31682_g1,c24481_g1,c73051_g1,c58713_g2,c15469_g1,c93361_g1,c118862_g1,c1211_g2,c18823_g1,c55401_g2,c49742_g1,c40784_g2,c120875_g1,c60118_g1,c70…
GO:0008150	Biological Process	GO:0008152	metabolic process	GO:0009892	negative regulation of metabolic process	GO:0009895	negative regulation of catabolic process	2	c92440_g1,c118709_g1
GO:0008150	Biological Process	GO:0008152	metabolic process	GO:0009892	negative regulation of metabolic process	GO:0045833	negative regulation of lipid metabolic process	1	c68089_g1
GO:0008150	Biological Process	GO:0008152	metabolic process	GO:0009892	negative regulation of metabolic process	GO:0010605	negative regulation of macromolecule metabolic process	137	c55547_g1,c34473_g1,c329_g1,c118709_g1,c89079_g1,c96377_g1,c18693_g2,c60519_g1,c69647_g1,c44031_g1,c111634_g1,c76613_g1,c86974_g1,c54816_g1,c86064_g1,c72768_g1,c92440_g1,c57977_g2,c40579_g1,c56429_g1,c71744_g1,c46068_g1,c48856_g1,c38185_g1,c102448_g1,c58327_g2,c8990_g1,c1211_g2,c18823_g1,c16787_g1,c97393_g1,c60118_g1,c7074_g2,c102435_g1,c14759_g1,c70585_g1,c57940_g1,c103282_g1,c53013_g1,c67391_g1…
GO:0008150	Biological Process	GO:0008152	metabolic process	GO:0009892	negative regulation of metabolic process	GO:0009890	negative regulation of biosynthetic process	110	c54816_g1,c86064_g1,c69746_g1,c69818_g1,c86974_g1,c67148_g1,c44031_g1,c69647_g1,c69545_g1,c103356_g1,c57533_g3,c60519_g1,c57998_g1,c65772_g1,c18693_g2,c96377_g1,c115407_g1,c89079_g1,c90938_g1,c10659_g1,c329_g1,c60634_g1,c91830_g1,c85121_g1,c34473_g1,c8943_g1,c116400_g1,c98162_g1,c109008_g1,c102448_g1,c38185_g1,c48856_g1,c46068_g1,c30086_g1,c71744_g1,c55965_g1,c39479_g2,c7870_g1,c56429_g1,c82886_g…
GO:0008150	Biological Process	GO:0008152	metabolic process	GO:0009892	negative regulation of metabolic process	GO:0031324	negative regulation of cellular metabolic process	137	c102997_g1,c44064_g1,c60472_g1,c48023_g1,c89386_g1,c114992_g1,c24635_g1,c56992_g1,c71930_g1,c98639_g1,c71015_g1,c59289_g1,c2907_g1,c48040_g1,c19251_g1,c51673_g1,c58713_g2,c15469_g1,c40784_g2,c55401_g2,c49742_g1,c109437_g1,c107021_g1,c40093_g1,c109190_g1,c120875_g1,c42893_g1,c71226_g1,c72813_g1,c56207_g1,c41799_g1,c9616_g1,c113579_g1,c53256_g1,c101172_g1,c49136_g1,c108575_g1,c40901_g1,c38736_g1,c5…
GO:0008150	Biological Process	GO:0008152	metabolic process	GO:0009056	catabolic process	GO:0044712	single-organism catabolic process	1529	c81600_g1,c100609_g1,c6092_g1,c57832_g1,c34391_g1,c61197_g1,c65586_g1,c86842_g1,c54874_g1,c50539_g1,c52269_g1,c48695_g2,c72310_g1,c42852_g1,c91626_g1,c96260_g1,c106450_g1,c119409_g1,c46111_g1,c44951_g2,c65495_g1,c67282_g1,c58449_g2,c49985_g2,c9214_g1,c59645_g1,c49457_g1,c25005_g1,c84249_g1,c106826_g1,c37029_g1,c78787_g1,c49235_g1,c73431_g1,c7126_g1,c46804_g1,c81644_g1,c81736_g1,c66234_g1,c40280_g…
GO:0008150	Biological Process	GO:0008152	metabolic process	GO:0009056	catabolic process	GO:1901575	organic substance catabolic process	2193	c2809_g1,c41664_g1,c5585_g1,c49489_g1,c98582_g1,c95137_g1,c55514_g1,c106210_g1,c98801_g1,c92488_g1,c46478_g1,c77724_g1,c35864_g1,c51735_g4,c70571_g1,c46477_g1,c107580_g1,c107013_g1,c22639_g1,c93073_g1,c58926_g2,c57268_g1,c111390_g1,c42475_g2,c43178_g1,c43168_g1,c71655_g1,c99047_g1,c7556_g1,c34207_g1,c32402_g1,c58701_g1,c104852_g1,c94771_g1,c47014_g1,c91402_g1,c87787_g1,c92865_g1,c47194_g1,c17603_…
GO:0008150	Biological Process	GO:0008152	metabolic process	GO:0009056	catabolic process	GO:0009896	positive regulation of catabolic process	118	c52191_g1,c101346_g1,c102436_g1,c55154_g1,c23363_g1,c36997_g2,c35002_g1,c44727_g1,c83739_g1,c63165_g1,c62079_g1,c35909_g1,c68261_g1,c57379_g2,c55254_g1,c105681_g1,c52800_g1,c20801_g2,c52452_g1,c116191_g1,c46647_g1,c71348_g1,c84389_g1,c55043_g1,c100469_g1,c84714_g1,c97240_g1,c57064_g1,c58844_g3,c5822_g1,c119601_g1,c13741_g1,c54447_g1,c89769_g1,c109812_g1,c67391_g1,c49545_g1,c17622_g2,c92462_g1,c62…
GO:0008150	Biological Process	GO:0008152	metabolic process	GO:0009056	catabolic process	GO:0044248	cellular catabolic process	1896	c43168_g1,c122923_g1,c34849_g1,c43178_g1,c42475_g2,c53719_g4,c55909_g1,c51320_g1,c73454_g1,c62782_g1,c9019_g1,c58387_g1,c57268_g1,c15641_g2,c48713_g1,c52715_g1,c104852_g1,c20585_g1,c6543_g1,c43242_g1,c89180_g1,c58701_g1,c49676_g1,c71655_g1,c61720_g1,c7556_g1,c98801_g1,c106210_g1,c46478_g1,c77724_g1,c95137_g1,c55514_g1,c68743_g1,c53719_g3,c98582_g1,c49489_g1,c29044_g1,c5585_g1,c2809_g1,c47302_g1,c…
GO:0008150	Biological Process	GO:0008152	metabolic process	GO:0009056	catabolic process	GO:0009895	negative regulation of catabolic process	2	c92440_g1,c118709_g1
GO:0008150	Biological Process	GO:0008152	metabolic process	GO:0009056	catabolic process	GO:0009894	regulation of catabolic process	287	c51450_g1,c110529_g1,c60204_g1,c63222_g1,c100819_g1,c51839_g1,c73112_g1,c105877_g1,c89254_g1,c53585_g1,c115702_g1,c58823_g2,c52134_g1,c114840_g1,c5822_g2,c49433_g1,c76372_g1,c56606_g1,c58547_g1,c93269_g1,c56668_g1,c43336_g1,c99473_g1,c52138_g1,c116650_g1,c58434_g1,c51150_g1,c14466_g1,c24379_g1,c69374_g1,c121323_g1,c56793_g1,c71098_g1,c100983_g1,c57445_g6,c71744_g1,c49351_g1,c103750_g1,c82928_g1,c…
GO:0008150	Biological Process	GO:0008152	metabolic process	GO:0044033	multi-organism metabolic process	GO:0019080	viral gene expression	58	c119769_g1,c107663_g1,c57394_g1,c103652_g1,c108672_g1,c50294_g1,c19252_g1,c83128_g1,c48593_g1,c58007_g1,c72955_g1,c33863_g1,c64675_g1,c54322_g1,c14377_g1,c37022_g1,c23182_g1,c47934_g2,c56823_g1,c31710_g1,c54504_g1,c39184_g1,c80283_g1,c43667_g1,c59576_g1,c58118_g1,c94330_g1,c56060_g1,c27768_g1,c78599_g1,c11513_g1,c104203_g1,c85171_g1,c66881_g1,c27847_g1,c119034_g1,c66020_g1,c38630_g2,c51806_g1,c11…
GO:0008150	Biological Process	GO:0008152	metabolic process	GO:0044237	cellular metabolic process	GO:0006082	organic acid metabolic process	3119	c60018_g1,c100822_g1,c98324_g1,c10662_g1,c97256_g1,c73638_g1,c16031_g1,c64851_g1,c108682_g1,c44280_g1,c1277_g1,c56475_g4,c19497_g1,c45073_g1,c77063_g1,c27203_g1,c45831_g1,c48933_g1,c60151_g1,c106504_g1,c82975_g1,c34664_g1,c60138_g1,c52128_g1,c41544_g1,c36873_g1,c30214_g1,c66149_g1,c52840_g2,c118167_g1,c25302_g1,c102276_g1,c89977_g1,c70966_g1,c51833_g2,c397_g1,c55325_g1,c55222_g1,c52028_g1,c29623_…
GO:0008150	Biological Process	GO:0008152	metabolic process	GO:0044237	cellular metabolic process	GO:0035383	thioester metabolic process	65	c84631_g1,c80282_g1,c33838_g1,c51735_g4,c110651_g1,c59418_g1,c55514_g1,c9020_g2,c105695_g1,c56847_g1,c58745_g2,c96958_g1,c50561_g1,c38950_g1,c95557_g1,c2809_g1,c35749_g1,c52428_g1,c121650_g1,c62050_g1,c49276_g1,c51837_g1,c33838_g2,c113401_g1,c56408_g1,c81984_g1,c73827_g1,c2961_g1,c91366_g1,c51524_g1,c121060_g1,c26266_g1,c56597_g1,c90129_g1,c120315_g1,c114078_g1,c60557_g1,c32157_g1,c90128_g1,c9238…
GO:0008150	Biological Process	GO:0008152	metabolic process	GO:0044237	cellular metabolic process	GO:0006725	cellular aromatic compound metabolic process	9972	c48344_g2,c95318_g1,c82469_g1,c52425_g1,c47063_g1,c80665_g1,c66458_g1,c89321_g1,c52126_g1,c71668_g1,c69599_g1,c56674_g1,c53620_g1,c14812_g1,c45182_g1,c34422_g1,c69306_g1,c33664_g1,c30876_g1,c26394_g1,c113238_g1,c76166_g1,c29402_g1,c80855_g1,c49498_g1,c31660_g1,c59265_g1,c53209_g1,c112582_g1,c34812_g1,c47270_g1,c53630_g1,c57766_g1,c17033_g1,c79753_g1,c16616_g1,c58779_g1,c105599_g1,c35423_g1,c90529…
_g1,c54493_g2,c29918_g1,c73736_g1,c38876_g1,c93025_g1,c66998_g1,c44839_g1,c22373_g1,c102333_g1,c46068_g1,c58484_g3,c40970_g1,c49355_g1,c41553_g2,c68081_g1,c69222_g1,c85099_g1,c109997_g1,c3294_g1,c19475_g1,c15323_g1,c58078_g1,c60350_g1,c48041_g1,c50663_g1,c81866_g1,c13155_g1,c57499_g2,c98108_g1,c90392_g1,c80975_g1,c118764_g1,c54863_g1,c82181_g1,c81813_g1,c72566_g1,c30535_g1,c102690_g1,c85377_g1,c5…
8_g1,c114563_g1,c47601_g1,c94601_g1,c99293_g1,c39184_g1,c25919_g1,c84155_g1,c93089_g1,c22321_g1,c43408_g1,c57145_g1,c91869_g1,c204_g1,c10906_g1,c17704_g1,c22870_g1,c116653_g1,c26441_g1,c108891_g1,c52487_g2,c93862_g1,c59826_g1,c82290_g1,c52789_g1,c98072_g1,c57818_g1,c103439_g1,c50157_g1,c99477_g1,c57425_g1,c31951_g1,c110170_g1,c17087_g1,c81774_g1,c50480_g1,c45064_g2,c50147_g1,c96824_g1,c54858_g1,c…
3_g1,c1553_g2,c70722_g1,c57960_g3,c61345_g1,c115714_g1,c30749_g1,c92382_g1,c92590_g1,c50864_g1,c59180_g1,c70015_g1,c68947_g1,c1350_g1,c50831_g1,c74061_g1,c81550_g1,c80763_g1,c75691_g1,c27543_g1,c116225_g1,c95118_g1,c62036_g1,c35597_g1,c61119_g1,c54551_g1,c58314_g1,c56396_g1,c48833_g1,c107206_g1,c77620_g1,c112837_g1,c113942_g1,c58335_g2,c122472_g1,c116947_g1,c115072_g1,c72072_g1,c113732_g1,c77150_…
GO:0008150	Biological Process	GO:0008152	metabolic process	GO:0044237	cellular metabolic process	GO:0051186	cofactor metabolic process	1371	c102803_g1,c55297_g1,c48566_g1,c120196_g1,c65969_g1,c55562_g1,c32157_g1,c95799_g1,c78740_g1,c92946_g1,c112865_g1,c48955_g1,c72320_g1,c57263_g1,c95531_g1,c88996_g1,c53253_g1,c66605_g1,c77995_g1,c53651_g2,c105130_g1,c57667_g1,c50917_g1,c70191_g1,c30785_g2,c38190_g1,c107349_g1,c120751_g1,c38707_g1,c60418_g1,c50802_g1,c6803_g1,c55677_g1,c61787_g1,c48344_g1,c53746_g1,c10663_g1,c12706_g1,c117505_g1,c58…
GO:0008150	Biological Process	GO:0008152	metabolic process	GO:0044237	cellular metabolic process	GO:0044107	cellular alcohol metabolic process	5	c71207_g1,c99073_g1,c87444_g1,c25460_g1,c32742_g1
GO:0008150	Biological Process	GO:0008152	metabolic process	GO:0044237	cellular metabolic process	GO:0009404	toxin metabolic process	54	c52536_g2,c14308_g1,c29543_g1,c113189_g1,c51439_g1,c85915_g1,c76265_g1,c118124_g1,c44872_g2,c99628_g1,c105512_g1,c57366_g1,c45898_g1,c19403_g2,c45595_g1,c57500_g4,c120749_g1,c58525_g1,c95031_g1,c53810_g1,c48379_g1,c24219_g1,c47692_g1,c56253_g3,c31733_g1,c91534_g1,c26750_g1,c115835_g1,c18896_g1,c70042_g1,c49416_g1,c34827_g2,c17413_g1,c13285_g1,c49958_g1,c52236_g1,c38576_g1,c101392_g1,c57842_g1,c42…
GO:0008150	Biological Process	GO:0008152	metabolic process	GO:0044237	cellular metabolic process	GO:0046483	heterocycle metabolic process	10039	c47506_g1,c42160_g1,c95686_g1,c84861_g1,c94822_g1,c75375_g1,c53607_g2,c22967_g1,c46814_g1,c48608_g3,c37161_g1,c111144_g1,c100324_g1,c56125_g1,c89483_g1,c48280_g1,c40645_g1,c85818_g1,c92064_g1,c58405_g1,c41601_g1,c102641_g1,c40571_g2,c46218_g1,c49208_g1,c102447_g1,c113813_g1,c55100_g1,c55687_g1,c24798_g1,c20795_g1,c48464_g1,c6712_g1,c75672_g1,c98384_g1,c56733_g1,c56385_g1,c55207_g1,c20628_g1,c5675…
86_g1,c53129_g1,c3164_g1,c61473_g1,c76987_g1,c81303_g1,c92838_g1,c14034_g1,c72783_g1,c35429_g1,c41717_g1,c50613_g1,c121443_g1,c4351_g1,c52440_g1,c27354_g1,c58376_g1,c46568_g1,c2830_g1,c82957_g1,c58273_g1,c58280_g6,c120860_g1,c71646_g1,c13074_g1,c2816_g1,c47583_g1,c47394_g1,c109817_g1,c57681_g2,c45966_g1,c40579_g1,c27538_g1,c37990_g1,c40345_g1,c58325_g1,c15277_g1,c55781_g2,c37847_g1,c39005_g1,c506…
,c97257_g1,c49716_g1,c37301_g1,c104608_g1,c442_g1,c86739_g1,c55479_g3,c17220_g1,c48903_g3,c116767_g1,c40342_g1,c26169_g1,c71225_g1,c58567_g3,c119510_g1,c49465_g1,c465_g1,c30741_g1,c55262_g1,c52838_g1,c45577_g1,c117499_g1,c84941_g1,c69311_g1,c56457_g2,c55885_g3,c43159_g1,c75538_g1,c117005_g1,c85160_g1,c96572_g1,c54997_g2,c89031_g1,c116300_g1,c58024_g1,c90938_g1,c70213_g1,c108960_g1,c92320_g1,c3185…
c115157_g1,c56328_g1,c62434_g1,c83787_g1,c123692_g1,c117656_g1,c109451_g1,c78751_g1,c98693_g1,c31617_g1,c118871_g1,c66610_g1,c48431_g2,c119099_g1,c57649_g1,c14390_g1,c110529_g1,c52488_g1,c38906_g1,c25883_g1,c21608_g1,c110336_g1,c46627_g2,c58948_g4,c21633_g1,c36419_g1,c6178_g1,c13811_g1,c46063_g1,c102547_g1,c40915_g1,c94626_g1,c57218_g1,c61091_g1,c41048_g1,c51665_g1,c44530_g1,c54008_g1,c70684_g1,c…
GO:0008150	Biological Process	GO:0008152	metabolic process	GO:0044237	cellular metabolic process	GO:0006730	one-carbon metabolic process	6	c56334_g1,c37467_g2,c69492_g1,c49324_g1,c120360_g1,c98403_g1
GO:0008150	Biological Process	GO:0008152	metabolic process	GO:0044237	cellular metabolic process	GO:0006805	xenobiotic metabolic process	101	c48290_g1,c46530_g1,c47470_g1,c58449_g2,c97667_g1,c76432_g1,c61119_g1,c113426_g1,c71562_g1,c72028_g1,c55772_g1,c8976_g1,c84005_g1,c83261_g1,c21931_g1,c29384_g1,c47892_g1,c60914_g1,c95686_g1,c13121_g1,c19714_g1,c55755_g1,c61689_g1,c55567_g2,c102090_g1,c104373_g1,c121070_g1,c13512_g1,c43150_g1,c114768_g1,c73691_g1,c22825_g1,c65747_g1,c62444_g1,c47607_g1,c92522_g1,c26198_g1,c49538_g1,c50691_g1,c5906…
GO:0008150	Biological Process	GO:0008152	metabolic process	GO:0044237	cellular metabolic process	GO:0097354	prenylation	18	c106189_g1,c96002_g1,c95387_g1,c23624_g1,c106778_g1,c45464_g2,c17033_g1,c54812_g1,c31295_g1,c104896_g1,c102773_g1,c57068_g2,c53246_g1,c53554_g1,c4051_g1,c57499_g1,c44606_g1,c45135_g1
GO:0008150	Biological Process	GO:0008152	metabolic process	GO:0044237	cellular metabolic process	GO:0034754	cellular hormone metabolic process	163	c61602_g1,c43159_g1,c48991_g1,c52567_g1,c13684_g1,c31864_g1,c23379_g1,c54590_g2,c88241_g1,c118624_g1,c49334_g1,c53114_g2,c28044_g1,c108766_g1,c7180_g1,c48726_g1,c57144_g1,c48985_g1,c54949_g2,c77037_g1,c54949_g1,c45443_g1,c69576_g1,c59283_g1,c118529_g1,c53359_g1,c71142_g1,c49224_g1,c12883_g1,c106008_g1,c100137_g1,c122061_g1,c58118_g1,c26362_g1,c52391_g1,c39224_g1,c23846_g1,c80818_g1,c22153_g1,c113…
GO:0008150	Biological Process	GO:0008152	metabolic process	GO:0044237	cellular metabolic process	GO:0009850	auxin metabolic process	1	c53797_g1
GO:0008150	Biological Process	GO:0008152	metabolic process	GO:0044237	cellular metabolic process	GO:0046950	cellular ketone body metabolic process	3	c96393_g1,c52128_g1,c77724_g1
GO:0008150	Biological Process	GO:0008152	metabolic process	GO:0044237	cellular metabolic process	GO:0044262	cellular carbohydrate metabolic process	991	c25048_g1,c5989_g1,c31819_g1,c53056_g1,c102167_g1,c64620_g1,c84671_g1,c111617_g1,c24530_g1,c54055_g1,c121106_g1,c25792_g1,c56989_g1,c120519_g1,c101425_g1,c83819_g1,c115861_g1,c52648_g4,c18672_g2,c122580_g1,c56102_g1,c43759_g1,c55767_g2,c100957_g1,c26996_g1,c43681_g3,c53390_g1,c54781_g1,c57033_g1,c100045_g1,c53025_g1,c83772_g1,c50296_g2,c5673_g1,c92624_g1,c53003_g1,c57431_g1,c110720_g1,c47133_g2,c…
GO:0008150	Biological Process	GO:0008152	metabolic process	GO:0044237	cellular metabolic process	GO:0044255	cellular lipid metabolic process	1485	c51455_g1,c61207_g1,c43985_g1,c78031_g1,c56433_g1,c92590_g1,c123588_g1,c26064_g1,c83647_g1,c117019_g1,c57185_g2,c82562_g1,c44486_g1,c40260_g1,c122034_g1,c97759_g1,c56299_g1,c6899_g1,c79964_g1,c93928_g1,c55120_g1,c45542_g1,c58180_g4,c114912_g1,c98378_g1,c54489_g1,c45577_g1,c84524_g1,c57256_g1,c66534_g1,c34859_g1,c65134_g1,c71916_g1,c3575_g1,c62050_g1,c9903_g1,c64711_g1,c62886_g1,c40624_g1,c55557_g…
GO:0008150	Biological Process	GO:0008152	metabolic process	GO:0044237	cellular metabolic process	GO:0010191	mucilage metabolic process	2	c50830_g1,c46648_g1
GO:0008150	Biological Process	GO:0008152	metabolic process	GO:0044237	cellular metabolic process	GO:0017144	drug metabolic process	106	c47269_g1,c52391_g1,c53715_g1,c105680_g1,c49872_g1,c89170_g1,c26362_g1,c37172_g1,c116150_g1,c94457_g1,c92175_g1,c65521_g1,c30214_g1,c68081_g1,c37530_g1,c108283_g1,c55109_g1,c50301_g1,c45443_g1,c50073_g1,c45668_g1,c114174_g1,c117610_g1,c109436_g1,c7180_g1,c67738_g1,c49334_g1,c28044_g1,c51061_g1,c3078_g1,c57237_g1,c23379_g1,c31864_g1,c56741_g1,c110389_g1,c56587_g1,c6321_g1,c46648_g1,c96947_g1,c4622…
GO:0008150	Biological Process	GO:0008152	metabolic process	GO:0044237	cellular metabolic process	GO:0006081	cellular aldehyde metabolic process	167	c52567_g1,c49652_g1,c7286_g1,c46081_g1,c53380_g1,c28505_g1,c114317_g1,c51735_g4,c9683_g1,c14884_g1,c42676_g1,c53114_g2,c113197_g1,c83755_g1,c39936_g1,c98378_g1,c21117_g1,c47361_g1,c82335_g1,c17041_g1,c28495_g1,c58202_g4,c43615_g1,c59283_g1,c43172_g1,c9903_g1,c35586_g2,c91117_g1,c122048_g1,c99147_g1,c18457_g1,c121309_g1,c37172_g1,c121918_g1,c49872_g1,c97775_g1,c94457_g1,c50204_g1,c107735_g1,c86093…
GO:0008150	Biological Process	GO:0008152	metabolic process	GO:0044237	cellular metabolic process	GO:0044260	cellular macromolecule metabolic process	11858	c102211_g1,c93785_g1,c57975_g2,c108097_g1,c61521_g1,c116149_g1,c52934_g1,c56333_g1,c31585_g1,c48306_g1,c48134_g1,c51309_g2,c91197_g1,c27264_g1,c57820_g1,c112789_g1,c102656_g1,c49794_g1,c12917_g1,c58536_g1,c82901_g1,c60118_g1,c47990_g1,c113738_g1,c104701_g1,c123115_g1,c38267_g1,c106327_g1,c56876_g1,c48391_g1,c53124_g2,c68438_g1,c48066_g1,c43192_g1,c21041_g2,c121977_g1,c17991_g1,c49718_g1,c80943_g1…
385_g1,c58978_g1,c36012_g1,c84525_g1,c40040_g2,c116053_g1,c68066_g1,c64222_g1,c107757_g1,c50895_g1,c54673_g1,c64976_g1,c46217_g1,c54959_g1,c100489_g1,c42657_g1,c85264_g1,c50078_g1,c108755_g1,c12124_g1,c75940_g1,c2970_g1,c53400_g2,c56830_g1,c86882_g1,c107663_g1,c122528_g1,c56992_g1,c79891_g1,c45514_g1,c114894_g1,c54366_g1,c77273_g1,c81830_g1,c69352_g1,c39694_g1,c85102_g1,c108143_g1,c122819_g1,c568…
1,c55010_g1,c88100_g1,c56986_g1,c38029_g1,c57073_g1,c53276_g1,c106335_g1,c47531_g1,c71977_g1,c98629_g1,c32676_g2,c58977_g1,c71194_g1,c3850_g1,c43304_g1,c40185_g1,c33377_g1,c3792_g1,c49216_g1,c10727_g1,c29982_g1,c121616_g1,c52832_g1,c61081_g1,c51350_g1,c42399_g1,c113036_g1,c29591_g1,c3512_g1,c78330_g1,c45289_g1,c52405_g2,c49893_g1,c117615_g1,c75835_g1,c60917_g1,c46197_g1,c54001_g1,c50164_g2,c61326…
g1,c43961_g1,c60519_g1,c29695_g1,c123824_g1,c121717_g1,c114837_g1,c115997_g1,c5673_g1,c113921_g1,c71408_g1,c35571_g1,c122851_g1,c33506_g1,c38587_g1,c102448_g1,c35705_g1,c107272_g1,c68446_g1,c59732_g1,c112295_g1,c106138_g1,c56082_g2,c75826_g1,c20599_g1,c53679_g1,c83479_g1,c76798_g1,c118261_g1,c54306_g4,c26967_g1,c50529_g1,c75608_g1,c109304_g1,c97845_g1,c27230_g1,c43566_g1,c37227_g1,c121555_g1,c585…
GO:0008150	Biological Process	GO:0008152	metabolic process	GO:0044237	cellular metabolic process	GO:0043446	cellular alkane metabolic process	197	c68016_g1,c100270_g1,c84711_g1,c117355_g1,c106269_g1,c40872_g1,c54197_g1,c97125_g1,c91055_g1,c20953_g1,c28470_g1,c83528_g1,c109577_g1,c83596_g1,c49217_g1,c42079_g2,c14413_g1,c85799_g1,c64799_g1,c31002_g1,c1488_g1,c22142_g1,c105722_g1,c67188_g1,c58900_g2,c83121_g1,c84438_g1,c79753_g1,c23041_g1,c106981_g1,c47496_g1,c41547_g1,c48667_g1,c61612_g1,c72773_g1,c115366_g1,c121967_g1,c55677_g1,c30484_g1,c3…
GO:0008150	Biological Process	GO:0008152	metabolic process	GO:0044237	cellular metabolic process	GO:0015979	photosynthesis	74	c13948_g2,c55807_g1,c80815_g1,c9034_g1,c44474_g1,c14613_g1,c55858_g1,c92919_g1,c48358_g2,c37935_g1,c25590_g1,c47510_g1,c108648_g1,c74084_g1,c45656_g1,c77391_g1,c53098_g1,c46653_g1,c46914_g1,c42073_g1,c46255_g1,c95728_g1,c96682_g1,c101571_g1,c49458_g1,c92563_g1,c13948_g1,c5816_g1,c18890_g1,c57833_g1,c52507_g1,c56947_g2,c65510_g1,c19960_g2,c89827_g1,c30496_g1,c97142_g1,c113917_g1,c28973_g2,c71266_g…
GO:0008150	Biological Process	GO:0008152	metabolic process	GO:0044237	cellular metabolic process	GO:0031323	regulation of cellular metabolic process	3456	c8284_g1,c61968_g1,c68003_g1,c95615_g1,c43992_g1,c57923_g1,c42090_g1,c20965_g1,c54865_g1,c74637_g1,c61382_g1,c75075_g1,c102703_g1,c51453_g1,c6040_g2,c53899_g1,c72979_g1,c58804_g1,c58033_g3,c118077_g1,c43691_g1,c121334_g1,c52434_g2,c59370_g1,c80621_g1,c102632_g1,c103100_g1,c102352_g1,c87454_g1,c45943_g1,c58066_g1,c48572_g1,c17760_g1,c1565_g1,c69279_g1,c42891_g1,c43470_g1,c60771_g1,c45171_g1,c63311…
56337_g1,c53855_g1,c55550_g1,c82047_g1,c54163_g1,c29094_g1,c53810_g1,c58929_g1,c95333_g1,c15883_g1,c116294_g1,c13442_g1,c45064_g1,c49663_g1,c7708_g2,c77208_g1,c57580_g2,c36443_g1,c32013_g1,c51809_g1,c24219_g1,c14137_g2,c120301_g1,c60634_g1,c113159_g1,c90157_g1,c117445_g1,c20490_g1,c45317_g1,c29854_g1,c83916_g1,c12125_g1,c59356_g1,c19650_g1,c29914_g2,c97505_g1,c114240_g1,c38337_g1,c60353_g1,c57610…
GO:0008150	Biological Process	GO:0008152	metabolic process	GO:0044237	cellular metabolic process	GO:0044248	cellular catabolic process	1896	c43168_g1,c122923_g1,c34849_g1,c43178_g1,c42475_g2,c53719_g4,c55909_g1,c51320_g1,c73454_g1,c62782_g1,c9019_g1,c58387_g1,c57268_g1,c15641_g2,c48713_g1,c52715_g1,c104852_g1,c20585_g1,c6543_g1,c43242_g1,c89180_g1,c58701_g1,c49676_g1,c71655_g1,c61720_g1,c7556_g1,c98801_g1,c106210_g1,c46478_g1,c77724_g1,c95137_g1,c55514_g1,c68743_g1,c53719_g3,c98582_g1,c49489_g1,c29044_g1,c5585_g1,c2809_g1,c47302_g1,c…
GO:0008150	Biological Process	GO:0008152	metabolic process	GO:0044237	cellular metabolic process	GO:0042180	cellular ketone metabolic process	164	c66651_g1,c119449_g1,c88996_g1,c3518_g1,c72320_g1,c20569_g1,c78740_g1,c92195_g1,c95032_g1,c99578_g1,c44971_g1,c51072_g1,c5847_g1,c116989_g1,c55562_g1,c72277_g1,c78166_g1,c13123_g1,c114070_g1,c20260_g1,c23384_g1,c41895_g2,c89275_g1,c12706_g1,c55368_g1,c88364_g1,c114654_g1,c121824_g1,c31035_g1,c44841_g1,c32161_g1,c27448_g1,c30785_g2,c72466_g1,c53797_g1,c16768_g1,c70156_g1,c71399_g1,c120084_g1,c5460…
GO:0008150	Biological Process	GO:0008152	metabolic process	GO:0044237	cellular metabolic process	GO:0034641	cellular nitrogen compound metabolic process	10200	c25919_g1,c93089_g1,c43408_g1,c57145_g1,c22321_g1,c91869_g1,c204_g1,c10906_g1,c17704_g1,c22870_g1,c52487_g2,c108891_g1,c26441_g1,c55674_g1,c25444_g1,c49428_g1,c119038_g1,c50696_g1,c93148_g1,c114563_g1,c92458_g1,c47601_g1,c94601_g1,c99293_g1,c39184_g1,c57425_g1,c99477_g1,c31951_g1,c110170_g1,c17087_g1,c81774_g1,c50480_g1,c45064_g2,c50147_g1,c96824_g1,c102636_g1,c93000_g1,c54714_g1,c102655_g1,c8565…
c109451_g1,c117656_g1,c115157_g1,c56328_g1,c62434_g1,c73082_g1,c38325_g1,c46998_g2,c72593_g1,c76114_g1,c105238_g1,c109755_g1,c99711_g1,c56372_g1,c57649_g3,c55108_g1,c56931_g3,c38721_g1,c63620_g1,c54187_g1,c52898_g2,c21633_g1,c36419_g1,c110336_g1,c46627_g2,c58948_g4,c38906_g1,c25883_g1,c21608_g1,c119099_g1,c57649_g1,c14390_g1,c52488_g1,c110529_g1,c66610_g1,c118871_g1,c48431_g2,c31617_g1,c78751_g1,…
c5138_g1,c38663_g1,c7469_g1,c56281_g5,c43953_g1,c67938_g1,c51279_g1,c95162_g1,c70426_g1,c64998_g1,c93251_g1,c98992_g1,c36874_g1,c13865_g1,c94455_g1,c40468_g2,c58936_g1,c79330_g1,c70410_g1,c115366_g1,c65366_g1,c56964_g2,c57355_g2,c54298_g1,c95458_g1,c55789_g1,c55885_g2,c95087_g1,c38090_g1,c93317_g1,c57183_g1,c114183_g1,c81196_g1,c6837_g1,c80220_g1,c121162_g1,c47354_g1,c51632_g1,c75307_g1,c73478_g1…
14451_g1,c94954_g1,c58103_g1,c15939_g1,c58088_g2,c71594_g1,c69568_g1,c56297_g1,c27277_g1,c58522_g1,c17622_g2,c22921_g1,c58390_g1,c56631_g1,c62380_g1,c80649_g1,c66786_g1,c34351_g1,c118760_g1,c63235_g1,c97632_g1,c62400_g1,c6769_g1,c33774_g1,c47580_g1,c46097_g1,c9144_g1,c57173_g1,c6644_g1,c105199_g1,c52609_g1,c108264_g1,c55199_g1,c59736_g1,c58639_g1,c74534_g1,c12434_g1,c31819_g1,c57279_g1,c92073_g1,…
GO:0008150	Biological Process	GO:0008152	metabolic process	GO:0044237	cellular metabolic process	GO:0018942	organometal metabolic process	6	c57049_g1,c101444_g1,c116984_g1,c113570_g1,c80274_g1,c58551_g1
GO:0008150	Biological Process	GO:0008152	metabolic process	GO:0044237	cellular metabolic process	GO:0006091	generation of precursor metabolites and energy	1172	c64672_g1,c34489_g1,c26996_g1,c35747_g1,c93320_g1,c74944_g1,c58280_g6,c55883_g2,c28342_g1,c87181_g1,c103036_g1,c51278_g1,c49934_g3,c35499_g1,c87993_g1,c48090_g1,c77892_g1,c40345_g1,c37935_g1,c54256_g1,c100543_g1,c61044_g1,c94120_g1,c58357_g1,c114520_g1,c30242_g1,c61302_g1,c90359_g1,c89964_g1,c52614_g1,c82412_g1,c20630_g1,c53493_g2,c54710_g1,c25792_g1,c71547_g1,c44185_g1,c25539_g2,c69214_g1,c10157…
GO:0008150	Biological Process	GO:0008152	metabolic process	GO:0044237	cellular metabolic process	GO:0006413	translational initiation	206	c72679_g1,c19614_g1,c78748_g1,c104256_g1,c27003_g2,c112445_g1,c104242_g1,c11127_g1,c14984_g1,c44545_g1,c3962_g1,c16006_g1,c31064_g1,c111556_g1,c113123_g1,c47280_g1,c43235_g1,c75517_g1,c78494_g1,c118709_g1,c54828_g1,c49822_g1,c63786_g1,c101783_g1,c28766_g1,c117814_g1,c54390_g1,c59446_g1,c3152_g2,c105809_g1,c53450_g1,c91324_g1,c34351_g1,c44835_g1,c44220_g1,c29496_g1,c37601_g1,c95329_g1,c59785_g1,c1…
GO:0008150	Biological Process	GO:0008152	metabolic process	GO:0044237	cellular metabolic process	GO:0043449	cellular alkene metabolic process	1	c61778_g1
GO:0008150	Biological Process	GO:0008152	metabolic process	GO:0044237	cellular metabolic process	GO:0044249	cellular biosynthetic process	9740	c120048_g1,c7519_g1,c56147_g1,c36193_g2,c50304_g1,c78795_g1,c93751_g1,c118939_g1,c41702_g1,c88124_g1,c118370_g1,c54898_g2,c58582_g2,c1600_g1,c46298_g1,c114801_g1,c76785_g1,c94419_g1,c45827_g1,c17870_g1,c114775_g1,c71882_g1,c54023_g1,c69474_g1,c2869_g1,c64969_g1,c63445_g1,c92706_g1,c109703_g1,c3518_g1,c98710_g1,c57888_g1,c46497_g1,c3719_g1,c54382_g1,c56170_g1,c106378_g1,c32463_g1,c55185_g1,c81177_…
842_g1,c57393_g1,c46157_g1,c31820_g1,c69653_g1,c9616_g1,c39998_g1,c78166_g1,c60793_g1,c39479_g2,c91996_g1,c25321_g2,c107959_g1,c56627_g2,c57566_g1,c58762_g2,c118500_g1,c25005_g2,c46247_g1,c32474_g1,c83296_g1,c54969_g2,c74324_g1,c79152_g1,c46136_g1,c58333_g1,c35835_g1,c44155_g1,c85341_g1,c33263_g1,c45618_g1,c9057_g1,c31439_g1,c12781_g1,c31864_g1,c59797_g1,c103276_g1,c57535_g2,c81222_g1,c57805_g1,c…
c63879_g1,c58543_g1,c24916_g1,c56479_g1,c44370_g1,c36997_g2,c47210_g1,c47897_g1,c104979_g1,c62920_g1,c115012_g1,c23336_g1,c114911_g1,c6766_g1,c42861_g1,c53779_g1,c58893_g1,c49185_g1,c122689_g1,c48915_g1,c61568_g1,c88856_g1,c112973_g1,c71011_g1,c59114_g1,c42999_g1,c46090_g1,c13841_g1,c29134_g1,c95933_g1,c54324_g1,c53845_g1,c58012_g2,c113384_g1,c102759_g1,c96387_g1,c52627_g2,c23504_g1,c53273_g1,c11…
83_g1,c102768_g1,c51811_g1,c114309_g1,c54535_g1,c48969_g1,c58810_g2,c84631_g1,c39956_g2,c58889_g1
GO:0008150	Biological Process	GO:0008152	metabolic process	GO:0044237	cellular metabolic process	GO:0031324	negative regulation of cellular metabolic process	137	c102997_g1,c44064_g1,c60472_g1,c48023_g1,c89386_g1,c114992_g1,c24635_g1,c56992_g1,c71930_g1,c98639_g1,c71015_g1,c59289_g1,c2907_g1,c48040_g1,c19251_g1,c51673_g1,c58713_g2,c15469_g1,c40784_g2,c55401_g2,c49742_g1,c109437_g1,c107021_g1,c40093_g1,c109190_g1,c120875_g1,c42893_g1,c71226_g1,c72813_g1,c56207_g1,c41799_g1,c9616_g1,c113579_g1,c53256_g1,c101172_g1,c49136_g1,c108575_g1,c40901_g1,c38736_g1,c5…
GO:0008150	Biological Process	GO:0008152	metabolic process	GO:0044237	cellular metabolic process	GO:0031325	positive regulation of cellular metabolic process	272	c111194_g1,c120775_g1,c36997_g2,c102436_g1,c35002_g1,c42999_g1,c107303_g1,c55067_g1,c97240_g1,c57064_g1,c105681_g1,c43843_g1,c52452_g1,c71113_g1,c77060_g1,c64969_g1,c62295_g1,c78722_g1,c80335_g1,c34942_g1,c54447_g1,c89769_g1,c47257_g1,c45501_g1,c113291_g1,c65328_g1,c57149_g1,c96239_g1,c72189_g1,c44926_g1,c120858_g1,c1565_g1,c86199_g1,c18121_g1,c85450_g1,c115216_g1,c44585_g1,c75660_g1,c45857_g1,c4…
GO:0008150	Biological Process	GO:0008152	metabolic process	GO:0044237	cellular metabolic process	GO:0006790	sulfur compound metabolic process	523	c43446_g1,c63285_g1,c58459_g2,c50455_g1,c108770_g1,c55952_g2,c25489_g1,c53618_g1,c12944_g1,c52583_g1,c75691_g1,c116987_g1,c19228_g1,c65807_g1,c51009_g1,c50098_g1,c123721_g1,c67466_g1,c58335_g2,c48100_g1,c67180_g1,c55980_g2,c92386_g1,c117790_g1,c56689_g2,c90128_g1,c56469_g2,c46568_g1,c56365_g1,c68348_g1,c91366_g1,c2961_g1,c57209_g1,c89874_g1,c76176_g1,c48216_g1,c6769_g1,c17285_g1,c102448_g1,c55297…
GO:0008150	Biological Process	GO:0008152	metabolic process	GO:0044237	cellular metabolic process	GO:0072593	reactive oxygen species metabolic process	96	c12428_g1,c117355_g1,c106269_g1,c25308_g1,c91055_g1,c70530_g1,c68016_g1,c118630_g1,c94782_g1,c106627_g1,c32943_g1,c1488_g1,c84438_g1,c102344_g1,c60872_g1,c90754_g1,c17662_g1,c61778_g1,c18405_g1,c95005_g1,c79476_g1,c77668_g1,c106509_g1,c94995_g1,c74491_g1,c54197_g2,c3959_g1,c69431_g1,c65336_g1,c90132_g1,c51025_g1,c84693_g1,c49028_g2,c72132_g1,c89046_g1,c81184_g1,c111984_g1,c119026_g1,c101386_g1,c2…
GO:0008150	Biological Process	GO:0008152	metabolic process	GO:0044237	cellular metabolic process	GO:0042810	pheromone metabolic process	2	c17501_g1,c100966_g1
GO:0008150	Biological Process	GO:0008152	metabolic process	GO:0044237	cellular metabolic process	GO:0006793	phosphorus metabolic process	3843	c87944_g1,c90915_g1,c56597_g1,c42133_g1,c76147_g1,c117752_g1,c15857_g1,c112323_g1,c56987_g1,c56298_g1,c57006_g1,c30823_g1,c97642_g1,c56475_g1,c68029_g1,c51344_g2,c59291_g1,c67391_g1,c101874_g1,c43279_g1,c53403_g2,c110150_g1,c24468_g1,c118757_g1,c58872_g1,c110182_g1,c46693_g1,c53781_g1,c52860_g1,c7800_g2,c105096_g1,c117002_g1,c46521_g1,c49187_g2,c51111_g1,c104725_g1,c94947_g1,c63428_g1,c48487_g1,c…
9652_g1,c47607_g1,c20415_g1,c12058_g1,c102244_g1,c58296_g1,c52602_g1,c53209_g1,c34353_g2,c52805_g1,c43558_g1,c34812_g1,c55354_g1,c115772_g1,c52593_g1,c69446_g1,c62732_g1,c92354_g1,c51981_g1,c52463_g1,c45713_g1,c48419_g1,c48252_g1,c34422_g1,c38858_g1,c58760_g1,c119907_g1,c46595_g1,c89248_g1,c79855_g1,c15973_g1,c55999_g1,c33664_g1,c51511_g1,c47008_g1,c53885_g1,c76166_g1,c94514_g1,c40445_g1,c50202_g…
GO:0008150	Biological Process	GO:0008152	metabolic process	GO:0032259	methylation	GO:0043414	macromolecule methylation	256	c56565_g1,c53418_g2,c55533_g1,c32965_g2,c75954_g1,c56244_g1,c61326_g1,c53741_g1,c99149_g1,c47656_g1,c57146_g2,c118656_g1,c43915_g1,c42629_g1,c53120_g1,c46814_g1,c43887_g1,c106296_g1,c81275_g1,c57190_g1,c51691_g1,c42971_g2,c54049_g1,c21884_g2,c17851_g1,c58215_g2,c73522_g1,c50173_g1,c104572_g1,c54698_g1,c56041_g1,c46989_g2,c45657_g1,c81548_g1,c85002_g1,c7195_g1,c53585_g1,c16682_g1,c50132_g1,c87653_…
GO:0008150	Biological Process	GO:0008152	metabolic process	GO:0009058	biosynthetic process	GO:0044711	single-organism biosynthetic process	3746	c88056_g1,c7400_g1,c39950_g1,c32552_g1,c110334_g1,c25933_g1,c77426_g1,c71782_g1,c55988_g1,c54676_g1,c111524_g1,c121474_g1,c47150_g1,c71888_g1,c51693_g1,c82129_g1,c52917_g1,c95080_g1,c13491_g1,c18502_g1,c87546_g1,c105923_g1,c17041_g1,c53321_g1,c44401_g1,c121552_g1,c38950_g1,c12827_g1,c36733_g1,c8952_g1,c44587_g2,c59294_g1,c52528_g1,c77519_g1,c122048_g1,c25689_g1,c50498_g1,c50761_g1,c108404_g1,c453…
89242_g1,c89065_g1,c52881_g1,c55464_g1,c75547_g1,c47735_g1,c115119_g1,c7456_g1,c64212_g1,c56780_g2,c76244_g1,c18003_g1,c72514_g1,c73692_g1,c83398_g1,c40959_g1,c27708_g1,c73982_g1,c52149_g1,c52757_g1,c44255_g1,c116509_g1,c98469_g1,c77073_g1,c80420_g1,c2460_g1,c31009_g3,c53182_g1,c47077_g1,c31765_g1,c51635_g1,c58328_g1,c92851_g1,c58752_g2,c51370_g1,c29797_g1,c53438_g1,c48661_g1,c27488_g1,c87252_g1,…
GO:0008150	Biological Process	GO:0008152	metabolic process	GO:0009058	biosynthetic process	GO:0042446	hormone biosynthetic process	4	c53190_g1,c100966_g1,c17501_g1,c58118_g1
GO:0008150	Biological Process	GO:0008152	metabolic process	GO:0009058	biosynthetic process	GO:0009889	regulation of biosynthetic process	2908	c93269_g1,c16006_g1,c56883_g1,c36419_g1,c6552_g1,c112686_g1,c59016_g1,c87801_g1,c48542_g1,c75680_g1,c59498_g1,c83929_g1,c21608_g1,c51003_g1,c57649_g1,c110529_g1,c60477_g1,c40805_g1,c116281_g1,c48431_g2,c85261_g1,c63637_g1,c115632_g1,c99262_g1,c27174_g1,c117656_g1,c109451_g1,c29496_g1,c56328_g1,c62434_g1,c114442_g1,c48037_g1,c51139_g1,c50702_g1,c51220_g1,c39731_g1,c72593_g1,c41735_g1,c15143_g1,c60…
GO:0008150	Biological Process	GO:0008152	metabolic process	GO:0009058	biosynthetic process	GO:0009890	negative regulation of biosynthetic process	110	c54816_g1,c86064_g1,c69746_g1,c69818_g1,c86974_g1,c67148_g1,c44031_g1,c69647_g1,c69545_g1,c103356_g1,c57533_g3,c60519_g1,c57998_g1,c65772_g1,c18693_g2,c96377_g1,c115407_g1,c89079_g1,c90938_g1,c10659_g1,c329_g1,c60634_g1,c91830_g1,c85121_g1,c34473_g1,c8943_g1,c116400_g1,c98162_g1,c109008_g1,c102448_g1,c38185_g1,c48856_g1,c46068_g1,c30086_g1,c71744_g1,c55965_g1,c39479_g2,c7870_g1,c56429_g1,c82886_g…
GO:0008150	Biological Process	GO:0008152	metabolic process	GO:0009058	biosynthetic process	GO:1901576	organic substance biosynthetic process	10089	c75835_g1,c117615_g1,c89126_g1,c52405_g2,c45289_g1,c78330_g1,c3512_g1,c50164_g2,c91821_g1,c54001_g1,c46197_g1,c60917_g1,c121616_g1,c29982_g1,c10727_g1,c3792_g1,c104217_g1,c33377_g1,c113036_g1,c51131_g1,c61081_g1,c52832_g1,c117361_g1,c81855_g1,c45015_g1,c47039_g1,c91932_g1,c88447_g1,c50777_g1,c54240_g1,c17979_g1,c87691_g1,c55752_g2,c36266_g1,c53479_g1,c46404_g1,c65800_g1,c64022_g1,c38878_g1,c14579…
,c118061_g1,c60826_g1,c100808_g1,c81655_g1,c74642_g1,c90423_g1,c28621_g1,c56263_g2,c92148_g1,c99254_g1,c101616_g1,c5944_g1,c70330_g1,c49451_g1,c70188_g1,c61700_g1,c45295_g1,c95863_g1,c102494_g1,c58342_g1,c58222_g1,c102411_g1,c79313_g1,c43046_g1,c5857_g1,c26097_g1,c50907_g1,c14116_g1,c44025_g1,c33118_g1,c46105_g1,c75218_g1,c52501_g1,c105180_g1,c6141_g1,c13197_g1,c29837_g1,c89079_g1,c83486_g1,c9066…
,c13536_g1,c47070_g1,c69449_g1,c38604_g1,c56853_g1,c61602_g1,c56292_g1,c9160_g2,c80926_g1,c46700_g1,c109792_g1,c70356_g1,c91173_g1,c10932_g1,c53373_g1,c63495_g1,c99189_g1,c75850_g1,c98210_g1,c101967_g1,c30343_g1,c47955_g1,c49179_g2,c106632_g1,c51886_g1,c52737_g1,c23603_g1,c53838_g1,c49093_g1,c49210_g3,c98141_g1,c55691_g1,c40901_g1,c121950_g1,c96754_g1,c37346_g1,c93881_g1,c35860_g1,c105784_g1,c447…
05679_g1,c53790_g1,c102648_g1,c56528_g6,c116733_g1,c51020_g1,c55245_g1,c29179_g1,c106303_g1,c3353_g1,c30856_g1,c96350_g1,c7509_g1,c3011_g1,c8755_g1,c22540_g1,c56569_g5,c91417_g1,c758_g1,c85092_g1,c34816_g1,c3142_g1,c1526_g1,c7588_g1,c78207_g1,c106194_g1,c122167_g1,c54501_g4,c117303_g1,c41498_g1,c70238_g1,c66799_g1,c54848_g1,c51953_g1,c84056_g1,c59637_g1,c36117_g1,c101628_g1,c57893_g1,c96803_g1,c4…
GO:0008150	Biological Process	GO:0008152	metabolic process	GO:0009058	biosynthetic process	GO:0009891	positive regulation of biosynthetic process	139	c75660_g1,c115216_g1,c44585_g1,c19650_g1,c85450_g1,c6319_g1,c120858_g1,c1565_g1,c18121_g1,c86199_g1,c71354_g1,c54268_g1,c95809_g1,c37440_g1,c69681_g1,c63077_g1,c65277_g1,c54720_g1,c12773_g1,c50753_g1,c58922_g1,c12092_g1,c56746_g1,c39094_g1,c58804_g1,c85313_g1,c33458_g1,c50710_g1,c21062_g1,c113320_g1,c122524_g1,c113026_g1,c74637_g1,c43716_g1,c59960_g1,c55388_g1,c45943_g1,c13442_g1,c49495_g1,c31558…
GO:0008150	Biological Process	GO:0008152	metabolic process	GO:0009058	biosynthetic process	GO:0044249	cellular biosynthetic process	9740	c120048_g1,c7519_g1,c56147_g1,c36193_g2,c50304_g1,c78795_g1,c93751_g1,c118939_g1,c41702_g1,c88124_g1,c118370_g1,c54898_g2,c58582_g2,c1600_g1,c46298_g1,c114801_g1,c76785_g1,c94419_g1,c45827_g1,c17870_g1,c114775_g1,c71882_g1,c54023_g1,c69474_g1,c2869_g1,c64969_g1,c63445_g1,c92706_g1,c109703_g1,c3518_g1,c98710_g1,c57888_g1,c46497_g1,c3719_g1,c54382_g1,c56170_g1,c106378_g1,c32463_g1,c55185_g1,c81177_…
842_g1,c57393_g1,c46157_g1,c31820_g1,c69653_g1,c9616_g1,c39998_g1,c78166_g1,c60793_g1,c39479_g2,c91996_g1,c25321_g2,c107959_g1,c56627_g2,c57566_g1,c58762_g2,c118500_g1,c25005_g2,c46247_g1,c32474_g1,c83296_g1,c54969_g2,c74324_g1,c79152_g1,c46136_g1,c58333_g1,c35835_g1,c44155_g1,c85341_g1,c33263_g1,c45618_g1,c9057_g1,c31439_g1,c12781_g1,c31864_g1,c59797_g1,c103276_g1,c57535_g2,c81222_g1,c57805_g1,c…
c63879_g1,c58543_g1,c24916_g1,c56479_g1,c44370_g1,c36997_g2,c47210_g1,c47897_g1,c104979_g1,c62920_g1,c115012_g1,c23336_g1,c114911_g1,c6766_g1,c42861_g1,c53779_g1,c58893_g1,c49185_g1,c122689_g1,c48915_g1,c61568_g1,c88856_g1,c112973_g1,c71011_g1,c59114_g1,c42999_g1,c46090_g1,c13841_g1,c29134_g1,c95933_g1,c54324_g1,c53845_g1,c58012_g2,c113384_g1,c102759_g1,c96387_g1,c52627_g2,c23504_g1,c53273_g1,c11…
83_g1,c102768_g1,c51811_g1,c114309_g1,c54535_g1,c48969_g1,c58810_g2,c84631_g1,c39956_g2,c58889_g1
GO:0008150	Biological Process	GO:0008152	metabolic process	GO:0019222	regulation of metabolic process	GO:0031323	regulation of cellular metabolic process	3456	c8284_g1,c61968_g1,c68003_g1,c95615_g1,c43992_g1,c57923_g1,c42090_g1,c20965_g1,c54865_g1,c74637_g1,c61382_g1,c75075_g1,c102703_g1,c51453_g1,c6040_g2,c53899_g1,c72979_g1,c58804_g1,c58033_g3,c118077_g1,c43691_g1,c121334_g1,c52434_g2,c59370_g1,c80621_g1,c102632_g1,c103100_g1,c102352_g1,c87454_g1,c45943_g1,c58066_g1,c48572_g1,c17760_g1,c1565_g1,c69279_g1,c42891_g1,c43470_g1,c60771_g1,c45171_g1,c63311…
56337_g1,c53855_g1,c55550_g1,c82047_g1,c54163_g1,c29094_g1,c53810_g1,c58929_g1,c95333_g1,c15883_g1,c116294_g1,c13442_g1,c45064_g1,c49663_g1,c7708_g2,c77208_g1,c57580_g2,c36443_g1,c32013_g1,c51809_g1,c24219_g1,c14137_g2,c120301_g1,c60634_g1,c113159_g1,c90157_g1,c117445_g1,c20490_g1,c45317_g1,c29854_g1,c83916_g1,c12125_g1,c59356_g1,c19650_g1,c29914_g2,c97505_g1,c114240_g1,c38337_g1,c60353_g1,c57610…
GO:0008150	Biological Process	GO:0008152	metabolic process	GO:0019222	regulation of metabolic process	GO:0009889	regulation of biosynthetic process	2908	c93269_g1,c16006_g1,c56883_g1,c36419_g1,c6552_g1,c112686_g1,c59016_g1,c87801_g1,c48542_g1,c75680_g1,c59498_g1,c83929_g1,c21608_g1,c51003_g1,c57649_g1,c110529_g1,c60477_g1,c40805_g1,c116281_g1,c48431_g2,c85261_g1,c63637_g1,c115632_g1,c99262_g1,c27174_g1,c117656_g1,c109451_g1,c29496_g1,c56328_g1,c62434_g1,c114442_g1,c48037_g1,c51139_g1,c50702_g1,c51220_g1,c39731_g1,c72593_g1,c41735_g1,c15143_g1,c60…
GO:0008150	Biological Process	GO:0008152	metabolic process	GO:0019222	regulation of metabolic process	GO:0009892	negative regulation of metabolic process	161	c10659_g1,c57998_g1,c65772_g1,c90938_g1,c54611_g1,c115407_g1,c23996_g1,c9160_g1,c85121_g1,c60634_g1,c91830_g1,c67148_g1,c46914_g1,c69818_g1,c69746_g1,c57533_g3,c103356_g1,c69545_g1,c81284_g1,c51336_g1,c38736_g1,c7870_g1,c108428_g1,c55985_g1,c24438_g1,c82886_g1,c93704_g1,c40901_g1,c56927_g1,c108575_g1,c98162_g1,c116400_g1,c109008_g1,c8943_g1,c92335_g1,c55965_g1,c39479_g2,c58294_g1,c30086_g1,c40093…
GO:0008150	Biological Process	GO:0008152	metabolic process	GO:0019222	regulation of metabolic process	GO:0009894	regulation of catabolic process	287	c51450_g1,c110529_g1,c60204_g1,c63222_g1,c100819_g1,c51839_g1,c73112_g1,c105877_g1,c89254_g1,c53585_g1,c115702_g1,c58823_g2,c52134_g1,c114840_g1,c5822_g2,c49433_g1,c76372_g1,c56606_g1,c58547_g1,c93269_g1,c56668_g1,c43336_g1,c99473_g1,c52138_g1,c116650_g1,c58434_g1,c51150_g1,c14466_g1,c24379_g1,c69374_g1,c121323_g1,c56793_g1,c71098_g1,c100983_g1,c57445_g6,c71744_g1,c49351_g1,c103750_g1,c82928_g1,c…
GO:0008150	Biological Process	GO:0008152	metabolic process	GO:0019222	regulation of metabolic process	GO:0050790	regulation of catalytic activity	329	c49520_g1,c55126_g2,c71736_g1,c26329_g1,c50607_g1,c74432_g1,c56256_g1,c21739_g1,c75665_g1,c13104_g1,c50803_g1,c58713_g1,c63061_g1,c46258_g1,c1181_g1,c91813_g1,c54345_g1,c57543_g1,c56470_g1,c115981_g1,c53928_g1,c118862_g1,c56351_g3,c105285_g1,c56823_g1,c67870_g1,c44950_g1,c41135_g1,c55520_g1,c80776_g1,c112985_g1,c76625_g1,c38353_g1,c55642_g1,c50804_g1,c54460_g1,c56333_g1,c91130_g1,c103390_g1,c9729…
GO:0008150	Biological Process	GO:0008152	metabolic process	GO:0019222	regulation of metabolic process	GO:0032350	regulation of hormone metabolic process	1	c53797_g1
GO:0008150	Biological Process	GO:0008152	metabolic process	GO:0019222	regulation of metabolic process	GO:0051171	regulation of nitrogen compound metabolic process	2912	c90392_g1,c69559_g1,c80975_g1,c91557_g1,c118764_g1,c104093_g1,c81866_g1,c48633_g1,c55017_g2,c13155_g1,c47449_g1,c98108_g1,c65964_g1,c13599_g1,c58078_g1,c75796_g1,c67007_g1,c48041_g1,c3294_g1,c8601_g1,c866_g1,c15323_g1,c68089_g1,c57669_g1,c77412_g1,c85099_g1,c48773_g1,c59496_g1,c54284_g1,c69222_g1,c78645_g1,c46068_g1,c30962_g1,c41248_g1,c65157_g1,c12892_g2,c1221_g1,c102333_g1,c49953_g1,c53427_g1,c…
GO:0008150	Biological Process	GO:0008152	metabolic process	GO:0019222	regulation of metabolic process	GO:0009893	positive regulation of metabolic process	272	c35946_g1,c59960_g1,c98600_g1,c51099_g1,c115368_g1,c7708_g2,c31558_g1,c13442_g1,c113320_g1,c85313_g1,c33458_g1,c50504_g1,c43716_g1,c37440_g1,c95809_g1,c69681_g1,c56746_g1,c37946_g1,c91043_g1,c58922_g1,c50753_g1,c12092_g1,c63077_g1,c49875_g2,c16522_g1,c19650_g1,c114240_g1,c29854_g1,c90411_g1,c57119_g2,c86676_g1,c59356_g1,c66439_g1,c6319_g1,c87139_g1,c7894_g1,c22164_g1,c26167_g1,c95111_g1,c78619_g1…
GO:0008150	Biological Process	GO:0008152	metabolic process	GO:0019222	regulation of metabolic process	GO:0060255	regulation of macromolecule metabolic process	3292	c61429_g1,c116848_g1,c58713_g2,c30535_g1,c82181_g1,c54215_g1,c57084_g1,c35885_g1,c51710_g1,c51113_g1,c51216_g1,c37112_g1,c38425_g2,c85114_g1,c60436_g1,c24037_g1,c49028_g2,c102997_g1,c55070_g1,c71068_g1,c7503_g1,c84126_g1,c69782_g1,c103624_g1,c50090_g1,c22794_g1,c110477_g1,c83082_g1,c30096_g2,c42966_g1,c21678_g2,c29841_g1,c78619_g1,c106307_g1,c49742_g1,c26977_g1,c57210_g1,c43416_g1,c91534_g1,c5841…
1_g1,c23062_g1,c50973_g1,c42640_g2,c92411_g1,c105809_g1,c49168_g1,c531_g1,c62543_g1,c100002_g1,c57354_g2,c88549_g1,c69661_g1,c44771_g1,c51097_g1,c48754_g2,c80355_g1,c72383_g1,c106897_g1,c17098_g1,c86433_g1,c113116_g1,c39439_g1,c54832_g2,c46122_g1,c87834_g1,c7290_g2,c43616_g1,c121077_g1,c116349_g1,c96866_g1,c45710_g1,c50535_g3,c121775_g1,c92589_g1,c59502_g1,c82992_g1,c78446_g1,c53190_g1,c81752_g1,…
GO:0008150	Biological Process	GO:0008152	metabolic process	GO:0019222	regulation of metabolic process	GO:0080090	regulation of primary metabolic process	3391	c39184_g1,c91118_g1,c107052_g1,c90278_g1,c94601_g1,c14161_g1,c52659_g1,c22285_g1,c93148_g1,c71272_g1,c50696_g1,c55674_g1,c81369_g1,c119038_g1,c108891_g1,c38949_g1,c204_g1,c54404_g1,c53495_g1,c58067_g1,c18180_g1,c107303_g1,c51140_g1,c93089_g1,c22321_g1,c6256_g1,c61712_g1,c80920_g1,c54558_g1,c83127_g1,c103563_g1,c54288_g1,c56207_g1,c110726_g1,c117437_g1,c93534_g1,c103439_g1,c34927_g1,c65320_g1,c567…
416_g1,c92913_g1,c40920_g1,c58411_g1,c54619_g2,c6319_g1,c92164_g1,c48646_g1,c59028_g1,c31295_g2,c83971_g1,c52496_g1,c108575_g1,c121403_g1,c50753_g1,c48343_g1,c14497_g2,c45950_g1,c24438_g1,c24800_g1,c41641_g2,c29976_g1,c31509_g1,c46980_g1,c71111_g1,c61940_g1,c57522_g1,c17031_g1,c85932_g1,c94118_g1,c122304_g1,c78697_g1,c118043_g1,c40469_g1,c57325_g1,c101585_g1,c91952_g1,c66064_g1,c65772_g1,c63038_g…
GO:0008150	Biological Process	GO:0008152	metabolic process	GO:0044710	single-organism metabolic process	GO:0019748	secondary metabolic process	168	c22632_g1,c57224_g1,c65521_g1,c45443_g1,c47639_g1,c113066_g1,c17413_g1,c52391_g1,c52236_g1,c49958_g1,c47269_g1,c4209_g1,c94457_g1,c80468_g1,c116150_g1,c46112_g1,c37172_g1,c49872_g1,c26362_g1,c96947_g1,c45595_g1,c58525_g1,c56587_g1,c53810_g1,c24219_g1,c43159_g1,c56435_g1,c115835_g1,c51061_g1,c28044_g1,c49334_g1,c85915_g1,c7180_g1,c44872_g2,c79581_g1,c105512_g1,c31864_g1,c49489_g1,c57366_g1,c45898_…
GO:0008150	Biological Process	GO:0008152	metabolic process	GO:0044710	single-organism metabolic process	GO:1901657	glycosyl compound metabolic process	1673	c4533_g1,c100084_g1,c101628_g1,c43097_g1,c37129_g1,c524_g1,c106575_g1,c8436_g1,c58762_g1,c64871_g1,c38962_g1,c27439_g2,c103349_g1,c28481_g1,c114181_g1,c48082_g3,c8256_g1,c1747_g1,c54470_g1,c53086_g1,c87381_g1,c69656_g1,c84056_g1,c112461_g1,c123802_g1,c61802_g1,c94164_g1,c74113_g1,c47233_g1,c55517_g1,c115520_g1,c34816_g1,c81358_g1,c47144_g1,c79401_g1,c57929_g1,c30688_g1,c69554_g1,c41592_g1,c101566…
GO:0008150	Biological Process	GO:0008152	metabolic process	GO:0044710	single-organism metabolic process	GO:0031050	dsRNA fragmentation	2	c58327_g2,c56927_g1
GO:0008150	Biological Process	GO:0008152	metabolic process	GO:0044710	single-organism metabolic process	GO:0006081	cellular aldehyde metabolic process	167	c52567_g1,c49652_g1,c7286_g1,c46081_g1,c53380_g1,c28505_g1,c114317_g1,c51735_g4,c9683_g1,c14884_g1,c42676_g1,c53114_g2,c113197_g1,c83755_g1,c39936_g1,c98378_g1,c21117_g1,c47361_g1,c82335_g1,c17041_g1,c28495_g1,c58202_g4,c43615_g1,c59283_g1,c43172_g1,c9903_g1,c35586_g2,c91117_g1,c122048_g1,c99147_g1,c18457_g1,c121309_g1,c37172_g1,c121918_g1,c49872_g1,c97775_g1,c94457_g1,c50204_g1,c107735_g1,c86093…
GO:0008150	Biological Process	GO:0008152	metabolic process	GO:0044710	single-organism metabolic process	GO:0044723	single-organism carbohydrate metabolic process	1600	c36874_g1,c43408_g1,c52586_g1,c88168_g1,c4697_g1,c61568_g1,c81475_g1,c58046_g2,c112973_g1,c15109_g1,c84997_g1,c58217_g1,c52022_g1,c53306_g1,c49428_g1,c56479_g1,c86021_g1,c89025_g1,c22184_g2,c45888_g2,c58686_g1,c29678_g1,c96824_g1,c41804_g1,c54010_g1,c98265_g1,c42337_g1,c38630_g2,c57002_g1,c55228_g1,c56850_g1,c23504_g1,c51464_g1,c48439_g1,c54113_g1,c29948_g1,c59963_g1,c93328_g1,c113384_g1,c91402_g…
GO:0008150	Biological Process	GO:0008152	metabolic process	GO:0044710	single-organism metabolic process	GO:0044712	single-organism catabolic process	1529	c81600_g1,c100609_g1,c6092_g1,c57832_g1,c34391_g1,c61197_g1,c65586_g1,c86842_g1,c54874_g1,c50539_g1,c52269_g1,c48695_g2,c72310_g1,c42852_g1,c91626_g1,c96260_g1,c106450_g1,c119409_g1,c46111_g1,c44951_g2,c65495_g1,c67282_g1,c58449_g2,c49985_g2,c9214_g1,c59645_g1,c49457_g1,c25005_g1,c84249_g1,c106826_g1,c37029_g1,c78787_g1,c49235_g1,c73431_g1,c7126_g1,c46804_g1,c81644_g1,c81736_g1,c66234_g1,c40280_g…
GO:0008150	Biological Process	GO:0008152	metabolic process	GO:0044710	single-organism metabolic process	GO:0015977	carbon fixation	54	c122659_g1,c51771_g1,c98884_g1,c51017_g1,c80886_g1,c84631_g1,c59329_g1,c80282_g1,c80556_g1,c43985_g1,c7286_g1,c110651_g1,c9683_g1,c79401_g1,c32353_g1,c53114_g2,c62703_g1,c67466_g1,c87777_g1,c55330_g1,c82672_g1,c16583_g1,c2460_g1,c110547_g1,c98378_g1,c58078_g1,c24565_g1,c96958_g1,c109318_g1,c56815_g1,c58533_g2,c116613_g1,c42920_g1,c39831_g1,c71145_g1,c45647_g1,c32596_g1,c53114_g1,c104855_g1,c91117…
GO:0008150	Biological Process	GO:0008152	metabolic process	GO:0044710	single-organism metabolic process	GO:0000723	telomere maintenance	11	c71969_g1,c104891_g1,c81813_g1,c55479_g3,c2954_g1,c13540_g1,c41177_g1,c44092_g1,c71859_g1,c55479_g2,c70077_g1
GO:0008150	Biological Process	GO:0008152	metabolic process	GO:0044710	single-organism metabolic process	GO:0006629	lipid metabolic process	1749	c47326_g1,c12148_g1,c67410_g1,c66886_g1,c75675_g1,c20755_g1,c14966_g1,c27667_g1,c103044_g1,c5635_g1,c48468_g1,c73120_g1,c69289_g1,c64277_g1,c54893_g1,c60557_g1,c46800_g1,c47918_g1,c37667_g1,c113583_g1,c43359_g1,c105822_g1,c53304_g1,c120231_g1,c10666_g1,c71315_g1,c53892_g1,c33530_g1,c112299_g1,c6415_g1,c62634_g1,c101979_g1,c37860_g1,c106358_g1,c31776_g1,c11403_g1,c84717_g1,c48508_g1,c95463_g1,c572…
GO:0008150	Biological Process	GO:0008152	metabolic process	GO:0044710	single-organism metabolic process	GO:0006281	DNA repair	186	c58036_g1,c39895_g1,c56323_g1,c94548_g1,c18334_g1,c83929_g1,c5822_g2,c91971_g1,c57801_g1,c29959_g1,c57609_g1,c58325_g1,c56654_g1,c91396_g1,c32656_g1,c56277_g1,c77156_g1,c113467_g1,c866_g1,c48314_g1,c84146_g1,c64122_g1,c69397_g1,c55519_g1,c99085_g1,c24108_g1,c107660_g1,c35501_g1,c114221_g1,c41098_g1,c51703_g2,c114676_g1,c13378_g1,c116855_g1,c19453_g1,c91177_g1,c57919_g2,c105943_g1,c3353_g1,c117369…
GO:0008150	Biological Process	GO:0008152	metabolic process	GO:0044710	single-organism metabolic process	GO:0042440	pigment metabolic process	513	c58349_g1,c92144_g1,c25590_g1,c102987_g1,c74755_g1,c54279_g2,c72242_g1,c37940_g1,c121183_g1,c57575_g1,c56369_g1,c73110_g1,c114700_g1,c46747_g1,c44581_g1,c13448_g1,c34563_g1,c41879_g1,c121218_g1,c51275_g1,c32017_g1,c107188_g1,c58236_g1,c37029_g1,c58567_g1,c105130_g1,c99121_g1,c81644_g1,c51901_g1,c108923_g1,c108823_g1,c6803_g1,c46473_g2,c23299_g1,c93231_g1,c115805_g1,c53746_g1,c10663_g1,c117505_g1,…
GO:0008150	Biological Process	GO:0008152	metabolic process	GO:0044710	single-organism metabolic process	GO:1901568	fatty acid derivative metabolic process	21	c87588_g1,c14590_g1,c82915_g1,c93265_g1,c79964_g1,c16781_g1,c57822_g1,c26235_g1,c8150_g1,c92952_g1,c119113_g1,c64932_g1,c68601_g1,c106504_g1,c81194_g1,c7643_g1,c80555_g1,c102051_g1,c58560_g1,c18086_g1,c46590_g1
GO:0008150	Biological Process	GO:0008152	metabolic process	GO:0044710	single-organism metabolic process	GO:0055114	oxidation-reduction process	1046	c61028_g1,c46358_g1,c51376_g1,c72402_g1,c66126_g1,c31035_g1,c27448_g1,c55363_g1,c48960_g2,c91943_g1,c121824_g1,c61091_g1,c23844_g1,c97142_g1,c26266_g1,c28743_g1,c98884_g1,c114864_g1,c51072_g1,c63653_g1,c114078_g1,c36869_g1,c53587_g1,c52546_g1,c46336_g1,c54790_g1,c31002_g1,c103339_g1,c28819_g1,c7651_g1,c52969_g1,c82135_g1,c76485_g1,c57108_g1,c41457_g1,c55804_g3,c108901_g1,c36042_g1,c25422_g1,c532_…
GO:0008150	Biological Process	GO:0008152	metabolic process	GO:0044710	single-organism metabolic process	GO:0044711	single-organism biosynthetic process	3746	c88056_g1,c7400_g1,c39950_g1,c32552_g1,c110334_g1,c25933_g1,c77426_g1,c71782_g1,c55988_g1,c54676_g1,c111524_g1,c121474_g1,c47150_g1,c71888_g1,c51693_g1,c82129_g1,c52917_g1,c95080_g1,c13491_g1,c18502_g1,c87546_g1,c105923_g1,c17041_g1,c53321_g1,c44401_g1,c121552_g1,c38950_g1,c12827_g1,c36733_g1,c8952_g1,c44587_g2,c59294_g1,c52528_g1,c77519_g1,c122048_g1,c25689_g1,c50498_g1,c50761_g1,c108404_g1,c453…
89242_g1,c89065_g1,c52881_g1,c55464_g1,c75547_g1,c47735_g1,c115119_g1,c7456_g1,c64212_g1,c56780_g2,c76244_g1,c18003_g1,c72514_g1,c73692_g1,c83398_g1,c40959_g1,c27708_g1,c73982_g1,c52149_g1,c52757_g1,c44255_g1,c116509_g1,c98469_g1,c77073_g1,c80420_g1,c2460_g1,c31009_g3,c53182_g1,c47077_g1,c31765_g1,c51635_g1,c58328_g1,c92851_g1,c58752_g2,c51370_g1,c29797_g1,c53438_g1,c48661_g1,c27488_g1,c87252_g1,…
GO:0008150	Biological Process	GO:0008152	metabolic process	GO:0044710	single-organism metabolic process	GO:0030261	chromosome condensation	7	c122524_g1,c58103_g1,c99434_g1,c90224_g1,c97706_g1,c33915_g1,c46477_g1
GO:0008150	Biological Process	GO:0008152	metabolic process	GO:0044710	single-organism metabolic process	GO:0019296	coenzyme M metabolic process	2	c35460_g1,c37448_g1
GO:0008150	Biological Process	GO:0008152	metabolic process	GO:0044710	single-organism metabolic process	GO:0044281	small molecule metabolic process	5845	c47937_g1,c120771_g1,c28818_g1,c112985_g1,c36332_g1,c115156_g1,c117790_g1,c120806_g1,c61138_g1,c123655_g1,c113129_g1,c28919_g1,c5733_g1,c102826_g1,c63140_g1,c19338_g2,c105201_g1,c20475_g1,c40681_g2,c101913_g1,c25489_g1,c53618_g1,c120141_g1,c77880_g1,c111076_g1,c58713_g1,c119212_g1,c114126_g1,c102090_g1,c53510_g1,c52745_g1,c30343_g2,c48623_g1,c116885_g1,c56767_g1,c54017_g1,c44967_g4,c44423_g1,c939…
1,c58907_g2,c58762_g3,c98678_g1,c107188_g1,c80166_g1,c24502_g1,c122571_g1,c80294_g1,c54241_g1,c79306_g1,c106576_g1,c15597_g1,c37256_g1,c92144_g1,c103082_g1,c15706_g1,c57898_g1,c27437_g1,c71979_g1,c110584_g1,c29698_g1,c98275_g1,c46087_g1,c33548_g2,c46578_g1,c26748_g1,c18847_g1,c6228_g1,c120617_g1,c56556_g1,c118000_g1,c30160_g1,c56546_g1,c97523_g1,c63190_g1,c48235_g1,c95583_g1,c39415_g2,c38876_g1,c…
GO:0008150	Biological Process	GO:0008152	metabolic process	GO:0044710	single-organism metabolic process	GO:0043446	cellular alkane metabolic process	197	c68016_g1,c100270_g1,c84711_g1,c117355_g1,c106269_g1,c40872_g1,c54197_g1,c97125_g1,c91055_g1,c20953_g1,c28470_g1,c83528_g1,c109577_g1,c83596_g1,c49217_g1,c42079_g2,c14413_g1,c85799_g1,c64799_g1,c31002_g1,c1488_g1,c22142_g1,c105722_g1,c67188_g1,c58900_g2,c83121_g1,c84438_g1,c79753_g1,c23041_g1,c106981_g1,c47496_g1,c41547_g1,c48667_g1,c61612_g1,c72773_g1,c115366_g1,c121967_g1,c55677_g1,c30484_g1,c3…
GO:0008150	Biological Process	GO:0008152	metabolic process	GO:0044710	single-organism metabolic process	GO:0016570	histone modification	43	c57407_g1,c58215_g2,c96958_g1,c40655_g1,c58446_g2,c56972_g1,c110547_g1,c55533_g1,c2460_g1,c67466_g1,c57858_g1,c48669_g1,c54712_g1,c50835_g1,c58471_g1,c58215_g1,c85898_g1,c80282_g1,c84631_g1,c101585_g1,c67310_g1,c25792_g1,c42245_g1,c14994_g1,c53759_g4,c53585_g1,c10659_g1,c54780_g1,c117881_g1,c57700_g1,c76224_g1,c114784_g1,c87456_g1,c53401_g1,c43887_g1,c802_g1,c48758_g1,c58701_g1,c2295_g1,c60226_g1…
GO:0008150	Biological Process	GO:0008152	metabolic process	GO:0044710	single-organism metabolic process	GO:0042197	halogenated hydrocarbon metabolic process	68	c72072_g1,c57765_g1,c113813_g1,c41096_g1,c18775_g1,c112146_g1,c66434_g1,c57098_g1,c49538_g1,c50691_g1,c59060_g1,c62444_g1,c65747_g1,c73691_g1,c114768_g1,c43150_g1,c13512_g1,c121070_g1,c104373_g1,c102090_g1,c55567_g2,c61689_g1,c55755_g1,c13121_g1,c95686_g1,c47892_g1,c60914_g1,c84005_g1,c55772_g1,c71562_g1,c113426_g1,c76432_g1,c97667_g1,c58449_g2,c47470_g1,c46530_g1,c48290_g1,c83774_g1,c41037_g1,c5…
GO:0008150	Biological Process	GO:0008152	metabolic process	GO:0044710	single-organism metabolic process	GO:0023014	signal transduction by phosphorylation	15	c47692_g1,c7894_g1,c49815_g1,c114240_g1,c89977_g1,c115861_g1,c73982_g1,c61778_g1,c121191_g1,c50345_g1,c34942_g1,c117841_g1,c83416_g1,c37946_g1,c54396_g1
GO:0008150	Biological Process	GO:0008152	metabolic process	GO:0006807	nitrogen compound metabolic process	GO:0051171	regulation of nitrogen compound metabolic process	2912	c90392_g1,c69559_g1,c80975_g1,c91557_g1,c118764_g1,c104093_g1,c81866_g1,c48633_g1,c55017_g2,c13155_g1,c47449_g1,c98108_g1,c65964_g1,c13599_g1,c58078_g1,c75796_g1,c67007_g1,c48041_g1,c3294_g1,c8601_g1,c866_g1,c15323_g1,c68089_g1,c57669_g1,c77412_g1,c85099_g1,c48773_g1,c59496_g1,c54284_g1,c69222_g1,c78645_g1,c46068_g1,c30962_g1,c41248_g1,c65157_g1,c12892_g2,c1221_g1,c102333_g1,c49953_g1,c53427_g1,c…
GO:0008150	Biological Process	GO:0008152	metabolic process	GO:0006807	nitrogen compound metabolic process	GO:0051173	positive regulation of nitrogen compound metabolic process	109	c51161_g1,c31820_g1,c121726_g1,c28409_g1,c71113_g1,c57317_g1,c87794_g1,c102997_g1,c52577_g4,c59332_g1,c50078_g1,c53797_g1,c49451_g1,c42999_g1,c53672_g1,c60436_g1,c116003_g1,c107303_g1,c55067_g1,c52299_g1,c84088_g1,c14044_g1,c9264_g1,c25276_g1,c115434_g1,c56958_g1,c111194_g1,c38951_g1,c3174_g1,c97530_g1,c103836_g1,c65746_g1,c72189_g1,c72783_g1,c51310_g2,c48464_g1,c57149_g1,c65328_g1,c78619_g1,c698…
GO:0008150	Biological Process	GO:0008152	metabolic process	GO:0006807	nitrogen compound metabolic process	GO:2001057	reactive nitrogen species metabolic process	6	c88190_g1,c47136_g1,c76738_g1,c55517_g1,c40473_g1,c34979_g2
GO:0008150	Biological Process	GO:0008152	metabolic process	GO:0006807	nitrogen compound metabolic process	GO:0051172	negative regulation of nitrogen compound metabolic process	119	c35705_g2,c74432_g1,c58861_g1,c56547_g2,c91260_g1,c117303_g1,c60472_g1,c55126_g2,c102997_g1,c44064_g1,c78522_g1,c48040_g1,c13741_g1,c71015_g1,c100473_g1,c98634_g1,c56992_g1,c98639_g1,c101616_g1,c71930_g1,c48023_g1,c89386_g1,c114992_g1,c51673_g1,c19251_g1,c31682_g1,c24481_g1,c73051_g1,c58713_g2,c15469_g1,c93361_g1,c118862_g1,c1211_g2,c18823_g1,c55401_g2,c49742_g1,c40784_g2,c120875_g1,c60118_g1,c70…
GO:0008150	Biological Process	GO:0008152	metabolic process	GO:0006807	nitrogen compound metabolic process	GO:0034641	cellular nitrogen compound metabolic process	10200	c25919_g1,c93089_g1,c43408_g1,c57145_g1,c22321_g1,c91869_g1,c204_g1,c10906_g1,c17704_g1,c22870_g1,c52487_g2,c108891_g1,c26441_g1,c55674_g1,c25444_g1,c49428_g1,c119038_g1,c50696_g1,c93148_g1,c114563_g1,c92458_g1,c47601_g1,c94601_g1,c99293_g1,c39184_g1,c57425_g1,c99477_g1,c31951_g1,c110170_g1,c17087_g1,c81774_g1,c50480_g1,c45064_g2,c50147_g1,c96824_g1,c102636_g1,c93000_g1,c54714_g1,c102655_g1,c8565…
c109451_g1,c117656_g1,c115157_g1,c56328_g1,c62434_g1,c73082_g1,c38325_g1,c46998_g2,c72593_g1,c76114_g1,c105238_g1,c109755_g1,c99711_g1,c56372_g1,c57649_g3,c55108_g1,c56931_g3,c38721_g1,c63620_g1,c54187_g1,c52898_g2,c21633_g1,c36419_g1,c110336_g1,c46627_g2,c58948_g4,c38906_g1,c25883_g1,c21608_g1,c119099_g1,c57649_g1,c14390_g1,c52488_g1,c110529_g1,c66610_g1,c118871_g1,c48431_g2,c31617_g1,c78751_g1,…
c5138_g1,c38663_g1,c7469_g1,c56281_g5,c43953_g1,c67938_g1,c51279_g1,c95162_g1,c70426_g1,c64998_g1,c93251_g1,c98992_g1,c36874_g1,c13865_g1,c94455_g1,c40468_g2,c58936_g1,c79330_g1,c70410_g1,c115366_g1,c65366_g1,c56964_g2,c57355_g2,c54298_g1,c95458_g1,c55789_g1,c55885_g2,c95087_g1,c38090_g1,c93317_g1,c57183_g1,c114183_g1,c81196_g1,c6837_g1,c80220_g1,c121162_g1,c47354_g1,c51632_g1,c75307_g1,c73478_g1…
14451_g1,c94954_g1,c58103_g1,c15939_g1,c58088_g2,c71594_g1,c69568_g1,c56297_g1,c27277_g1,c58522_g1,c17622_g2,c22921_g1,c58390_g1,c56631_g1,c62380_g1,c80649_g1,c66786_g1,c34351_g1,c118760_g1,c63235_g1,c97632_g1,c62400_g1,c6769_g1,c33774_g1,c47580_g1,c46097_g1,c9144_g1,c57173_g1,c6644_g1,c105199_g1,c52609_g1,c108264_g1,c55199_g1,c59736_g1,c58639_g1,c74534_g1,c12434_g1,c31819_g1,c57279_g1,c92073_g1,…
GO:0008150	Biological Process	GO:0008152	metabolic process	GO:0006807	nitrogen compound metabolic process	GO:0046209	nitric oxide metabolic process	1	c54551_g1
GO:0008150	Biological Process	GO:0008152	metabolic process	GO:0006807	nitrogen compound metabolic process	GO:0071941	nitrogen cycle metabolic process	28	c105148_g1,c63860_g1,c60208_g1,c58567_g1,c56561_g1,c90100_g1,c113605_g1,c52307_g1,c100684_g1,c928_g2,c92698_g1,c27795_g1,c47892_g1,c43717_g1,c49399_g1,c66434_g1,c42891_g1,c56386_g1,c51137_g1,c21740_g2,c49306_g1,c36365_g1,c44802_g1,c12453_g1,c53882_g1,c95636_g1,c56769_g1,c112231_g1
GO:0008150	Biological Process	GO:0008152	metabolic process	GO:0006807	nitrogen compound metabolic process	GO:1901564	organonitrogen compound metabolic process	5720	c73635_g1,c9168_g1,c39248_g1,c51722_g1,c107279_g1,c53086_g1,c53691_g1,c31803_g2,c4533_g1,c99056_g1,c19714_g1,c17001_g1,c101427_g1,c99434_g1,c78142_g1,c106575_g1,c58762_g1,c25606_g1,c103349_g1,c3117_g1,c17090_g1,c110930_g1,c116237_g1,c30458_g1,c61569_g1,c94672_g1,c33356_g1,c114669_g1,c56077_g2,c123802_g1,c51637_g1,c82507_g1,c57858_g2,c18775_g1,c46554_g1,c83670_g1,c55390_g2,c55517_g1,c57840_g2,c345…
9_g1,c61443_g1,c40487_g1,c52169_g2,c25794_g1,c76508_g1,c121237_g1,c89115_g1,c34542_g1,c1511_g1,c25813_g1,c76541_g1,c81807_g1,c114424_g1,c59256_g1,c46406_g1,c42049_g1,c50778_g1,c9039_g1,c6249_g1,c45387_g1,c122177_g1,c73292_g1,c46219_g1,c56769_g1,c91095_g1,c57128_g1,c65822_g1,c59832_g1,c121761_g1,c64260_g1,c79281_g1,c57243_g1,c106474_g1,c1485_g1,c655_g1,c98217_g1,c52941_g1,c51448_g1,c8329_g1,c52369…
GO:0008150	Biological Process	GO:0008152	metabolic process	GO:0044238	primary metabolic process	GO:0006520	cellular amino acid metabolic process	2278	c52966_g1,c114967_g1,c55441_g1,c57080_g1,c55792_g2,c116667_g1,c42808_g1,c52181_g1,c82382_g1,c104681_g1,c70389_g1,c58345_g1,c48192_g1,c64405_g1,c69389_g1,c14048_g1,c56084_g1,c120135_g1,c54571_g2,c81958_g1,c97559_g1,c113321_g1,c40929_g1,c83311_g1,c74468_g1,c58974_g1,c83808_g1,c57310_g2,c113123_g1,c118017_g1,c55365_g1,c4880_g1,c5678_g1,c43574_g1,c89374_g1,c32794_g1,c1186_g1,c103933_g1,c29110_g1,c346…
GO:0008150	Biological Process	GO:0008152	metabolic process	GO:0044238	primary metabolic process	GO:0019538	protein metabolic process	6433	c6740_g1,c41311_g1,c58372_g1,c40494_g1,c39920_g2,c34353_g2,c55354_g1,c123672_g1,c65082_g1,c100397_g1,c20415_g1,c70042_g1,c60645_g1,c27990_g2,c98006_g1,c58989_g4,c110517_g1,c53926_g1,c50018_g1,c69530_g1,c47308_g1,c44104_g1,c115399_g1,c38417_g1,c92071_g1,c94617_g1,c43667_g1,c111387_g1,c102707_g1,c10328_g1,c99937_g1,c56411_g2,c122759_g1,c51511_g1,c76544_g1,c53885_g1,c46537_g1,c47008_g1,c52452_g1,c37…
354_g1,c51184_g1,c30284_g1,c17033_g1,c109267_g1,c52593_g1,c109675_g1,c69446_g1,c11969_g1,c31760_g1,c99415_g1,c37949_g1,c12058_g1,c51865_g1,c56570_g1,c96151_g1,c35423_g1,c112390_g1,c17761_g1,c41211_g1,c44490_g1,c91418_g1,c41176_g1,c59618_g1,c53854_g1,c52126_g1,c62487_g1,c56367_g1,c25077_g1,c103604_g1,c21046_g1,c38557_g1,c94514_g1,c55448_g3,c52425_g1,c113238_g1,c26394_g1,c77671_g1,c97734_g1,c29402_…
GO:0008150	Biological Process	GO:0008152	metabolic process	GO:0044238	primary metabolic process	GO:0005975	carbohydrate metabolic process	1721	c103836_g1,c102938_g1,c62232_g1,c42148_g2,c67997_g1,c79030_g1,c44861_g1,c56187_g1,c17731_g1,c25647_g1,c52889_g1,c55258_g1,c25282_g1,c7676_g1,c52301_g1,c115680_g1,c7491_g1,c55797_g1,c51413_g1,c80184_g1,c115062_g1,c102992_g1,c51479_g2,c71060_g1,c61148_g1,c93011_g1,c62008_g1,c73732_g1,c31490_g2,c51227_g1,c90142_g1,c73052_g1,c99177_g1,c43138_g2,c84073_g1,c4053_g1,c38399_g1,c41955_g1,c11101_g1,c20396_…
GO:0008150	Biological Process	GO:0008152	metabolic process	GO:0044238	primary metabolic process	GO:0006139	nucleobase-containing compound metabolic process	8906	c50535_g3,c59502_g1,c58715_g2,c20630_g1,c65565_g1,c58792_g1,c86094_g1,c66612_g1,c45509_g1,c60485_g1,c51392_g4,c106897_g1,c23283_g1,c40669_g1,c62357_g1,c34204_g1,c29602_g1,c18335_g1,c7290_g2,c121077_g1,c116349_g1,c95494_g1,c87993_g1,c62543_g1,c15886_g2,c89526_g1,c88549_g1,c31470_g1,c102664_g1,c47902_g1,c102701_g1,c19219_g1,c23062_g1,c38900_g2,c50973_g1,c106673_g1,c45029_g1,c107772_g1,c72030_g1,c36…
1,c106517_g1,c58634_g1,c72935_g1,c52853_g1,c75106_g1,c60469_g1,c28418_g1,c68392_g1,c42340_g1,c100143_g1,c67631_g1,c67465_g1,c57507_g1,c45741_g1,c58816_g5,c53049_g1,c50656_g1,c7749_g2,c100909_g1,c96241_g1,c105390_g1,c48878_g1,c25256_g1,c58932_g3,c38301_g1,c70629_g1,c391_g1,c760_g1,c5829_g1,c19952_g1,c42739_g1,c61411_g1,c65042_g1,c58030_g1,c64698_g1,c17556_g1,c47272_g1,c50934_g1,c5495_g1,c12744_g1,…
,c4392_g1,c47764_g1,c50058_g1,c54915_g1,c41617_g1,c49091_g1,c55704_g1,c115343_g1,c40276_g2,c46753_g1,c57663_g2,c39691_g1,c118691_g1,c52863_g1,c20511_g1,c27667_g1,c118991_g1,c54818_g1,c99760_g1,c57750_g1,c30660_g1,c118040_g1,c57990_g1,c60574_g1,c53997_g2,c78684_g1,c58751_g1,c57179_g1,c39599_g1,c57346_g2,c20678_g1,c120420_g1,c36619_g1,c31601_g2,c97052_g1,c119500_g1,c53759_g4,c68636_g1,c45657_g1,c55…
GO:0008150	Biological Process	GO:0008152	metabolic process	GO:0044238	primary metabolic process	GO:0080090	regulation of primary metabolic process	3391	c39184_g1,c91118_g1,c107052_g1,c90278_g1,c94601_g1,c14161_g1,c52659_g1,c22285_g1,c93148_g1,c71272_g1,c50696_g1,c55674_g1,c81369_g1,c119038_g1,c108891_g1,c38949_g1,c204_g1,c54404_g1,c53495_g1,c58067_g1,c18180_g1,c107303_g1,c51140_g1,c93089_g1,c22321_g1,c6256_g1,c61712_g1,c80920_g1,c54558_g1,c83127_g1,c103563_g1,c54288_g1,c56207_g1,c110726_g1,c117437_g1,c93534_g1,c103439_g1,c34927_g1,c65320_g1,c567…
416_g1,c92913_g1,c40920_g1,c58411_g1,c54619_g2,c6319_g1,c92164_g1,c48646_g1,c59028_g1,c31295_g2,c83971_g1,c52496_g1,c108575_g1,c121403_g1,c50753_g1,c48343_g1,c14497_g2,c45950_g1,c24438_g1,c24800_g1,c41641_g2,c29976_g1,c31509_g1,c46980_g1,c71111_g1,c61940_g1,c57522_g1,c17031_g1,c85932_g1,c94118_g1,c122304_g1,c78697_g1,c118043_g1,c40469_g1,c57325_g1,c101585_g1,c91952_g1,c66064_g1,c65772_g1,c63038_g…
GO:0008150	Biological Process	GO:0008152	metabolic process	GO:0044238	primary metabolic process	GO:0006099	tricarboxylic acid cycle	54	c7286_g1,c43985_g1,c80556_g1,c9683_g1,c110651_g1,c98884_g1,c51771_g1,c122659_g1,c80282_g1,c59329_g1,c84631_g1,c80886_g1,c51017_g1,c98378_g1,c110547_g1,c109318_g1,c96958_g1,c24565_g1,c58078_g1,c67466_g1,c87777_g1,c62703_g1,c53114_g2,c79401_g1,c32353_g1,c2460_g1,c16583_g1,c82672_g1,c55330_g1,c32596_g1,c45647_g1,c67009_g1,c56411_g4,c91117_g1,c104855_g1,c53114_g1,c116613_g1,c56815_g1,c58533_g2,c71145…
GO:0008150	Biological Process	GO:0008152	metabolic process	GO:0044238	primary metabolic process	GO:0006629	lipid metabolic process	1749	c47326_g1,c12148_g1,c67410_g1,c66886_g1,c75675_g1,c20755_g1,c14966_g1,c27667_g1,c103044_g1,c5635_g1,c48468_g1,c73120_g1,c69289_g1,c64277_g1,c54893_g1,c60557_g1,c46800_g1,c47918_g1,c37667_g1,c113583_g1,c43359_g1,c105822_g1,c53304_g1,c120231_g1,c10666_g1,c71315_g1,c53892_g1,c33530_g1,c112299_g1,c6415_g1,c62634_g1,c101979_g1,c37860_g1,c106358_g1,c31776_g1,c11403_g1,c84717_g1,c48508_g1,c95463_g1,c572…
GO:0008150	Biological Process	GO:0008152	metabolic process	GO:0042445	hormone metabolic process	GO:0042810	pheromone metabolic process	2	c17501_g1,c100966_g1
GO:0008150	Biological Process	GO:0008152	metabolic process	GO:0042445	hormone metabolic process	GO:0032352	positive regulation of hormone metabolic process	1	c53797_g1
GO:0008150	Biological Process	GO:0008152	metabolic process	GO:0042445	hormone metabolic process	GO:0034754	cellular hormone metabolic process	163	c61602_g1,c43159_g1,c48991_g1,c52567_g1,c13684_g1,c31864_g1,c23379_g1,c54590_g2,c88241_g1,c118624_g1,c49334_g1,c53114_g2,c28044_g1,c108766_g1,c7180_g1,c48726_g1,c57144_g1,c48985_g1,c54949_g2,c77037_g1,c54949_g1,c45443_g1,c69576_g1,c59283_g1,c118529_g1,c53359_g1,c71142_g1,c49224_g1,c12883_g1,c106008_g1,c100137_g1,c122061_g1,c58118_g1,c26362_g1,c52391_g1,c39224_g1,c23846_g1,c80818_g1,c22153_g1,c113…
GO:0008150	Biological Process	GO:0008152	metabolic process	GO:0042445	hormone metabolic process	GO:0032350	regulation of hormone metabolic process	1	c53797_g1
GO:0008150	Biological Process	GO:0008152	metabolic process	GO:0042445	hormone metabolic process	GO:0016131	brassinosteroid metabolic process	1	c53190_g1
GO:0008150	Biological Process	GO:0008152	metabolic process	GO:0042445	hormone metabolic process	GO:0009850	auxin metabolic process	1	c53797_g1
GO:0008150	Biological Process	GO:0008152	metabolic process	GO:0042445	hormone metabolic process	GO:0042446	hormone biosynthetic process	4	c53190_g1,c100966_g1,c17501_g1,c58118_g1
GO:0008150	Biological Process	GO:0008152	metabolic process	GO:0071704	organic substance metabolic process	GO:0009812	flavonoid metabolic process	4	c55384_g1,c36726_g2,c46648_g1,c50558_g1
GO:0008150	Biological Process	GO:0008152	metabolic process	GO:0071704	organic substance metabolic process	GO:0006081	cellular aldehyde metabolic process	167	c52567_g1,c49652_g1,c7286_g1,c46081_g1,c53380_g1,c28505_g1,c114317_g1,c51735_g4,c9683_g1,c14884_g1,c42676_g1,c53114_g2,c113197_g1,c83755_g1,c39936_g1,c98378_g1,c21117_g1,c47361_g1,c82335_g1,c17041_g1,c28495_g1,c58202_g4,c43615_g1,c59283_g1,c43172_g1,c9903_g1,c35586_g2,c91117_g1,c122048_g1,c99147_g1,c18457_g1,c121309_g1,c37172_g1,c121918_g1,c49872_g1,c97775_g1,c94457_g1,c50204_g1,c107735_g1,c86093…
GO:0008150	Biological Process	GO:0008152	metabolic process	GO:0071704	organic substance metabolic process	GO:0015977	carbon fixation	54	c122659_g1,c51771_g1,c98884_g1,c51017_g1,c80886_g1,c84631_g1,c59329_g1,c80282_g1,c80556_g1,c43985_g1,c7286_g1,c110651_g1,c9683_g1,c79401_g1,c32353_g1,c53114_g2,c62703_g1,c67466_g1,c87777_g1,c55330_g1,c82672_g1,c16583_g1,c2460_g1,c110547_g1,c98378_g1,c58078_g1,c24565_g1,c96958_g1,c109318_g1,c56815_g1,c58533_g2,c116613_g1,c42920_g1,c39831_g1,c71145_g1,c45647_g1,c32596_g1,c53114_g1,c104855_g1,c91117…
GO:0008150	Biological Process	GO:0008152	metabolic process	GO:0071704	organic substance metabolic process	GO:0006629	lipid metabolic process	1749	c47326_g1,c12148_g1,c67410_g1,c66886_g1,c75675_g1,c20755_g1,c14966_g1,c27667_g1,c103044_g1,c5635_g1,c48468_g1,c73120_g1,c69289_g1,c64277_g1,c54893_g1,c60557_g1,c46800_g1,c47918_g1,c37667_g1,c113583_g1,c43359_g1,c105822_g1,c53304_g1,c120231_g1,c10666_g1,c71315_g1,c53892_g1,c33530_g1,c112299_g1,c6415_g1,c62634_g1,c101979_g1,c37860_g1,c106358_g1,c31776_g1,c11403_g1,c84717_g1,c48508_g1,c95463_g1,c572…
GO:0008150	Biological Process	GO:0008152	metabolic process	GO:0071704	organic substance metabolic process	GO:1900673	olefin metabolic process	29	c53690_g1,c88809_g1,c98582_g1,c517_g2,c76205_g1,c46112_g1,c29384_g1,c119172_g1,c21332_g1,c51709_g1,c54184_g1,c66439_g1,c8976_g1,c83261_g1,c21931_g1,c79493_g1,c72028_g1,c92024_g1,c61778_g1,c22825_g1,c47607_g1,c77252_g1,c54295_g1,c61119_g1,c48301_g1,c93073_g1,c35620_g1,c61801_g1,c91443_g1
GO:0008150	Biological Process	GO:0008152	metabolic process	GO:0071704	organic substance metabolic process	GO:0005975	carbohydrate metabolic process	1721	c103836_g1,c102938_g1,c62232_g1,c42148_g2,c67997_g1,c79030_g1,c44861_g1,c56187_g1,c17731_g1,c25647_g1,c52889_g1,c55258_g1,c25282_g1,c7676_g1,c52301_g1,c115680_g1,c7491_g1,c55797_g1,c51413_g1,c80184_g1,c115062_g1,c102992_g1,c51479_g2,c71060_g1,c61148_g1,c93011_g1,c62008_g1,c73732_g1,c31490_g2,c51227_g1,c90142_g1,c73052_g1,c99177_g1,c43138_g2,c84073_g1,c4053_g1,c38399_g1,c41955_g1,c11101_g1,c20396_…
GO:0008150	Biological Process	GO:0008152	metabolic process	GO:0071704	organic substance metabolic process	GO:1901657	glycosyl compound metabolic process	1673	c4533_g1,c100084_g1,c101628_g1,c43097_g1,c37129_g1,c524_g1,c106575_g1,c8436_g1,c58762_g1,c64871_g1,c38962_g1,c27439_g2,c103349_g1,c28481_g1,c114181_g1,c48082_g3,c8256_g1,c1747_g1,c54470_g1,c53086_g1,c87381_g1,c69656_g1,c84056_g1,c112461_g1,c123802_g1,c61802_g1,c94164_g1,c74113_g1,c47233_g1,c55517_g1,c115520_g1,c34816_g1,c81358_g1,c47144_g1,c79401_g1,c57929_g1,c30688_g1,c69554_g1,c41592_g1,c101566…
GO:0008150	Biological Process	GO:0008152	metabolic process	GO:0071704	organic substance metabolic process	GO:0019637	organophosphate metabolic process	2480	c58561_g1,c118870_g1,c6092_g1,c120875_g1,c57540_g1,c120419_g1,c89759_g1,c65586_g1,c55145_g1,c96946_g1,c106450_g1,c67282_g1,c44951_g2,c59645_g1,c113390_g1,c7338_g1,c49985_g2,c113434_g1,c57404_g1,c49457_g1,c58079_g6,c49235_g1,c33508_g1,c58914_g2,c40280_g1,c14347_g1,c66234_g1,c81373_g1,c56624_g1,c55321_g1,c55086_g1,c50996_g1,c31740_g1,c53271_g1,c102516_g1,c91600_g1,c97467_g1,c47195_g1,c55463_g1,c123…
GO:0008150	Biological Process	GO:0008152	metabolic process	GO:0071704	organic substance metabolic process	GO:1901575	organic substance catabolic process	2193	c2809_g1,c41664_g1,c5585_g1,c49489_g1,c98582_g1,c95137_g1,c55514_g1,c106210_g1,c98801_g1,c92488_g1,c46478_g1,c77724_g1,c35864_g1,c51735_g4,c70571_g1,c46477_g1,c107580_g1,c107013_g1,c22639_g1,c93073_g1,c58926_g2,c57268_g1,c111390_g1,c42475_g2,c43178_g1,c43168_g1,c71655_g1,c99047_g1,c7556_g1,c34207_g1,c32402_g1,c58701_g1,c104852_g1,c94771_g1,c47014_g1,c91402_g1,c87787_g1,c92865_g1,c47194_g1,c17603_…
GO:0008150	Biological Process	GO:0008152	metabolic process	GO:0071704	organic substance metabolic process	GO:0035383	thioester metabolic process	65	c84631_g1,c80282_g1,c33838_g1,c51735_g4,c110651_g1,c59418_g1,c55514_g1,c9020_g2,c105695_g1,c56847_g1,c58745_g2,c96958_g1,c50561_g1,c38950_g1,c95557_g1,c2809_g1,c35749_g1,c52428_g1,c121650_g1,c62050_g1,c49276_g1,c51837_g1,c33838_g2,c113401_g1,c56408_g1,c81984_g1,c73827_g1,c2961_g1,c91366_g1,c51524_g1,c121060_g1,c26266_g1,c56597_g1,c90129_g1,c120315_g1,c114078_g1,c60557_g1,c32157_g1,c90128_g1,c9238…
GO:0008150	Biological Process	GO:0008152	metabolic process	GO:0071704	organic substance metabolic process	GO:1901440	poly(hydroxyalkanoate) metabolic process	4	c37188_g1,c56422_g1,c89887_g1,c26085_g1
GO:0008150	Biological Process	GO:0008152	metabolic process	GO:0071704	organic substance metabolic process	GO:1901615	organic hydroxy compound metabolic process	381	c57672_g2,c52805_g1,c75013_g1,c66886_g1,c38854_g1,c71207_g1,c102415_g1,c42337_g1,c46800_g1,c7772_g1,c117475_g1,c64277_g1,c44971_g1,c56850_g1,c73120_g1,c5635_g1,c16602_g1,c70056_g1,c80198_g1,c50536_g1,c81419_g1,c44360_g1,c47063_g1,c90109_g1,c47050_g1,c43359_g1,c5932_g1,c73323_g1,c72315_g1,c118040_g1,c116744_g1,c115455_g1,c48290_g1,c37283_g1,c25845_g1,c103483_g1,c15109_g1,c55999_g1,c39936_g1,c51061…
GO:0008150	Biological Process	GO:0008152	metabolic process	GO:0071704	organic substance metabolic process	GO:0006082	organic acid metabolic process	3119	c60018_g1,c100822_g1,c98324_g1,c10662_g1,c97256_g1,c73638_g1,c16031_g1,c64851_g1,c108682_g1,c44280_g1,c1277_g1,c56475_g4,c19497_g1,c45073_g1,c77063_g1,c27203_g1,c45831_g1,c48933_g1,c60151_g1,c106504_g1,c82975_g1,c34664_g1,c60138_g1,c52128_g1,c41544_g1,c36873_g1,c30214_g1,c66149_g1,c52840_g2,c118167_g1,c25302_g1,c102276_g1,c89977_g1,c70966_g1,c51833_g2,c397_g1,c55325_g1,c55222_g1,c52028_g1,c29623_…
GO:0008150	Biological Process	GO:0008152	metabolic process	GO:0071704	organic substance metabolic process	GO:1901360	organic cyclic compound metabolic process	10268	c86513_g1,c106762_g1,c114812_g1,c118184_g1,c106931_g1,c99908_g1,c29833_g2,c107318_g1,c55468_g1,c64533_g1,c65176_g1,c117229_g1,c73456_g1,c81014_g1,c80350_g1,c15951_g1,c57056_g2,c111334_g1,c33248_g2,c49980_g1,c105941_g1,c805_g1,c61014_g1,c16795_g1,c45123_g1,c49492_g1,c52087_g1,c11666_g1,c72801_g1,c60115_g1,c64603_g1,c57544_g1,c36780_g1,c82781_g1,c54533_g1,c48869_g2,c50911_g1,c92768_g1,c57063_g1,c22…
5_g1,c57701_g1,c94377_g1,c54914_g1,c117994_g1,c56960_g1,c41777_g1,c51575_g1,c734_g1,c52294_g1,c29775_g1,c1701_g1,c60839_g1,c107_g1,c102276_g1,c94106_g1,c119636_g1,c44545_g1,c118167_g1,c59286_g1,c52639_g2,c89671_g1,c91690_g1,c71799_g1,c115519_g1,c64902_g1,c93185_g1,c97773_g1,c95402_g1,c60759_g1,c52345_g1,c60914_g1,c101724_g1,c51175_g1,c76068_g1,c54696_g1,c55829_g1,c10682_g1,c39992_g2,c82156_g1,c72…
_g1,c45834_g1,c45976_g2,c56905_g1,c115137_g1,c29637_g2,c4307_g1,c48458_g1,c69348_g1,c86000_g1,c112183_g1,c115490_g1,c31927_g1,c48714_g1,c58783_g1,c47319_g1,c115757_g1,c59631_g1,c53997_g2,c118040_g1,c57990_g1,c55175_g1,c60574_g1,c56988_g1,c50701_g1,c58751_g1,c78684_g1,c39599_g1,c57346_g2,c57179_g1,c31601_g2,c97052_g1,c20678_g1,c36619_g1,c120420_g1,c105822_g1,c113583_g1,c57663_g2,c39691_g1,c46753_g…
8479_g1,c16630_g1,c97137_g1,c46595_g1,c116090_g1,c48252_g1,c53398_g1,c102237_g1,c46960_g1,c48825_g1,c118447_g1,c52452_g1,c47008_g1,c93228_g1,c85993_g1,c71469_g1,c55893_g2,c45279_g1,c47308_g1,c38288_g1,c5986_g1,c4156_g1,c67454_g1,c43667_g1,c47050_g1,c87786_g1,c93548_g1,c91610_g1,c66701_g1,c102244_g1,c54724_g1,c81964_g1,c32968_g1,c71504_g1,c106354_g1,c51705_g1,c40494_g1,c46619_g1,c55354_g1,c4422_g1…
GO:0008150	Biological Process	GO:0008152	metabolic process	GO:0071704	organic substance metabolic process	GO:1901568	fatty acid derivative metabolic process	21	c87588_g1,c14590_g1,c82915_g1,c93265_g1,c79964_g1,c16781_g1,c57822_g1,c26235_g1,c8150_g1,c92952_g1,c119113_g1,c64932_g1,c68601_g1,c106504_g1,c81194_g1,c7643_g1,c80555_g1,c102051_g1,c58560_g1,c18086_g1,c46590_g1
GO:0008150	Biological Process	GO:0008152	metabolic process	GO:0071704	organic substance metabolic process	GO:0043170	macromolecule metabolic process	13090	c98108_g1,c50663_g1,c21870_g1,c46950_g1,c81866_g1,c57442_g1,c60471_g1,c13155_g1,c80975_g1,c118764_g1,c90392_g1,c61849_g1,c82064_g1,c19475_g1,c115026_g1,c15323_g1,c68964_g1,c3294_g1,c48041_g1,c60350_g1,c6824_g1,c58078_g1,c50523_g1,c56449_g1,c53647_g1,c69222_g1,c81779_g1,c48085_g1,c49355_g1,c53031_g1,c41553_g2,c68081_g1,c52954_g1,c85099_g1,c30414_g1,c54351_g1,c18479_g1,c44839_g1,c102333_g1,c22373_g…
_g1,c79408_g1,c78645_g1,c1579_g1,c112896_g1,c84203_g1,c25068_g1,c5178_g1,c8213_g1,c57669_g1,c41015_g1,c48773_g1,c56811_g1,c102364_g1,c69247_g1,c55255_g4,c24859_g2,c102459_g1,c57207_g1,c101783_g1,c56618_g1,c1221_g1,c91054_g1,c7291_g1,c104520_g1,c107277_g1,c16083_g1,c59433_g1,c84164_g1,c52931_g1,c63506_g1,c67425_g1,c122910_g1,c103646_g1,c31807_g1,c370_g1,c120845_g1,c47871_g1,c57473_g1,c46346_g1,c72…
1,c120923_g1,c51422_g1,c40882_g1,c112613_g1,c53200_g1,c66908_g1,c70036_g1,c56650_g2,c53941_g1,c60778_g1,c20906_g2,c28323_g1,c6250_g1,c115396_g1,c59014_g2,c56421_g1,c113041_g1,c88471_g1,c44456_g1,c33021_g1,c7566_g1,c44284_g1,c44160_g1,c56564_g1,c9673_g1,c100297_g1,c16648_g1,c116110_g1,c76442_g1,c70997_g1,c51868_g1,c51479_g2,c123379_g1,c19316_g1,c112189_g1,c115619_g1,c28938_g1,c70502_g1,c11024_g1,c…
g1,c89355_g1,c13242_g1,c49953_g1,c37454_g1,c56728_g1,c52670_g1,c13290_g1,c5015_g1,c121493_g1,c86091_g1,c95858_g1,c16137_g1,c108688_g1,c58199_g3,c55642_g1,c76765_g1,c122730_g1,c88919_g1,c116577_g1,c96611_g1,c49236_g1,c79725_g1,c60117_g1,c18823_g1,c1211_g2,c98534_g1,c82090_g1,c88688_g1,c34340_g1,c56941_g3,c54954_g1,c105534_g1,c97273_g1,c24999_g1,c93407_g1,c58545_g1,c123478_g1,c117220_g1,c31454_g1,c…
,c58954_g1,c103745_g1,c48946_g1,c41294_g1,c23278_g1,c46123_g1,c45060_g2,c43184_g1,c71267_g1,c89014_g1,c42785_g1,c55283_g1,c51275_g1,c32686_g1,c119504_g1,c98909_g1,c36101_g1,c51336_g1,c62138_g1,c103626_g1,c55985_g1,c47327_g1,c49875_g2,c91886_g1,c48876_g1,c13630_g1,c43809_g1,c89777_g1,c38247_g1,c85552_g1,c5411_g1,c92600_g1,c112089_g1,c90411_g1,c112292_g1,c43153_g1,c56308_g1,c43817_g1,c51036_g1,c537…
GO:0008150	Biological Process	GO:0008152	metabolic process	GO:0071704	organic substance metabolic process	GO:1901135	carbohydrate derivative metabolic process	2661	c113416_g1,c51072_g1,c65178_g1,c45773_g4,c48520_g1,c30225_g1,c4514_g1,c29691_g1,c114864_g1,c87890_g1,c44241_g1,c46336_g1,c28302_g1,c82253_g1,c57483_g1,c54790_g1,c44189_g1,c72966_g1,c25004_g1,c54984_g1,c48451_g1,c53239_g1,c58384_g1,c31035_g1,c53840_g1,c53048_g1,c103864_g1,c67833_g1,c36540_g1,c73404_g1,c87290_g1,c118291_g1,c72402_g1,c81232_g1,c53521_g1,c59915_g1,c56361_g1,c17096_g1,c123521_g1,c5486…
GO:0008150	Biological Process	GO:0008152	metabolic process	GO:0071704	organic substance metabolic process	GO:1901564	organonitrogen compound metabolic process	5720	c73635_g1,c9168_g1,c39248_g1,c51722_g1,c107279_g1,c53086_g1,c53691_g1,c31803_g2,c4533_g1,c99056_g1,c19714_g1,c17001_g1,c101427_g1,c99434_g1,c78142_g1,c106575_g1,c58762_g1,c25606_g1,c103349_g1,c3117_g1,c17090_g1,c110930_g1,c116237_g1,c30458_g1,c61569_g1,c94672_g1,c33356_g1,c114669_g1,c56077_g2,c123802_g1,c51637_g1,c82507_g1,c57858_g2,c18775_g1,c46554_g1,c83670_g1,c55390_g2,c55517_g1,c57840_g2,c345…
9_g1,c61443_g1,c40487_g1,c52169_g2,c25794_g1,c76508_g1,c121237_g1,c89115_g1,c34542_g1,c1511_g1,c25813_g1,c76541_g1,c81807_g1,c114424_g1,c59256_g1,c46406_g1,c42049_g1,c50778_g1,c9039_g1,c6249_g1,c45387_g1,c122177_g1,c73292_g1,c46219_g1,c56769_g1,c91095_g1,c57128_g1,c65822_g1,c59832_g1,c121761_g1,c64260_g1,c79281_g1,c57243_g1,c106474_g1,c1485_g1,c655_g1,c98217_g1,c52941_g1,c51448_g1,c8329_g1,c52369…
GO:0008150	Biological Process	GO:0008152	metabolic process	GO:0071704	organic substance metabolic process	GO:0019296	coenzyme M metabolic process	2	c35460_g1,c37448_g1
GO:0008150	Biological Process	GO:0008152	metabolic process	GO:0071704	organic substance metabolic process	GO:1901576	organic substance biosynthetic process	10089	c75835_g1,c117615_g1,c89126_g1,c52405_g2,c45289_g1,c78330_g1,c3512_g1,c50164_g2,c91821_g1,c54001_g1,c46197_g1,c60917_g1,c121616_g1,c29982_g1,c10727_g1,c3792_g1,c104217_g1,c33377_g1,c113036_g1,c51131_g1,c61081_g1,c52832_g1,c117361_g1,c81855_g1,c45015_g1,c47039_g1,c91932_g1,c88447_g1,c50777_g1,c54240_g1,c17979_g1,c87691_g1,c55752_g2,c36266_g1,c53479_g1,c46404_g1,c65800_g1,c64022_g1,c38878_g1,c14579…
,c118061_g1,c60826_g1,c100808_g1,c81655_g1,c74642_g1,c90423_g1,c28621_g1,c56263_g2,c92148_g1,c99254_g1,c101616_g1,c5944_g1,c70330_g1,c49451_g1,c70188_g1,c61700_g1,c45295_g1,c95863_g1,c102494_g1,c58342_g1,c58222_g1,c102411_g1,c79313_g1,c43046_g1,c5857_g1,c26097_g1,c50907_g1,c14116_g1,c44025_g1,c33118_g1,c46105_g1,c75218_g1,c52501_g1,c105180_g1,c6141_g1,c13197_g1,c29837_g1,c89079_g1,c83486_g1,c9066…
,c13536_g1,c47070_g1,c69449_g1,c38604_g1,c56853_g1,c61602_g1,c56292_g1,c9160_g2,c80926_g1,c46700_g1,c109792_g1,c70356_g1,c91173_g1,c10932_g1,c53373_g1,c63495_g1,c99189_g1,c75850_g1,c98210_g1,c101967_g1,c30343_g1,c47955_g1,c49179_g2,c106632_g1,c51886_g1,c52737_g1,c23603_g1,c53838_g1,c49093_g1,c49210_g3,c98141_g1,c55691_g1,c40901_g1,c121950_g1,c96754_g1,c37346_g1,c93881_g1,c35860_g1,c105784_g1,c447…
05679_g1,c53790_g1,c102648_g1,c56528_g6,c116733_g1,c51020_g1,c55245_g1,c29179_g1,c106303_g1,c3353_g1,c30856_g1,c96350_g1,c7509_g1,c3011_g1,c8755_g1,c22540_g1,c56569_g5,c91417_g1,c758_g1,c85092_g1,c34816_g1,c3142_g1,c1526_g1,c7588_g1,c78207_g1,c106194_g1,c122167_g1,c54501_g4,c117303_g1,c41498_g1,c70238_g1,c66799_g1,c54848_g1,c51953_g1,c84056_g1,c59637_g1,c36117_g1,c101628_g1,c57893_g1,c96803_g1,c4…
GO:0008150	Biological Process	GO:0008152	metabolic process	GO:0071704	organic substance metabolic process	GO:0018904	ether metabolic process	18	c63607_g1,c120565_g1,c43186_g1,c53_g1,c117400_g1,c70619_g1,c43185_g1,c85522_g1,c11516_g1,c98651_g1,c57037_g1,c52812_g5,c67537_g1,c92072_g1,c44684_g1,c82364_g1,c117556_g1,c22763_g1
GO:0008150	Biological Process	GO:0008152	metabolic process	GO:0071704	organic substance metabolic process	GO:0042197	halogenated hydrocarbon metabolic process	68	c72072_g1,c57765_g1,c113813_g1,c41096_g1,c18775_g1,c112146_g1,c66434_g1,c57098_g1,c49538_g1,c50691_g1,c59060_g1,c62444_g1,c65747_g1,c73691_g1,c114768_g1,c43150_g1,c13512_g1,c121070_g1,c104373_g1,c102090_g1,c55567_g2,c61689_g1,c55755_g1,c13121_g1,c95686_g1,c47892_g1,c60914_g1,c84005_g1,c55772_g1,c71562_g1,c113426_g1,c76432_g1,c97667_g1,c58449_g2,c47470_g1,c46530_g1,c48290_g1,c83774_g1,c41037_g1,c5…
GO:0008150	Biological Process	GO:0008152	metabolic process	GO:0071704	organic substance metabolic process	GO:0030638	polyketide metabolic process	77	c58370_g1,c105680_g1,c52391_g1,c53715_g1,c47269_g1,c94457_g1,c116150_g1,c92175_g1,c37172_g1,c26362_g1,c49872_g1,c68081_g1,c108283_g1,c55109_g1,c65521_g1,c45443_g1,c51061_g1,c57237_g1,c3078_g1,c7180_g1,c109436_g1,c67738_g1,c49334_g1,c28044_g1,c31864_g1,c23379_g1,c96947_g1,c56587_g1,c46648_g1,c99729_g1,c41819_g2,c43759_g1,c43159_g1,c46228_g1,c44861_g1,c67997_g1,c14653_g1,c114424_g1,c59839_g1,c47063…
GO:0008150	Biological Process	GO:0008152	metabolic process	GO:0071704	organic substance metabolic process	GO:0042180	cellular ketone metabolic process	164	c66651_g1,c119449_g1,c88996_g1,c3518_g1,c72320_g1,c20569_g1,c78740_g1,c92195_g1,c95032_g1,c99578_g1,c44971_g1,c51072_g1,c5847_g1,c116989_g1,c55562_g1,c72277_g1,c78166_g1,c13123_g1,c114070_g1,c20260_g1,c23384_g1,c41895_g2,c89275_g1,c12706_g1,c55368_g1,c88364_g1,c114654_g1,c121824_g1,c31035_g1,c44841_g1,c32161_g1,c27448_g1,c30785_g2,c72466_g1,c53797_g1,c16768_g1,c70156_g1,c71399_g1,c120084_g1,c5460…
GO:0008150	Biological Process	GO:0008152	metabolic process	GO:0071704	organic substance metabolic process	GO:0018942	organometal metabolic process	6	c57049_g1,c101444_g1,c116984_g1,c113570_g1,c80274_g1,c58551_g1
GO:0008150	Biological Process	GO:0008152	metabolic process	GO:0071704	organic substance metabolic process	GO:0043446	cellular alkane metabolic process	197	c68016_g1,c100270_g1,c84711_g1,c117355_g1,c106269_g1,c40872_g1,c54197_g1,c97125_g1,c91055_g1,c20953_g1,c28470_g1,c83528_g1,c109577_g1,c83596_g1,c49217_g1,c42079_g2,c14413_g1,c85799_g1,c64799_g1,c31002_g1,c1488_g1,c22142_g1,c105722_g1,c67188_g1,c58900_g2,c83121_g1,c84438_g1,c79753_g1,c23041_g1,c106981_g1,c47496_g1,c41547_g1,c48667_g1,c61612_g1,c72773_g1,c115366_g1,c121967_g1,c55677_g1,c30484_g1,c3…
GO:0008150	Biological Process	GO:0008152	metabolic process	GO:0071704	organic substance metabolic process	GO:0006577	amino-acid betaine metabolic process	1	c64022_g1
GO:0008150	Biological Process	GO:0008152	metabolic process	GO:0009893	positive regulation of metabolic process	GO:0051173	positive regulation of nitrogen compound metabolic process	109	c51161_g1,c31820_g1,c121726_g1,c28409_g1,c71113_g1,c57317_g1,c87794_g1,c102997_g1,c52577_g4,c59332_g1,c50078_g1,c53797_g1,c49451_g1,c42999_g1,c53672_g1,c60436_g1,c116003_g1,c107303_g1,c55067_g1,c52299_g1,c84088_g1,c14044_g1,c9264_g1,c25276_g1,c115434_g1,c56958_g1,c111194_g1,c38951_g1,c3174_g1,c97530_g1,c103836_g1,c65746_g1,c72189_g1,c72783_g1,c51310_g2,c48464_g1,c57149_g1,c65328_g1,c78619_g1,c698…
GO:0008150	Biological Process	GO:0008152	metabolic process	GO:0009893	positive regulation of metabolic process	GO:0009891	positive regulation of biosynthetic process	139	c75660_g1,c115216_g1,c44585_g1,c19650_g1,c85450_g1,c6319_g1,c120858_g1,c1565_g1,c18121_g1,c86199_g1,c71354_g1,c54268_g1,c95809_g1,c37440_g1,c69681_g1,c63077_g1,c65277_g1,c54720_g1,c12773_g1,c50753_g1,c58922_g1,c12092_g1,c56746_g1,c39094_g1,c58804_g1,c85313_g1,c33458_g1,c50710_g1,c21062_g1,c113320_g1,c122524_g1,c113026_g1,c74637_g1,c43716_g1,c59960_g1,c55388_g1,c45943_g1,c13442_g1,c49495_g1,c31558…
GO:0008150	Biological Process	GO:0008152	metabolic process	GO:0009893	positive regulation of metabolic process	GO:0032352	positive regulation of hormone metabolic process	1	c53797_g1
GO:0008150	Biological Process	GO:0008152	metabolic process	GO:0009893	positive regulation of metabolic process	GO:0031325	positive regulation of cellular metabolic process	272	c111194_g1,c120775_g1,c36997_g2,c102436_g1,c35002_g1,c42999_g1,c107303_g1,c55067_g1,c97240_g1,c57064_g1,c105681_g1,c43843_g1,c52452_g1,c71113_g1,c77060_g1,c64969_g1,c62295_g1,c78722_g1,c80335_g1,c34942_g1,c54447_g1,c89769_g1,c47257_g1,c45501_g1,c113291_g1,c65328_g1,c57149_g1,c96239_g1,c72189_g1,c44926_g1,c120858_g1,c1565_g1,c86199_g1,c18121_g1,c85450_g1,c115216_g1,c44585_g1,c75660_g1,c45857_g1,c4…
GO:0008150	Biological Process	GO:0008152	metabolic process	GO:0009893	positive regulation of metabolic process	GO:0009896	positive regulation of catabolic process	118	c52191_g1,c101346_g1,c102436_g1,c55154_g1,c23363_g1,c36997_g2,c35002_g1,c44727_g1,c83739_g1,c63165_g1,c62079_g1,c35909_g1,c68261_g1,c57379_g2,c55254_g1,c105681_g1,c52800_g1,c20801_g2,c52452_g1,c116191_g1,c46647_g1,c71348_g1,c84389_g1,c55043_g1,c100469_g1,c84714_g1,c97240_g1,c57064_g1,c58844_g3,c5822_g1,c119601_g1,c13741_g1,c54447_g1,c89769_g1,c109812_g1,c67391_g1,c49545_g1,c17622_g2,c92462_g1,c62…
GO:0008150	Biological Process	GO:0008152	metabolic process	GO:0009893	positive regulation of metabolic process	GO:0010604	positive regulation of macromolecule metabolic process	149	c52299_g1,c120775_g1,c115434_g1,c25276_g1,c56958_g1,c111194_g1,c3174_g1,c43843_g1,c71113_g1,c31820_g1,c102997_g1,c50078_g1,c59332_g1,c113363_g1,c60436_g1,c53672_g1,c42999_g1,c107303_g1,c55067_g1,c92243_g1,c98501_g1,c78722_g1,c64969_g1,c77060_g1,c96239_g1,c72189_g1,c57149_g1,c65328_g1,c78619_g1,c22164_g1,c113291_g1,c45501_g1,c75660_g1,c115216_g1,c44585_g1,c19650_g1,c85450_g1,c6319_g1,c120858_g1,c1…
GO:0008150	Biological Process	GO:0044699	single-organism process	GO:0044707	single-multicellular organism process	GO:0003008	system process	92	c57395_g1,c67975_g1,c46215_g1,c50098_g1,c29912_g1,c58773_g1,c88627_g1,c52383_g1,c53006_g1,c56701_g1,c57010_g1,c102568_g1,c70272_g1,c28323_g1,c54763_g2,c35792_g1,c48752_g1,c58189_g3,c116691_g1,c70327_g1,c37944_g1,c47587_g1,c91726_g1,c57341_g1,c106024_g1,c55105_g1,c47412_g1,c2620_g1,c12712_g1,c9413_g1,c38081_g1,c73307_g1,c16260_g1,c40588_g1,c93767_g1,c25665_g1,c71211_g1,c2645_g1,c49984_g1,c81923_g1…
GO:0008150	Biological Process	GO:0044699	single-organism process	GO:0044707	single-multicellular organism process	GO:0050878	regulation of body fluid levels	92	c66451_g1,c43146_g2,c77187_g1,c97987_g1,c62606_g1,c56711_g1,c116667_g1,c30120_g1,c118500_g1,c70554_g1,c86676_g1,c55264_g1,c43817_g1,c81954_g1,c83173_g1,c44926_g1,c57883_g1,c94346_g1,c49661_g1,c73795_g1,c54857_g1,c13635_g1,c92558_g1,c49433_g1,c5822_g2,c52501_g1,c87526_g1,c54309_g1,c93376_g1,c115621_g1,c30720_g1,c108895_g1,c69562_g1,c50705_g1,c40440_g1,c42006_g1,c49278_g1,c113765_g1,c15686_g1,c1101…
GO:0008150	Biological Process	GO:0044699	single-organism process	GO:0044707	single-multicellular organism process	GO:0019827	stem cell maintenance	2	c56927_g1,c96256_g1
GO:0008150	Biological Process	GO:0044699	single-organism process	GO:0044707	single-multicellular organism process	GO:0008037	cell recognition	22	c55083_g1,c69473_g1,c52657_g1,c55554_g1,c53508_g1,c85389_g1,c51136_g2,c3078_g1,c49469_g1,c50188_g1,c56130_g1,c53518_g1,c48332_g1,c123902_g1,c56927_g1,c52129_g1,c51545_g1,c19885_g1,c83044_g1,c53503_g1,c57845_g1,c43510_g1
GO:0008150	Biological Process	GO:0044699	single-organism process	GO:0044707	single-multicellular organism process	GO:0001816	cytokine production	1	c92440_g1
GO:0008150	Biological Process	GO:0044699	single-organism process	GO:0044707	single-multicellular organism process	GO:0030534	adult behavior	4	c37946_g1,c49815_g1,c115861_g1,c117841_g1
GO:0008150	Biological Process	GO:0044699	single-organism process	GO:0044707	single-multicellular organism process	GO:0048771	tissue remodeling	4	c8523_g1,c5938_g1,c111196_g1,c94531_g1
GO:0008150	Biological Process	GO:0044699	single-organism process	GO:0044707	single-multicellular organism process	GO:0009791	post-embryonic development	68	c45893_g1,c58741_g1,c52754_g2,c17601_g1,c34293_g1,c56429_g1,c58333_g1,c13611_g1,c39445_g1,c54347_g2,c105784_g1,c56927_g1,c51939_g1,c47394_g1,c52653_g1,c56082_g2,c39802_g1,c58069_g1,c48314_g1,c45656_g1,c47742_g1,c40655_g1,c56939_g1,c58492_g1,c33434_g1,c51504_g1,c54744_g1,c45542_g1,c51302_g1,c58446_g2,c57448_g1,c46648_g1,c55583_g1,c56509_g1,c50830_g1,c49078_g2,c40474_g1,c47692_g1,c58537_g2,c88749_g…
GO:0008150	Biological Process	GO:0044699	single-organism process	GO:0044707	single-multicellular organism process	GO:0010162	seed dormancy process	1	c51939_g1
GO:0008150	Biological Process	GO:0044699	single-organism process	GO:0044707	single-multicellular organism process	GO:0042303	molting cycle	9	c58258_g1,c44404_g1,c120511_g1,c92440_g1,c51735_g4,c42973_g1,c52562_g1,c51735_g2,c77022_g1
GO:0008150	Biological Process	GO:0044699	single-organism process	GO:0044707	single-multicellular organism process	GO:0001763	morphogenesis of a branching structure	1	c92440_g1
GO:0008150	Biological Process	GO:0044699	single-organism process	GO:0044707	single-multicellular organism process	GO:0050817	coagulation	92	c52501_g1,c87526_g1,c54309_g1,c92558_g1,c5822_g2,c49433_g1,c93376_g1,c115621_g1,c42006_g1,c49278_g1,c113765_g1,c15686_g1,c110175_g1,c30720_g1,c108895_g1,c69562_g1,c50705_g1,c40440_g1,c23755_g1,c32372_g1,c99029_g1,c60424_g1,c45183_g1,c37833_g1,c62606_g1,c66451_g1,c43146_g2,c77187_g1,c97987_g1,c116667_g1,c56711_g1,c55264_g1,c81954_g1,c43817_g1,c44926_g1,c83173_g1,c30120_g1,c118500_g1,c70554_g1,c866…
GO:0008150	Biological Process	GO:0044699	single-organism process	GO:0044707	single-multicellular organism process	GO:0051240	positive regulation of multicellular organismal process	1	c58446_g2
GO:0008150	Biological Process	GO:0044699	single-organism process	GO:0044707	single-multicellular organism process	GO:0007389	pattern specification process	11	c26320_g1,c41081_g1,c49078_g2,c47077_g1,c92440_g1,c57673_g1,c47692_g1,c56939_g1,c38224_g1,c55999_g1,c55520_g1
GO:0008150	Biological Process	GO:0044699	single-organism process	GO:0044707	single-multicellular organism process	GO:0010073	meristem maintenance	3	c96256_g1,c52259_g1,c56927_g1
GO:0008150	Biological Process	GO:0044699	single-organism process	GO:0044707	single-multicellular organism process	GO:0043480	pigment accumulation in tissues	1	c58069_g1
GO:0008150	Biological Process	GO:0044699	single-organism process	GO:0044707	single-multicellular organism process	GO:0022404	molting cycle process	9	c58258_g1,c44404_g1,c120511_g1,c42973_g1,c51735_g4,c92440_g1,c77022_g1,c51735_g2,c52562_g1
GO:0008150	Biological Process	GO:0044699	single-organism process	GO:0044707	single-multicellular organism process	GO:0007275	multicellular organismal development	189	c47511_g1,c25312_g1,c51939_g1,c92440_g1,c12619_g1,c52653_g1,c48093_g1,c47394_g1,c56082_g2,c54067_g1,c56429_g1,c13611_g1,c39445_g1,c84641_g1,c54347_g2,c45626_g1,c52754_g2,c17601_g1,c34293_g1,c45893_g1,c58775_g1,c48801_g1,c58741_g1,c77767_g1,c24441_g1,c115320_g1,c26870_g1,c47692_g1,c74932_g1,c108272_g1,c62517_g1,c102571_g1,c57448_g1,c35560_g1,c5822_g2,c49103_g1,c46648_g1,c49078_g2,c68401_g1,c50830_…
GO:0008150	Biological Process	GO:0044699	single-organism process	GO:0044765	single-organism transport	GO:0015849	organic acid transport	236	c97275_g1,c71267_g1,c62896_g1,c114308_g1,c36686_g1,c17000_g1,c55529_g1,c13876_g1,c100972_g1,c102630_g1,c84081_g1,c16148_g1,c8020_g2,c78347_g1,c50417_g1,c102194_g1,c72581_g1,c38491_g1,c115879_g1,c100738_g1,c80743_g1,c56020_g1,c113833_g1,c110276_g1,c60523_g1,c34153_g1,c117440_g1,c70236_g1,c40747_g1,c122145_g1,c49539_g2,c57108_g1,c76904_g1,c59642_g1,c20418_g1,c55470_g1,c43873_g2,c3184_g1,c71178_g1,c…
GO:0008150	Biological Process	GO:0044699	single-organism process	GO:0044765	single-organism transport	GO:0015850	organic hydroxy compound transport	2	c57846_g1,c13569_g1
GO:0008150	Biological Process	GO:0044699	single-organism process	GO:0044765	single-organism transport	GO:0046903	secretion	147	c59001_g1,c50504_g1,c56637_g1,c114625_g1,c56337_g1,c2717_g1,c42607_g1,c51065_g1,c42649_g2,c84745_g1,c60411_g1,c55645_g6,c50665_g1,c103091_g1,c63391_g1,c56433_g1,c123192_g1,c93167_g1,c92072_g1,c103553_g1,c56726_g1,c50697_g1,c41418_g1,c13334_g1,c82073_g1,c25898_g1,c52082_g1,c67522_g1,c45487_g1,c75168_g1,c9812_g1,c81150_g1,c56506_g2,c38736_g1,c26689_g1,c30260_g1,c55387_g1,c80536_g1,c16522_g1,c43444_…
GO:0008150	Biological Process	GO:0044699	single-organism process	GO:0044765	single-organism transport	GO:0015748	organophosphate ester transport	13	c121684_g1,c100313_g1,c66700_g1,c72354_g1,c47510_g1,c49991_g1,c101147_g1,c35217_g1,c45293_g1,c22668_g1,c120057_g1,c81094_g1,c54230_g1
GO:0008150	Biological Process	GO:0044699	single-organism process	GO:0044765	single-organism transport	GO:0006818	hydrogen transport	999	c79714_g1,c54600_g1,c54609_g3,c73712_g1,c117186_g1,c39723_g1,c50700_g4,c50399_g1,c107600_g1,c62741_g1,c58365_g3,c70720_g1,c44290_g1,c62190_g1,c44701_g2,c45859_g5,c69349_g1,c71888_g1,c58579_g1,c25530_g1,c84913_g1,c54794_g2,c77426_g1,c317_g1,c74075_g1,c111524_g1,c52179_g1,c98600_g1,c120680_g1,c113494_g1,c87263_g1,c82586_g1,c68721_g1,c76419_g1,c10616_g1,c46095_g1,c13635_g1,c119700_g1,c11888_g1,c5772…
GO:0008150	Biological Process	GO:0044699	single-organism process	GO:0044765	single-organism transport	GO:1901678	iron coordination entity transport	33	c28538_g1,c8237_g1,c33674_g1,c31292_g1,c22788_g1,c105041_g1,c78527_g1,c84138_g1,c37888_g1,c6217_g1,c42599_g1,c60258_g1,c55433_g1,c61241_g1,c80782_g1,c35571_g1,c7049_g1,c4209_g1,c78152_g1,c56182_g1,c57533_g4,c56136_g1,c11865_g1,c33433_g1,c24477_g1,c30120_g1,c116325_g1,c61379_g1,c51856_g2,c86171_g1,c7247_g1,c46249_g2,c14927_g1
GO:0008150	Biological Process	GO:0044699	single-organism process	GO:0044765	single-organism transport	GO:1901264	carbohydrate derivative transport	38	c76940_g1,c60425_g1,c49991_g1,c36976_g2,c47510_g1,c113536_g1,c39100_g1,c64446_g1,c121684_g1,c74566_g1,c92978_g1,c120057_g1,c39875_g1,c74146_g1,c18204_g1,c79990_g1,c58059_g2,c116332_g1,c93031_g1,c89124_g1,c116508_g1,c1558_g1,c72634_g1,c55518_g1,c7080_g1,c46760_g1,c43624_g1,c56225_g1,c80651_g1,c22668_g1,c69099_g1,c102621_g1,c105348_g1,c52052_g1,c113172_g1,c24789_g1,c41301_g1,c55459_g1
GO:0008150	Biological Process	GO:0044699	single-organism process	GO:0044765	single-organism transport	GO:0051181	cofactor transport	41	c61241_g1,c99488_g1,c80782_g1,c60258_g1,c55433_g1,c6217_g1,c42599_g1,c78527_g1,c94596_g1,c84138_g1,c37888_g1,c71267_g1,c31292_g1,c105041_g1,c22788_g1,c33674_g1,c8237_g1,c28538_g1,c80581_g1,c7247_g1,c68341_g1,c14927_g1,c46249_g2,c51856_g2,c61379_g1,c86171_g1,c116325_g1,c48336_g1,c33433_g1,c11865_g1,c24477_g1,c30120_g1,c57533_g4,c56182_g1,c41385_g1,c56136_g1,c7049_g1,c4209_g1,c78152_g1,c35571_g1,c3…
GO:0008150	Biological Process	GO:0044699	single-organism process	GO:0044765	single-organism transport	GO:0008643	carbohydrate transport	76	c61707_g1,c46109_g1,c89374_g1,c7137_g1,c103002_g1,c67048_g1,c86431_g1,c378_g1,c53919_g1,c89254_g1,c56741_g1,c87009_g1,c53915_g1,c60136_g1,c78105_g1,c60327_g1,c46966_g1,c57634_g1,c56271_g1,c57442_g1,c56258_g2,c4119_g1,c4413_g1,c59814_g1,c44423_g1,c56020_g1,c48836_g1,c45383_g2,c48165_g1,c61603_g1,c26748_g1,c61198_g1,c37223_g1,c6171_g1,c80283_g1,c58292_g1,c54397_g1,c123829_g1,c48760_g1,c71906_g1,c10…
GO:0008150	Biological Process	GO:0044699	single-organism process	GO:0044765	single-organism transport	GO:0015893	drug transport	32	c55903_g1,c74511_g1,c57729_g1,c33755_g2,c52283_g1,c33755_g1,c95811_g1,c57834_g1,c49113_g1,c46833_g1,c113360_g1,c26184_g1,c59056_g1,c52977_g3,c56410_g1,c16586_g1,c52874_g2,c51575_g1,c30499_g1,c47998_g1,c65895_g1,c17773_g1,c54530_g1,c57311_g1,c37901_g1,c53445_g1,c40404_g2,c51956_g1,c56678_g1,c46725_g1,c56651_g1,c52977_g4
GO:0008150	Biological Process	GO:0044699	single-organism process	GO:0044765	single-organism transport	GO:0042908	xenobiotic transport	1	c52341_g1
GO:0008150	Biological Process	GO:0044699	single-organism process	GO:0044765	single-organism transport	GO:0015837	amine transport	1	c57846_g1
GO:0008150	Biological Process	GO:0044699	single-organism process	GO:0044765	single-organism transport	GO:0017038	protein import	124	c41717_g1,c25382_g1,c87139_g1,c95772_g1,c41936_g1,c36076_g1,c49682_g1,c45167_g1,c58561_g1,c76608_g1,c98863_g1,c60118_g1,c51148_g1,c38532_g1,c54867_g1,c50268_g1,c31004_g1,c58406_g2,c53394_g3,c54971_g4,c47572_g1,c47257_g1,c49007_g1,c57840_g2,c89769_g1,c75602_g1,c95933_g1,c27632_g1,c44722_g1,c54021_g1,c25708_g1,c25802_g1,c31495_g1,c89855_g1,c119219_g1,c38795_g1,c59811_g1,c49855_g1,c333_g1,c56103_g1,…
GO:0008150	Biological Process	GO:0044699	single-organism process	GO:0044765	single-organism transport	GO:0006869	lipid transport	17	c80651_g1,c56225_g1,c43624_g1,c54230_g1,c39875_g1,c55518_g1,c64446_g1,c60425_g1,c101147_g1,c35217_g1,c81094_g1,c24789_g1,c102621_g1,c13569_g1,c100313_g1,c113172_g1,c116332_g1
GO:0008150	Biological Process	GO:0044699	single-organism process	GO:0044765	single-organism transport	GO:0006836	neurotransmitter transport	2	c95834_g1,c52451_g1
GO:0008150	Biological Process	GO:0044699	single-organism process	GO:0044765	single-organism transport	GO:0015851	nucleobase transport	1	c19482_g1
GO:0008150	Biological Process	GO:0044699	single-organism process	GO:0044765	single-organism transport	GO:0009914	hormone transport	3	c46648_g1,c49078_g2,c58069_g1
GO:0008150	Biological Process	GO:0044699	single-organism process	GO:0044765	single-organism transport	GO:1901337	thioester transport	4	c3448_g1,c94596_g1,c80581_g1,c48336_g1
GO:0008150	Biological Process	GO:0044699	single-organism process	GO:0044765	single-organism transport	GO:1902582	single-organism intracellular transport	568	c43409_g2,c116283_g1,c75495_g1,c115835_g1,c48861_g1,c14137_g2,c24732_g1,c26236_g1,c112450_g1,c13668_g1,c35892_g1,c2894_g1,c92256_g1,c45434_g1,c103059_g1,c53266_g1,c14718_g1,c56337_g1,c46682_g1,c13332_g1,c120823_g1,c34644_g1,c50504_g1,c40834_g1,c44070_g1,c21827_g2,c113141_g1,c16522_g1,c3678_g1,c30224_g1,c109778_g1,c36022_g2,c55209_g1,c56814_g2,c52758_g1,c87139_g1,c114465_g1,c76608_g1,c104734_g1,c5…
GO:0008150	Biological Process	GO:0044699	single-organism process	GO:0044765	single-organism transport	GO:0042886	amide transport	41	c7363_g2,c76443_g1,c52221_g1,c88325_g1,c76808_g1,c36636_g1,c7363_g1,c106261_g1,c100892_g1,c44749_g1,c43498_g1,c50571_g1,c50752_g1,c103539_g1,c58499_g1,c24861_g1,c101075_g1,c106941_g1,c68341_g1,c29731_g2,c54198_g1,c102678_g1,c43364_g1,c29731_g1,c53445_g1,c22133_g2,c71267_g1,c16739_g1,c89662_g1,c101972_g1,c122688_g1,c55529_g1,c81001_g1,c40519_g1,c47667_g1,c77807_g1,c99488_g1,c120844_g1,c50564_g1,c1…
GO:0008150	Biological Process	GO:0044699	single-organism process	GO:0044765	single-organism transport	GO:0015716	organic phosphonate transport	4	c103671_g1,c94449_g1,c54344_g1,c6745_g1
GO:0008150	Biological Process	GO:0044699	single-organism process	GO:0044765	single-organism transport	GO:0055085	transmembrane transport	980	c37257_g1,c77583_g1,c46404_g1,c93361_g1,c76965_g1,c16941_g1,c81807_g1,c63428_g1,c83391_g1,c59999_g1,c69986_g1,c35593_g1,c49113_g1,c52295_g1,c52283_g1,c95364_g1,c110182_g1,c34901_g1,c40987_g1,c57755_g1,c91095_g1,c3792_g1,c123109_g1,c37901_g1,c51707_g1,c28441_g1,c44908_g1,c54877_g1,c117828_g1,c57335_g1,c119219_g1,c54542_g1,c3492_g1,c57243_g1,c101874_g1,c44023_g2,c89126_g1,c59697_g1,c64097_g1,c36076…
GO:0008150	Biological Process	GO:0044699	single-organism process	GO:0044765	single-organism transport	GO:0051180	vitamin transport	12	c99488_g1,c71267_g1,c117278_g1,c68341_g1,c29659_g1,c54783_g1,c41385_g1,c113089_g1,c9627_g1,c58925_g1,c25809_g1,c39092_g1
GO:0008150	Biological Process	GO:0044699	single-organism process	GO:0044765	single-organism transport	GO:0006909	phagocytosis	9	c44129_g1,c52718_g1,c67391_g1,c113617_g1,c23150_g1,c72151_g1,c73567_g1,c56285_g1,c57675_g1
GO:0008150	Biological Process	GO:0044699	single-organism process	GO:0044765	single-organism transport	GO:0019755	one-carbon compound transport	3	c24861_g1,c101075_g1,c89662_g1
GO:0008150	Biological Process	GO:0044699	single-organism process	GO:0044765	single-organism transport	GO:0006811	ion transport	2291	c76419_g1,c13635_g1,c82586_g1,c38028_g1,c119700_g1,c57724_g1,c29658_g1,c3184_g1,c4199_g1,c7844_g1,c59027_g2,c78382_g1,c57108_g1,c102379_g1,c112932_g1,c74579_g1,c73813_g1,c57259_g1,c81541_g1,c71371_g1,c82135_g1,c102207_g1,c60416_g1,c23287_g1,c93386_g1,c54609_g3,c120456_g1,c84081_g1,c73712_g1,c66266_g1,c48786_g1,c54600_g1,c50700_g4,c5867_g1,c117186_g1,c70720_g1,c62741_g1,c107600_g1,c44701_g2,c36785…
GO:0008150	Biological Process	GO:0044699	single-organism process	GO:0044765	single-organism transport	GO:0072348	sulfur compound transport	35	c93127_g1,c62639_g1,c64888_g1,c68782_g1,c57172_g1,c27085_g1,c92282_g1,c9627_g1,c3448_g1,c68341_g1,c59274_g1,c2571_g2,c56827_g1,c48336_g1,c44091_g1,c84616_g1,c71267_g1,c50507_g1,c114266_g1,c55529_g1,c72289_g1,c54234_g1,c56094_g1,c39092_g1,c109112_g1,c80581_g1,c117278_g1,c99488_g1,c97808_g1,c76042_g1,c57525_g2,c13280_g1,c77433_g1,c94596_g1,c25809_g1
GO:0008150	Biological Process	GO:0044699	single-organism process	GO:0044708	single-organism behavior	GO:0030534	adult behavior	4	c37946_g1,c49815_g1,c115861_g1,c117841_g1
GO:0008150	Biological Process	GO:0044699	single-organism process	GO:0044700	single organism signaling	GO:0023056	positive regulation of signaling	9	c48314_g1,c67391_g1,c48576_g1,c57682_g1,c34942_g1,c47692_g1,c7894_g1,c114240_g1,c92440_g1
GO:0008150	Biological Process	GO:0044699	single-organism process	GO:0044700	single organism signaling	GO:0023051	regulation of signaling	223	c114834_g1,c38144_g2,c58387_g1,c92083_g1,c51108_g1,c73706_g1,c114240_g1,c54138_g1,c86676_g1,c99231_g1,c71367_g1,c76954_g1,c64673_g1,c51036_g1,c7556_g1,c13652_g1,c53059_g1,c46460_g1,c67116_g1,c56715_g1,c37946_g1,c95834_g1,c52864_g1,c58930_g1,c85815_g1,c8718_g1,c117186_g1,c46123_g1,c62464_g1,c18787_g2,c56694_g1,c58066_g1,c103745_g1,c105216_g1,c35864_g1,c122304_g1,c113626_g1,c29467_g1,c60435_g1,c610…
GO:0008150	Biological Process	GO:0044699	single-organism process	GO:0044700	single organism signaling	GO:0023057	negative regulation of signaling	43	c112686_g1,c118682_g1,c99209_g1,c29467_g1,c42757_g1,c97570_g1,c58066_g1,c5498_g1,c52456_g1,c57634_g1,c117568_g1,c28746_g1,c8924_g1,c52148_g1,c111625_g1,c28982_g1,c8371_g2,c57261_g2,c22175_g1,c71104_g1,c11552_g1,c18787_g2,c101419_g1,c67391_g1,c58384_g1,c31820_g1,c100420_g1,c120772_g1,c13652_g1,c57482_g1,c54913_g1,c107303_g1,c76555_g1,c17601_g1,c38144_g2,c92083_g1,c43476_g1,c114834_g1,c116096_g1,c8…
GO:0008150	Biological Process	GO:0044699	single-organism process	GO:0044700	single organism signaling	GO:0007267	cell-cell signaling	50	c46753_g1,c33338_g1,c91592_g1,c58209_g3,c58798_g5,c89957_g1,c58902_g2,c47083_g1,c52703_g1,c53654_g1,c115003_g1,c46277_g1,c74917_g1,c52896_g1,c32586_g1,c110566_g1,c75534_g1,c50926_g1,c58442_g1,c57990_g4,c118978_g1,c75640_g1,c83420_g1,c13631_g2,c93538_g1,c55859_g1,c95834_g1,c42500_g1,c38014_g2,c15438_g1,c53244_g6,c60451_g1,c58209_g7,c92188_g1,c52451_g1,c51155_g1,c42810_g1,c37175_g1,c33567_g1,c56779…
GO:0008150	Biological Process	GO:0044699	single-organism process	GO:0044700	single organism signaling	GO:0007165	signal transduction	1329	c105983_g1,c98363_g1,c35367_g1,c38119_g1,c115621_g1,c58408_g1,c84614_g1,c59002_g1,c28982_g1,c47356_g1,c111845_g1,c57583_g1,c6531_g1,c6831_g1,c53493_g2,c60519_g1,c60171_g1,c62536_g1,c47887_g1,c31707_g1,c41065_g1,c54196_g1,c41592_g2,c118110_g1,c48905_g1,c57261_g2,c43393_g1,c5601_g1,c53039_g1,c86433_g1,c58069_g1,c85588_g1,c67526_g1,c56082_g2,c47394_g1,c51735_g2,c55443_g1,c20752_g1,c47669_g1,c57361_g…
GO:0008150	Biological Process	GO:0044699	single-organism process	GO:0044710	single-organism metabolic process	GO:0043446	cellular alkane metabolic process	197	c68016_g1,c100270_g1,c84711_g1,c117355_g1,c106269_g1,c40872_g1,c54197_g1,c97125_g1,c91055_g1,c20953_g1,c28470_g1,c83528_g1,c109577_g1,c83596_g1,c49217_g1,c42079_g2,c14413_g1,c85799_g1,c64799_g1,c31002_g1,c1488_g1,c22142_g1,c105722_g1,c67188_g1,c58900_g2,c83121_g1,c84438_g1,c79753_g1,c23041_g1,c106981_g1,c47496_g1,c41547_g1,c48667_g1,c61612_g1,c72773_g1,c115366_g1,c121967_g1,c55677_g1,c30484_g1,c3…
GO:0008150	Biological Process	GO:0044699	single-organism process	GO:0044710	single-organism metabolic process	GO:0016570	histone modification	43	c57407_g1,c58215_g2,c96958_g1,c40655_g1,c58446_g2,c56972_g1,c110547_g1,c55533_g1,c2460_g1,c67466_g1,c57858_g1,c48669_g1,c54712_g1,c50835_g1,c58471_g1,c58215_g1,c85898_g1,c80282_g1,c84631_g1,c101585_g1,c67310_g1,c25792_g1,c42245_g1,c14994_g1,c53759_g4,c53585_g1,c10659_g1,c54780_g1,c117881_g1,c57700_g1,c76224_g1,c114784_g1,c87456_g1,c53401_g1,c43887_g1,c802_g1,c48758_g1,c58701_g1,c2295_g1,c60226_g1…
GO:0008150	Biological Process	GO:0044699	single-organism process	GO:0044710	single-organism metabolic process	GO:0023014	signal transduction by phosphorylation	15	c47692_g1,c7894_g1,c49815_g1,c114240_g1,c89977_g1,c115861_g1,c73982_g1,c61778_g1,c121191_g1,c50345_g1,c34942_g1,c117841_g1,c83416_g1,c37946_g1,c54396_g1
GO:0008150	Biological Process	GO:0044699	single-organism process	GO:0044710	single-organism metabolic process	GO:0042197	halogenated hydrocarbon metabolic process	68	c72072_g1,c57765_g1,c113813_g1,c41096_g1,c18775_g1,c112146_g1,c66434_g1,c57098_g1,c49538_g1,c50691_g1,c59060_g1,c62444_g1,c65747_g1,c73691_g1,c114768_g1,c43150_g1,c13512_g1,c121070_g1,c104373_g1,c102090_g1,c55567_g2,c61689_g1,c55755_g1,c13121_g1,c95686_g1,c47892_g1,c60914_g1,c84005_g1,c55772_g1,c71562_g1,c113426_g1,c76432_g1,c97667_g1,c58449_g2,c47470_g1,c46530_g1,c48290_g1,c83774_g1,c41037_g1,c5…
GO:0008150	Biological Process	GO:0044699	single-organism process	GO:0044710	single-organism metabolic process	GO:1901568	fatty acid derivative metabolic process	21	c87588_g1,c14590_g1,c82915_g1,c93265_g1,c79964_g1,c16781_g1,c57822_g1,c26235_g1,c8150_g1,c92952_g1,c119113_g1,c64932_g1,c68601_g1,c106504_g1,c81194_g1,c7643_g1,c80555_g1,c102051_g1,c58560_g1,c18086_g1,c46590_g1
GO:0008150	Biological Process	GO:0044699	single-organism process	GO:0044710	single-organism metabolic process	GO:0055114	oxidation-reduction process	1046	c61028_g1,c46358_g1,c51376_g1,c72402_g1,c66126_g1,c31035_g1,c27448_g1,c55363_g1,c48960_g2,c91943_g1,c121824_g1,c61091_g1,c23844_g1,c97142_g1,c26266_g1,c28743_g1,c98884_g1,c114864_g1,c51072_g1,c63653_g1,c114078_g1,c36869_g1,c53587_g1,c52546_g1,c46336_g1,c54790_g1,c31002_g1,c103339_g1,c28819_g1,c7651_g1,c52969_g1,c82135_g1,c76485_g1,c57108_g1,c41457_g1,c55804_g3,c108901_g1,c36042_g1,c25422_g1,c532_…
GO:0008150	Biological Process	GO:0044699	single-organism process	GO:0044710	single-organism metabolic process	GO:0044711	single-organism biosynthetic process	3746	c88056_g1,c7400_g1,c39950_g1,c32552_g1,c110334_g1,c25933_g1,c77426_g1,c71782_g1,c55988_g1,c54676_g1,c111524_g1,c121474_g1,c47150_g1,c71888_g1,c51693_g1,c82129_g1,c52917_g1,c95080_g1,c13491_g1,c18502_g1,c87546_g1,c105923_g1,c17041_g1,c53321_g1,c44401_g1,c121552_g1,c38950_g1,c12827_g1,c36733_g1,c8952_g1,c44587_g2,c59294_g1,c52528_g1,c77519_g1,c122048_g1,c25689_g1,c50498_g1,c50761_g1,c108404_g1,c453…
89242_g1,c89065_g1,c52881_g1,c55464_g1,c75547_g1,c47735_g1,c115119_g1,c7456_g1,c64212_g1,c56780_g2,c76244_g1,c18003_g1,c72514_g1,c73692_g1,c83398_g1,c40959_g1,c27708_g1,c73982_g1,c52149_g1,c52757_g1,c44255_g1,c116509_g1,c98469_g1,c77073_g1,c80420_g1,c2460_g1,c31009_g3,c53182_g1,c47077_g1,c31765_g1,c51635_g1,c58328_g1,c92851_g1,c58752_g2,c51370_g1,c29797_g1,c53438_g1,c48661_g1,c27488_g1,c87252_g1,…
GO:0008150	Biological Process	GO:0044699	single-organism process	GO:0044710	single-organism metabolic process	GO:0030261	chromosome condensation	7	c122524_g1,c58103_g1,c99434_g1,c90224_g1,c97706_g1,c33915_g1,c46477_g1
GO:0008150	Biological Process	GO:0044699	single-organism process	GO:0044710	single-organism metabolic process	GO:0019296	coenzyme M metabolic process	2	c35460_g1,c37448_g1
GO:0008150	Biological Process	GO:0044699	single-organism process	GO:0044710	single-organism metabolic process	GO:0044281	small molecule metabolic process	5845	c47937_g1,c120771_g1,c28818_g1,c112985_g1,c36332_g1,c115156_g1,c117790_g1,c120806_g1,c61138_g1,c123655_g1,c113129_g1,c28919_g1,c5733_g1,c102826_g1,c63140_g1,c19338_g2,c105201_g1,c20475_g1,c40681_g2,c101913_g1,c25489_g1,c53618_g1,c120141_g1,c77880_g1,c111076_g1,c58713_g1,c119212_g1,c114126_g1,c102090_g1,c53510_g1,c52745_g1,c30343_g2,c48623_g1,c116885_g1,c56767_g1,c54017_g1,c44967_g4,c44423_g1,c939…
1,c58907_g2,c58762_g3,c98678_g1,c107188_g1,c80166_g1,c24502_g1,c122571_g1,c80294_g1,c54241_g1,c79306_g1,c106576_g1,c15597_g1,c37256_g1,c92144_g1,c103082_g1,c15706_g1,c57898_g1,c27437_g1,c71979_g1,c110584_g1,c29698_g1,c98275_g1,c46087_g1,c33548_g2,c46578_g1,c26748_g1,c18847_g1,c6228_g1,c120617_g1,c56556_g1,c118000_g1,c30160_g1,c56546_g1,c97523_g1,c63190_g1,c48235_g1,c95583_g1,c39415_g2,c38876_g1,c…
GO:0008150	Biological Process	GO:0044699	single-organism process	GO:0044710	single-organism metabolic process	GO:0042440	pigment metabolic process	513	c58349_g1,c92144_g1,c25590_g1,c102987_g1,c74755_g1,c54279_g2,c72242_g1,c37940_g1,c121183_g1,c57575_g1,c56369_g1,c73110_g1,c114700_g1,c46747_g1,c44581_g1,c13448_g1,c34563_g1,c41879_g1,c121218_g1,c51275_g1,c32017_g1,c107188_g1,c58236_g1,c37029_g1,c58567_g1,c105130_g1,c99121_g1,c81644_g1,c51901_g1,c108923_g1,c108823_g1,c6803_g1,c46473_g2,c23299_g1,c93231_g1,c115805_g1,c53746_g1,c10663_g1,c117505_g1,…
GO:0008150	Biological Process	GO:0044699	single-organism process	GO:0044710	single-organism metabolic process	GO:0019748	secondary metabolic process	168	c22632_g1,c57224_g1,c65521_g1,c45443_g1,c47639_g1,c113066_g1,c17413_g1,c52391_g1,c52236_g1,c49958_g1,c47269_g1,c4209_g1,c94457_g1,c80468_g1,c116150_g1,c46112_g1,c37172_g1,c49872_g1,c26362_g1,c96947_g1,c45595_g1,c58525_g1,c56587_g1,c53810_g1,c24219_g1,c43159_g1,c56435_g1,c115835_g1,c51061_g1,c28044_g1,c49334_g1,c85915_g1,c7180_g1,c44872_g2,c79581_g1,c105512_g1,c31864_g1,c49489_g1,c57366_g1,c45898_…
GO:0008150	Biological Process	GO:0044699	single-organism process	GO:0044710	single-organism metabolic process	GO:1901657	glycosyl compound metabolic process	1673	c4533_g1,c100084_g1,c101628_g1,c43097_g1,c37129_g1,c524_g1,c106575_g1,c8436_g1,c58762_g1,c64871_g1,c38962_g1,c27439_g2,c103349_g1,c28481_g1,c114181_g1,c48082_g3,c8256_g1,c1747_g1,c54470_g1,c53086_g1,c87381_g1,c69656_g1,c84056_g1,c112461_g1,c123802_g1,c61802_g1,c94164_g1,c74113_g1,c47233_g1,c55517_g1,c115520_g1,c34816_g1,c81358_g1,c47144_g1,c79401_g1,c57929_g1,c30688_g1,c69554_g1,c41592_g1,c101566…
GO:0008150	Biological Process	GO:0044699	single-organism process	GO:0044710	single-organism metabolic process	GO:0031050	dsRNA fragmentation	2	c58327_g2,c56927_g1
GO:0008150	Biological Process	GO:0044699	single-organism process	GO:0044710	single-organism metabolic process	GO:0044723	single-organism carbohydrate metabolic process	1600	c36874_g1,c43408_g1,c52586_g1,c88168_g1,c4697_g1,c61568_g1,c81475_g1,c58046_g2,c112973_g1,c15109_g1,c84997_g1,c58217_g1,c52022_g1,c53306_g1,c49428_g1,c56479_g1,c86021_g1,c89025_g1,c22184_g2,c45888_g2,c58686_g1,c29678_g1,c96824_g1,c41804_g1,c54010_g1,c98265_g1,c42337_g1,c38630_g2,c57002_g1,c55228_g1,c56850_g1,c23504_g1,c51464_g1,c48439_g1,c54113_g1,c29948_g1,c59963_g1,c93328_g1,c113384_g1,c91402_g…
GO:0008150	Biological Process	GO:0044699	single-organism process	GO:0044710	single-organism metabolic process	GO:0006081	cellular aldehyde metabolic process	167	c52567_g1,c49652_g1,c7286_g1,c46081_g1,c53380_g1,c28505_g1,c114317_g1,c51735_g4,c9683_g1,c14884_g1,c42676_g1,c53114_g2,c113197_g1,c83755_g1,c39936_g1,c98378_g1,c21117_g1,c47361_g1,c82335_g1,c17041_g1,c28495_g1,c58202_g4,c43615_g1,c59283_g1,c43172_g1,c9903_g1,c35586_g2,c91117_g1,c122048_g1,c99147_g1,c18457_g1,c121309_g1,c37172_g1,c121918_g1,c49872_g1,c97775_g1,c94457_g1,c50204_g1,c107735_g1,c86093…
GO:0008150	Biological Process	GO:0044699	single-organism process	GO:0044710	single-organism metabolic process	GO:0015977	carbon fixation	54	c122659_g1,c51771_g1,c98884_g1,c51017_g1,c80886_g1,c84631_g1,c59329_g1,c80282_g1,c80556_g1,c43985_g1,c7286_g1,c110651_g1,c9683_g1,c79401_g1,c32353_g1,c53114_g2,c62703_g1,c67466_g1,c87777_g1,c55330_g1,c82672_g1,c16583_g1,c2460_g1,c110547_g1,c98378_g1,c58078_g1,c24565_g1,c96958_g1,c109318_g1,c56815_g1,c58533_g2,c116613_g1,c42920_g1,c39831_g1,c71145_g1,c45647_g1,c32596_g1,c53114_g1,c104855_g1,c91117…
GO:0008150	Biological Process	GO:0044699	single-organism process	GO:0044710	single-organism metabolic process	GO:0044712	single-organism catabolic process	1529	c81600_g1,c100609_g1,c6092_g1,c57832_g1,c34391_g1,c61197_g1,c65586_g1,c86842_g1,c54874_g1,c50539_g1,c52269_g1,c48695_g2,c72310_g1,c42852_g1,c91626_g1,c96260_g1,c106450_g1,c119409_g1,c46111_g1,c44951_g2,c65495_g1,c67282_g1,c58449_g2,c49985_g2,c9214_g1,c59645_g1,c49457_g1,c25005_g1,c84249_g1,c106826_g1,c37029_g1,c78787_g1,c49235_g1,c73431_g1,c7126_g1,c46804_g1,c81644_g1,c81736_g1,c66234_g1,c40280_g…
GO:0008150	Biological Process	GO:0044699	single-organism process	GO:0044710	single-organism metabolic process	GO:0006281	DNA repair	186	c58036_g1,c39895_g1,c56323_g1,c94548_g1,c18334_g1,c83929_g1,c5822_g2,c91971_g1,c57801_g1,c29959_g1,c57609_g1,c58325_g1,c56654_g1,c91396_g1,c32656_g1,c56277_g1,c77156_g1,c113467_g1,c866_g1,c48314_g1,c84146_g1,c64122_g1,c69397_g1,c55519_g1,c99085_g1,c24108_g1,c107660_g1,c35501_g1,c114221_g1,c41098_g1,c51703_g2,c114676_g1,c13378_g1,c116855_g1,c19453_g1,c91177_g1,c57919_g2,c105943_g1,c3353_g1,c117369…
GO:0008150	Biological Process	GO:0044699	single-organism process	GO:0044710	single-organism metabolic process	GO:0000723	telomere maintenance	11	c71969_g1,c104891_g1,c81813_g1,c55479_g3,c2954_g1,c13540_g1,c41177_g1,c44092_g1,c71859_g1,c55479_g2,c70077_g1
GO:0008150	Biological Process	GO:0044699	single-organism process	GO:0044710	single-organism metabolic process	GO:0006629	lipid metabolic process	1749	c47326_g1,c12148_g1,c67410_g1,c66886_g1,c75675_g1,c20755_g1,c14966_g1,c27667_g1,c103044_g1,c5635_g1,c48468_g1,c73120_g1,c69289_g1,c64277_g1,c54893_g1,c60557_g1,c46800_g1,c47918_g1,c37667_g1,c113583_g1,c43359_g1,c105822_g1,c53304_g1,c120231_g1,c10666_g1,c71315_g1,c53892_g1,c33530_g1,c112299_g1,c6415_g1,c62634_g1,c101979_g1,c37860_g1,c106358_g1,c31776_g1,c11403_g1,c84717_g1,c48508_g1,c95463_g1,c572…
GO:0008150	Biological Process	GO:0044699	single-organism process	GO:0044767	single-organism developmental process	GO:0048364	root development	11	c39936_g1,c50830_g1,c47742_g1,c49078_g2,c77767_g1,c35969_g1,c56848_g1,c87434_g1,c54067_g1,c34467_g1,c96256_g1
GO:0008150	Biological Process	GO:0044699	single-organism process	GO:0044767	single-organism developmental process	GO:0001822	kidney development	1	c92440_g1
GO:0008150	Biological Process	GO:0044699	single-organism process	GO:0044767	single-organism developmental process	GO:0019827	stem cell maintenance	2	c56927_g1,c96256_g1
GO:0008150	Biological Process	GO:0044699	single-organism process	GO:0044767	single-organism developmental process	GO:0009887	organ morphogenesis	12	c40883_g1,c48576_g1,c49078_g2,c47077_g1,c48314_g1,c92440_g1,c120786_g1,c106518_g1,c38224_g1,c55119_g1,c96256_g1,c55520_g1
GO:0008150	Biological Process	GO:0044699	single-organism process	GO:0044767	single-organism developmental process	GO:0048438	floral whorl development	5	c47692_g1,c56927_g1,c58069_g1,c33434_g1,c52259_g1
GO:0008150	Biological Process	GO:0044699	single-organism process	GO:0044767	single-organism developmental process	GO:0097438	exit from dormancy	1	c51939_g1
GO:0008150	Biological Process	GO:0044699	single-organism process	GO:0044767	single-organism developmental process	GO:0048729	tissue morphogenesis	1	c92440_g1
GO:0008150	Biological Process	GO:0044699	single-organism process	GO:0044767	single-organism developmental process	GO:0010162	seed dormancy process	1	c51939_g1
GO:0008150	Biological Process	GO:0044699	single-organism process	GO:0044767	single-organism developmental process	GO:0007275	multicellular organismal development	189	c47511_g1,c25312_g1,c51939_g1,c92440_g1,c12619_g1,c52653_g1,c48093_g1,c47394_g1,c56082_g2,c54067_g1,c56429_g1,c13611_g1,c39445_g1,c84641_g1,c54347_g2,c45626_g1,c52754_g2,c17601_g1,c34293_g1,c45893_g1,c58775_g1,c48801_g1,c58741_g1,c77767_g1,c24441_g1,c115320_g1,c26870_g1,c47692_g1,c74932_g1,c108272_g1,c62517_g1,c102571_g1,c57448_g1,c35560_g1,c5822_g2,c49103_g1,c46648_g1,c49078_g2,c68401_g1,c50830_…
GO:0008150	Biological Process	GO:0044699	single-organism process	GO:0044767	single-organism developmental process	GO:0048534	hematopoietic or lymphoid organ development	3	c60058_g1,c29371_g1,c70502_g1
GO:0008150	Biological Process	GO:0044699	single-organism process	GO:0044767	single-organism developmental process	GO:0010927	cellular component assembly involved in morphogenesis	8	c21539_g2,c53759_g4,c110049_g1,c66518_g1,c42328_g1,c56161_g1,c51796_g1,c43414_g1
GO:0008150	Biological Process	GO:0044699	single-organism process	GO:0044767	single-organism developmental process	GO:0048532	anatomical structure arrangement	4	c96256_g1,c38224_g1,c49078_g2,c52259_g1
GO:0008150	Biological Process	GO:0044699	single-organism process	GO:0044767	single-organism developmental process	GO:0048598	embryonic morphogenesis	3	c92440_g1,c67391_g1,c49078_g2
GO:0008150	Biological Process	GO:0044699	single-organism process	GO:0044767	single-organism developmental process	GO:0010015	root morphogenesis	6	c56848_g1,c87434_g1,c96256_g1,c50830_g1,c34467_g1,c54067_g1
GO:0008150	Biological Process	GO:0044699	single-organism process	GO:0044767	single-organism developmental process	GO:0030703	eggshell formation	32	c49111_g1,c89222_g1,c46479_g1,c60369_g1,c16512_g1,c10037_g1,c20560_g1,c65944_g1,c105014_g1,c103749_g1,c30335_g1,c8120_g1,c63810_g1,c103507_g1,c8680_g1,c40275_g1,c112502_g1,c22889_g1,c122537_g1,c19153_g1,c2814_g1,c28023_g1,c79311_g1,c101821_g1,c76681_g1,c86210_g1,c52329_g1,c104322_g1,c81804_g1,c60358_g1,c118665_g1,c43531_g1
GO:0008150	Biological Process	GO:0044699	single-organism process	GO:0044767	single-organism developmental process	GO:0048732	gland development	1	c92440_g1
GO:0008150	Biological Process	GO:0044699	single-organism process	GO:0044767	single-organism developmental process	GO:0021700	developmental maturation	2	c87434_g1,c34467_g1
GO:0008150	Biological Process	GO:0044699	single-organism process	GO:0044767	single-organism developmental process	GO:0035239	tube morphogenesis	1	c92440_g1
GO:0008150	Biological Process	GO:0044699	single-organism process	GO:0044767	single-organism developmental process	GO:0009791	post-embryonic development	68	c45893_g1,c58741_g1,c52754_g2,c17601_g1,c34293_g1,c56429_g1,c58333_g1,c13611_g1,c39445_g1,c54347_g2,c105784_g1,c56927_g1,c51939_g1,c47394_g1,c52653_g1,c56082_g2,c39802_g1,c58069_g1,c48314_g1,c45656_g1,c47742_g1,c40655_g1,c56939_g1,c58492_g1,c33434_g1,c51504_g1,c54744_g1,c45542_g1,c51302_g1,c58446_g2,c57448_g1,c46648_g1,c55583_g1,c56509_g1,c50830_g1,c49078_g2,c40474_g1,c47692_g1,c58537_g2,c88749_g…
GO:0008150	Biological Process	GO:0044699	single-organism process	GO:0044767	single-organism developmental process	GO:0048514	blood vessel morphogenesis	7	c49883_g2,c58715_g1,c75229_g1,c89988_g1,c46216_g1,c45488_g1,c35560_g1
GO:0008150	Biological Process	GO:0044699	single-organism process	GO:0044767	single-organism developmental process	GO:0001763	morphogenesis of a branching structure	1	c92440_g1
GO:0008150	Biological Process	GO:0044699	single-organism process	GO:0044767	single-organism developmental process	GO:0043934	sporulation	37	c13206_g1,c91172_g1,c35946_g1,c64124_g1,c56883_g1,c25792_g1,c113496_g1,c53759_g4,c77446_g1,c94948_g1,c46100_g1,c53256_g1,c36390_g1,c104900_g1,c25435_g1,c58142_g1,c73214_g1,c103667_g1,c91297_g1,c108690_g1,c54937_g1,c40470_g1,c30470_g1,c58652_g3,c18731_g1,c49059_g1,c35499_g1,c109600_g1,c47031_g1,c73956_g1,c94686_g1,c49770_g2,c54936_g1,c37562_g1,c102870_g1,c21539_g2,c105160_g1
GO:0008150	Biological Process	GO:0044699	single-organism process	GO:0044767	single-organism developmental process	GO:0072006	nephron development	1	c92440_g1
GO:0008150	Biological Process	GO:0044699	single-organism process	GO:0044767	single-organism developmental process	GO:0009790	embryo development	28	c99651_g1,c49078_g2,c105784_g1,c41081_g1,c60058_g1,c57448_g1,c123637_g1,c5822_g2,c55999_g1,c25312_g1,c57093_g1,c108272_g1,c92440_g1,c89855_g1,c62295_g1,c83391_g1,c57335_g1,c113765_g1,c67391_g1,c106632_g1,c49545_g1,c30720_g1,c49937_g3,c71545_g1,c51302_g1,c57936_g2,c47001_g1,c44111_g2
GO:0008150	Biological Process	GO:0044699	single-organism process	GO:0044767	single-organism developmental process	GO:0010073	meristem maintenance	3	c96256_g1,c52259_g1,c56927_g1
GO:0008150	Biological Process	GO:0044699	single-organism process	GO:0044767	single-organism developmental process	GO:0007389	pattern specification process	11	c26320_g1,c41081_g1,c49078_g2,c47077_g1,c92440_g1,c57673_g1,c47692_g1,c56939_g1,c38224_g1,c55999_g1,c55520_g1
GO:0008150	Biological Process	GO:0044699	single-organism process	GO:0044767	single-organism developmental process	GO:0048869	cellular developmental process	219	c43321_g1,c19227_g1,c5088_g1,c104174_g1,c114591_g1,c8120_g1,c59476_g1,c60708_g1,c19885_g1,c37014_g1,c34483_g1,c53256_g1,c120786_g1,c82406_g1,c50297_g1,c13743_g1,c89222_g1,c54706_g1,c53138_g6,c63564_g1,c53138_g2,c57527_g3,c58966_g1,c28803_g1,c40999_g1,c52789_g1,c93310_g1,c20560_g1,c10037_g1,c42328_g1,c21239_g1,c57304_g1,c104322_g1,c55645_g2,c53797_g1,c34568_g1,c60058_g1,c89041_g1,c53651_g2,c53138_…
GO:0008150	Biological Process	GO:0044699	single-organism process	GO:0044767	single-organism developmental process	GO:0048367	shoot system development	21	c47692_g1,c56927_g1,c55520_g1,c48093_g1,c40883_g1,c48576_g1,c56429_g1,c49078_g2,c52259_g1,c47630_g1,c57673_g1,c33434_g1,c38224_g1,c58446_g2,c96256_g1,c45542_g1,c36138_g1,c58069_g1,c58200_g1,c47077_g1,c48314_g1
GO:0008150	Biological Process	GO:0044699	single-organism process	GO:0044767	single-organism developmental process	GO:0031099	regeneration	10	c58156_g1,c31596_g1,c51098_g2,c56432_g1,c82921_g1,c46935_g1,c20802_g1,c56778_g3,c38521_g2,c48614_g1
GO:0008150	Biological Process	GO:0044699	single-organism process	GO:0044767	single-organism developmental process	GO:0048589	developmental growth	18	c34467_g1,c38224_g1,c46935_g1,c96256_g1,c20802_g1,c101421_g1,c38521_g2,c48614_g1,c58156_g1,c49098_g1,c31596_g1,c52789_g1,c56432_g1,c56778_g3,c52259_g1,c53190_g1,c53797_g1,c51098_g2
GO:0008150	Biological Process	GO:0044699	single-organism process	GO:0044767	single-organism developmental process	GO:0048653	anther development	1	c52259_g1
GO:0008150	Biological Process	GO:0044699	single-organism process	GO:0044767	single-organism developmental process	GO:0048645	organ formation	3	c47077_g1,c38224_g1,c49078_g2
GO:0008150	Biological Process	GO:0044699	single-organism process	GO:0044767	single-organism developmental process	GO:0048569	post-embryonic organ development	12	c57673_g1,c47692_g1,c56927_g1,c38224_g1,c58069_g1,c48576_g1,c50830_g1,c47742_g1,c52259_g1,c47077_g1,c48314_g1,c35969_g1
GO:0008150	Biological Process	GO:0044699	single-organism process	GO:0044767	single-organism developmental process	GO:0001942	hair follicle development	1	c92440_g1
GO:0008150	Biological Process	GO:0044699	single-organism process	GO:0044767	single-organism developmental process	GO:0007423	sensory organ development	1	c120786_g1
GO:0008150	Biological Process	GO:0044699	single-organism process	GO:0044767	single-organism developmental process	GO:0007568	aging	5	c53759_g4,c83861_g1,c48093_g1,c53114_g2,c105784_g1
GO:0008150	Biological Process	GO:0044699	single-organism process	GO:0044767	single-organism developmental process	GO:0001568	blood vessel development	7	c89988_g1,c46216_g1,c45488_g1,c35560_g1,c49883_g2,c75229_g1,c58715_g1
GO:0008150	Biological Process	GO:0044699	single-organism process	GO:0044767	single-organism developmental process	GO:0061061	muscle structure development	2	c110049_g1,c58775_g1
GO:0008150	Biological Process	GO:0044699	single-organism process	GO:0044767	single-organism developmental process	GO:0001525	angiogenesis	7	c46216_g1,c45488_g1,c89988_g1,c35560_g1,c75229_g1,c58715_g1,c49883_g2
GO:0008150	Biological Process	GO:0044699	single-organism process	GO:0016265	death	GO:0008219	cell death	121	c21354_g1,c57209_g1,c104059_g1,c34522_g1,c12388_g1,c66079_g1,c60232_g1,c3410_g1,c55479_g1,c105235_g1,c74422_g1,c53666_g1,c73602_g1,c86382_g1,c69048_g1,c37861_g1,c6892_g2,c87235_g1,c19628_g1,c92440_g1,c71209_g1,c47143_g1,c78988_g1,c78566_g1,c69650_g1,c47997_g1,c114307_g1,c92538_g1,c69276_g1,c44031_g1,c59957_g1,c58078_g1,c56101_g1,c50087_g1,c110822_g1,c115789_g1,c64946_g1,c44872_g2,c34136_g2,c48292…
GO:0008150	Biological Process	GO:0044699	single-organism process	GO:0030447	filamentous growth	GO:0044182	filamentous growth of a population of unicellular organisms	1	c53256_g1
GO:0008150	Biological Process	GO:0044699	single-organism process	GO:0044802	single-organism membrane organization	GO:0009668	plastid membrane organization	8	c56433_g1,c123002_g1,c99097_g1,c49157_g1,c46914_g1,c51985_g1,c49157_g2,c74076_g1
GO:0008150	Biological Process	GO:0044699	single-organism process	GO:0044802	single-organism membrane organization	GO:0072657	protein localization to membrane	148	c17287_g1,c113176_g1,c48287_g1,c57254_g1,c55789_g1,c61164_g1,c51102_g1,c48768_g1,c29557_g1,c57394_g1,c102187_g1,c27977_g1,c19347_g1,c58936_g1,c48406_g1,c54199_g1,c14417_g1,c120786_g1,c48813_g1,c2976_g1,c55240_g1,c45489_g1,c68541_g1,c53360_g1,c47572_g1,c53394_g3,c47257_g1,c90909_g1,c114465_g1,c48258_g1,c61778_g1,c34908_g1,c94888_g1,c51947_g1,c56814_g2,c58368_g1,c41418_g1,c80999_g1,c56884_g1,c36408…
GO:0008150	Biological Process	GO:0044699	single-organism process	GO:0044802	single-organism membrane organization	GO:0044801	single-organism membrane fusion	41	c70656_g1,c89541_g1,c71222_g1,c58719_g4,c48713_g1,c7520_g1,c41025_g1,c16522_g1,c113318_g1,c22268_g1,c1801_g1,c50895_g1,c20564_g1,c56512_g1,c46404_g1,c83391_g1,c102399_g1,c83721_g1,c36866_g2,c45167_g1,c58429_g3,c14137_g2,c122034_g1,c45683_g1,c74947_g1,c47331_g1,c95414_g1,c36866_g1,c111700_g1,c117360_g1,c24468_g1,c6025_g1,c81876_g1,c89769_g1,c42852_g1,c69105_g1,c14137_g1,c56226_g1,c70564_g1,c69562_…
GO:0008150	Biological Process	GO:0044699	single-organism process	GO:0044802	single-organism membrane organization	GO:0071709	membrane assembly	4	c93939_g1,c77662_g1,c37999_g1,c88162_g1
GO:0008150	Biological Process	GO:0044699	single-organism process	GO:0044802	single-organism membrane organization	GO:0007009	plasma membrane organization	13	c58091_g1,c48406_g1,c34309_g1,c120786_g1,c102187_g1,c62862_g1,c53098_g1,c90909_g1,c47913_g1,c63938_g1,c56814_g2,c49055_g1,c68541_g1
GO:0008150	Biological Process	GO:0044699	single-organism process	GO:0044802	single-organism membrane organization	GO:0007006	mitochondrial membrane organization	12	c55209_g1,c48861_g1,c29557_g1,c36408_g1,c58368_g1,c41418_g1,c47572_g1,c31495_g1,c29906_g1,c34901_g1,c58914_g1,c42382_g1
GO:0008150	Biological Process	GO:0044699	single-organism process	GO:0044802	single-organism membrane organization	GO:0097035	regulation of membrane lipid distribution	1	c35217_g1
GO:0008150	Biological Process	GO:0044699	single-organism process	GO:0044802	single-organism membrane organization	GO:1902534	single-organism membrane invagination	1	c71222_g1
GO:0008150	Biological Process	GO:0044699	single-organism process	GO:0043473	pigmentation	GO:0043476	pigment accumulation	1	c58069_g1
GO:0008150	Biological Process	GO:0044699	single-organism process	GO:1902578	single-organism localization	GO:1902580	single-organism cellular localization	155	c111418_g1,c52159_g3,c13541_g1,c57148_g1,c2944_g1,c85261_g1,c57279_g1,c21526_g2,c13541_g2,c53098_g1,c49055_g1,c52767_g1,c38099_g3,c14390_g1,c43657_g1,c49386_g1,c77820_g1,c61305_g1,c49013_g1,c20973_g1,c111845_g1,c63938_g1,c14412_g1,c60519_g1,c57738_g2,c114130_g1,c58864_g1,c58914_g1,c32543_g1,c56033_g1,c24598_g1,c46189_g1,c69177_g1,c19453_g1,c93444_g1,c72955_g1,c65176_g1,c29906_g1,c11362_g2,c23824_…
GO:0008150	Biological Process	GO:0044699	single-organism process	GO:0044763	single-organism cellular process	GO:0009237	siderophore metabolic process	3	c55888_g1,c45010_g1,c6754_g1
GO:0008150	Biological Process	GO:0044699	single-organism process	GO:0044763	single-organism cellular process	GO:0007154	cell communication	2224	c49514_g1,c80096_g1,c58326_g1,c73112_g1,c46836_g1,c70672_g1,c82310_g1,c79984_g1,c52138_g1,c85616_g1,c55493_g1,c34771_g1,c52174_g1,c100879_g1,c65228_g1,c119187_g1,c77154_g1,c42919_g1,c52451_g1,c98007_g1,c61049_g1,c80575_g1,c96192_g1,c29343_g1,c51151_g1,c72396_g1,c56077_g2,c47144_g1,c41592_g1,c3738_g1,c57220_g2,c103248_g1,c111936_g1,c61735_g1,c52148_g1,c113284_g1,c92357_g1,c61528_g1,c58595_g1,c1190…
[truncated: 944 more rows]
