# Supplementary material for: High-resolution transcript profiling reveals shoot abscission process of spruce dwarf mistletoe Arceuthobium sichuanense in response to ethephon
Source: Sci Rep. 2016 Dec 12;6:38889. doi: 10.1038/srep38889 (PMC5151019; doi:10.1038/srep38889)
Supplement: Supplementary Dataset 3 [file srep38889-s4.xls]

Pathway Hierarchy1	Pathway Hierarchy2	KEGG Pathway	Pathway ID	Gene Number	Gene IDs
Cellular Processes	Cell growth and death	Apoptosis	ko04210	68	c30833_g1,c62318_g1,c40155_g1,c55606_g1,c113387_g1,c60806_g1,c24648_g1,c75821_g1,c6294_g1,c91238_g1,c52169_g1,c91693_g1,c52169_g2,c48083_g1,c111105_g1,c110119_g1,c45073_g1,c110185_g1,c52880_g1,c103375_g1,c77269_g1,c84795_g1,c31880_g1,c49728_g1,c63759_g1,c52169_g3,c109895_g1,c50326_g2,c19249_g1,c56439_g2,c87473_g1,c53085_g1,c114820_g1,c118928_g1,c72890_g1,c78597_g1,c96783_g1,c105461_g1,c58825_g1,c…
Cellular Processes	Cell growth and death	Cell cycle	ko04110	225	c83985_g1,c88213_g1,c66564_g1,c55163_g1,c50902_g2,c57941_g1,c5046_g2,c53527_g1,c7159_g1,c59075_g1,c3293_g1,c7290_g2,c57847_g2,c57034_g1,c54767_g1,c76852_g1,c54915_g2,c48319_g2,c72012_g1,c26769_g1,c88974_g1,c70618_g1,c99970_g1,c47402_g1,c47186_g1,c48889_g1,c30665_g1,c46705_g1,c70171_g1,c88845_g1,c46629_g1,c49371_g1,c76224_g1,c55118_g1,c103091_g1,c45932_g1,c47404_g1,c99196_g1,c53885_g2,c16019_g1,c5…
Cellular Processes	Cell growth and death	Cell cycle - Caulobacter	ko04112	19	c38925_g1,c78437_g1,c51722_g1,c57274_g1,c47769_g1,c55179_g1,c31494_g1,c115519_g1,c57924_g1,c84121_g1,c45526_g1,c51969_g1,c6674_g1,c107827_g1,c56346_g1,c49543_g1,c102211_g1,c51874_g1,c45956_g1
Cellular Processes	Cell growth and death	Cell cycle - yeast	ko04111	208	c6842_g1,c57683_g1,c53247_g1,c47491_g1,c53885_g1,c99489_g1,c57572_g3,c120410_g1,c20432_g1,c40995_g1,c47230_g1,c58607_g1,c59498_g1,c72143_g1,c100699_g1,c43714_g1,c119080_g1,c56378_g2,c10328_g1,c58351_g2,c58367_g2,c39039_g1,c51472_g1,c119621_g1,c54355_g11,c59061_g1,c110297_g1,c117350_g1,c57437_g1,c76645_g1,c57572_g4,c106327_g1,c49300_g1,c54141_g1,c82577_g1,c64603_g1,c55353_g1,c56133_g1,c112495_g1,c…
Cellular Processes	Cell growth and death	Meiosis - yeast	ko04113	258	c83985_g1,c57386_g2,c104484_g1,c11590_g1,c108023_g1,c76852_g1,c30665_g1,c6746_g1,c41107_g2,c53885_g2,c94390_g1,c57386_g1,c111105_g1,c38003_g1,c6035_g1,c37338_g1,c57379_g3,c52564_g1,c7318_g1,c49079_g1,c26581_g2,c7367_g1,c54233_g1,c20395_g1,c110638_g1,c121731_g1,c19402_g1,c110995_g1,c27650_g1,c29380_g1,c35442_g1,c34353_g3,c9020_g2,c73444_g1,c60400_g1,c91622_g1,c62216_g1,c56836_g1,c116220_g1,c20395_…
Cellular Processes	Cell growth and death	Oocyte meiosis	ko04114	206	c26748_g1,c30833_g1,c57379_g3,c51215_g1,c37682_g1,c40155_g1,c52634_g1,c101830_g1,c7318_g1,c52564_g1,c53469_g2,c61280_g1,c37888_g1,c49079_g1,c94390_g1,c43871_g1,c91238_g1,c47404_g1,c99196_g1,c16019_g1,c91693_g1,c13645_g1,c38003_g1,c111105_g1,c31980_g2,c48912_g1,c49642_g1,c59278_g1,c88974_g1,c58583_g1,c26769_g1,c5263_g1,c70618_g1,c54692_g2,c49496_g1,c9029_g1,c48889_g1,c6746_g1,c51474_g1,c105559_g1,…
Cellular Processes	Cell growth and death	p53 signaling pathway	ko04115	60	c46183_g1,c53527_g1,c55882_g1,c19249_g1,c72012_g1,c3539_g1,c46912_g1,c46062_g1,c87291_g1,c32738_g1,c22369_g1,c47308_g1,c54169_g1,c49922_g1,c77269_g1,c103375_g1,c47706_g1,c110185_g1,c115679_g1,c28680_g1,c46882_g1,c2446_g1,c50961_g1,c116789_g1,c22844_g1,c4099_g1,c48533_g1,c7828_g1,c49728_g1,c69534_g1,c49988_g1,c50525_g1,c58575_g1,c103091_g1,c110650_g1,c114371_g1,c49642_g1,c58175_g1,c18127_g1,c55882…
Cellular Processes	Cell motility	Regulation of actin cytoskeleton	ko04810	150	c50345_g1,c48025_g2,c54841_g1,c57621_g1,c119394_g1,c47887_g1,c38693_g1,c101768_g1,c27947_g1,c94713_g1,c53759_g4,c18002_g1,c88123_g1,c6049_g1,c66845_g1,c119632_g1,c76446_g1,c89585_g1,c53556_g1,c29389_g1,c27243_g2,c77369_g1,c92849_g1,c34239_g2,c35288_g1,c57652_g4,c55147_g1,c21440_g1,c47750_g1,c78666_g1,c6049_g2,c49098_g1,c102855_g1,c37476_g1,c67625_g1,c55063_g1,c73982_g1,c54183_g1,c56797_g2,c25792_…
Cellular Processes	Cellular commiunity	Adherens junction	ko04520	83	c47887_g1,c55458_g3,c123100_g1,c53403_g2,c57621_g1,c62703_g1,c42076_g1,c9731_g1,c50345_g1,c66845_g1,c18002_g1,c8709_g1,c6049_g1,c57652_g2,c94713_g1,c53759_g4,c84828_g1,c27947_g1,c82806_g1,c44060_g1,c50500_g1,c55111_g2,c57652_g4,c92849_g1,c91313_g1,c53403_g1,c58088_g2,c98040_g1,c29404_g1,c58583_g1,c69761_g1,c54692_g2,c53556_g1,c49496_g1,c73982_g1,c77546_g1,c47489_g1,c38018_g1,c62894_g1,c56592_g1,c…
Cellular Processes	Cellular commiunity	Focal adhesion	ko04510	117	c101768_g1,c84828_g1,c27947_g1,c53759_g4,c94713_g1,c48771_g1,c8709_g1,c6049_g1,c18002_g1,c57652_g2,c66845_g1,c9731_g1,c50345_g1,c79137_g1,c42076_g1,c86676_g1,c60806_g1,c123100_g1,c33460_g1,c92068_g1,c37876_g1,c57621_g1,c97802_g1,c47887_g1,c12971_g1,c47750_g1,c45111_g2,c1989_g1,c78666_g1,c6049_g2,c37476_g1,c102855_g1,c47489_g1,c77546_g1,c38018_g1,c56692_g4,c71263_g1,c56592_g1,c54183_g1,c73982_g1,c…
Cellular Processes	Cellular commiunity	Gap junction	ko04540	102	c17109_g1,c44472_g1,c47434_g2,c85874_g1,c121191_g1,c42370_g1,c54163_g1,c118436_g1,c62705_g1,c113368_g1,c39767_g1,c53054_g2,c43414_g2,c102938_g1,c118909_g1,c45601_g1,c92306_g1,c54176_g1,c60680_g1,c117788_g1,c110638_g1,c93873_g1,c32096_g1,c48589_g1,c73822_g1,c93050_g1,c44015_g2,c53704_g1,c47692_g1,c72890_g1,c123349_g1,c104519_g1,c64538_g1,c15600_g1,c49256_g1,c35152_g1,c53272_g1,c14375_g1,c14473_g1,…
Cellular Processes	Cellular commiunity	Tight junction	ko04530	117	c44401_g1,c19427_g1,c57313_g2,c16541_g1,c20432_g1,c112661_g1,c53759_g1,c123349_g1,c39202_g1,c42429_g2,c16484_g1,c31491_g1,c26897_g1,c41135_g1,c17255_g1,c16549_g2,c81954_g1,c58575_g1,c120786_g1,c28378_g1,c26284_g1,c118909_g1,c2632_g1,c3195_g1,c57652_g3,c55111_g1,c53759_g5,c56337_g1,c69432_g1,c47492_g1,c76645_g1,c53759_g2,c13356_g1,c80498_g1,c35086_g1,c57652_g1,c116583_g1,c89706_g1,c53469_g1,c11284…
Cellular Processes	Transport and catabolism	Endocytosis	ko04144	330	c16792_g2,c116583_g1,c35149_g1,c69765_g1,c89068_g1,c40317_g1,c113626_g1,c56715_g1,c37545_g1,c111075_g1,c70799_g1,c56070_g1,c109221_g1,c38630_g1,c44313_g1,c56780_g2,c54683_g2,c119054_g1,c77482_g1,c89140_g1,c100599_g1,c20696_g2,c28803_g1,c60770_g1,c82586_g1,c85017_g1,c120200_g1,c13292_g1,c65894_g1,c74202_g1,c54173_g2,c106016_g1,c84181_g1,c43605_g1,c48115_g1,c121916_g1,c39316_g1,c52211_g2,c103087_g1…
Cellular Processes	Transport and catabolism	Lysosome	ko04142	153	c33211_g1,c58403_g1,c114351_g1,c33529_g1,c99169_g1,c57548_g2,c114987_g1,c69481_g1,c53308_g1,c57275_g1,c95332_g1,c53840_g1,c90676_g1,c50293_g2,c123318_g1,c2267_g2,c54034_g1,c103087_g1,c44243_g1,c63118_g1,c81942_g1,c48870_g2,c81698_g1,c48094_g1,c826_g2,c116376_g1,c89140_g1,c84185_g1,c60356_g1,c51806_g1,c46073_g1,c77482_g1,c104869_g1,c13611_g1,c38630_g1,c58872_g1,c104182_g1,c55132_g1,c50293_g1,c4600…
Cellular Processes	Transport and catabolism	Peroxisome	ko04146	423	c114078_g1,c102424_g1,c50625_g1,c57542_g2,c51025_g2,c56363_g1,c102353_g1,c44397_g1,c98609_g1,c53892_g1,c8393_g1,c41615_g2,c82916_g1,c43381_g1,c33256_g1,c103679_g1,c112229_g1,c75184_g1,c116681_g1,c89230_g1,c61612_g1,c35569_g1,c108530_g1,c57763_g1,c22745_g1,c92305_g1,c72132_g1,c58900_g5,c51906_g1,c69571_g1,c48817_g1,c106389_g1,c42045_g1,c119026_g1,c74905_g1,c105254_g1,c105216_g1,c3959_g1,c41298_g1,…
Cellular Processes	Transport and catabolism	Phagosome	ko04145	285	c109741_g1,c73421_g1,c46710_g1,c115520_g1,c110636_g1,c67259_g1,c67948_g1,c38390_g1,c57652_g2,c72991_g1,c36041_g1,c48077_g1,c37723_g1,c18453_g1,c69955_g1,c65526_g1,c20653_g1,c60585_g1,c8485_g1,c38018_g1,c56692_g4,c63168_g1,c39362_g1,c110693_g1,c67459_g1,c19497_g1,c71836_g1,c112461_g1,c34391_g1,c105115_g1,c119710_g1,c84135_g1,c13128_g1,c106326_g1,c64672_g1,c46205_g1,c14473_g1,c73783_g1,c48870_g2,c9…
Cellular Processes	Transport and catabolism	Regulation of autophagy	ko04140	33	c113489_g1,c48256_g1,c116120_g1,c82847_g1,c33811_g1,c58820_g1,c33811_g2,c49048_g1,c52379_g1,c82406_g1,c43060_g1,c55827_g1,c103690_g1,c103771_g1,c47868_g1,c56416_g1,c111151_g1,c60585_g1,c787_g1,c7291_g1,c101346_g1,c44959_g1,c55097_g1,c25882_g1,c1581_g2,c47651_g1,c52761_g1,c49782_g1,c71222_g1,c56018_g1,c55947_g1,c2604_g2,c43318_g1
Environmental Information Processing	Membrane transport	ABC transporters	ko02010	131	c56461_g1,c54962_g2,c40976_g2,c63277_g1,c73552_g1,c79165_g1,c72749_g1,c43008_g1,c87443_g1,c36142_g1,c102403_g1,c82049_g1,c1166_g1,c71573_g1,c111418_g1,c79940_g1,c9166_g1,c58206_g2,c33691_g1,c67750_g1,c76537_g1,c45575_g1,c66020_g1,c105998_g1,c18872_g1,c9765_g1,c33500_g1,c77942_g1,c107732_g1,c102327_g1,c48340_g1,c54699_g2,c62782_g1,c18982_g1,c113901_g1,c54956_g2,c5561_g2,c86410_g1,c34130_g2,c108913…
Environmental Information Processing	Membrane transport	Bacterial secretion system	ko03070	15	c51102_g1,c54794_g3,c54742_g1,c13541_g1,c13541_g2,c48287_g1,c44696_g1,c81708_g1,c55240_g1,c56433_g1,c49772_g1,c55493_g1,c48266_g1,c46584_g1,c119703_g1
Environmental Information Processing	Signal transduction	AMPK signaling pathway	ko04152	264	c10014_g1,c78509_g1,c80437_g1,c116120_g1,c114953_g1,c120905_g1,c36086_g1,c40927_g1,c48969_g1,c112764_g1,c47426_g1,c78671_g1,c87896_g1,c36874_g1,c56780_g1,c50331_g1,c52730_g1,c17325_g1,c13760_g2,c28488_g1,c53579_g4,c81410_g1,c82137_g1,c11101_g1,c111527_g1,c42429_g1,c43652_g1,c2771_g1,c100366_g1,c51749_g1,c1736_g1,c89868_g1,c20432_g1,c47426_g2,c47026_g1,c42665_g1,c50353_g1,c89135_g1,c85727_g1,c1237…
Environmental Information Processing	Signal transduction	Calcium signaling pathway	ko04020	96	c65421_g1,c57631_g1,c9346_g1,c37226_g1,c87473_g1,c1989_g1,c61224_g1,c54601_g1,c2200_g1,c50326_g2,c109895_g1,c63759_g1,c21557_g1,c65590_g1,c109336_g1,c97272_g1,c109406_g1,c57631_g2,c13321_g1,c9029_g1,c41738_g1,c46926_g1,c123308_g1,c88971_g1,c5263_g1,c115000_g1,c45073_g1,c64006_g1,c81541_g1,c110119_g1,c111105_g1,c57300_g1,c105131_g1,c28789_g1,c59686_g1,c111072_g1,c91693_g1,c89061_g1,c72354_g1,c4349…
Environmental Information Processing	Signal transduction	ErbB signaling pathway	ko04012	51	c121191_g1,c84795_g1,c59314_g1,c58583_g1,c71572_g1,c110035_g1,c87896_g1,c54692_g2,c49496_g1,c62705_g1,c50500_g1,c51629_g1,c103250_g1,c116608_g1,c37668_g1,c58641_g2,c118909_g1,c78642_g1,c53054_g2,c102938_g1,c84926_g1,c50715_g1,c1989_g1,c54176_g1,c21440_g1,c111527_g1,c117788_g1,c107977_g1,c73982_g1,c103062_g1,c100579_g1,c48589_g1,c66081_g1,c79137_g1,c86676_g1,c1736_g1,c70867_g1,c49497_g1,c50345_g1,…
Environmental Information Processing	Signal transduction	FoxO signaling pathway	ko04068	195	c73590_g1,c58900_g1,c29044_g1,c2604_g2,c28813_g1,c122069_g1,c59631_g1,c50961_g1,c40598_g1,c109657_g1,c785_g1,c55390_g2,c92440_g1,c68938_g1,c63322_g1,c108313_g1,c54176_g1,c16816_g1,c119371_g1,c55390_g1,c78600_g1,c39205_g2,c46849_g1,c112790_g1,c86904_g1,c63485_g1,c58023_g1,c16484_g1,c17851_g1,c60872_g1,c17255_g1,c54396_g1,c88445_g1,c30414_g1,c6590_g1,c58575_g1,c102848_g1,c42372_g1,c85799_g1,c69424_…
Environmental Information Processing	Signal transduction	HIF-1 signaling pathway	ko04066	189	c52277_g1,c119024_g1,c52730_g1,c44643_g1,c74719_g1,c19211_g1,c51693_g2,c87896_g1,c118946_g1,c111298_g1,c114922_g1,c18085_g1,c58088_g2,c29404_g1,c48709_g1,c66081_g1,c115803_g1,c73982_g1,c61697_g1,c51693_g1,c81936_g1,c111527_g1,c99556_g1,c69817_g1,c3571_g1,c1989_g1,c14816_g1,c71249_g1,c13817_g1,c116078_g1,c17001_g1,c52865_g1,c54367_g1,c40541_g2,c60029_g1,c18376_g1,c51120_g1,c44258_g1,c109559_g1,c50…
Environmental Information Processing	Signal transduction	Hedgehog signaling pathway	ko04340	38	c63759_g1,c51629_g1,c103250_g1,c109895_g1,c37668_g1,c105559_g1,c50715_g1,c42370_g1,c96608_g1,c112312_g1,c52954_g1,c104635_g1,c49907_g1,c100579_g1,c77537_g1,c109081_g1,c119140_g1,c45601_g1,c110638_g1,c112913_g1,c53394_g4,c37876_g1,c75821_g1,c47008_g1,c35152_g1,c72890_g1,c111803_g1,c76609_g1,c53278_g1,c80772_g1,c48771_g1,c31980_g2,c111105_g1,c110119_g1,c118741_g1,c22402_g1,c53394_g5,c91238_g1
Environmental Information Processing	Signal transduction	Hippo signaling pathway	ko04390	123	c50902_g2,c78666_g1,c37476_g1,c47750_g1,c42429_g1,c45111_g2,c81410_g1,c66564_g1,c112913_g1,c95029_g1,c48319_g2,c54915_g2,c54183_g1,c38018_g1,c43652_g1,c49144_g2,c11590_g1,c53256_g1,c96794_g1,c38120_g1,c6746_g1,c50331_g1,c51474_g1,c56780_g1,c118844_g1,c17274_g1,c53556_g1,c112312_g1,c55111_g2,c48319_g1,c28488_g1,c57652_g4,c35288_g1,c43373_g2,c17325_g1,c45111_g1,c105559_g1,c76136_g1,c16019_g1,c53759…
Environmental Information Processing	Signal transduction	Hippo signaling pathway -fly	ko04391	98	c101830_g1,c48604_g1,c37682_g1,c38120_g2,c114825_g1,c53469_g2,c78509_g1,c53394_g4,c123100_g1,c53759_g4,c94713_g1,c58367_g1,c16019_g1,c99196_g1,c27947_g1,c94390_g1,c41830_g1,c78671_g1,c57652_g2,c15574_g1,c18002_g1,c38003_g1,c51474_g1,c96794_g1,c38120_g1,c6746_g1,c53256_g1,c50331_g1,c112312_g1,c53556_g1,c118844_g1,c17274_g1,c56780_g1,c48319_g1,c28488_g1,c57652_g4,c55111_g2,c76136_g1,c43373_g2,c1732…
Environmental Information Processing	Signal transduction	Jak-STAT signaling pathway	ko04630	9	c51206_g1,c86676_g1,c29404_g1,c58088_g2,c84795_g1,c58088_g1,c59189_g1,c2627_g1,c107977_g1
Environmental Information Processing	Signal transduction	MAPK signaling pathway	ko04010	194	c44313_g1,c118909_g1,c102938_g1,c53054_g2,c111075_g1,c46390_g1,c28803_g1,c62705_g1,c121191_g1,c52011_g1,c100599_g1,c48589_g1,c53138_g8,c56692_g2,c65871_g1,c16792_g2,c40317_g1,c110638_g1,c47593_g1,c117788_g1,c68280_g1,c11336_g1,c35152_g1,c50326_g3,c64538_g1,c66370_g1,c17777_g1,c110931_g1,c6531_g1,c100895_g1,c38509_g1,c47692_g1,c78597_g1,c25499_g1,c55645_g4,c43605_g1,c89977_g1,c62347_g1,c111803_g1,…
Environmental Information Processing	Signal transduction	MAPK signaling pathway - fly	ko04013	20	c50500_g1,c116608_g1,c118909_g1,c102938_g1,c53054_g2,c121191_g1,c86676_g1,c58583_g1,c54692_g2,c50345_g1,c49496_g1,c47692_g1,c62705_g1,c54396_g1,c17255_g1,c73982_g1,c48589_g1,c7482_g1,c54176_g1,c117788_g1
Environmental Information Processing	Signal transduction	MAPK signaling pathway - yeast	ko04011	74	c78642_g1,c54068_g2,c91313_g1,c14451_g1,c70823_g1,c97435_g1,c77546_g1,c56592_g1,c1989_g1,c6049_g2,c102855_g1,c72950_g1,c92068_g1,c3773_g1,c106763_g1,c51426_g1,c110584_g1,c80898_g1,c44084_g1,c12971_g1,c9731_g1,c60305_g1,c79137_g1,c98017_g1,c42076_g1,c6049_g1,c8709_g1,c88526_g1,c91796_g1,c83416_g1,c34417_g1,c84828_g1,c97697_g1,c109968_g1,c54068_g1,c83414_g1,c41189_g1,c113368_g1,c111831_g1,c91802_g1…
Environmental Information Processing	Signal transduction	NF-kappa B signaling pathway	ko04064	37	c47344_g1,c114487_g1,c56439_g2,c56864_g1,c62894_g1,c46794_g1,c53085_g1,c35086_g1,c53403_g1,c98040_g1,c69761_g1,c47492_g1,c52880_g1,c103375_g1,c44060_g1,c52169_g3,c104387_g1,c55310_g1,c93209_g1,c52169_g1,c57493_g1,c55960_g3,c57396_g1,c82806_g1,c56279_g1,c46446_g1,c41135_g1,c52169_g2,c50764_g1,c48083_g1,c58825_g1,c62703_g1,c62318_g1,c53403_g2,c44401_g1,c24648_g1,c60806_g1
Environmental Information Processing	Signal transduction	Notch signaling pathway	ko04330	26	c46629_g1,c76224_g1,c74634_g1,c71454_g1,c105752_g1,c54845_g1,c58088_g1,c58088_g2,c41788_g1,c115545_g1,c29404_g1,c63216_g1,c123215_g1,c54780_g1,c64581_g1,c25797_g1,c43379_g1,c5848_g1,c87456_g1,c57302_g1,c64533_g1,c16681_g1,c85258_g1,c59075_g1,c53567_g1,c104535_g1
Environmental Information Processing	Signal transduction	PI3K-Akt signaling pathway	ko04151	244	c2632_g1,c62052_g1,c104632_g1,c37668_g1,c102938_g1,c48604_g2,c118909_g1,c53054_g2,c103250_g1,c22797_g1,c112952_g1,c92071_g1,c104337_g1,c55691_g1,c52489_g2,c62705_g1,c53854_g1,c121191_g1,c52761_g1,c40264_g1,c53469_g1,c48589_g1,c105439_g1,c100579_g1,c42839_g1,c120146_g1,c103062_g1,c78748_g1,c56692_g2,c50201_g1,c107946_g1,c85933_g1,c86629_g1,c7367_g1,c117788_g1,c33159_g1,c45495_g1,c35217_g1,c115016_…
Environmental Information Processing	Signal transduction	Phosphatidylinositol signaling system	ko04070	76	c93780_g1,c53455_g1,c115726_g1,c55208_g1,c55263_g1,c103938_g1,c82562_g1,c8398_g1,c16484_g1,c62099_g1,c44423_g1,c113257_g1,c102608_g1,c45698_g1,c58575_g1,c59874_g1,c85743_g1,c88050_g1,c6393_g1,c2200_g2,c81057_g1,c53784_g1,c114342_g1,c46607_g1,c85701_g1,c48760_g1,c77268_g1,c45698_g2,c60051_g1,c21259_g1,c37545_g1,c54093_g1,c58776_g1,c117975_g1,c50513_g1,c53454_g1,c56599_g1,c41832_g1,c55876_g1,c54710…
Environmental Information Processing	Signal transduction	Plant hormone signal transduction	ko04075	108	c43903_g1,c56677_g1,c53899_g1,c51407_g1,c40540_g1,c42770_g1,c51537_g1,c54939_g1,c47493_g1,c48122_g1,c51413_g1,c50012_g1,c55806_g2,c9227_g1,c56443_g1,c57836_g2,c43061_g1,c48859_g1,c52980_g1,c51444_g1,c52640_g1,c48698_g1,c57474_g1,c44638_g1,c51759_g1,c52286_g1,c55182_g1,c55779_g1,c51432_g1,c57210_g1,c48576_g1,c46767_g1,c50460_g1,c56973_g1,c44692_g1,c52649_g1,c54085_g1,c57282_g1,c32574_g1,c53194_g1,…
Environmental Information Processing	Signal transduction	Rap1 signaling pathway	ko04015	117	c2200_g1,c21440_g1,c47750_g1,c102855_g1,c37476_g1,c45836_g1,c6049_g2,c1989_g1,c56592_g1,c56692_g4,c47489_g1,c77546_g1,c38018_g1,c73982_g1,c26276_g1,c69656_g1,c54692_g2,c49496_g1,c53556_g1,c58583_g1,c5263_g1,c80750_g1,c9029_g1,c84795_g1,c91313_g1,c15897_g1,c57652_g4,c116608_g1,c50500_g1,c55111_g2,c27947_g1,c84828_g1,c21331_g1,c43871_g1,c94713_g1,c53759_g4,c57652_g2,c7482_g1,c6049_g1,c18002_g1,c870…
Environmental Information Processing	Signal transduction	Ras signaling pathway	ko04014	128	c49496_g1,c54692_g2,c5263_g1,c58583_g1,c55332_g1,c84795_g1,c32075_g1,c9029_g1,c118223_g1,c91313_g1,c78642_g1,c116608_g1,c109895_g1,c63759_g1,c50500_g1,c46763_g1,c121145_g1,c54971_g1,c56692_g4,c56592_g1,c77546_g1,c47489_g1,c96033_g1,c26748_g1,c9731_g1,c86676_g1,c42076_g1,c79137_g1,c33460_g1,c92068_g1,c61280_g1,c12971_g1,c91238_g1,c43871_g1,c84828_g1,c7482_g1,c111105_g1,c8709_g1,c38390_g1,c62705_g1…
Environmental Information Processing	Signal transduction	TGF-beta signaling pathway	ko04350	85	c58088_g2,c6746_g1,c29404_g1,c51474_g1,c44473_g1,c17274_g1,c88974_g1,c26769_g1,c58583_g1,c54692_g2,c70618_g1,c49496_g1,c6453_g1,c49371_g1,c50500_g1,c28488_g1,c17325_g1,c91313_g1,c6049_g2,c57941_g1,c102855_g1,c42429_g1,c111527_g1,c81410_g1,c73982_g1,c77546_g1,c3293_g1,c11590_g1,c66081_g1,c56592_g1,c42076_g1,c116486_g1,c9731_g1,c93706_g1,c50345_g1,c37888_g1,c46400_g1,c83836_g1,c13817_g1,c53469_g2,c…
Environmental Information Processing	Signal transduction	TNF signaling pathway	ko04668	37	c47692_g1,c10799_g1,c50345_g1,c63485_g1,c106763_g1,c8868_g1,c42372_g1,c54396_g1,c89977_g1,c88526_g1,c6091_g1,c84795_g1,c121191_g1,c54692_g2,c62705_g1,c49496_g1,c58583_g1,c46390_g1,c101049_g1,c442_g1,c114171_g1,c116608_g1,c50500_g1,c116789_g1,c76221_g1,c102938_g1,c53054_g2,c68280_g1,c54176_g1,c107862_g1,c56355_g1,c117788_g1,c73982_g1,c50702_g1,c71408_g1,c106631_g1,c48589_g1
Environmental Information Processing	Signal transduction	Two-component system	ko02020	121	c47090_g1,c20188_g1,c28680_g1,c100358_g1,c54068_g1,c25988_g1,c68964_g1,c52690_g1,c39674_g1,c59427_g1,c110879_g1,c87393_g1,c69905_g1,c5272_g2,c87291_g1,c22369_g1,c116143_g1,c56638_g2,c86885_g1,c20747_g1,c119741_g1,c21853_g1,c104699_g1,c108257_g1,c121772_g1,c72867_g1,c6390_g1,c93537_g1,c31972_g1,c101876_g1,c18379_g1,c53288_g1,c24535_g1,c86433_g1,c50403_g1,c116053_g1,c40774_g1,c53765_g1,c28680_g2,c9…
Environmental Information Processing	Signal transduction	VEGF signaling pathway	ko04370	57	c68280_g1,c54176_g1,c1989_g1,c117788_g1,c21440_g1,c50326_g2,c73982_g1,c56692_g2,c83049_g1,c45029_g1,c56692_g4,c48589_g1,c66308_g1,c47489_g1,c87473_g1,c121191_g1,c84795_g1,c54692_g2,c13356_g1,c113112_g1,c62705_g1,c49496_g1,c46390_g1,c58583_g1,c119632_g1,c116608_g1,c50500_g1,c76801_g1,c118909_g1,c102938_g1,c53054_g2,c91693_g1,c82152_g1,c84828_g1,c31637_g1,c42372_g1,c45073_g1,c66845_g1,c54396_g1,c89…
Environmental Information Processing	Signal transduction	Wnt signaling pathway	ko04310	120	c66308_g1,c116583_g1,c100579_g1,c69518_g1,c45029_g1,c92440_g1,c42572_g1,c56692_g2,c83049_g1,c3539_g1,c10328_g1,c110638_g1,c30346_g1,c11258_g1,c64056_g1,c15369_g1,c117350_g1,c37668_g1,c50715_g1,c58088_g1,c51629_g1,c103250_g1,c50082_g1,c47492_g1,c47706_g1,c35086_g1,c42370_g1,c12674_g1,c41135_g1,c46994_g1,c53247_g1,c111803_g1,c31637_g1,c28225_g1,c104535_g1,c118741_g1,c16681_g1,c82152_g1,c44401_g1,c1…
Environmental Information Processing	Signal transduction	cAMP signaling pathway	ko04024	145	c69765_g1,c21259_g1,c117788_g1,c110638_g1,c56692_g2,c90410_g1,c35442_g1,c29380_g1,c48760_g1,c48589_g1,c116583_g1,c121191_g1,c67750_g1,c85701_g1,c62705_g1,c6393_g1,c2200_g2,c64218_g1,c12493_g1,c58088_g1,c54683_g2,c53054_g2,c102938_g1,c2809_g2,c118741_g1,c71145_g1,c65894_g1,c46886_g1,c111803_g1,c64946_g1,c74202_g1,c47692_g1,c6531_g1,c100895_g1,c123349_g1,c8398_g1,c19427_g1,c35152_g1,c16541_g1,c9378…
Environmental Information Processing	Signal transduction	cGMP - PKG signaling pathway	ko04022	132	c29022_g1,c47692_g1,c78597_g1,c35714_g1,c93780_g1,c16541_g1,c19427_g1,c3368_g1,c50326_g3,c8398_g1,c66700_g1,c123349_g1,c82152_g1,c53326_g1,c46886_g1,c62705_g1,c85701_g1,c121191_g1,c109707_g1,c102938_g1,c53054_g2,c64218_g1,c2200_g2,c6393_g1,c117788_g1,c21259_g1,c116583_g1,c48589_g1,c48760_g1,c29380_g1,c43179_g1,c113223_g1,c35442_g1,c28254_g1,c26748_g1,c9731_g1,c30833_g1,c40155_g1,c42076_g1,c91045_…
Environmental Information Processing	Signal transduction	mTOR signaling pathway	ko04150	94	c49496_g1,c54692_g2,c87896_g1,c114922_g1,c71572_g1,c58583_g1,c49922_g1,c98616_g1,c84795_g1,c104676_g1,c82136_g1,c58641_g2,c93695_g1,c43318_g1,c44643_g1,c105343_g1,c21960_g1,c50500_g1,c82137_g1,c111527_g1,c46525_g1,c47868_g1,c1989_g1,c48206_g1,c66081_g1,c57503_g1,c7291_g1,c73982_g1,c50345_g1,c70867_g1,c116295_g1,c29854_g1,c24591_g1,c79137_g1,c31608_g1,c13817_g1,c55827_g1,c103771_g1,c18823_g2,c6939…
Environmental Information Processing	Signaling molecules and interaction	Cell adhesion molecules (CAMs)	ko04514	1	c105685_g1
Environmental Information Processing	Signaling molecules and interaction	ECM-receptor interaction	ko04512	1	c84135_g1
Environmental Information Processing	Signaling molecules and interaction	Neuroactive ligand-receptor interaction	ko04080	9	c8346_g1,c72032_g1,c113402_g1,c90410_g1,c57926_g1,c4096_g1,c16822_g1,c110621_g1,c116929_g1
Genetic Information Processing	Folding, sorting and degradation	Proteasome	ko03050	204	c61732_g1,c86857_g1,c89908_g1,c61090_g1,c83023_g1,c87269_g1,c90397_g1,c34943_g1,c60035_g1,c59057_g1,c44991_g1,c47391_g1,c6375_g1,c49832_g1,c44779_g1,c108724_g1,c116062_g1,c60542_g1,c44581_g1,c33217_g1,c115207_g1,c56793_g1,c25566_g1,c33512_g1,c86743_g1,c86102_g1,c25974_g1,c109128_g1,c41137_g1,c68575_g1,c17812_g1,c37862_g1,c54922_g1,c3362_g1,c34979_g1,c98624_g1,c30557_g1,c113229_g1,c61519_g1,c90648…
Genetic Information Processing	Folding, sorting and degradation	Protein export	ko03060	87	c43321_g1,c53635_g4,c53017_g1,c13598_g1,c58410_g2,c44508_g1,c54794_g3,c117967_g1,c37777_g1,c106472_g1,c100447_g1,c58229_g1,c51786_g1,c104847_g1,c115970_g1,c40956_g1,c43517_g1,c46349_g2,c14390_g1,c53138_g6,c19414_g1,c57715_g1,c48258_g1,c66309_g1,c6154_g1,c38099_g2,c44696_g1,c52364_g1,c8116_g1,c118464_g1,c49772_g1,c86624_g1,c85138_g1,c119703_g1,c74267_g1,c58229_g3,c54742_g1,c98740_g1,c40843_g1,c304…
Genetic Information Processing	Folding, sorting and degradation	Protein processing in endoplasmic reticulum	ko04141	524	c37888_g1,c81064_g1,c72243_g1,c44064_g1,c50875_g1,c13423_g1,c54060_g1,c53749_g1,c40767_g1,c46710_g1,c56277_g1,c49546_g2,c75748_g1,c107681_g1,c63235_g1,c70618_g1,c57042_g2,c48691_g1,c88974_g1,c54019_g1,c20599_g1,c3293_g1,c13536_g1,c66962_g1,c122986_g1,c122516_g1,c8485_g1,c42496_g1,c89946_g1,c40956_g1,c19414_g1,c100447_g1,c50667_g1,c27003_g1,c57426_g1,c11632_g1,c110931_g1,c98734_g1,c51327_g1,c55645…
Genetic Information Processing	Folding, sorting and degradation	RNA degradation	ko03018	277	c102357_g1,c57547_g1,c96208_g1,c56977_g3,c52486_g1,c56803_g1,c78513_g1,c85624_g1,c52528_g1,c17600_g1,c58572_g5,c42877_g1,c28118_g1,c6087_g1,c98856_g1,c85786_g1,c53689_g1,c104764_g1,c54278_g1,c27731_g1,c51850_g1,c21212_g1,c111383_g1,c91298_g1,c55934_g1,c97538_g1,c60442_g1,c79960_g1,c45701_g1,c33803_g1,c83867_g1,c73368_g1,c58834_g1,c116424_g1,c3812_g1,c103499_g1,c37059_g1,c81874_g1,c65501_g1,c11836…
Genetic Information Processing	Folding, sorting and degradation	SNARE interactions in vesicular transport	ko04130	46	c47044_g1,c17567_g1,c47684_g1,c60183_g1,c40357_g1,c7385_g1,c49393_g1,c87781_g1,c99866_g1,c113318_g1,c48821_g1,c95663_g1,c25586_g1,c43641_g1,c93997_g1,c20653_g1,c46618_g1,c53131_g1,c100005_g1,c39972_g1,c45220_g1,c52112_g1,c35006_g1,c95866_g1,c46589_g1,c102047_g1,c6210_g1,c58371_g1,c27296_g1,c53684_g1,c43723_g1,c46576_g1,c93024_g1,c46379_g1,c45010_g1,c78954_g1,c38309_g1,c54510_g1,c72483_g1,c46452_g…
Genetic Information Processing	Folding, sorting and degradation	Sulfur relay system	ko04122	32	c69914_g1,c91921_g1,c51845_g1,c51729_g1,c93760_g1,c27174_g1,c57011_g2,c48775_g1,c65172_g1,c86461_g1,c54702_g1,c48825_g1,c119817_g1,c84416_g1,c119009_g1,c53345_g1,c49730_g1,c88361_g1,c15470_g1,c118623_g1,c47541_g1,c56278_g1,c58273_g1,c57011_g1,c9107_g1,c44309_g1,c62800_g1,c64927_g1,c92731_g1,c12058_g1,c20237_g1,c37288_g1
Genetic Information Processing	Folding, sorting and degradation	Ubiquitin mediated proteolysis	ko04120	249	c6282_g1,c63460_g1,c57379_g3,c58202_g1,c114982_g1,c52634_g1,c27065_g1,c70004_g1,c3419_g1,c60806_g1,c100359_g1,c37888_g1,c54366_g1,c114499_g1,c70789_g1,c47404_g1,c69513_g1,c97466_g1,c40023_g1,c46416_g1,c13645_g1,c49988_g1,c57989_g1,c31980_g2,c92092_g1,c58710_g1,c54060_g1,c41220_g1,c48912_g1,c80372_g1,c70618_g1,c58271_g1,c88974_g1,c26769_g1,c47547_g1,c99970_g1,c118438_g1,c48889_g1,c47186_g1,c93209_…
Genetic Information Processing	Replication and repair	Base excision repair	ko03410	60	c72060_g1,c56975_g1,c53779_g1,c29841_g1,c53964_g1,c56479_g1,c89919_g1,c55708_g1,c47161_g1,c55138_g1,c55774_g1,c46872_g1,c15020_g1,c123335_g1,c14636_g1,c8455_g2,c48640_g1,c70542_g1,c48875_g2,c50894_g1,c72377_g1,c77892_g1,c77494_g1,c27421_g1,c25207_g1,c55202_g1,c82069_g1,c58932_g3,c55519_g1,c44532_g2,c40016_g1,c100462_g1,c61541_g1,c57355_g2,c119981_g1,c51703_g2,c60839_g1,c68596_g1,c71722_g1,c58715_…
Genetic Information Processing	Replication and repair	DNA replication	ko03030	106	c89919_g1,c9020_g2,c49926_g1,c49300_g1,c53341_g1,c77843_g1,c62216_g1,c44298_g1,c20395_g2,c119558_g1,c110297_g1,c56975_g1,c47577_g1,c52276_g1,c121201_g1,c123598_g1,c27421_g1,c20395_g1,c57641_g2,c58932_g3,c45209_g1,c57355_g2,c25207_g1,c55202_g1,c46787_g1,c89173_g1,c5931_g1,c16738_g1,c98677_g1,c113407_g1,c54919_g1,c52794_g1,c114079_g1,c123177_g1,c21091_g1,c68596_g1,c64364_g1,c60839_g1,c68110_g1,c802…
Genetic Information Processing	Replication and repair	Fanconi anemia pathway	ko03460	67	c114563_g1,c56578_g1,c68352_g1,c58655_g1,c59050_g1,c56501_g1,c80384_g1,c92107_g1,c42737_g1,c56200_g1,c54578_g2,c118478_g1,c48101_g2,c55602_g1,c73008_g1,c89413_g1,c122220_g1,c23637_g1,c54515_g1,c49639_g1,c31506_g1,c59658_g1,c67344_g1,c75865_g1,c45882_g2,c52320_g1,c76711_g1,c58781_g1,c81457_g1,c106400_g1,c56974_g1,c57337_g1,c119792_g1,c84146_g1,c113998_g1,c49926_g1,c53341_g1,c54698_g1,c56047_g1,c57…
Genetic Information Processing	Replication and repair	Homologous recombination	ko03440	63	c31506_g1,c119981_g1,c115158_g1,c49639_g1,c71722_g1,c67344_g1,c58715_g1,c54515_g1,c122220_g1,c23637_g1,c16738_g1,c47583_g1,c31601_g2,c58860_g2,c113407_g1,c98677_g1,c122071_g1,c56974_g1,c52127_g1,c58423_g3,c45882_g2,c56904_g1,c57671_g1,c46820_g1,c106400_g1,c81457_g1,c57641_g1,c52320_g1,c56975_g1,c53058_g1,c58059_g3,c108307_g1,c62470_g1,c57973_g1,c44621_g1,c68352_g1,c47244_g1,c53341_g1,c55138_g1,c7…
Genetic Information Processing	Replication and repair	Mismatch repair	ko03430	74	c106461_g1,c57641_g1,c96619_g1,c95570_g1,c68110_g1,c92706_g1,c108117_g1,c56061_g1,c117840_g1,c104944_g1,c122071_g1,c113467_g1,c98677_g1,c113407_g1,c16738_g1,c64908_g1,c64122_g1,c114079_g1,c69618_g1,c68596_g1,c86656_g1,c45209_g1,c57355_g2,c55202_g1,c27421_g1,c123598_g1,c57641_g2,c58871_g1,c58826_g1,c5931_g1,c89173_g1,c44298_g1,c47738_g1,c49926_g1,c53341_g1,c29393_g1,c58781_g1,c81457_g1,c57953_g1,c…
Genetic Information Processing	Replication and repair	Non-homologous end-joining	ko03450	15	c54369_g1,c12647_g1,c25207_g2,c56225_g1,c57502_g1,c49914_g1,c48875_g2,c25207_g1,c82069_g1,c64419_g1,c96686_g1,c47244_g1,c55708_g1,c76206_g1,c56296_g1
Genetic Information Processing	Replication and repair	Nucleotide excision repair	ko03420	123	c88845_g1,c117801_g1,c113477_g1,c100454_g1,c29841_g1,c80732_g1,c104358_g1,c55138_g1,c107161_g1,c56578_g1,c68352_g1,c123335_g1,c122344_g1,c55774_g1,c40336_g1,c83929_g1,c50894_g1,c58387_g1,c80963_g1,c50420_g1,c59364_g1,c27578_g1,c72377_g1,c77892_g1,c55602_g1,c21537_g1,c9324_g1,c52161_g1,c58130_g2,c80384_g1,c44213_g1,c100462_g1,c53307_g1,c48101_g2,c31506_g1,c119981_g1,c56654_g1,c59658_g1,c37888_g1,c…
Genetic Information Processing	Transcription	Basal transcription factors	ko03022	78	c55036_g6,c3371_g1,c110696_g1,c43794_g1,c10994_g1,c82324_g1,c56177_g1,c109527_g1,c96606_g1,c57761_g1,c49222_g1,c84203_g1,c38951_g1,c27379_g1,c93275_g1,c55283_g1,c57919_g2,c43039_g1,c59480_g1,c72478_g1,c57434_g1,c51640_g1,c103232_g1,c55825_g1,c57822_g1,c111044_g1,c56471_g1,c48572_g1,c17549_g1,c115934_g1,c46337_g1,c554_g2,c85020_g1,c106194_g1,c85783_g1,c56594_g1,c8938_g1,c69723_g1,c40900_g1,c82567_…
Genetic Information Processing	Transcription	RNA polymerase	ko03020	76	c5733_g1,c50953_g1,c116300_g1,c73957_g1,c54992_g1,c85488_g1,c45722_g1,c85195_g1,c104906_g1,c55449_g1,c70091_g1,c97924_g1,c97656_g1,c45058_g1,c44284_g1,c62684_g1,c55026_g1,c57840_g2,c29402_g1,c85264_g1,c36193_g1,c70094_g1,c45823_g1,c41378_g2,c49069_g1,c56689_g4,c43743_g1,c9345_g1,c46468_g1,c91197_g1,c18370_g1,c55670_g1,c74061_g1,c5817_g1,c90573_g1,c22845_g1,c64625_g1,c67380_g1,c50595_g1,c61136_g1,…
Genetic Information Processing	Transcription	Spliceosome	ko03040	456	c50273_g1,c106333_g1,c118524_g1,c115500_g1,c93408_g1,c9159_g1,c79776_g1,c55453_g1,c114193_g1,c28428_g1,c45866_g1,c50075_g1,c65871_g1,c47405_g1,c53138_g8,c59650_g1,c44464_g1,c47593_g1,c20733_g1,c27560_g1,c121960_g1,c6239_g1,c63944_g1,c55789_g1,c47103_g1,c32668_g1,c11336_g1,c36176_g1,c105032_g1,c73317_g1,c70668_g1,c66479_g1,c5357_g2,c110931_g1,c45318_g1,c77679_g1,c120724_g1,c43503_g1,c88438_g1,c556…
Genetic Information Processing	Translation	Aminoacyl-tRNA biosynthesis	ko00970	152	c55775_g1,c78753_g1,c56333_g1,c50328_g1,c55055_g2,c11114_g1,c34968_g1,c53040_g2,c84545_g1,c15518_g1,c83542_g1,c50304_g1,c60778_g1,c94419_g1,c24484_g1,c112154_g1,c29982_g1,c25238_g1,c113320_g1,c380_g1,c68114_g1,c108593_g1,c2769_g1,c12785_g1,c57416_g1,c100407_g1,c21367_g1,c498_g1,c70468_g1,c55792_g2,c59148_g1,c27818_g2,c24993_g1,c41699_g1,c114770_g1,c13771_g1,c116763_g1,c57310_g2,c88894_g1,c97408_g…
Genetic Information Processing	Translation	RNA transport	ko03013	408	c118709_g1,c63190_g1,c43870_g1,c17870_g1,c65109_g1,c72075_g1,c68177_g1,c29976_g1,c51809_g2,c58309_g1,c82326_g1,c80373_g1,c115016_g1,c28034_g1,c56842_g2,c609_g1,c70572_g1,c14161_g1,c93348_g1,c20906_g1,c95386_g1,c92913_g1,c3876_g1,c54636_g1,c42323_g1,c33619_g1,c60384_g1,c57533_g2,c95279_g1,c64492_g1,c57650_g1,c26376_g1,c91265_g1,c68829_g1,c49669_g1,c80621_g1,c104337_g1,c92071_g1,c57829_g1,c57282_g2…
Genetic Information Processing	Translation	Ribosome	ko03010	1385	c46587_g1,c33526_g1,c7020_g1,c106335_g1,c23932_g1,c39285_g2,c78331_g1,c12627_g1,c34314_g1,c16968_g1,c121976_g1,c111457_g1,c51020_g2,c15201_g1,c108187_g1,c54645_g1,c46130_g1,c117185_g1,c108892_g1,c30824_g1,c119716_g1,c40468_g1,c106963_g1,c81686_g1,c57430_g2,c95274_g1,c120642_g1,c71085_g1,c117471_g1,c48465_g1,c50117_g1,c120991_g1,c100757_g1,c38667_g1,c45968_g1,c101067_g1,c63921_g1,c30980_g1,c69452_…
Genetic Information Processing	Translation	Ribosome biogenesis in eukaryotes	ko03008	287	c82806_g1,c5896_g1,c369_g1,c117736_g1,c44669_g1,c905_g1,c95600_g1,c123381_g1,c116475_g1,c88490_g1,c66679_g1,c49032_g1,c56552_g1,c62703_g1,c72548_g1,c52891_g2,c103493_g1,c20126_g1,c99197_g1,c57791_g1,c55487_g1,c102733_g1,c62894_g1,c43880_g1,c52891_g1,c57220_g2,c45200_g1,c30373_g1,c17484_g2,c79736_g1,c14562_g1,c69761_g1,c58329_g1,c65042_g1,c22096_g1,c58312_g1,c62090_g1,c42649_g2,c85377_g1,c31115_g2…
Genetic Information Processing	Translation	mRNA surveillance pathway	ko03015	205	c104835_g1,c26784_g1,c102916_g1,c45111_g1,c122235_g1,c65684_g1,c51474_g1,c6746_g1,c20906_g2,c50252_g1,c116365_g1,c118844_g1,c8827_g1,c54933_g1,c11590_g1,c41200_g1,c60115_g1,c45111_g2,c48713_g1,c18103_g1,c45500_g1,c50785_g1,c56910_g1,c49079_g1,c105225_g1,c47014_g1,c53469_g2,c77686_g1,c114700_g1,c60009_g1,c7318_g1,c87536_g1,c12479_g1,c23127_g1,c92162_g1,c59278_g1,c51947_g1,c51383_g1,c38003_g1,c1141…
Metabolism	Amino acid metabolism	Alanine, aspartate and glutamate metabolism	ko00250	292	c120950_g1,c73292_g1,c98800_g1,c58465_g1,c72186_g1,c60093_g1,c48100_g1,c30096_g1,c52768_g1,c26597_g2,c48635_g1,c8997_g1,c7262_g1,c112026_g1,c78242_g1,c31197_g2,c59915_g1,c66278_g1,c50179_g1,c104309_g1,c44683_g1,c6120_g1,c76831_g1,c106366_g1,c716_g1,c100553_g1,c69243_g1,c74791_g1,c81115_g1,c68964_g1,c52690_g1,c118711_g1,c72926_g1,c10807_g1,c87546_g1,c23448_g1,c84836_g1,c40862_g1,c47749_g1,c86990_g…
Metabolism	Amino acid metabolism	Arginine and proline metabolism	ko00330	333	c39870_g2,c9168_g2,c54399_g3,c15722_g1,c56465_g1,c85759_g1,c3524_g1,c58842_g1,c115421_g1,c46075_g1,c92911_g1,c49952_g1,c60141_g1,c54869_g2,c87702_g1,c61119_g1,c85552_g1,c80986_g1,c59052_g1,c68129_g1,c102614_g1,c27265_g1,c17667_g1,c104681_g1,c50545_g1,c42932_g1,c48248_g1,c46273_g1,c7765_g1,c1497_g1,c106672_g1,c90684_g1,c45061_g1,c66138_g1,c13568_g1,c48976_g2,c98147_g1,c37753_g2,c35507_g2,c20699_g1…
Metabolism	Amino acid metabolism	Cysteine and methionine metabolism	ko00270	240	c123856_g1,c75182_g1,c51390_g1,c3524_g1,c84665_g1,c123721_g1,c52697_g1,c34015_g1,c57080_g1,c118017_g1,c51912_g1,c47070_g1,c78191_g1,c79666_g1,c46686_g1,c7528_g1,c42989_g1,c54413_g1,c9168_g2,c8059_g2,c60141_g1,c56815_g1,c22895_g1,c46965_g1,c16663_g1,c49952_g1,c63155_g1,c76393_g1,c48976_g1,c22623_g1,c397_g1,c93948_g1,c99694_g1,c72644_g1,c1497_g1,c25771_g2,c48656_g1,c93875_g1,c16803_g1,c29523_g1,c90…
Metabolism	Amino acid metabolism	Glycine, serine and threonine metabolism	ko00260	278	c23557_g1,c39809_g1,c74048_g1,c50184_g1,c49657_g1,c15078_g1,c93310_g1,c115420_g1,c120284_g1,c88226_g1,c63155_g1,c51833_g2,c373_g1,c101241_g1,c51645_g1,c120674_g1,c55831_g1,c54930_g2,c49651_g1,c50639_g2,c103595_g1,c46152_g1,c91627_g1,c2509_g1,c89449_g1,c81276_g1,c70931_g1,c27001_g1,c47192_g1,c70344_g1,c72376_g1,c26547_g2,c52694_g1,c61899_g1,c102280_g1,c46111_g1,c116440_g1,c26409_g1,c45348_g1,c7514…
Metabolism	Amino acid metabolism	Histidine metabolism	ko00340	148	c26712_g1,c20699_g1,c37753_g2,c104604_g1,c104460_g1,c51329_g1,c72266_g1,c66138_g1,c90684_g1,c58449_g4,c20699_g2,c44353_g1,c27265_g1,c68129_g1,c110735_g1,c102614_g1,c59052_g1,c54869_g2,c116840_g1,c33724_g1,c92911_g1,c38310_g1,c97022_g1,c46075_g1,c51260_g1,c1525_g1,c74982_g1,c85759_g1,c54399_g2,c58449_g5,c54399_g3,c100619_g1,c84741_g1,c37181_g1,c97300_g1,c32266_g1,c45978_g2,c53686_g2,c57257_g1,c780…
Metabolism	Amino acid metabolism	Lysine biosynthesis	ko00300	82	c72413_g1,c51760_g1,c85721_g1,c116440_g1,c55567_g2,c16599_g1,c72572_g1,c426_g2,c62571_g1,c44025_g1,c56937_g1,c113601_g1,c34487_g1,c51760_g2,c75010_g1,c51760_g3,c46717_g2,c91632_g1,c30716_g1,c103647_g1,c2608_g1,c64851_g1,c75238_g1,c38211_g1,c123710_g1,c29385_g1,c88685_g1,c41611_g2,c99031_g1,c78348_g1,c33860_g1,c115204_g1,c14517_g1,c2222_g1,c98041_g1,c36167_g1,c45995_g1,c23029_g1,c121828_g1,c112930…
Metabolism	Amino acid metabolism	Lysine degradation	ko00310	208	c55567_g1,c33724_g1,c88718_g1,c92911_g1,c107469_g1,c35360_g1,c42589_g1,c10177_g1,c81881_g1,c77074_g1,c93821_g1,c54869_g2,c2581_g1,c117970_g1,c58471_g1,c54399_g3,c37181_g1,c108273_g1,c100619_g1,c51260_g1,c46075_g1,c38310_g1,c97022_g1,c227_g1,c58449_g5,c74982_g1,c85759_g1,c58515_g1,c112930_g1,c82119_g1,c1525_g1,c37753_g2,c34489_g1,c26712_g1,c120327_g1,c77531_g1,c111370_g1,c73323_g1,c70712_g1,c20699…
Metabolism	Amino acid metabolism	Phenylalanine metabolism	ko00360	181	c59052_g1,c114669_g1,c61918_g1,c122448_g1,c7391_g2,c121132_g1,c53086_g1,c25771_g2,c52646_g1,c62575_g1,c30432_g1,c48024_g1,c93875_g1,c100431_g1,c90491_g1,c65527_g1,c98150_g1,c87256_g1,c92385_g1,c50129_g1,c26599_g1,c106269_g1,c39097_g1,c48976_g2,c85999_g1,c87551_g1,c104604_g1,c45735_g1,c49489_g1,c17047_g1,c87916_g1,c22867_g1,c73944_g1,c85959_g1,c111664_g1,c97300_g1,c84741_g1,c50832_g3,c40858_g1,c50…
Metabolism	Amino acid metabolism	Phenylalanine, tyrosine and tryptophan biosynthesis	ko00400	117	c84836_g1,c42299_g1,c86990_g1,c25068_g1,c36500_g1,c13811_g1,c17259_g1,c53525_g1,c98833_g1,c22174_g1,c56293_g1,c43574_g1,c84518_g1,c92958_g1,c52270_g1,c93188_g1,c3641_g1,c85757_g1,c122788_g1,c104958_g1,c47039_g1,c119512_g1,c41426_g1,c5897_g1,c52692_g1,c29105_g1,c46439_g1,c65688_g1,c35757_g1,c37285_g1,c55721_g1,c104597_g1,c5895_g1,c43570_g1,c47813_g1,c53517_g1,c51479_g2,c40784_g1,c54151_g1,c51824_g…
Metabolism	Amino acid metabolism	Tryptophan metabolism	ko00380	310	c68451_g1,c34487_g1,c90636_g1,c70541_g1,c33235_g1,c85799_g1,c40533_g1,c4929_g1,c58023_g1,c112790_g1,c73146_g1,c78600_g1,c111832_g1,c119371_g1,c55390_g1,c118429_g1,c81452_g1,c2792_g1,c78632_g1,c68938_g1,c53686_g2,c45978_g2,c106133_g1,c52555_g1,c2307_g1,c108313_g1,c46855_g1,c100358_g1,c68816_g1,c9414_g1,c100260_g1,c112853_g1,c97108_g1,c33724_g1,c91055_g1,c82203_g1,c27130_g1,c100164_g1,c100619_g1,c4…
Metabolism	Amino acid metabolism	Tyrosine metabolism	ko00350	232	c31157_g2,c11651_g1,c19181_g1,c52692_g1,c57720_g3,c45464_g1,c78064_g1,c52546_g1,c65576_g1,c86329_g1,c6662_g1,c31157_g1,c60008_g1,c45352_g2,c95760_g1,c17259_g1,c119172_g1,c5731_g1,c57720_g2,c85119_g1,c86791_g1,c111531_g1,c25218_g1,c62571_g1,c8667_g1,c106779_g1,c117904_g1,c121938_g1,c95421_g1,c114710_g1,c100403_g1,c53305_g1,c66110_g1,c80658_g1,c38425_g4,c62020_g1,c80460_g1,c54151_g1,c110193_g1,c543…
Metabolism	Amino acid metabolism	Valine, leucine and isoleucine biosynthesis	ko00290	158	c71260_g1,c25968_g1,c59304_g1,c33548_g1,c59127_g1,c40821_g1,c85840_g1,c9125_g1,c29859_g1,c64579_g1,c98324_g1,c32870_g1,c60423_g1,c36511_g2,c59974_g1,c114927_g1,c72535_g1,c40761_g1,c33548_g2,c54553_g1,c47196_g1,c123443_g1,c50854_g1,c1381_g1,c8438_g1,c71687_g1,c40721_g1,c3351_g2,c80911_g1,c110048_g1,c71337_g1,c76839_g1,c45867_g1,c89523_g1,c37669_g1,c25716_g1,c26586_g1,c74228_g1,c47688_g1,c119296_g1…
Metabolism	Amino acid metabolism	Valine, leucine and isoleucine degradation	ko00280	288	c10624_g1,c52682_g2,c122117_g1,c51260_g2,c46075_g2,c33921_g1,c18428_g1,c41238_g1,c33819_g1,c15868_g1,c59273_g1,c99413_g1,c113151_g1,c89538_g1,c58449_g6,c103674_g1,c21889_g1,c42337_g2,c79449_g1,c39243_g1,c10800_g1,c41674_g1,c63942_g1,c79128_g1,c102261_g1,c59682_g1,c7418_g1,c36867_g1,c55815_g1,c90758_g1,c8686_g1,c1587_g1,c99276_g1,c88357_g1,c52682_g1,c65377_g1,c81530_g1,c95137_g1,c90692_g1,c56921_g…
Metabolism	Biosynthesis of other secondary metabolites	Aflatoxin biosynthesis	ko00254	11	c107411_g1,c23129_g1,c95715_g1,c24501_g1,c58974_g1,c114953_g1,c71511_g1,c85727_g1,c62349_g1,c68628_g1,c2771_g1
Metabolism	Biosynthesis of other secondary metabolites	Betalain biosynthesis	ko00965	8	c46264_g1,c60138_g1,c2567_g1,c110264_g1,c81343_g1,c49325_g1,c70844_g1,c113778_g1
Metabolism	Biosynthesis of other secondary metabolites	Butirosin and neomycin biosynthesis	ko00524	26	c52277_g1,c19211_g1,c112928_g1,c110758_g1,c118946_g1,c105028_g1,c91226_g1,c100564_g1,c34823_g1,c118712_g1,c68613_g1,c75698_g1,c69950_g1,c121545_g1,c48709_g1,c99103_g1,c115803_g1,c71548_g1,c75550_g1,c81936_g1,c96028_g1,c69817_g1,c53532_g1,c47653_g1,c91669_g1,c3571_g1
Metabolism	Biosynthesis of other secondary metabolites	Caffeine metabolism	ko00232	12	c82761_g1,c57751_g1,c14026_g1,c85444_g1,c85447_g1,c15412_g1,c95198_g1,c44671_g1,c64829_g1,c104500_g1,c96956_g1,c5437_g1
Metabolism	Biosynthesis of other secondary metabolites	Flavone and flavonol biosynthesis	ko00944	5	c53456_g1,c55384_g1,c52197_g1,c91364_g1,c73336_g1
Metabolism	Biosynthesis of other secondary metabolites	Flavonoid biosynthesis	ko00941	26	c47557_g1,c48959_g1,c39961_g1,c5744_g1,c91364_g1,c49697_g1,c46058_g1,c52567_g1,c19925_g1,c70226_g1,c41838_g1,c26596_g1,c56476_g1,c49460_g1,c47461_g1,c47221_g1,c43064_g1,c52944_g1,c40034_g1,c67336_g1,c36726_g1,c55384_g1,c46087_g1,c36726_g2,c53456_g1,c52146_g1
Metabolism	Biosynthesis of other secondary metabolites	Glucosinolate biosynthesis	ko00966	3	c48315_g1,c51372_g2,c48315_g2
Metabolism	Biosynthesis of other secondary metabolites	Isoflavonoid biosynthesis	ko00943	2	c64922_g1,c47604_g1
Metabolism	Biosynthesis of other secondary metabolites	Isoquinoline alkaloid biosynthesis	ko00950	51	c111531_g1,c86791_g1,c58021_g1,c62571_g1,c60141_g1,c23399_g1,c88226_g1,c99694_g1,c48976_g1,c117904_g1,c49952_g1,c30096_g2,c92048_g1,c3272_g1,c115616_g1,c54151_g1,c93310_g1,c29851_g1,c55721_g1,c37285_g1,c35757_g1,c53517_g1,c55014_g1,c43570_g1,c52692_g1,c122537_g1,c54834_g1,c93726_g1,c73944_g1,c105615_g1,c30096_g1,c87916_g1,c17047_g1,c7314_g1,c123107_g1,c84518_g1,c48976_g2,c47039_g1,c50129_g1,c2659…
Metabolism	Biosynthesis of other secondary metabolites	Novobiocin biosynthesis	ko00401	14	c19104_g1,c55721_g1,c29851_g1,c99694_g1,c37285_g1,c116840_g1,c84741_g1,c97300_g1,c47039_g1,c54151_g1,c62571_g1,c55522_g1,c25771_g2,c17047_g1
Metabolism	Biosynthesis of other secondary metabolites	Phenylpropanoid biosynthesis	ko00940	205	c54731_g1,c47221_g1,c26267_g1,c53804_g1,c22176_g1,c122273_g1,c49460_g1,c80720_g1,c70226_g1,c60196_g1,c91329_g1,c102658_g1,c50801_g1,c47507_g1,c103108_g1,c40858_g1,c50832_g4,c53078_g2,c79324_g1,c50832_g3,c71000_g1,c17577_g1,c48492_g1,c87272_g1,c39097_g1,c85999_g1,c43064_g1,c21942_g2,c82391_g1,c106269_g1,c45735_g1,c57186_g1,c65861_g1,c13476_g1,c49489_g1,c36351_g1,c106530_g1,c111664_g1,c85959_g1,c93…
Metabolism	Biosynthesis of other secondary metabolites	Stilbenoid, diarylheptanoid and gingerol biosynthesis	ko00945	18	c28819_g1,c3880_g1,c49733_g1,c39961_g1,c52944_g1,c47221_g1,c43064_g1,c87794_g1,c46087_g1,c40034_g1,c49460_g1,c43938_g1,c56476_g1,c26596_g1,c70226_g1,c26788_g1,c36138_g1,c47461_g1
Metabolism	Biosynthesis of other secondary metabolites	Streptomycin biosynthesis	ko00521	58	c47653_g1,c107209_g1,c64371_g1,c91669_g1,c70077_g1,c98899_g1,c99103_g1,c122738_g1,c99430_g1,c21156_g1,c75550_g1,c81358_g1,c82951_g1,c88640_g1,c100564_g1,c34823_g1,c68613_g1,c118712_g1,c69950_g1,c43014_g1,c116369_g1,c12004_g1,c55876_g1,c110758_g1,c38629_g1,c53532_g1,c69817_g1,c74384_g1,c13052_g1,c50076_g1,c25932_g1,c3571_g1,c48709_g1,c121545_g1,c47158_g1,c64277_g1,c115803_g1,c71548_g1,c106440_g1,c…
Metabolism	Biosynthesis of other secondary metabolites	Tropane, piperidine and pyridine alkaloid biosynthesis	ko00960	61	c37285_g1,c38876_g2,c29851_g1,c55721_g1,c35757_g1,c39855_g1,c81648_g1,c53517_g1,c97300_g1,c43570_g1,c84741_g1,c92048_g1,c115616_g1,c54151_g1,c3272_g1,c93310_g1,c55522_g1,c37029_g1,c116840_g1,c99694_g1,c88226_g1,c48976_g1,c19104_g1,c117904_g1,c49952_g1,c30096_g2,c86791_g1,c88448_g1,c111531_g1,c58021_g1,c62571_g1,c23399_g1,c60141_g1,c84836_g1,c53086_g1,c85119_g1,c21028_g1,c17259_g1,c73831_g1,c86990…
Metabolism	Carbohydrate metabolism	Amino sugar and nucleotide sugar metabolism	ko00520	270	c49146_g1,c55765_g1,c122738_g1,c55586_g1,c48276_g2,c34947_g1,c73054_g1,c113483_g1,c88640_g1,c82951_g1,c105680_g1,c51579_g1,c61443_g1,c47963_g1,c84073_g1,c56935_g1,c53783_g2,c74384_g1,c81052_g1,c44910_g1,c41819_g2,c78882_g1,c81891_g1,c82874_g1,c55004_g1,c116346_g1,c52027_g1,c62491_g1,c87082_g1,c29800_g1,c56850_g1,c72609_g1,c55939_g1,c28044_g2,c58128_g2,c29207_g1,c89064_g1,c54112_g1,c93937_g1,c4699…
Metabolism	Carbohydrate metabolism	Ascorbate and aldarate metabolism	ko00053	163	c58449_g5,c74982_g1,c85759_g1,c1525_g1,c62311_g1,c51260_g1,c46075_g1,c38310_g1,c97022_g1,c37181_g1,c100619_g1,c54399_g3,c54869_g2,c38758_g1,c54391_g1,c123080_g1,c92911_g1,c49785_g1,c19409_g2,c245_g1,c33724_g1,c71032_g1,c58449_g4,c76943_g1,c84451_g1,c98414_g1,c90684_g1,c91671_g1,c81713_g1,c66138_g1,c68129_g1,c102614_g1,c3783_g1,c27265_g1,c20699_g2,c20699_g1,c54348_g1,c26712_g1,c37919_g1,c62365_g1,…
Metabolism	Carbohydrate metabolism	Butanoate metabolism	ko00650	206	c20995_g1,c118503_g1,c98657_g1,c65715_g1,c118361_g1,c6352_g1,c108110_g1,c36511_g1,c115006_g1,c83045_g1,c56941_g4,c88112_g1,c70712_g1,c69571_g1,c53618_g1,c73040_g1,c90128_g1,c114669_g1,c61711_g1,c121117_g1,c25966_g1,c1406_g1,c20569_g1,c35190_g1,c70685_g1,c37689_g3,c83783_g1,c117367_g1,c3939_g1,c107469_g1,c2819_g1,c122252_g1,c93385_g1,c79632_g1,c77074_g1,c10177_g1,c81881_g1,c35360_g1,c80706_g1,c258…
Metabolism	Carbohydrate metabolism	C5-Branched dibasic acid metabolism	ko00660	61	c36084_g1,c69416_g1,c83989_g1,c54045_g1,c108110_g1,c118361_g1,c36511_g1,c32794_g1,c98490_g1,c45867_g1,c75515_g1,c84311_g1,c108364_g1,c103704_g1,c77898_g1,c64369_g1,c24916_g1,c116904_g1,c60094_g1,c121117_g1,c1381_g1,c71687_g1,c54553_g1,c47196_g1,c59755_g1,c70685_g1,c62001_g1,c29859_g1,c47686_g1,c59127_g1,c40821_g1,c85840_g1,c42157_g1,c122252_g1,c36511_g2,c59732_g1,c78805_g1,c82579_g1,c64579_g1,c98…
Metabolism	Carbohydrate metabolism	Citrate cycle (TCA cycle)	ko00020	333	c88586_g1,c57420_g1,c43113_g1,c25342_g1,c85073_g1,c115554_g1,c77108_g1,c78875_g1,c97522_g1,c46662_g1,c74846_g1,c106398_g1,c116093_g1,c65495_g1,c55903_g1,c27714_g1,c73827_g1,c65536_g1,c20022_g1,c116853_g1,c85357_g1,c113529_g1,c94954_g1,c123413_g1,c121918_g1,c56411_g4,c88798_g1,c9895_g1,c33642_g1,c41982_g1,c32596_g1,c66825_g1,c114821_g1,c89246_g1,c108588_g1,c29268_g2,c67364_g1,c89944_g1,c51782_g1,c…
Metabolism	Carbohydrate metabolism	Fructose and mannose metabolism	ko00051	230	c113169_g1,c29800_g1,c31222_g1,c48358_g2,c2162_g1,c41204_g1,c66758_g1,c1225_g1,c122593_g1,c49356_g1,c121073_g1,c47260_g1,c43359_g1,c76829_g1,c42920_g2,c122571_g1,c86021_g1,c122123_g1,c88402_g1,c122813_g1,c111558_g1,c56325_g1,c28882_g1,c56935_g1,c72277_g1,c47026_g1,c81338_g1,c83488_g1,c4053_g1,c53783_g2,c110758_g1,c105680_g1,c118712_g1,c122632_g1,c51965_g1,c78717_g1,c25282_g1,c76390_g1,c55586_g1,c…
Metabolism	Carbohydrate metabolism	Galactose metabolism	ko00052	223	c58439_g1,c85463_g1,c56894_g1,c74384_g1,c122571_g1,c56675_g1,c47260_g1,c42920_g2,c1225_g1,c82874_g1,c2162_g1,c42494_g1,c66758_g1,c7140_g1,c20976_g1,c87082_g1,c89639_g1,c120044_g1,c73120_g1,c69461_g1,c73590_g1,c113169_g1,c11482_g1,c107065_g1,c102771_g1,c56555_g1,c103382_g1,c75550_g1,c56925_g1,c48276_g2,c21156_g1,c122738_g1,c118712_g1,c15594_g2,c78717_g1,c53729_g1,c88640_g1,c90459_g1,c82951_g1,c941…
Metabolism	Carbohydrate metabolism	Glycolysis / Gluconeogenesis	ko00010	683	c38416_g1,c27813_g1,c67634_g1,c4654_g1,c83213_g1,c91748_g1,c42252_g1,c99103_g1,c34205_g1,c25852_g1,c30214_g1,c101377_g1,c53493_g2,c88494_g1,c87207_g1,c59039_g1,c109150_g1,c57253_g2,c47470_g1,c65495_g1,c84048_g1,c99335_g1,c67029_g1,c53532_g1,c97522_g1,c43211_g1,c116482_g1,c73827_g1,c102992_g1,c54659_g1,c20959_g1,c52301_g1,c43113_g1,c25989_g1,c54695_g2,c122239_g1,c84609_g1,c115554_g1,c88895_g1,c338…
Metabolism	Carbohydrate metabolism	Glyoxylate and dicarboxylate metabolism	ko00630	451	c55756_g1,c21249_g2,c21668_g1,c51735_g1,c5589_g1,c3322_g2,c40265_g1,c63653_g1,c109318_g1,c91515_g1,c57075_g1,c88986_g1,c93534_g1,c95137_g1,c52538_g3,c10385_g1,c103565_g1,c51221_g1,c38844_g1,c113190_g1,c89944_g1,c84483_g1,c87777_g1,c44516_g1,c117991_g1,c72186_g1,c58900_g2,c61267_g1,c98800_g1,c105822_g1,c109062_g1,c50583_g1,c106366_g1,c45827_g1,c77234_g1,c39205_g1,c18457_g1,c119392_g1,c56362_g2,c28…
Metabolism	Carbohydrate metabolism	Inositol phosphate metabolism	ko00562	105	c58575_g1,c45698_g1,c62729_g1,c54279_g2,c113194_g1,c48623_g1,c97996_g1,c81863_g1,c12986_g1,c99430_g1,c89672_g1,c113257_g1,c59144_g1,c62099_g1,c16484_g1,c78039_g1,c71472_g1,c51965_g1,c115726_g1,c53455_g1,c109587_g1,c116369_g1,c82562_g1,c103938_g1,c90391_g1,c38629_g1,c55263_g1,c37545_g1,c54093_g1,c106945_g1,c45698_g2,c60051_g1,c77268_g1,c64277_g1,c35419_g1,c43359_g1,c97960_g1,c53778_g1,c46607_g1,c1…
Metabolism	Carbohydrate metabolism	Pentose and glucuronate interconversions	ko00040	279	c78717_g1,c37304_g1,c4929_g1,c60589_g1,c73146_g1,c46231_g1,c70541_g1,c68451_g1,c79198_g1,c48276_g2,c37495_g1,c80006_g1,c41204_g1,c48443_g2,c29207_g1,c68816_g1,c68766_g1,c46855_g1,c45978_g2,c122813_g1,c119541_g1,c53686_g2,c65040_g1,c42920_g2,c97022_g1,c38310_g1,c77348_g1,c51260_g1,c1525_g1,c74982_g1,c58449_g5,c69502_g1,c119378_g1,c94457_g1,c89517_g1,c100619_g1,c37181_g1,c99195_g1,c25815_g1,c119466…
Metabolism	Carbohydrate metabolism	Pentose phosphate pathway	ko00030	244	c13491_g1,c24159_g1,c96090_g1,c93625_g1,c112036_g1,c119907_g1,c107864_g1,c4610_g1,c36874_g1,c21962_g1,c117859_g1,c55297_g1,c106450_g1,c91814_g1,c86842_g1,c123692_g1,c109589_g1,c77737_g1,c25932_g1,c117929_g1,c11101_g1,c22293_g1,c36788_g1,c64133_g1,c60418_g1,c47268_g1,c37023_g1,c61733_g1,c84295_g1,c45279_g1,c85430_g1,c83097_g1,c47158_g1,c48358_g1,c48601_g1,c53075_g1,c12575_g1,c102530_g1,c15728_g1,c…
Metabolism	Carbohydrate metabolism	Propanoate metabolism	ko00640	168	c95715_g1,c92851_g1,c116093_g1,c116526_g1,c20747_g1,c85043_g1,c82524_g1,c76509_g1,c56921_g2,c93906_g1,c107231_g1,c91137_g1,c62223_g1,c5695_g1,c50540_g1,c113375_g1,c112041_g1,c123413_g1,c58974_g1,c42850_g1,c97996_g1,c107411_g1,c62349_g1,c41982_g1,c90692_g1,c56921_g3,c22359_g1,c66825_g1,c71708_g1,c48407_g3,c101140_g1,c96958_g1,c59144_g1,c51355_g1,c48695_g1,c53765_g1,c68628_g1,c109587_g1,c79006_g1,c…
Metabolism	Carbohydrate metabolism	Pyruvate metabolism	ko00620	424	c46075_g2,c53510_g1,c55662_g1,c33921_g1,c58883_g1,c15869_g1,c51260_g2,c28003_g1,c37851_g1,c46274_g1,c105822_g1,c33819_g1,c41238_g1,c48196_g1,c50583_g1,c76105_g1,c109968_g1,c87007_g1,c67160_g1,c108974_g1,c87996_g1,c10624_g1,c122117_g1,c25556_g1,c47982_g1,c84365_g1,c24451_g1,c123326_g1,c2961_g1,c95439_g1,c21889_g1,c79449_g1,c39243_g1,c43171_g1,c18466_g1,c64716_g1,c43360_g1,c86883_g1,c79055_g1,c5844…
Metabolism	Carbohydrate metabolism	Starch and sucrose metabolism	ko00500	415	c43507_g1,c99632_g1,c45504_g1,c26996_g2,c97740_g1,c113631_g1,c108404_g1,c64727_g1,c48276_g1,c34696_g2,c71444_g1,c95091_g1,c52277_g1,c13193_g1,c41762_g1,c65861_g1,c99522_g1,c16921_g1,c91467_g1,c54145_g1,c69817_g1,c122605_g1,c61442_g1,c21942_g2,c115803_g1,c32402_g1,c48709_g1,c40363_g1,c88628_g1,c68613_g1,c34823_g1,c26073_g1,c102686_g1,c47627_g2,c6780_g1,c122273_g1,c91669_g1,c60196_g1,c96432_g1,c476…
Metabolism	Energy metabolism	Carbon fixation in photosynthetic organisms	ko00710	274	c41695_g1,c92048_g1,c58306_g1,c57877_g5,c62228_g1,c99056_g1,c35757_g1,c55216_g1,c113317_g1,c30096_g2,c119030_g1,c96985_g1,c70763_g1,c97775_g1,c53098_g1,c42148_g2,c98833_g1,c51708_g1,c87034_g1,c37075_g1,c46813_g2,c79843_g1,c47679_g1,c77037_g1,c84518_g1,c76158_g1,c12660_g1,c55124_g1,c32334_g1,c3322_g1,c16576_g1,c107188_g1,c27708_g1,c20137_g1,c4462_g1,c34553_g1,c101433_g1,c2201_g1,c51227_g1,c55315_g…
Metabolism	Energy metabolism	Carbon fixation pathways in prokaryotes	ko00720	169	c112041_g1,c37467_g2,c56411_g4,c3367_g1,c103372_g1,c33642_g1,c48728_g1,c48407_g3,c89246_g1,c113978_g1,c123990_g1,c71708_g1,c19948_g1,c96958_g1,c32596_g1,c97016_g1,c51355_g1,c51771_g1,c25376_g1,c83463_g1,c20022_g1,c53765_g1,c116853_g1,c95851_g1,c104855_g1,c25080_g1,c20747_g1,c85043_g1,c29623_g1,c82524_g1,c57420_g1,c80432_g1,c91137_g1,c85073_g1,c52716_g1,c77108_g1,c37851_g1,c69492_g1,c76105_g1,c295…
Metabolism	Energy metabolism	Methane metabolism	ko00680	368	c96595_g1,c31404_g1,c2961_g1,c73325_g1,c111812_g1,c88675_g1,c14616_g1,c86883_g1,c64716_g1,c36246_g1,c77618_g1,c42079_g1,c58605_g1,c37851_g1,c40783_g1,c65390_g1,c76105_g1,c66867_g1,c67955_g1,c69463_g1,c58025_g2,c92982_g1,c4121_g1,c65800_g1,c87996_g1,c55804_g3,c87007_g1,c56362_g2,c18457_g1,c119941_g1,c52538_g3,c43551_g1,c40209_g1,c44585_g1,c40190_g1,c53557_g2,c40610_g1,c82786_g1,c70815_g1,c93989_g1…
Metabolism	Energy metabolism	Nitrogen metabolism	ko00910	128	c116799_g1,c116053_g1,c24896_g1,c75547_g1,c54626_g1,c74013_g1,c97229_g1,c48375_g2,c32142_g1,c26597_g1,c2327_g1,c37420_g2,c92628_g1,c56344_g1,c47090_g1,c74306_g1,c114835_g1,c54320_g2,c25988_g1,c6911_g1,c87393_g1,c64905_g1,c30099_g1,c39221_g1,c121772_g1,c82224_g1,c7628_g1,c77189_g1,c77880_g1,c34226_g1,c31197_g1,c29605_g1,c35181_g1,c59378_g1,c45669_g1,c73361_g1,c85552_g1,c41264_g1,c66151_g1,c76036_g…
Metabolism	Energy metabolism	Oxidative phosphorylation	ko00190	578	c34422_g1,c101194_g1,c22974_g1,c112898_g1,c52487_g3,c39527_g1,c99130_g1,c105250_g1,c45421_g1,c97983_g1,c40711_g1,c115250_g1,c16781_g1,c41048_g1,c75278_g1,c38962_g1,c87620_g1,c38158_g1,c47783_g1,c54038_g1,c76848_g1,c27062_g1,c121761_g1,c24890_g1,c43091_g1,c60566_g1,c121488_g1,c107690_g1,c70672_g1,c98191_g1,c39723_g1,c59489_g1,c896_g1,c35902_g1,c93057_g1,c56369_g1,c97220_g1,c43781_g1,c10774_g1,c404…
Metabolism	Energy metabolism	Photosynthesis	ko00195	61	c45562_g1,c40978_g1,c96682_g1,c96548_g1,c82317_g1,c62838_g1,c12854_g2,c44966_g1,c115624_g1,c5816_g1,c110084_g1,c12854_g1,c30496_g1,c55625_g2,c53140_g1,c55277_g2,c11892_g1,c109671_g1,c63175_g1,c36166_g1,c120591_g1,c41211_g1,c72566_g1,c23055_g1,c72908_g1,c22725_g1,c111700_g1,c74277_g1,c36114_g1,c87985_g1,c35938_g1,c42096_g1,c45656_g1,c69527_g1,c63349_g1,c44494_g1,c69657_g1,c48162_g1,c67570_g1,c1103…
Metabolism	Energy metabolism	Photosynthesis - antenna proteins	ko00196	33	c41850_g1,c46456_g1,c80813_g1,c13487_g1,c113398_g1,c108648_g1,c113917_g1,c71266_g1,c13948_g2,c44216_g1,c16393_g1,c69561_g1,c92563_g1,c49458_g1,c18890_g1,c65510_g1,c112433_g1,c42073_g1,c3374_g2,c120866_g1,c46653_g1,c56801_g2,c101571_g1,c37935_g1,c42892_g1,c16825_g1,c31296_g1,c47457_g1,c3374_g1,c50893_g1,c363_g1,c45518_g1,c13948_g1
Metabolism	Energy metabolism	Sulfur metabolism	ko00920	96	c22834_g1,c8942_g1,c93117_g1,c7261_g1,c93698_g1,c54610_g1,c41445_g1,c2644_g1,c51390_g1,c51430_g1,c75342_g1,c55606_g1,c48965_g1,c99681_g1,c113387_g1,c120470_g1,c54413_g1,c33495_g1,c57279_g1,c70862_g1,c19249_g1,c31151_g1,c92142_g1,c42307_g1,c42630_g1,c91487_g1,c103048_g1,c75684_g1,c76274_g1,c28001_g1,c49838_g1,c29928_g2,c110185_g1,c17525_g1,c6096_g1,c77269_g1,c49277_g1,c26856_g1,c33978_g1,c49728_g1…
Metabolism	Glycan biosynthesis and metabolism	Glycosaminoglycan biosynthesis - chondroitin sulfate / dermatan sulfate	ko00532	2	c41291_g1,c12491_g1
Metabolism	Glycan biosynthesis and metabolism	Glycosaminoglycan biosynthesis - heparan sulfate / heparin	ko00534	2	c41291_g1,c12491_g1
Metabolism	Glycan biosynthesis and metabolism	Glycosaminoglycan degradation	ko00531	11	c57275_g1,c38955_g2,c97314_g1,c46749_g1,c121931_g1,c69481_g1,c81363_g1,c52041_g1,c56449_g1,c55420_g1,c114351_g1
Metabolism	Glycan biosynthesis and metabolism	Glycosphingolipid biosynthesis - ganglio series	ko00604	9	c81363_g1,c56449_g1,c97314_g1,c38955_g2,c80581_g1,c57275_g1,c3448_g1,c114351_g1,c55420_g1
Metabolism	Glycan biosynthesis and metabolism	Glycosphingolipid biosynthesis - globo series	ko00603	10	c11482_g1,c53729_g1,c19478_g1,c102771_g1,c55420_g1,c82795_g1,c54625_g1,c97314_g1,c57275_g1,c81363_g1
Metabolism	Glycan biosynthesis and metabolism	Glycosylphosphatidylinositol(GPI)-anchor biosynthesis	ko00563	43	c55058_g1,c103026_g1,c59395_g1,c45435_g1,c59764_g1,c485_g1,c739_g1,c78020_g1,c114912_g1,c58251_g1,c48527_g1,c113683_g1,c58251_g3,c49236_g1,c55716_g1,c55548_g1,c13906_g1,c34272_g1,c80599_g1,c53965_g1,c18219_g1,c56646_g1,c46441_g1,c52881_g1,c56938_g1,c95365_g1,c57958_g1,c15973_g1,c118493_g1,c55464_g1,c97542_g1,c58218_g1,c53754_g1,c54914_g1,c104136_g1,c95512_g1,c59268_g1,c82999_g1,c52336_g1,c104371_…
Metabolism	Glycan biosynthesis and metabolism	Lipopolysaccharide biosynthesis	ko00540	3	c47419_g1,c46892_g1,c54901_g5
Metabolism	Glycan biosynthesis and metabolism	Mucin type O-glycan biosynthesis	ko00512	1	c76819_g1
Metabolism	Glycan biosynthesis and metabolism	N-Glycan biosynthesis	ko00510	87	c50349_g1,c48432_g1,c84703_g1,c51464_g1,c68901_g1,c72988_g1,c30619_g1,c113123_g1,c53321_g1,c53660_g2,c5929_g1,c41855_g1,c104371_g1,c33631_g1,c53920_g1,c55135_g1,c85337_g1,c46836_g1,c116484_g1,c106482_g1,c45481_g1,c113204_g1,c52329_g1,c52991_g1,c104491_g1,c13197_g1,c78020_g1,c50464_g1,c58144_g1,c61817_g1,c55109_g1,c58122_g1,c103377_g1,c51254_g1,c39094_g2,c16653_g1,c13320_g2,c52132_g1,c110743_g1,c6…
Metabolism	Glycan biosynthesis and metabolism	Other glycan degradation	ko00511	35	c13241_g2,c81363_g1,c55870_g1,c38955_g2,c45323_g1,c67185_g1,c108029_g1,c56675_g1,c54852_g1,c116922_g1,c89516_g1,c7140_g2,c120044_g1,c72639_g1,c37003_g1,c6040_g2,c21976_g1,c7140_g1,c42248_g2,c6040_g1,c55316_g1,c55405_g1,c111951_g1,c53063_g1,c57548_g3,c63974_g1,c55420_g1,c56449_g1,c58008_g1,c45323_g2,c97314_g1,c42248_g1,c57275_g1,c114351_g1,c57548_g2
Metabolism	Glycan biosynthesis and metabolism	Other types of O-glycan biosynthesis	ko00514	17	c81610_g1,c72095_g1,c54380_g1,c118649_g1,c93894_g1,c81924_g1,c69532_g1,c47463_g1,c79891_g1,c117781_g1,c8219_g1,c71960_g1,c56634_g1,c77787_g1,c111359_g1,c20930_g1,c3556_g1
Metabolism	Glycan biosynthesis and metabolism	Peptidoglycan biosynthesis	ko00550	2	c62491_g1,c44895_g1
Metabolism	Glycan biosynthesis and metabolism	Various types of N-glycan biosynthesis	ko00513	64	c104491_g1,c13197_g1,c50464_g1,c58144_g1,c55109_g1,c52329_g1,c30003_g1,c52991_g1,c39094_g2,c59920_g1,c51464_g1,c68901_g1,c50349_g1,c48432_g1,c41855_g1,c33631_g1,c53920_g1,c16652_g1,c72988_g1,c30619_g1,c113123_g1,c69730_g1,c53321_g1,c53231_g1,c52003_g1,c5929_g1,c114328_g1,c30538_g1,c60309_g1,c30538_g2,c6046_g1,c91230_g1,c115392_g1,c102897_g1,c16511_g1,c48924_g1,c58467_g2,c17096_g1,c56642_g3,c10537…
Metabolism	Lipid metabolism	Arachidonic acid metabolism	ko00590	48	c82187_g1,c21223_g2,c76801_g1,c115540_g1,c80966_g1,c72972_g1,c46590_g1,c116265_g1,c74810_g1,c96718_g1,c92952_g1,c53448_g1,c33430_g1,c118156_g1,c56285_g1,c54887_g1,c40437_g2,c119113_g1,c114534_g1,c37401_g1,c42043_g1,c46326_g1,c40437_g1,c56596_g1,c115103_g1,c71852_g1,c19761_g1,c15851_g1,c14590_g1,c50735_g1,c52243_g1,c58560_g1,c49919_g1,c68601_g1,c37401_g2,c101074_g1,c80555_g1,c82904_g1,c79964_g1,c3…
Metabolism	Lipid metabolism	Biosynthesis of unsaturated fatty acids	ko01040	179	c29234_g1,c90597_g1,c113277_g1,c70387_g1,c92140_g1,c26243_g1,c2420_g1,c43682_g1,c119215_g1,c103276_g1,c20276_g1,c112338_g1,c64946_g1,c99560_g1,c78247_g1,c85287_g1,c115169_g1,c43737_g1,c47914_g1,c53579_g3,c54080_g3,c26571_g1,c92548_g1,c2809_g2,c31143_g1,c90097_g1,c65439_g1,c117373_g1,c45831_g1,c80785_g1,c121007_g1,c70050_g1,c81754_g1,c48879_g1,c70845_g1,c21915_g1,c80673_g1,c73005_g1,c105949_g1,c11…
Metabolism	Lipid metabolism	Cutin, suberine and wax biosynthesis	ko00073	25	c53549_g1,c82916_g1,c57483_g1,c50134_g1,c43094_g1,c50761_g2,c32688_g1,c50761_g1,c41534_g2,c56587_g1,c37636_g1,c40047_g1,c46521_g1,c90200_g1,c54090_g1,c43335_g1,c45494_g1,c89632_g1,c55611_g1,c47699_g1,c42544_g1,c48468_g1,c54506_g1,c41419_g1,c41534_g1
Metabolism	Lipid metabolism	Ether lipid metabolism	ko00565	40	c55925_g2,c64328_g1,c51723_g1,c103685_g1,c64952_g1,c24507_g1,c59239_g1,c65894_g1,c55639_g1,c57711_g1,c74202_g1,c16577_g1,c77141_g1,c58227_g1,c62797_g1,c70549_g1,c118223_g1,c76801_g1,c12493_g1,c10734_g1,c54683_g2,c50386_g1,c59717_g1,c41243_g1,c118156_g1,c32075_g1,c30404_g1,c56624_g1,c58265_g1,c96033_g1,c54683_g1,c76227_g1,c75170_g1,c50735_g1,c69765_g1,c52201_g1,c113569_g1,c48283_g4,c103358_g1,c565…
Metabolism	Lipid metabolism	Fatty acid biosynthesis	ko00061	128	c115198_g1,c24501_g1,c6267_g1,c50303_g1,c26797_g1,c122746_g1,c40985_g1,c52542_g1,c24859_g3,c56168_g2,c299_g1,c117565_g1,c79413_g1,c44672_g1,c56168_g1,c58247_g1,c109160_g1,c79314_g1,c63934_g1,c23515_g1,c43360_g1,c10047_g1,c71511_g1,c45289_g1,c107697_g1,c76892_g1,c94981_g1,c24859_g1,c84365_g1,c91022_g1,c81754_g1,c34622_g1,c80673_g1,c21915_g1,c68729_g1,c95715_g1,c62059_g1,c89830_g1,c59264_g1,c88691_…
Metabolism	Lipid metabolism	Fatty acid degradation	ko00071	373	c61776_g1,c122_g1,c26241_g1,c76860_g1,c67107_g1,c57605_g1,c105720_g1,c71782_g1,c28175_g1,c94675_g1,c10800_g2,c26266_g1,c4069_g1,c44556_g1,c123686_g1,c97869_g1,c114153_g1,c10047_g1,c99764_g1,c47079_g1,c59886_g1,c27126_g1,c37753_g1,c79314_g1,c52546_g2,c109160_g1,c117303_g1,c57720_g1,c91361_g1,c106561_g1,c120996_g1,c18722_g1,c44672_g1,c116173_g1,c44943_g1,c40985_g1,c61386_g1,c58449_g1,c121586_g1,c37…
Metabolism	Lipid metabolism	Fatty acid elongation	ko00062	49	c52757_g1,c67122_g1,c41510_g2,c22058_g1,c49224_g1,c33235_g1,c64080_g1,c75884_g1,c54080_g3,c10177_g1,c47914_g1,c118389_g1,c95622_g1,c49276_g1,c73592_g1,c47012_g1,c82790_g1,c75792_g1,c55878_g2,c4739_g1,c59418_g1,c47567_g1,c41510_g3,c54848_g1,c60187_g1,c15218_g1,c86637_g1,c109562_g1,c30788_g1,c41070_g1,c106248_g1,c41746_g1,c75864_g1,c50892_g1,c66354_g1,c7418_g1,c41510_g1,c61623_g1,c2229_g1,c104774_g…
Metabolism	Lipid metabolism	Glycerolipid metabolism	ko00561	260	c53686_g2,c42920_g2,c119541_g1,c45542_g1,c45978_g2,c68816_g1,c68766_g1,c46855_g1,c53776_g1,c81057_g1,c61795_g1,c55939_g1,c58257_g2,c73528_g1,c68451_g1,c105684_g1,c102771_g1,c11482_g1,c23377_g1,c56179_g1,c70541_g1,c106580_g1,c73146_g1,c60589_g1,c4929_g1,c115345_g1,c55208_g1,c117521_g1,c111323_g1,c50965_g1,c78717_g1,c119277_g1,c31868_g1,c26712_g1,c105313_g1,c1446_g1,c109542_g1,c27772_g3,c71590_g1,c…
Metabolism	Lipid metabolism	Glycerophospholipid metabolism	ko00564	155	c57856_g1,c12117_g1,c43897_g1,c47902_g1,c34342_g1,c109432_g1,c64952_g1,c17193_g1,c43601_g1,c92865_g1,c117975_g1,c51723_g1,c112347_g1,c7683_g1,c32461_g1,c70549_g1,c36328_g1,c101606_g1,c28409_g1,c77141_g1,c75106_g1,c16577_g1,c57711_g1,c55639_g1,c84113_g1,c9117_g1,c58265_g1,c93653_g1,c41243_g1,c118156_g1,c76801_g1,c27772_g3,c10734_g1,c109331_g1,c88163_g1,c103358_g1,c70344_g1,c13555_g1,c76227_g1,c610…
Metabolism	Lipid metabolism	Linoleic acid metabolism	ko00591	40	c94200_g1,c72956_g1,c76829_g1,c57710_g1,c75128_g1,c73597_g1,c56941_g3,c4976_g1,c50735_g1,c123491_g1,c56596_g1,c88402_g1,c56941_g4,c66013_g1,c58388_g1,c78081_g1,c46283_g1,c54677_g1,c76801_g1,c115164_g1,c118156_g1,c60109_g1,c31222_g1,c100800_g1,c1406_g1,c117367_g1,c3939_g1,c72590_g1,c118734_g1,c75994_g1,c81554_g1,c61202_g1,c70549_g1,c56941_g2,c114763_g1,c66699_g1,c95833_g1,c6898_g1,c74046_g1,c56358…
Metabolism	Lipid metabolism	Primary bile acid biosynthesis	ko00120	33	c68561_g1,c65768_g1,c30158_g1,c30158_g2,c64595_g1,c116690_g1,c119527_g1,c39409_g1,c93860_g1,c41775_g1,c12734_g1,c20135_g1,c46410_g1,c82509_g1,c106342_g1,c110948_g1,c62501_g1,c85081_g1,c89230_g1,c116681_g1,c91864_g1,c79358_g1,c47802_g1,c67092_g1,c103924_g1,c65298_g1,c123886_g1,c65384_g1,c110027_g1,c118040_g1,c2963_g1,c82457_g1,c11577_g1
Metabolism	Lipid metabolism	Sphingolipid metabolism	ko00600	74	c7140_g2,c82795_g1,c5208_g1,c15817_g1,c87404_g1,c45323_g1,c52653_g1,c55870_g1,c73424_g1,c13241_g2,c2463_g1,c54347_g2,c116922_g1,c52695_g2,c52172_g1,c7800_g2,c54347_g1,c108029_g1,c54974_g1,c45323_g2,c80311_g1,c60016_g1,c56449_g1,c68454_g1,c27203_g1,c55502_g1,c121002_g1,c94283_g1,c19478_g1,c69249_g1,c48014_g1,c42165_g1,c96570_g1,c80538_g1,c55759_g1,c108189_g1,c51861_g1,c63974_g1,c54625_g1,c8984_g1,…
Metabolism	Lipid metabolism	Steroid biosynthesis	ko00100	90	c71207_g1,c37884_g2,c30217_g1,c112869_g1,c117109_g1,c123266_g1,c113256_g1,c3804_g1,c78504_g1,c31519_g1,c99073_g1,c1467_g1,c41653_g1,c25460_g1,c51040_g1,c63494_g1,c50054_g1,c23379_g1,c55141_g1,c12550_g1,c92732_g1,c114956_g1,c70549_g1,c53190_g1,c11061_g1,c74242_g1,c81912_g1,c32613_g1,c114775_g1,c118156_g1,c119171_g1,c50335_g2,c43068_g1,c55141_g2,c117247_g1,c51184_g1,c114634_g1,c123642_g1,c55742_g1,…
Metabolism	Lipid metabolism	Steroid hormone biosynthesis	ko00140	18	c46264_g1,c60138_g1,c82790_g1,c60312_g1,c81343_g1,c114420_g1,c60109_g1,c50250_g1,c68561_g1,c2963_g1,c106248_g1,c2567_g1,c110264_g1,c47914_g1,c64080_g1,c113778_g1,c115103_g1,c66354_g1
Metabolism	Lipid metabolism	Synthesis and degradation of ketone bodies	ko00072	34	c90027_g1,c90128_g1,c53618_g1,c80856_g1,c100358_g1,c69571_g1,c20744_g1,c95137_g1,c77724_g1,c60557_g1,c70712_g1,c20747_g1,c83094_g1,c31972_g1,c92386_g1,c52128_g1,c63837_g1,c53765_g1,c99413_g1,c75675_g1,c2792_g1,c70435_g1,c114029_g1,c21231_g1,c104217_g1,c71708_g1,c90636_g1,c61776_g1,c81984_g1,c85889_g1,c112041_g1,c77074_g1,c81881_g1,c52042_g1
Metabolism	Lipid metabolism	alpha-Linolenic acid metabolism	ko00592	83	c82393_g1,c77540_g1,c118156_g1,c52682_g1,c88357_g1,c48817_g1,c48620_g1,c54677_g1,c76801_g1,c55907_g1,c36867_g1,c116173_g1,c108872_g1,c57710_g1,c76766_g1,c91471_g1,c37520_g1,c56095_g1,c8393_g1,c53892_g1,c88542_g1,c102353_g1,c114078_g1,c113366_g1,c96966_g1,c26266_g1,c18428_g1,c44556_g1,c8999_g1,c70549_g1,c84256_g1,c356_g1,c105720_g1,c10090_g1,c71782_g1,c58167_g3,c52682_g2,c71068_g1,c76860_g1,c67107…
Metabolism	Metabolism of cofactors and vitamins	Biotin metabolism	ko00780	57	c60975_g1,c113000_g1,c53129_g1,c83236_g1,c51562_g1,c117565_g1,c299_g1,c80907_g1,c48838_g1,c98570_g1,c82729_g1,c59264_g1,c60056_g1,c52542_g1,c58284_g1,c120196_g1,c62059_g1,c38618_g1,c80665_g1,c26797_g1,c49321_g1,c44428_g1,c44530_g1,c21915_g1,c80673_g1,c106488_g1,c47937_g1,c83751_g1,c81754_g1,c115198_g1,c115169_g1,c33138_g1,c17106_g1,c112338_g1,c106371_g1,c7187_g1,c53430_g1,c46981_g1,c45411_g1,c107…
Metabolism	Metabolism of cofactors and vitamins	Folate biosynthesis	ko00790	32	c47541_g1,c53741_g1,c15470_g1,c16074_g1,c51642_g1,c1298_g2,c57994_g1,c119817_g1,c12058_g1,c69905_g1,c92731_g1,c51092_g1,c56257_g1,c13578_g1,c106896_g1,c44309_g1,c87893_g1,c51729_g1,c52480_g1,c102216_g1,c82817_g1,c7697_g1,c51845_g1,c79681_g1,c49899_g1,c66780_g1,c56038_g1,c53691_g1,c113546_g1,c119565_g1,c40103_g1,c1298_g1
Metabolism	Metabolism of cofactors and vitamins	Lipoic acid metabolism	ko00785	10	c113168_g1,c120977_g1,c24794_g1,c46841_g1,c120091_g1,c46105_g1,c14456_g1,c108653_g1,c94033_g1,c55306_g2
Metabolism	Metabolism of cofactors and vitamins	Nicotinate and nicotinamide metabolism	ko00760	56	c72622_g1,c114599_g1,c22114_g1,c88983_g1,c59598_g1,c21740_g1,c83379_g1,c71506_g1,c86216_g1,c56712_g1,c32640_g1,c88600_g1,c32557_g1,c53438_g1,c93298_g1,c59253_g1,c30645_g1,c52631_g1,c42106_g1,c78989_g1,c50127_g1,c110102_g1,c69746_g1,c5901_g1,c93525_g1,c113921_g1,c54759_g1,c89526_g1,c50343_g1,c113255_g1,c33664_g1,c13122_g1,c17409_g1,c113814_g1,c111427_g1,c51207_g2,c86961_g1,c52677_g1,c58249_g2,c964…
Metabolism	Metabolism of cofactors and vitamins	One carbon pool by folate	ko00670	53	c47192_g1,c120555_g1,c29619_g1,c120360_g1,c118943_g1,c69269_g1,c40265_g1,c25080_g1,c85521_g1,c54346_g1,c38707_g1,c25898_g1,c95429_g1,c22231_g1,c4422_g1,c56334_g1,c49651_g1,c39821_g1,c53083_g1,c52115_g1,c57994_g1,c29061_g1,c49361_g2,c55055_g2,c70608_g1,c113197_g1,c105160_g1,c84529_g1,c69492_g1,c17041_g1,c119565_g1,c80241_g1,c37467_g2,c35499_g1,c56362_g2,c18259_g1,c67864_g1,c48728_g1,c41113_g1,c312…
Metabolism	Metabolism of cofactors and vitamins	Pantothenate and CoA biosynthesis	ko00770	106	c59127_g1,c52230_g1,c47686_g1,c52150_g1,c29859_g1,c9125_g1,c52150_g2,c60423_g1,c112908_g1,c98324_g1,c30968_g1,c64579_g1,c82920_g1,c114673_g1,c36511_g2,c92148_g1,c82645_g1,c114963_g1,c25968_g1,c18926_g2,c90558_g1,c93781_g1,c58689_g2,c121217_g1,c47686_g2,c106142_g1,c33548_g1,c80461_g1,c123465_g1,c3351_g2,c44189_g1,c36084_g1,c47574_g1,c103142_g1,c110538_g1,c51309_g1,c72535_g1,c24916_g1,c116904_g1,c6…
Metabolism	Metabolism of cofactors and vitamins	Porphyrin and chlorophyll metabolism	ko00860	92	c52995_g1,c66605_g1,c21367_g1,c81823_g1,c48379_g1,c122850_g1,c105130_g1,c61144_g1,c52193_g1,c117505_g1,c50395_g1,c81036_g1,c54660_g1,c12125_g1,c49175_g3,c56800_g1,c47245_g1,c51000_g1,c30844_g1,c81774_g1,c50327_g1,c50701_g1,c51827_g1,c49030_g1,c51367_g1,c49736_g1,c59301_g1,c726_g1,c48794_g1,c70929_g1,c115609_g1,c54988_g1,c42208_g1,c52819_g1,c54910_g1,c37253_g1,c97559_g1,c18492_g2,c43301_g1,c30153_…
Metabolism	Metabolism of cofactors and vitamins	Retinol metabolism	ko00830	158	c38425_g3,c83192_g1,c59444_g1,c57253_g2,c48972_g2,c85987_g1,c30214_g1,c101377_g1,c23213_g1,c83804_g1,c89203_g1,c55804_g1,c73293_g1,c9102_g1,c87207_g1,c61549_g1,c33308_g1,c107398_g1,c25929_g1,c64082_g1,c67634_g1,c64537_g1,c112932_g1,c55537_g1,c101561_g1,c6874_g1,c66301_g1,c96797_g1,c60109_g1,c94066_g1,c45352_g3,c117988_g1,c103956_g1,c65252_g1,c105790_g1,c31753_g1,c84048_g1,c19014_g1,c38876_g1,c945…
Metabolism	Metabolism of cofactors and vitamins	Riboflavin metabolism	ko00740	23	c12706_g1,c105349_g1,c111515_g1,c57173_g2,c59598_g1,c98603_g1,c34561_g1,c16998_g1,c29701_g1,c96350_g1,c116090_g1,c96432_g1,c96754_g1,c15939_g1,c80314_g1,c3071_g1,c31765_g1,c45855_g1,c50225_g1,c56458_g1,c64325_g1,c53421_g1,c73328_g1
Metabolism	Metabolism of cofactors and vitamins	Thiamine metabolism	ko00730	38	c118623_g1,c29738_g1,c49730_g1,c88361_g1,c18682_g1,c57011_g1,c51589_g2,c91946_g1,c58459_g2,c65172_g1,c86461_g1,c119009_g1,c75192_g1,c84416_g1,c52583_g1,c64927_g1,c65634_g1,c80310_g1,c37860_g1,c20237_g1,c1647_g1,c62808_g1,c9107_g1,c106422_g1,c86426_g1,c52830_g1,c51589_g1,c53548_g3,c58441_g1,c25606_g1,c38636_g1,c5122_g1,c57011_g2,c111993_g1,c11137_g1,c27174_g1,c69233_g1,c102656_g1
Metabolism	Metabolism of cofactors and vitamins	Ubiquinone and other terpenoid-quinone biosynthesis	ko00130	74	c62571_g1,c52826_g1,c122814_g1,c66518_g1,c49900_g1,c101819_g1,c46515_g1,c55710_g1,c36044_g1,c55145_g1,c63117_g1,c89001_g1,c53841_g1,c71091_g1,c54151_g1,c37765_g1,c52207_g1,c121372_g1,c69783_g1,c722_g1,c37285_g1,c122795_g1,c55721_g1,c56857_g3,c114880_g1,c85478_g1,c114797_g1,c61627_g1,c80316_g1,c114093_g1,c47039_g1,c93136_g1,c39961_g1,c53578_g1,c43419_g1,c50801_g1,c62850_g1,c59236_g1,c99694_g1,c568…
Metabolism	Metabolism of cofactors and vitamins	Vitamin B6 metabolism	ko00750	37	c52317_g1,c86356_g1,c88180_g1,c3752_g1,c56786_g1,c7114_g1,c10950_g1,c49935_g1,c60376_g1,c53380_g1,c65392_g1,c114101_g1,c50204_g1,c38701_g1,c52094_g1,c60148_g1,c53431_g1,c6977_g1,c64867_g1,c72315_g1,c32255_g1,c65800_g1,c86153_g1,c107201_g1,c6977_g2,c56786_g2,c23988_g1,c30162_g1,c5678_g1,c101608_g1,c34686_g1,c5678_g2,c56213_g1,c77618_g1,c123712_g1,c74123_g1,c54802_g1
Metabolism	Metabolism of other amino acids	Cyanoamino acid metabolism	ko00460	72	c40265_g1,c93110_g1,c47240_g1,c25265_g1,c87348_g1,c57186_g1,c13476_g1,c65861_g1,c36351_g1,c14590_g1,c5783_g1,c106530_g1,c21942_g2,c92952_g1,c49651_g1,c120274_g1,c90773_g1,c103565_g1,c43507_g1,c48366_g1,c34696_g2,c95091_g1,c79170_g1,c13193_g1,c64727_g1,c41264_g1,c60196_g1,c91329_g1,c122273_g1,c82915_g1,c71096_g1,c79964_g1,c56362_g2,c41445_g1,c29605_g1,c46414_g1,c17577_g1,c103267_g1,c53078_g2,c9437…
Metabolism	Metabolism of other amino acids	D-Glutamine and D-glutamate metabolism	ko00471	2	c47749_g1,c118486_g1
Metabolism	Metabolism of other amino acids	Glutathione metabolism	ko00480	192	c24565_g1,c54887_g1,c99507_g1,c61733_g1,c43046_g1,c102276_g1,c5943_g1,c117929_g1,c14590_g1,c43076_g1,c28861_g1,c53103_g1,c22293_g1,c2446_g1,c47608_g1,c55297_g1,c42932_g1,c116229_g1,c9214_g1,c93625_g1,c69439_g1,c24159_g1,c48656_g1,c59445_g1,c96902_g1,c53448_g1,c53838_g1,c4610_g1,c107864_g1,c116265_g1,c29523_g1,c62135_g1,c16948_g1,c112757_g1,c97887_g1,c13576_g1,c47732_g1,c49785_g1,c58817_g6,c106680…
Metabolism	Metabolism of other amino acids	Phosphonate and phosphinate metabolism	ko00440	17	c81630_g1,c108823_g1,c24507_g1,c65566_g1,c51723_g1,c58236_g1,c44717_g2,c91643_g1,c48283_g4,c62797_g1,c26798_g1,c89838_g1,c28409_g1,c42609_g1,c84113_g1,c33000_g1,c78208_g1
Metabolism	Metabolism of other amino acids	Selenocompound metabolism	ko00450	59	c49277_g1,c104907_g1,c19227_g1,c84780_g1,c16803_g1,c112066_g1,c9086_g1,c76243_g1,c81736_g1,c91487_g1,c52698_g1,c98598_g1,c118921_g1,c84886_g1,c14909_g1,c92144_g1,c52832_g1,c109013_g1,c24484_g1,c23915_g1,c63285_g1,c28001_g1,c47925_g1,c114089_g1,c94563_g1,c123856_g1,c55142_g2,c55142_g1,c99775_g1,c42989_g2,c51448_g1,c15673_g1,c2769_g1,c12785_g1,c19621_g1,c49377_g1,c33495_g1,c42989_g1,c70468_g1,c1180…
Metabolism	Metabolism of other amino acids	Taurine and hypotaurine metabolism	ko00430	36	c50263_g1,c58560_g1,c91243_g1,c1590_g1,c27313_g1,c7262_g1,c48609_g1,c88293_g1,c79964_g1,c55922_g1,c122637_g1,c98067_g1,c102093_g1,c82915_g1,c716_g1,c54363_g1,c99904_g1,c54363_g2,c92952_g1,c102699_g1,c72926_g1,c23448_g1,c99296_g1,c84847_g1,c76274_g1,c119113_g1,c106857_g1,c98657_g1,c8997_g1,c48100_g1,c57609_g1,c82975_g1,c96199_g1,c70868_g1,c79159_g1,c14590_g1
Metabolism	Metabolism of other amino acids	beta-Alanine metabolism	ko00410	216	c56276_g2,c28391_g1,c47470_g2,c46524_g1,c5695_g1,c62223_g1,c50540_g1,c113375_g1,c28501_g1,c51309_g1,c47470_g3,c84609_g1,c31951_g2,c56921_g2,c57778_g1,c25989_g1,c77972_g1,c23448_g1,c58449_g2,c107231_g1,c65747_g1,c72926_g1,c45131_g1,c74156_g1,c45978_g1,c79659_g1,c36035_g1,c92851_g1,c38766_g1,c109587_g1,c21144_g1,c47470_g1,c79006_g1,c17423_g1,c3272_g1,c59144_g1,c94907_g1,c115616_g1,c41833_g1,c107798…
Metabolism	Metabolism of terpenoids and polyketides	Biosynthesis of ansamycins	ko01051	35	c25377_g1,c113518_g1,c85430_g1,c84295_g1,c120751_g1,c99840_g1,c73692_g1,c64133_g1,c46813_g2,c96883_g1,c58306_g4,c87374_g1,c102954_g1,c70763_g1,c80656_g1,c46813_g1,c65921_g1,c59138_g1,c55315_g1,c97550_g1,c113317_g1,c76655_g1,c103156_g1,c107188_g1,c58306_g3,c18952_g2,c108649_g1,c116736_g1,c58306_g2,c74017_g1,c58306_g1,c85611_g1,c80518_g1,c12660_g1,c102530_g1
Metabolism	Metabolism of terpenoids and polyketides	Biosynthesis of siderophore group nonribosomal peptides	ko01053	3	c55888_g1,c74315_g1,c14900_g1
Metabolism	Metabolism of terpenoids and polyketides	Brassinosteroid biosynthesis	ko00905	11	c5721_g1,c31866_g1,c43935_g1,c43935_g2,c33882_g1,c48178_g1,c10183_g1,c53775_g1,c52939_g1,c68166_g1,c51509_g1
Metabolism	Metabolism of terpenoids and polyketides	Carotenoid biosynthesis	ko00906	24	c49124_g1,c53613_g1,c40220_g1,c54847_g1,c121415_g1,c24575_g1,c54961_g1,c54652_g5,c54545_g1,c110042_g1,c52532_g1,c43521_g1,c57930_g1,c45292_g1,c46806_g1,c45121_g1,c122061_g1,c51939_g1,c47566_g1,c55848_g2,c56176_g1,c48878_g1,c50057_g1,c46109_g1
Metabolism	Metabolism of terpenoids and polyketides	Diterpenoid biosynthesis	ko00904	12	c93339_g1,c48779_g1,c51796_g1,c76865_g1,c61263_g1,c51905_g1,c51331_g1,c57722_g1,c45663_g1,c46133_g1,c58318_g1,c48842_g1
Metabolism	Metabolism of terpenoids and polyketides	Geraniol degradation	ko00281	14	c85889_g1,c20744_g1,c108702_g1,c108527_g1,c104217_g1,c52042_g1,c103719_g1,c86652_g1,c61692_g1,c22359_g1,c69571_g1,c99413_g1,c80856_g1,c67107_g1
Metabolism	Metabolism of terpenoids and polyketides	Insect hormone biosynthesis	ko00981	7	c35467_g2,c1641_g1,c117582_g1,c118641_g1,c80221_g1,c54987_g5,c39301_g1
Metabolism	Metabolism of terpenoids and polyketides	Limonene and pinene degradation	ko00903	107	c123260_g1,c3880_g1,c30067_g2,c103719_g1,c41833_g1,c94907_g1,c4929_g1,c17423_g1,c41833_g3,c73146_g1,c27777_g2,c21144_g1,c47470_g1,c70541_g1,c43938_g1,c41833_g2,c108527_g1,c61916_g1,c24284_g1,c26788_g1,c58449_g3,c111285_g1,c28391_g2,c41674_g2,c87794_g1,c68451_g1,c22359_g1,c60294_g1,c86833_g1,c110724_g1,c65747_g1,c58449_g2,c49733_g1,c25989_g1,c53686_g1,c84609_g1,c119237_g1,c46855_g1,c31951_g2,c4747…
Metabolism	Metabolism of terpenoids and polyketides	Monoterpenoid biosynthesis	ko00902	2	c58030_g1,c51061_g1
Metabolism	Metabolism of terpenoids and polyketides	Nonribosomal peptide structures	ko01054	1	c73620_g1
Metabolism	Metabolism of terpenoids and polyketides	Polyketide sugar unit biosynthesis	ko00523	1	c99729_g1
Metabolism	Metabolism of terpenoids and polyketides	Sesquiterpenoid and triterpenoid biosynthesis	ko00909	13	c55046_g1,c95323_g1,c51424_g1,c70055_g1,c112869_g1,c55742_g1,c31519_g1,c114956_g1,c61259_g1,c99073_g1,c73110_g1,c50335_g1,c60096_g1
Metabolism	Metabolism of terpenoids and polyketides	Terpenoid backbone biosynthesis	ko00900	81	c45551_g1,c70712_g1,c42985_g1,c112112_g1,c55724_g1,c47326_g1,c61597_g1,c53055_g1,c12276_g1,c70135_g1,c56728_g1,c95137_g1,c106825_g1,c13760_g2,c53554_g1,c90128_g1,c53618_g1,c46187_g1,c77074_g1,c81881_g1,c48733_g1,c50436_g1,c7529_g1,c61776_g1,c48969_g1,c55501_g2,c116693_g1,c5122_g1,c48232_g1,c50052_g1,c92386_g1,c115294_g1,c64682_g1,c58473_g3,c49708_g1,c75675_g1,c23624_g1,c89759_g1,c20747_g1,c53603_…
Metabolism	Metabolism of terpenoids and polyketides	Tetracycline biosynthesis	ko00253	5	c43360_g1,c52803_g1,c48407_g3,c55120_g1,c84365_g1
Metabolism	Metabolism of terpenoids and polyketides	Zeatin biosynthesis	ko00908	14	c54949_g1,c43452_g1,c54949_g2,c39224_g1,c60519_g1,c113550_g1,c44437_g1,c607_g1,c57347_g2,c73930_g1,c53359_g1,c33053_g1,c58118_g1,c57144_g1
Metabolism	Nucleotide metabolism	Purine metabolism	ko00230	381	c58980_g1,c37655_g1,c82180_g1,c71157_g1,c96432_g1,c9915_g1,c11009_g1,c54991_g2,c52677_g1,c28060_g1,c40618_g1,c5817_g1,c82314_g1,c123802_g1,c7460_g1,c47627_g2,c90573_g1,c80327_g1,c58229_g2,c102896_g1,c75684_g1,c9144_g1,c91869_g1,c58065_g2,c43911_g1,c57716_g1,c37990_g1,c92822_g1,c97527_g1,c98611_g1,c1410_g1,c122806_g1,c48418_g1,c37042_g1,c2446_g1,c49361_g2,c21962_g1,c113823_g1,c88651_g1,c49591_g1,c…
Metabolism	Nucleotide metabolism	Pyrimidine metabolism	ko00240	263	c53952_g2,c88983_g1,c57716_g1,c82465_g1,c120620_g1,c58065_g2,c72723_g1,c28510_g1,c84695_g1,c37990_g1,c53699_g1,c1410_g1,c98611_g1,c37042_g1,c112066_g1,c2446_g1,c88651_g1,c38029_g1,c55138_g1,c113823_g1,c70368_g1,c102514_g1,c58980_g1,c82180_g1,c52677_g1,c9915_g1,c119565_g1,c122423_g1,c106258_g1,c7460_g1,c5817_g1,c114957_g1,c58229_g2,c80327_g1,c36689_g1,c90573_g1,c33118_g1,c65586_g1,c22114_g1,c23257…
Metabolism	Overview	2-Oxocarboxylic acid metabolism	ko01210	351	c12267_g1,c89944_g1,c87777_g1,c16583_g1,c81342_g1,c51735_g1,c58816_g4,c30096_g1,c52150_g4,c58762_g3,c93217_g1,c53245_g1,c109318_g1,c59682_g1,c87662_g1,c92503_g1,c118334_g1,c29851_g1,c43171_g1,c80556_g1,c43083_g1,c118838_g1,c78805_g1,c62001_g1,c48694_g1,c33765_g1,c120601_g1,c28229_g1,c50896_g2,c60640_g1,c25556_g1,c81804_g1,c10111_g1,c88586_g1,c105113_g1,c57420_g1,c117596_g1,c59755_g1,c30716_g1,c61…
Metabolism	Overview	Biosynthesis of amino acids	ko01230	1035	c60141_g1,c54869_g2,c4977_g1,c61119_g1,c48513_g1,c92596_g1,c397_g1,c46813_g1,c91117_g1,c37655_g1,c42157_g1,c49952_g1,c15728_g1,c97450_g1,c79_g1,c39950_g1,c99309_g1,c47709_g1,c52618_g1,c74228_g1,c24241_g1,c48772_g1,c48772_g2,c86745_g1,c98147_g1,c17602_g2,c39936_g1,c51735_g3,c48976_g2,c26041_g1,c91814_g1,c50545_g1,c53477_g1,c74719_g1,c9047_g1,c76902_g1,c62571_g1,c72572_g1,c32870_g1,c98324_g1,c67497…
Metabolism	Overview	Carbon metabolism	ko01200	1186	c117361_g1,c10599_g1,c51107_g1,c53587_g1,c17259_g1,c80166_g1,c17095_g1,c40833_g2,c89370_g1,c52692_g1,c100270_g1,c18452_g1,c93941_g1,c60146_g1,c48903_g3,c1225_g1,c48961_g1,c39315_g2,c24195_g1,c76485_g1,c38628_g1,c53114_g2,c87161_g1,c54626_g1,c118712_g1,c91254_g1,c45885_g1,c76902_g1,c38190_g1,c67497_g1,c39831_g1,c2482_g1,c102167_g1,c2327_g1,c87808_g1,c21249_g1,c116613_g1,c95429_g1,c93625_g1,c91439_…
Metabolism	Overview	Degradation of aromatic compounds	ko01220	165	c38425_g1,c96073_g1,c40637_g1,c38425_g2,c75119_g1,c24689_g1,c37852_g1,c105313_g1,c48972_g3,c53537_g2,c43999_g1,c53537_g1,c66691_g1,c14549_g1,c89354_g1,c13090_g1,c45464_g2,c94323_g1,c86609_g1,c87808_g1,c96536_g1,c70490_g1,c82082_g1,c108735_g1,c87998_g1,c55804_g4,c98034_g1,c69013_g1,c71032_g1,c74769_g1,c117385_g1,c7419_g1,c69341_g1,c25813_g1,c99195_g1,c48972_g1,c66944_g1,c52572_g1,c118945_g1,c84355…
Metabolism	Overview	Fatty acid metabolism	ko01212	324	c112041_g1,c26571_g1,c58974_g1,c102007_g1,c115169_g1,c48407_g3,c56613_g1,c110370_g1,c62349_g1,c20276_g1,c103276_g1,c105435_g1,c119215_g1,c2420_g1,c43682_g1,c64265_g1,c90597_g1,c79006_g1,c68628_g1,c59264_g1,c43040_g1,c61507_g1,c20747_g1,c98570_g1,c89830_g1,c4458_g1,c105949_g1,c80907_g1,c76620_g1,c34622_g1,c107231_g1,c48879_g1,c70050_g1,c80785_g1,c121007_g1,c31143_g1,c91121_g1,c26266_g1,c44556_g1,c…
Metabolism	Xenobiotics biodegradation and metabolism	Aminobenzoate degradation	ko00627	37	c25966_g1,c110724_g1,c107231_g1,c52004_g1,c35190_g1,c49733_g1,c34682_g1,c113355_g1,c113273_g1,c60963_g1,c99533_g1,c43938_g2,c7418_g1,c112690_g1,c18985_g1,c14728_g1,c95953_g1,c69905_g1,c103719_g1,c108939_g1,c3880_g1,c94375_g1,c111832_g1,c105556_g1,c28819_g1,c26788_g1,c36138_g1,c10177_g1,c33235_g1,c107047_g1,c43938_g1,c61916_g1,c119333_g1,c22359_g1,c111623_g1,c114842_g1,c87794_g1
Metabolism	Xenobiotics biodegradation and metabolism	Atrazine degradation	ko00791	3	c91620_g1,c59848_g1,c80986_g1
Metabolism	Xenobiotics biodegradation and metabolism	Benzoate degradation	ko00362	68	c33235_g1,c112041_g1,c71708_g1,c12199_g1,c76690_g1,c22359_g1,c33797_g1,c20276_g1,c90636_g1,c25933_g1,c94670_g1,c2792_g1,c103719_g1,c70435_g1,c31972_g1,c8755_g1,c53765_g1,c78045_g1,c113506_g1,c20747_g1,c81496_g1,c85673_g1,c8393_g2,c40174_g1,c105396_g1,c116565_g1,c73005_g1,c107231_g1,c34682_g1,c113391_g1,c38417_g1,c117373_g1,c65439_g1,c45831_g1,c121007_g1,c119718_g1,c106556_g1,c100358_g1,c90097_g1,…
Metabolism	Xenobiotics biodegradation and metabolism	Bisphenol degradation	ko00363	38	c110724_g1,c115164_g1,c49733_g1,c31222_g1,c1406_g1,c21028_g1,c4976_g1,c25859_g2,c123491_g1,c99533_g1,c106093_g1,c56941_g4,c88402_g1,c78081_g1,c66013_g1,c76829_g1,c94200_g1,c75128_g1,c56941_g3,c74046_g1,c6898_g1,c37029_g1,c3880_g1,c56941_g2,c114763_g1,c28819_g1,c66699_g1,c43938_g1,c61916_g1,c61202_g1,c26788_g1,c36138_g1,c88448_g1,c3939_g1,c117367_g1,c87794_g1,c118734_g1,c111623_g1
Metabolism	Xenobiotics biodegradation and metabolism	Caprolactam degradation	ko00930	45	c117424_g1,c71032_g1,c22359_g1,c33235_g1,c26198_g1,c71103_g1,c58671_g1,c10177_g1,c99195_g1,c25813_g1,c60589_g1,c118945_g1,c61839_g1,c15576_g1,c71875_g1,c35163_g1,c31413_g1,c87478_g1,c25852_g1,c119878_g1,c101722_g1,c103719_g1,c88494_g1,c123121_g1,c118803_g1,c116482_g1,c34844_g1,c84789_g1,c119541_g1,c7418_g1,c105313_g1,c51518_g1,c55032_g1,c68766_g1,c43999_g1,c103569_g1,c66986_g1,c8952_g1,c2404_g2,c…
Metabolism	Xenobiotics biodegradation and metabolism	Chloroalkane and chloroalkene degradation	ko00625	250	c94675_g1,c28175_g1,c57605_g1,c55804_g3,c35421_g1,c118734_g1,c122_g1,c26241_g1,c10624_g1,c122117_g1,c4121_g1,c41238_g1,c10800_g2,c61202_g1,c33819_g1,c82327_g1,c51260_g2,c33921_g1,c46075_g2,c54773_g1,c58449_g6,c56941_g2,c97384_g1,c114153_g1,c123686_g1,c97869_g1,c79449_g1,c52546_g2,c111812_g1,c73325_g1,c37753_g1,c39243_g1,c27126_g1,c21889_g1,c59886_g1,c47079_g1,c45352_g1,c41674_g1,c18722_g1,c108258…
Metabolism	Xenobiotics biodegradation and metabolism	Chlorocyclohexane and chlorobenzene degradation	ko00361	9	c80627_g1,c61916_g1,c110724_g1,c15671_g1,c47009_g1,c99533_g1,c35560_g1,c72064_g1,c111623_g1
Metabolism	Xenobiotics biodegradation and metabolism	Drug metabolism - cytochrome P450	ko00982	169	c51979_g1,c62727_g1,c22325_g1,c84388_g1,c109644_g1,c109402_g1,c73302_g1,c40209_g1,c96275_g1,c17919_g1,c117303_g1,c57720_g1,c62872_g1,c84512_g1,c3681_g1,c106561_g1,c43476_g1,c108258_g1,c18722_g1,c45352_g1,c116987_g1,c61386_g1,c85507_g1,c114153_g1,c122278_g1,c54773_g1,c47079_g1,c59886_g1,c30515_g1,c27126_g1,c111812_g1,c52546_g2,c17029_g1,c4121_g1,c122_g1,c26241_g1,c35421_g1,c55804_g3,c62205_g1,c946…
Metabolism	Xenobiotics biodegradation and metabolism	Drug metabolism - other enzymes	ko00983	38	c46897_g1,c33118_g1,c38858_g1,c13585_g1,c49569_g3,c106258_g1,c41027_g1,c52181_g1,c102773_g1,c95198_g1,c47179_g1,c82761_g1,c103746_g1,c52230_g1,c64829_g1,c49285_g1,c15412_g1,c118942_g1,c42950_g1,c85447_g1,c49591_g1,c31518_g1,c50498_g1,c91561_g1,c63725_g1,c58537_g2,c103858_g1,c56276_g2,c69615_g1,c54256_g1,c23552_g1,c71805_g1,c42088_g1,c97527_g1,c37990_g1,c85444_g1,c57751_g1,c39997_g1
Metabolism	Xenobiotics biodegradation and metabolism	Ethylbenzene degradation	ko00642	1	c67107_g1
Metabolism	Xenobiotics biodegradation and metabolism	Fluorobenzoate degradation	ko00364	5	c35560_g1,c15671_g1,c47009_g1,c72064_g1,c80627_g1
Metabolism	Xenobiotics biodegradation and metabolism	Metabolism of xenobiotics by cytochrome P450	ko00980	183	c54399_g1,c75678_g1,c108430_g1,c80460_g1,c62020_g1,c38425_g4,c32945_g1,c8667_g1,c106779_g1,c121938_g1,c95421_g1,c114710_g1,c53305_g1,c66110_g1,c51224_g1,c30664_g1,c94372_g1,c31458_g1,c57720_g2,c31157_g1,c16278_g1,c36994_g1,c55406_g1,c44290_g1,c45352_g2,c60717_g1,c78064_g1,c52546_g1,c65576_g1,c80378_g1,c86329_g1,c99279_g1,c31157_g2,c78693_g1,c11651_g1,c15851_g1,c19181_g1,c45464_g1,c57720_g3,c84355…
Metabolism	Xenobiotics biodegradation and metabolism	Naphthalene degradation	ko00626	127	c87207_g1,c38425_g4,c62020_g1,c80460_g1,c55804_g1,c83804_g1,c101377_g1,c30214_g1,c85987_g1,c48972_g2,c57253_g2,c59444_g1,c108430_g1,c38425_g3,c75678_g1,c112932_g1,c64537_g1,c64082_g1,c67634_g1,c25929_g1,c61916_g1,c108527_g1,c107398_g1,c33308_g1,c114710_g1,c53305_g1,c66110_g1,c8667_g1,c121938_g1,c106779_g1,c95421_g1,c61549_g1,c45352_g2,c96797_g1,c66301_g1,c31157_g1,c101561_g1,c110724_g1,c57720_g2,…
Metabolism	Xenobiotics biodegradation and metabolism	Nitrotoluene degradation	ko00633	4	c52153_g2,c1973_g1,c8900_g1,c32420_g1
Metabolism	Xenobiotics biodegradation and metabolism	Polycyclic aromatic hydrocarbon degradation	ko00624	11	c61916_g1,c3880_g1,c49733_g1,c43938_g1,c110724_g1,c99533_g1,c26788_g1,c36138_g1,c87794_g1,c28819_g1,c111623_g1
Metabolism	Xenobiotics biodegradation and metabolism	Styrene degradation	ko00643	22	c21931_g1,c46885_g2,c88809_g1,c54184_g1,c100528_g1,c21332_g1,c87551_g1,c91443_g1,c2450_g1,c8976_g1,c51709_g1,c108939_g1,c94883_g1,c83261_g1,c79493_g1,c93073_g1,c35620_g1,c73242_g1,c94375_g1,c111832_g1,c119172_g1,c92024_g1
Metabolism	Xenobiotics biodegradation and metabolism	Toluene degradation	ko00623	9	c111623_g1,c72064_g1,c99533_g1,c35560_g1,c15671_g1,c47009_g1,c110724_g1,c61916_g1,c80627_g1
Organismal Systems	Circulatory system	Adrenergic signaling in cardiomyocytes	ko04261	127	c50702_g1,c26276_g1,c54183_g1,c73982_g1,c43652_g1,c81695_g1,c11590_g1,c78666_g1,c42429_g1,c2200_g1,c45111_g2,c81410_g1,c98897_g1,c63759_g1,c50500_g1,c28488_g1,c109895_g1,c35288_g1,c17325_g1,c27243_g1,c45111_g1,c6746_g1,c9029_g1,c84795_g1,c7318_g2,c50331_g1,c80750_g1,c52786_g1,c51474_g1,c5263_g1,c118844_g1,c58583_g1,c17274_g1,c88971_g1,c56780_g1,c49496_g1,c41738_g1,c54692_g2,c59278_g1,c88526_g1,c7…
Organismal Systems	Circulatory system	Cardiac muscle contraction	ko04260	118	c62499_g1,c56638_g2,c118000_g1,c96162_g1,c119741_g1,c69568_g1,c14347_g1,c45937_g2,c66451_g1,c20188_g1,c43530_g1,c3195_g1,c107917_g1,c53795_g1,c93320_g1,c99130_g1,c42006_g1,c61174_g1,c39723_g1,c61511_g1,c40697_g1,c105105_g1,c82068_g1,c97220_g1,c48082_g2,c9382_g1,c47539_g2,c82804_g1,c54470_g1,c56638_g1,c55411_g2,c100440_g1,c51376_g1,c81954_g1,c101876_g1,c65833_g1,c91053_g1,c54038_g1,c74075_g1,c5460…
Organismal Systems	Circulatory system	Vascular smooth muscle contraction	ko04270	77	c73982_g1,c54183_g1,c56592_g1,c77546_g1,c102855_g1,c78666_g1,c6049_g2,c1989_g1,c45111_g2,c2200_g1,c109895_g1,c35288_g1,c116608_g1,c50500_g1,c63759_g1,c76801_g1,c91313_g1,c45111_g1,c9029_g1,c54692_g2,c49496_g1,c58583_g1,c5263_g1,c110119_g1,c111105_g1,c6049_g1,c8709_g1,c91238_g1,c43871_g1,c101768_g1,c61280_g1,c75821_g1,c42076_g1,c79137_g1,c50345_g1,c26748_g1,c9731_g1,c35442_g1,c116583_g1,c29380_g1,…
Organismal Systems	Development	Axon guidance	ko04360	85	c48771_g1,c88123_g1,c6049_g1,c8709_g1,c7482_g1,c66845_g1,c45073_g1,c84828_g1,c91693_g1,c92068_g1,c91045_g1,c37876_g1,c57621_g1,c47887_g1,c6294_g1,c12971_g1,c30833_g1,c9731_g1,c50345_g1,c49358_g1,c40155_g1,c47243_g1,c42076_g1,c87473_g1,c47489_g1,c77546_g1,c56692_g4,c56592_g1,c26276_g1,c73982_g1,c50326_g2,c21440_g1,c6049_g2,c67625_g1,c102855_g1,c78642_g1,c91313_g1,c50500_g1,c17705_g1,c58583_g1,c764…
Organismal Systems	Development	Dorso-ventral axis formation	ko04320	21	c117788_g1,c88699_g1,c54176_g1,c7482_g1,c48589_g1,c73982_g1,c54396_g1,c17255_g1,c54692_g2,c49496_g1,c50345_g1,c47692_g1,c62705_g1,c58583_g1,c86676_g1,c121191_g1,c102938_g1,c118909_g1,c53054_g2,c116608_g1,c50500_g1
Organismal Systems	Development	Osteoclast differentiation	ko04380	50	c121191_g1,c84795_g1,c49496_g1,c62705_g1,c54692_g2,c58583_g1,c46390_g1,c116608_g1,c50500_g1,c102938_g1,c53054_g2,c54176_g1,c68280_g1,c117788_g1,c50326_g2,c73982_g1,c83049_g1,c56692_g2,c72338_g1,c45029_g1,c56692_g4,c47489_g1,c87473_g1,c60261_g1,c48589_g1,c66308_g1,c86676_g1,c78597_g1,c50345_g1,c47692_g1,c40155_g1,c6531_g1,c30833_g1,c6294_g1,c50326_g3,c47887_g1,c63485_g1,c57621_g1,c106763_g1,c60690…
Organismal Systems	Digestive system	Bile secretion	ko04976	60	c58206_g2,c71714_g1,c112176_g1,c41766_g1,c81695_g1,c58069_g1,c89759_g1,c96162_g1,c61973_g1,c42985_g1,c114904_g1,c110638_g1,c13760_g2,c118760_g1,c109895_g1,c57834_g1,c63759_g1,c56402_g1,c107917_g1,c57268_g1,c119024_g1,c76113_g1,c18872_g1,c67750_g1,c42370_g1,c22779_g1,c72749_g1,c102327_g1,c58248_g1,c111803_g1,c62782_g1,c83109_g1,c111105_g1,c110119_g1,c48969_g1,c42803_g1,c71953_g1,c118741_g1,c77942_…
Organismal Systems	Digestive system	Carbohydrate digestion and absorption	ko04973	45	c69817_g1,c53532_g1,c122962_g1,c4510_g1,c3571_g1,c96162_g1,c81695_g1,c48709_g1,c121545_g1,c115803_g1,c71548_g1,c84132_g1,c81936_g1,c96028_g1,c118946_g1,c105028_g1,c91226_g1,c75698_g1,c84795_g1,c73590_g1,c49627_g1,c52277_g1,c107917_g1,c19211_g1,c73631_g1,c112928_g1,c47653_g1,c60387_g1,c91669_g1,c99103_g1,c75550_g1,c104166_g1,c26073_g1,c86667_g1,c100564_g1,c94130_g1,c34823_g1,c30234_g1,c118712_g1,c…
Organismal Systems	Digestive system	Fat digestion and absorption	ko04975	17	c30096_g1,c84135_g1,c50735_g1,c123107_g1,c84518_g1,c54056_g1,c108838_g1,c30096_g2,c49952_g1,c5455_g1,c98833_g1,c10352_g1,c26599_g1,c81354_g1,c93875_g1,c53086_g1,c86990_g1
Organismal Systems	Digestive system	Gastric acid secretion	ko04971	39	c44423_g1,c110119_g1,c111105_g1,c111803_g1,c16549_g2,c43871_g1,c91238_g1,c118741_g1,c85743_g1,c91045_g1,c75821_g1,c93780_g1,c35152_g1,c94235_g1,c8398_g1,c61280_g1,c123349_g1,c26748_g1,c72890_g1,c104166_g1,c79137_g1,c48760_g1,c81695_g1,c26276_g1,c110638_g1,c2200_g1,c21259_g1,c1989_g1,c96162_g1,c107917_g1,c63759_g1,c2200_g2,c6393_g1,c109895_g1,c5263_g1,c85701_g1,c42370_g1,c9029_g1,c80750_g1
Organismal Systems	Digestive system	Mineral absorption	ko04978	24	c96162_g1,c55763_g1,c67104_g1,c37159_g1,c59549_g1,c116596_g1,c117526_g1,c54034_g1,c51000_g1,c48267_g1,c123320_g1,c105390_g1,c81695_g1,c81589_g1,c42208_g1,c40818_g1,c83745_g1,c104166_g1,c49030_g1,c94235_g1,c31589_g1,c13427_g1,c107917_g1,c69230_g1
Organismal Systems	Digestive system	Pancreatic secretion	ko04972	72	c74359_g1,c48115_g1,c41894_g1,c53326_g1,c50817_g1,c12674_g1,c49395_g1,c13489_g1,c45103_g1,c6531_g1,c100895_g1,c104166_g1,c40362_g1,c19427_g1,c16541_g1,c30346_g1,c50735_g1,c96162_g1,c13546_g1,c116583_g1,c54240_g3,c108838_g1,c113223_g1,c43179_g1,c45029_g1,c56692_g2,c83049_g1,c86398_g1,c51577_g1,c54240_g2,c109707_g1,c107917_g1,c111072_g1,c6049_g1,c8709_g1,c66845_g1,c115000_g1,c9731_g1,c79137_g1,c420…
Organismal Systems	Digestive system	Protein digestion and absorption	ko04974	19	c4096_g1,c51904_g3,c84669_g1,c81695_g1,c46051_g1,c69579_g1,c102418_g1,c48267_g1,c105848_g1,c56778_g3,c96162_g1,c88510_g1,c13546_g1,c46934_g1,c107917_g1,c94235_g1,c104166_g1,c114877_g1,c58754_g1
Organismal Systems	Digestive system	Salivary secretion	ko04970	37	c85701_g1,c42370_g1,c9029_g1,c41738_g1,c5263_g1,c88971_g1,c109895_g1,c2200_g2,c63759_g1,c6393_g1,c107917_g1,c1989_g1,c96162_g1,c21259_g1,c110638_g1,c2200_g1,c81695_g1,c48760_g1,c79137_g1,c104166_g1,c72890_g1,c26748_g1,c8398_g1,c94235_g1,c61280_g1,c35152_g1,c93780_g1,c75821_g1,c85743_g1,c118741_g1,c91238_g1,c43871_g1,c111803_g1,c44423_g1,c110119_g1,c111105_g1,c6862_g1
Organismal Systems	Digestive system	Vitamin digestion and absorption	ko04977	9	c89295_g1,c79940_g1,c75819_g1,c6327_g1,c33691_g1,c109653_g1,c3565_g1,c117132_g1,c44081_g1
Organismal Systems	Endocrine system	Adipocytokine signaling pathway	ko04920	71	c24104_g1,c22605_g1,c84135_g1,c102007_g1,c113089_g1,c106056_g1,c47977_g1,c1736_g1,c7492_g1,c110471_g1,c53679_g1,c13449_g1,c62984_g1,c54296_g1,c107362_g1,c57663_g2,c103062_g1,c4458_g1,c70855_g1,c91022_g1,c110035_g1,c34622_g1,c80350_g1,c14811_g1,c38870_g1,c52761_g1,c121494_g1,c2586_g2,c73590_g1,c2604_g2,c41073_g1,c68729_g1,c40598_g1,c116120_g1,c57763_g1,c34331_g1,c14240_g1,c57763_g2,c53727_g1,c5152…
Organismal Systems	Endocrine system	Estrogen signaling pathway	ko04915	188	c77989_g1,c118741_g1,c44831_g1,c27388_g1,c89003_g1,c37625_g1,c13292_g1,c111803_g1,c62347_g1,c38103_g1,c43605_g1,c27606_g2,c55645_g4,c21802_g1,c25499_g1,c47692_g1,c38509_g1,c110931_g1,c17777_g1,c8398_g1,c66370_g1,c123349_g1,c35152_g1,c11336_g1,c93780_g1,c117788_g1,c47593_g1,c21259_g1,c110638_g1,c40317_g1,c16792_g2,c65871_g1,c50201_g1,c53138_g8,c48760_g1,c48589_g1,c100599_g1,c85701_g1,c121191_g1,c6…
Organismal Systems	Endocrine system	GnRH signaling pathway	ko04912	81	c9029_g1,c32075_g1,c5263_g1,c58583_g1,c58265_g1,c49496_g1,c54692_g2,c63759_g1,c50500_g1,c116608_g1,c109895_g1,c76801_g1,c118223_g1,c103358_g1,c21440_g1,c2200_g1,c54683_g1,c96033_g1,c73982_g1,c76227_g1,c86676_g1,c26748_g1,c50345_g1,c61280_g1,c75821_g1,c106763_g1,c64952_g1,c77141_g1,c83416_g1,c43871_g1,c84828_g1,c91238_g1,c88526_g1,c16577_g1,c7482_g1,c55639_g1,c111105_g1,c110119_g1,c42370_g1,c30404…
Organismal Systems	Endocrine system	Insulin secretion	ko04911	27	c114904_g1,c110638_g1,c91238_g1,c96162_g1,c118741_g1,c1989_g1,c110119_g1,c111105_g1,c81695_g1,c111803_g1,c50702_g1,c442_g1,c52120_g1,c104166_g1,c72890_g1,c79137_g1,c42370_g1,c75821_g1,c119024_g1,c107917_g1,c35152_g1,c52912_g1,c63759_g1,c108312_g1,c109895_g1,c94235_g1,c45610_g1
Organismal Systems	Endocrine system	Insulin signaling pathway	ko04910	239	c13817_g1,c71249_g1,c37876_g1,c103771_g1,c75821_g1,c68613_g1,c48550_g1,c48358_g1,c31608_g1,c7214_g1,c5004_g1,c50345_g1,c34823_g1,c29854_g1,c112585_g1,c110119_g1,c69733_g1,c112764_g1,c48771_g1,c36086_g1,c40927_g1,c99480_g1,c91669_g1,c116120_g1,c39741_g1,c47653_g1,c61447_g1,c101768_g1,c114953_g1,c105343_g1,c35288_g1,c19211_g1,c44643_g1,c52277_g1,c93695_g1,c26996_g2,c13491_g1,c87896_g1,c118946_g1,c1…
Organismal Systems	Endocrine system	Melanogenesis	ko04916	66	c58088_g2,c9029_g1,c29404_g1,c80750_g1,c58583_g1,c5263_g1,c54692_g2,c49496_g1,c50500_g1,c63759_g1,c109895_g1,c116608_g1,c1989_g1,c21440_g1,c2200_g1,c73982_g1,c26276_g1,c79137_g1,c26748_g1,c50345_g1,c61280_g1,c75821_g1,c91045_g1,c37876_g1,c43871_g1,c21331_g1,c91238_g1,c48771_g1,c110119_g1,c111105_g1,c7482_g1,c121191_g1,c85701_g1,c42370_g1,c62705_g1,c6393_g1,c51629_g1,c2200_g2,c103250_g1,c37668_g1,…
Organismal Systems	Endocrine system	Ovarian Steroidogenesis	ko04913	14	c115103_g1,c118741_g1,c42370_g1,c91238_g1,c72890_g1,c110638_g1,c109895_g1,c111803_g1,c63759_g1,c110119_g1,c76801_g1,c111105_g1,c35152_g1,c75821_g1
Organismal Systems	Endocrine system	Oxytocin signaling pathway	ko04921	193	c50345_g1,c117115_g1,c46504_g3,c30978_g1,c18672_g2,c31449_g2,c103771_g1,c75821_g1,c6294_g1,c27947_g1,c116120_g1,c8578_g1,c101768_g1,c94713_g1,c120905_g1,c53759_g4,c110119_g1,c18002_g1,c6049_g1,c45073_g1,c33826_g1,c46504_g2,c53556_g1,c80750_g1,c76801_g1,c110364_g1,c57652_g4,c35288_g1,c65730_g1,c2200_g1,c21440_g1,c47750_g1,c102855_g1,c37476_g1,c6049_g2,c78666_g1,c13634_g1,c1989_g1,c87473_g1,c73982_…
Organismal Systems	Endocrine system	PPAR signaling pathway	ko03320	224	c68693_g1,c30158_g2,c122652_g1,c101682_g1,c41988_g1,c62259_g1,c100522_g1,c26846_g1,c94670_g1,c7492_g1,c8755_g1,c78045_g1,c106580_g1,c49746_g1,c115345_g1,c49751_g1,c57295_g1,c121060_g1,c113703_g1,c105684_g1,c53947_g2,c1722_g1,c37223_g1,c38798_g1,c86251_g1,c50769_g1,c76690_g1,c106056_g1,c10246_g1,c12199_g1,c61795_g1,c38051_g1,c38417_g1,c17037_g1,c29173_g3,c121494_g1,c80350_g1,c89248_g1,c113391_g1,c…
Organismal Systems	Endocrine system	Progesterone-mediated oocyte maturation	ko04914	128	c47426_g1,c55118_g2,c88526_g1,c110650_g1,c110119_g1,c20627_g1,c51742_g1,c41311_g1,c57326_g1,c104075_g1,c52938_g2,c106763_g1,c75821_g1,c50345_g1,c50593_g1,c73982_g1,c51749_g1,c8011_g1,c54169_g1,c46183_g1,c34572_g1,c57525_g1,c91706_g1,c27699_g1,c80750_g1,c52938_g1,c16549_g2,c27606_g1,c17255_g1,c55200_g1,c54396_g1,c122406_g1,c13408_g1,c111336_g1,c42372_g1,c86904_g1,c29591_g1,c59498_g1,c63485_g1,c474…
Organismal Systems	Endocrine system	Prolactin signaling pathway	ko04917	41	c117788_g1,c21440_g1,c54176_g1,c68280_g1,c100579_g1,c48589_g1,c107977_g1,c73982_g1,c68413_g1,c62705_g1,c49496_g1,c54692_g2,c58583_g1,c46390_g1,c55210_g1,c121191_g1,c84795_g1,c50715_g1,c102938_g1,c118909_g1,c53054_g2,c37668_g1,c116608_g1,c103250_g1,c51629_g1,c50500_g1,c42372_g1,c7482_g1,c48771_g1,c17255_g1,c88526_g1,c89977_g1,c54396_g1,c50345_g1,c47692_g1,c86676_g1,c106763_g1,c37876_g1,c45610_g1,c…
Organismal Systems	Endocrine system	Renin-angiotensin system	ko04614	20	c107615_g1,c84935_g1,c70829_g1,c80935_g1,c90676_g1,c16959_g1,c58076_g2,c99169_g1,c84185_g1,c60356_g1,c41541_g1,c70356_g1,c60846_g1,c81430_g1,c70124_g1,c13546_g1,c59577_g1,c65382_g1,c113396_g1,c58070_g1
Organismal Systems	Endocrine system	Thyroid hormone signaling pathway	ko04919	126	c103062_g1,c26907_g1,c60051_g1,c45698_g2,c87456_g1,c48589_g1,c100579_g1,c54176_g1,c96162_g1,c43963_g1,c117788_g1,c53759_g6,c110638_g1,c103250_g1,c55111_g1,c53759_g5,c51629_g1,c57652_g3,c107917_g1,c50715_g1,c104632_g1,c58088_g1,c28378_g1,c37668_g1,c118909_g1,c26284_g1,c102938_g1,c53054_g2,c63216_g1,c121191_g1,c42370_g1,c57652_g1,c53759_g2,c62705_g1,c69432_g1,c110035_g1,c54396_g1,c111803_g1,c17255_…
Organismal Systems	Endocrine system	Thyroid hormone synthesis	ko04918	87	c110119_g1,c82904_g1,c111105_g1,c10699_g1,c56859_g1,c66136_g1,c78946_g1,c91238_g1,c121268_g1,c10221_g1,c35958_g1,c75821_g1,c94235_g1,c37293_g1,c118031_g1,c81064_g1,c40187_g1,c79137_g1,c37401_g2,c81695_g1,c54887_g1,c40437_g2,c50702_g1,c101340_g1,c66962_g1,c92032_g1,c40437_g1,c81696_g1,c19761_g1,c71852_g1,c1989_g1,c122364_g1,c87080_g1,c43046_g1,c102276_g1,c9214_g1,c115849_g1,c100346_g1,c109895_g1,c…
Organismal Systems	Environmental adaptation	Circadian entrainment	ko04713	56	c80750_g1,c121191_g1,c9029_g1,c42370_g1,c85701_g1,c54692_g2,c62705_g1,c49496_g1,c58583_g1,c5263_g1,c79773_g1,c109895_g1,c6393_g1,c50500_g1,c2200_g2,c63759_g1,c102938_g1,c94731_g1,c53054_g2,c54176_g1,c1989_g1,c21259_g1,c2200_g1,c46763_g1,c110638_g1,c73982_g1,c26276_g1,c65421_g1,c90410_g1,c48760_g1,c79137_g1,c72890_g1,c50345_g1,c47692_g1,c26748_g1,c85168_g1,c61280_g1,c123349_g1,c8398_g1,c35152_g1,c…
Organismal Systems	Environmental adaptation	Circadian rhythm	ko04710	42	c13449_g1,c89721_g1,c61520_g1,c53394_g4,c83836_g1,c103771_g1,c46400_g1,c47230_g1,c37888_g1,c108277_g1,c54522_g1,c93706_g1,c31980_g2,c53247_g1,c48912_g1,c116120_g1,c28225_g1,c120759_g1,c13645_g1,c14240_g1,c105559_g1,c117350_g1,c43318_g1,c2604_g2,c40598_g1,c49371_g1,c112312_g1,c70618_g1,c44473_g1,c26769_g1,c88974_g1,c52761_g1,c69518_g1,c3293_g1,c10328_g1,c42572_g1,c15369_g1,c64056_g1,c112913_g1,c11…
Organismal Systems	Environmental adaptation	Circadian rhythm - fly	ko04711	10	c112913_g1,c112312_g1,c103250_g1,c51629_g1,c50715_g1,c37668_g1,c100579_g1,c37876_g1,c53394_g4,c48771_g1
Organismal Systems	Environmental adaptation	Circadian rhythm - plant	ko04712	29	c41135_g1,c36726_g2,c62894_g1,c36726_g1,c20339_g1,c58819_g1,c82806_g1,c58694_g1,c53403_g2,c48962_g1,c44401_g1,c55262_g1,c19925_g1,c49697_g1,c54643_g1,c55738_g1,c44060_g1,c35197_g1,c5744_g1,c55253_g1,c46882_g1,c47492_g1,c69761_g1,c102547_g1,c55674_g1,c98040_g1,c35086_g1,c53403_g1,c62703_g1
Organismal Systems	Environmental adaptation	Plant-pathogen interaction	ko04626	170	c51216_g1,c46666_g1,c2200_g1,c91706_g1,c53372_g1,c109542_g1,c3076_g1,c34572_g1,c78734_g1,c108963_g1,c38660_g1,c35011_g1,c57861_g2,c27699_g1,c89536_g1,c52938_g1,c85863_g1,c50837_g1,c100010_g1,c51742_g1,c44296_g1,c58074_g1,c43192_g1,c104075_g1,c45694_g1,c33666_g1,c48745_g1,c57410_g1,c46789_g1,c114471_g1,c26392_g2,c41311_g1,c52938_g2,c45899_g1,c59773_g1,c74835_g1,c26870_g1,c56465_g1,c57956_g1,c11991…
Organismal Systems	Excretory system	Aldosterone-regulated sodium reabsorption	ko04960	28	c107917_g1,c104632_g1,c118909_g1,c102938_g1,c53054_g2,c94235_g1,c50500_g1,c97802_g1,c54692_g2,c62705_g1,c49496_g1,c50345_g1,c47692_g1,c49231_g1,c104166_g1,c58583_g1,c121191_g1,c79137_g1,c7482_g1,c81695_g1,c73982_g1,c54396_g1,c17255_g1,c120397_g1,c54176_g1,c96162_g1,c1989_g1,c86251_g1
Organismal Systems	Excretory system	Collecting duct acid secretion	ko04966	93	c35047_g1,c81295_g1,c46073_g1,c51806_g1,c47720_g2,c52295_g1,c17584_g1,c48870_g1,c49062_g1,c13727_g1,c96448_g1,c47720_g1,c36579_g1,c46005_g1,c123004_g1,c104655_g1,c110580_g1,c37903_g1,c113504_g1,c61823_g1,c90367_g1,c41048_g1,c62324_g1,c27655_g1,c115250_g1,c77627_g1,c33211_g1,c121488_g1,c94988_g1,c37570_g1,c24890_g1,c95113_g1,c53308_g1,c40681_g2,c106326_g1,c29500_g1,c64672_g1,c46205_g1,c48870_g2,c4…
Organismal Systems	Excretory system	Endocrine and other factor-regulated calcium reabsorption	ko04961	58	c49395_g1,c38630_g2,c111105_g1,c110119_g1,c13489_g1,c50817_g1,c106016_g1,c54173_g2,c45103_g1,c54984_g1,c20696_g1,c111803_g1,c91238_g1,c103087_g1,c48115_g1,c118741_g1,c41894_g1,c50222_g2,c35152_g1,c15262_g1,c75821_g1,c94729_g1,c118682_g1,c94235_g1,c72890_g1,c104166_g1,c121952_g1,c89401_g1,c103886_g1,c40362_g1,c17620_g1,c79137_g1,c81695_g1,c50222_g1,c54240_g3,c35335_g1,c110218_g1,c54393_g1,c116773_…
Organismal Systems	Excretory system	Proximal tubule bicarbonate reclamation	ko04964	10	c118486_g1,c104166_g1,c116380_g1,c96162_g1,c76158_g1,c47749_g1,c107917_g1,c81695_g1,c53482_g1,c94235_g1
Organismal Systems	Excretory system	Vasopressin-regulated water reabsorption	ko04962	67	c75821_g1,c7151_g1,c40445_g1,c79427_g1,c50222_g2,c115643_g1,c38390_g1,c111105_g1,c110119_g1,c75769_g1,c91238_g1,c90286_g1,c94446_g1,c100456_g1,c94330_g1,c60527_g1,c51157_g1,c58934_g4,c81102_g1,c63759_g1,c109895_g1,c41999_g1,c71836_g1,c70069_g1,c50073_g2,c35335_g1,c50222_g1,c110693_g1,c54393_g1,c121145_g1,c76949_g1,c50073_g1,c35152_g1,c91384_g1,c72890_g1,c53348_g2,c94164_g1,c35496_g1,c96679_g1,c40…
Organismal Systems	Immune system	Antigen processing and presentation	ko04612	180	c81307_g1,c24745_g1,c52938_g1,c53635_g2,c79309_g1,c24758_g1,c101404_g1,c55129_g1,c37738_g1,c27699_g1,c55645_g6,c91706_g1,c3487_g1,c82561_g1,c92032_g1,c55645_g2,c75265_g1,c103791_g1,c94179_g1,c34572_g1,c122350_g1,c53689_g2,c103602_g1,c97200_g1,c12608_g1,c108863_g1,c43346_g1,c25996_g1,c28762_g1,c77415_g1,c44574_g1,c104374_g1,c39271_g2,c58266_g1,c52938_g2,c101628_g1,c51398_g1,c53138_g2,c54533_g1,c10…
Organismal Systems	Immune system	B cell receptor signaling pathway	ko04662	51	c48771_g1,c12674_g1,c7482_g1,c17255_g1,c66845_g1,c54396_g1,c45073_g1,c31637_g1,c82152_g1,c91693_g1,c37876_g1,c57621_g1,c47887_g1,c6294_g1,c50326_g3,c6531_g1,c30833_g1,c47692_g1,c50345_g1,c40155_g1,c78597_g1,c86676_g1,c87473_g1,c47489_g1,c100579_g1,c66308_g1,c48589_g1,c45029_g1,c56692_g4,c83049_g1,c56692_g2,c73982_g1,c50326_g2,c21440_g1,c117788_g1,c54176_g1,c53054_g2,c102938_g1,c118909_g1,c37668_g…
Organismal Systems	Immune system	Chemokine signaling pathway	ko04062	86	c6049_g1,c8709_g1,c48771_g1,c110119_g1,c111105_g1,c21994_g1,c7482_g1,c14594_g1,c66845_g1,c84828_g1,c91238_g1,c37876_g1,c75821_g1,c91045_g1,c92068_g1,c33460_g1,c57621_g1,c47887_g1,c12971_g1,c9731_g1,c50345_g1,c42076_g1,c86676_g1,c47489_g1,c77546_g1,c56592_g1,c56692_g4,c107977_g1,c73982_g1,c26276_g1,c21440_g1,c46763_g1,c6049_g2,c102855_g1,c78642_g1,c91313_g1,c15897_g1,c50500_g1,c63759_g1,c109895_g1…
Organismal Systems	Immune system	Cytosolic DNA-sensing pathway	ko04623	38	c70091_g1,c114749_g1,c33996_g1,c50595_g1,c116300_g1,c54992_g1,c85488_g1,c67380_g1,c45722_g1,c74061_g1,c55670_g1,c5817_g1,c72638_g1,c9345_g1,c30253_g1,c46063_g1,c91197_g1,c78916_g1,c47745_g1,c98873_g1,c47811_g1,c49069_g1,c73632_g1,c99719_g1,c51309_g2,c29402_g1,c88651_g1,c36193_g1,c57840_g2,c70094_g1,c93025_g1,c62106_g1,c45823_g1,c44284_g1,c37042_g1,c9344_g1,c50162_g1,c58513_g2
Organismal Systems	Immune system	Fc epsilon RI signaling pathway	ko04664	44	c48589_g1,c47489_g1,c45029_g1,c56692_g4,c56692_g2,c83049_g1,c73982_g1,c21440_g1,c117788_g1,c68280_g1,c54176_g1,c118909_g1,c102938_g1,c53054_g2,c76801_g1,c104632_g1,c50500_g1,c116608_g1,c58583_g1,c46390_g1,c54692_g2,c49496_g1,c62705_g1,c121191_g1,c84795_g1,c12674_g1,c7482_g1,c89977_g1,c54396_g1,c66845_g1,c88526_g1,c17255_g1,c42372_g1,c86251_g1,c106763_g1,c57621_g1,c47887_g1,c63485_g1,c97802_g1,c65…
Organismal Systems	Immune system	Fc gamma R-mediated phagocytosis	ko04666	103	c26044_g1,c121191_g1,c30404_g1,c83992_g1,c59314_g1,c13356_g1,c113112_g1,c62705_g1,c84926_g1,c12493_g1,c54683_g2,c50386_g1,c102938_g1,c53054_g2,c54176_g1,c69765_g1,c83706_g1,c118621_g1,c117788_g1,c37545_g1,c34597_g1,c52201_g1,c48025_g1,c91569_g1,c61464_g1,c56692_g2,c83049_g1,c45029_g1,c48589_g1,c48403_g1,c49497_g1,c103996_g1,c47692_g1,c59239_g1,c6531_g1,c55263_g1,c109398_g1,c78865_g1,c7580_g1,c800…
Organismal Systems	Immune system	Hematopoietic cell lineage	ko04640	1	c84135_g1
Organismal Systems	Immune system	Leukocyte transendothelial migration	ko04670	75	c46390_g1,c69432_g1,c53759_g2,c13356_g1,c57652_g1,c28378_g1,c26284_g1,c57652_g3,c55111_g1,c53759_g5,c30346_g1,c53759_g6,c43963_g1,c68280_g1,c116583_g1,c60261_g1,c89706_g1,c45029_g1,c56692_g2,c26907_g1,c83049_g1,c100895_g1,c6531_g1,c31491_g1,c26897_g1,c19427_g1,c16541_g1,c63485_g1,c53759_g1,c123349_g1,c42372_g1,c12674_g1,c89977_g1,c16549_g2,c119632_g1,c89585_g1,c53556_g1,c27243_g2,c80750_g1,c92849…
Organismal Systems	Immune system	NOD-like receptor signaling pathway	ko04621	56	c29591_g1,c63485_g1,c52938_g2,c106763_g1,c15336_g1,c21802_g1,c50345_g1,c47692_g1,c52938_g3,c6250_g1,c56859_g1,c60820_g1,c27606_g1,c55200_g1,c88526_g1,c54396_g1,c50875_g1,c89977_g1,c122406_g1,c27606_g2,c51742_g1,c41311_g1,c123379_g1,c13408_g1,c111336_g1,c48745_g1,c104075_g1,c42372_g1,c114451_g1,c118699_g1,c27699_g1,c47634_g1,c50500_g1,c53054_g2,c102938_g1,c63235_g1,c121191_g1,c49496_g1,c52938_g1,c…
Organismal Systems	Immune system	Natural killer cell mediated cytotoxicity	ko04650	49	c1989_g1,c54176_g1,c21440_g1,c50326_g2,c117788_g1,c56692_g2,c83049_g1,c73982_g1,c48589_g1,c66308_g1,c87473_g1,c47489_g1,c56692_g4,c45029_g1,c121191_g1,c58583_g1,c54692_g2,c49496_g1,c62705_g1,c50500_g1,c116789_g1,c116608_g1,c78642_g1,c118909_g1,c102938_g1,c53054_g2,c91693_g1,c82152_g1,c31637_g1,c66845_g1,c54396_g1,c17255_g1,c45073_g1,c12674_g1,c7482_g1,c78597_g1,c79137_g1,c86676_g1,c6531_g1,c30833…
Organismal Systems	Immune system	Platelet activation	ko04611	99	c123349_g1,c63485_g1,c53759_g1,c19427_g1,c16541_g1,c35152_g1,c31491_g1,c25792_g1,c47692_g1,c72890_g1,c100895_g1,c89977_g1,c54396_g1,c46886_g1,c111803_g1,c16549_g2,c70289_g1,c118741_g1,c120786_g1,c42372_g1,c78598_g1,c55111_g1,c53759_g5,c57652_g3,c64218_g1,c28378_g1,c72972_g1,c102938_g1,c26284_g1,c53054_g2,c101187_g1,c121191_g1,c57652_g1,c42370_g1,c53759_g2,c62705_g1,c69432_g1,c46390_g1,c35442_g1,c…
Organismal Systems	Immune system	RIG-I-like receptor signaling pathway	ko04622	39	c57277_g1,c73528_g1,c42735_g1,c47979_g1,c88526_g1,c89977_g1,c58460_g1,c31490_g1,c42372_g1,c96820_g1,c55328_g1,c106763_g1,c63485_g1,c31404_g1,c117521_g1,c61499_g1,c97370_g1,c107051_g1,c106086_g1,c55097_g1,c77464_g1,c5932_g1,c56011_g1,c1446_g1,c68280_g1,c31490_g2,c46744_g1,c93235_g1,c78810_g1,c106322_g1,c5635_g1,c111950_g1,c7483_g1,c46390_g1,c103425_g1,c88368_g1,c55328_g2,c98594_g1,c68406_g1
Organismal Systems	Immune system	T cell receptor signaling pathway	ko04660	70	c49496_g1,c54692_g2,c58583_g1,c84795_g1,c91313_g1,c78642_g1,c116608_g1,c50500_g1,c50326_g2,c21440_g1,c102855_g1,c6049_g2,c56592_g1,c87473_g1,c77546_g1,c73982_g1,c50345_g1,c40155_g1,c9731_g1,c30833_g1,c42076_g1,c86676_g1,c92068_g1,c106763_g1,c37876_g1,c6294_g1,c12971_g1,c97802_g1,c84828_g1,c91693_g1,c7482_g1,c48771_g1,c6049_g1,c8709_g1,c45073_g1,c88526_g1,c62705_g1,c13356_g1,c46390_g1,c121191_g1,c…
Organismal Systems	Immune system	Toll-like receptor signaling pathway	ko04620	52	c48083_g1,c50764_g1,c52169_g2,c12674_g1,c56279_g1,c46446_g1,c88526_g1,c89977_g1,c54396_g1,c66845_g1,c42372_g1,c57396_g1,c55960_g3,c57493_g1,c52169_g1,c57621_g1,c106763_g1,c63485_g1,c47887_g1,c50345_g1,c47692_g1,c62318_g1,c6531_g1,c45029_g1,c56692_g4,c53085_g1,c47489_g1,c48589_g1,c73982_g1,c83049_g1,c56692_g2,c72338_g1,c56864_g1,c117788_g1,c56439_g2,c47344_g1,c54176_g1,c68280_g1,c53054_g2,c102938_…
Organismal Systems	Nervous system	Cholinergic synapse	ko04725	52	c110119_g1,c111105_g1,c38103_g1,c7482_g1,c14594_g1,c54396_g1,c17255_g1,c111803_g1,c16549_g2,c91238_g1,c21331_g1,c118741_g1,c112347_g1,c35152_g1,c75821_g1,c91045_g1,c123349_g1,c72890_g1,c50345_g1,c47692_g1,c85168_g1,c105056_g1,c79137_g1,c2498_g1,c48589_g1,c73982_g1,c26276_g1,c117788_g1,c88163_g1,c21440_g1,c110638_g1,c46763_g1,c54176_g1,c1989_g1,c102938_g1,c53054_g2,c118909_g1,c94731_g1,c109895_g1,…
Organismal Systems	Nervous system	Dopaminergic synapse	ko04728	131	c45111_g1,c46264_g1,c109895_g1,c63759_g1,c118844_g1,c5263_g1,c51474_g1,c84795_g1,c9029_g1,c6746_g1,c11590_g1,c26276_g1,c45111_g2,c46763_g1,c113778_g1,c53469_g2,c7318_g1,c91045_g1,c61280_g1,c49079_g1,c30833_g1,c26748_g1,c79137_g1,c111105_g1,c21994_g1,c2930_g2,c38003_g1,c59278_g1,c91238_g1,c94390_g1,c21331_g1,c43871_g1,c91693_g1,c64218_g1,c2632_g1,c37668_g1,c103250_g1,c6393_g1,c2200_g2,c46390_g1,c8…
Organismal Systems	Nervous system	GABAergic synapse	ko04727	96	c23448_g1,c42370_g1,c56631_g1,c72926_g1,c52769_g1,c52690_g1,c25988_g1,c68964_g1,c56921_g2,c79773_g1,c106671_g1,c47090_g1,c94731_g1,c79159_g1,c104699_g1,c21853_g1,c114262_g1,c28836_g1,c82975_g1,c56778_g3,c108257_g1,c110638_g1,c121772_g1,c87393_g1,c39674_g1,c51918_g1,c116143_g1,c86885_g1,c5272_g2,c88293_g1,c74013_g1,c94164_g1,c75547_g1,c48375_g2,c32142_g1,c48609_g1,c72890_g1,c85168_g1,c97229_g1,c12…
Organismal Systems	Nervous system	Glutamatergic synapse	ko04724	111	c38103_g1,c74202_g1,c65894_g1,c111803_g1,c16549_g2,c54396_g1,c75944_g1,c31637_g1,c82152_g1,c92628_g1,c118741_g1,c35152_g1,c116053_g1,c24535_g1,c50326_g3,c53288_g1,c123349_g1,c72890_g1,c47692_g1,c59239_g1,c32142_g1,c48375_g2,c85168_g1,c97229_g1,c74013_g1,c78597_g1,c75547_g1,c116143_g1,c86885_g1,c5272_g2,c66308_g1,c87393_g1,c39674_g1,c90410_g1,c56778_g3,c115879_g1,c121772_g1,c110638_g1,c52201_g1,c1…
Organismal Systems	Nervous system	Long-term depression	ko04730	50	c116608_g1,c28488_g1,c50500_g1,c2632_g1,c76801_g1,c53054_g2,c102938_g1,c118909_g1,c17325_g1,c80750_g1,c51474_g1,c6746_g1,c121191_g1,c49496_g1,c62705_g1,c54692_g2,c58583_g1,c17274_g1,c26276_g1,c73982_g1,c58367_g2,c53469_g1,c11590_g1,c48589_g1,c54176_g1,c1989_g1,c81410_g1,c117788_g1,c42429_g1,c21440_g1,c39202_g1,c123349_g1,c42429_g2,c112661_g1,c20432_g1,c53469_g2,c91045_g1,c79137_g1,c50345_g1,c4769…
Organismal Systems	Nervous system	Long-term potentiation	ko04720	83	c79137_g1,c30833_g1,c26748_g1,c40155_g1,c50345_g1,c61280_g1,c6294_g1,c75821_g1,c33460_g1,c91693_g1,c101768_g1,c43871_g1,c91238_g1,c45073_g1,c110119_g1,c111105_g1,c7482_g1,c9029_g1,c58088_g2,c29404_g1,c58583_g1,c5263_g1,c54692_g2,c49496_g1,c50500_g1,c63759_g1,c109895_g1,c35288_g1,c116608_g1,c45111_g1,c15897_g1,c78666_g1,c1989_g1,c21440_g1,c2200_g1,c50326_g2,c45111_g2,c73982_g1,c54183_g1,c87473_g1,…
Organismal Systems	Nervous system	Neurotrophin signaling pathway	ko04722	144	c6049_g2,c102855_g1,c53567_g1,c56439_g2,c21440_g1,c2200_g1,c73982_g1,c49144_g2,c96794_g1,c53256_g1,c38120_g1,c52169_g3,c48319_g1,c76136_g1,c15897_g1,c52169_g1,c66845_g1,c88526_g1,c48771_g1,c6049_g1,c15574_g1,c48604_g1,c62318_g1,c50345_g1,c47887_g1,c38120_g2,c106763_g1,c37876_g1,c57621_g1,c54176_g1,c12478_g1,c30346_g1,c56864_g1,c83049_g1,c57504_g2,c45029_g1,c13976_g1,c54074_g1,c13356_g1,c51629_g1,…
Organismal Systems	Nervous system	Retrograde endocannabinoid signaling	ko04723	61	c42372_g1,c21331_g1,c91238_g1,c118741_g1,c68470_g1,c111105_g1,c110119_g1,c38103_g1,c14594_g1,c89977_g1,c54396_g1,c16549_g2,c111803_g1,c88526_g1,c17883_g1,c85168_g1,c84878_g1,c80508_g1,c61242_g1,c109241_g1,c50345_g1,c72890_g1,c47692_g1,c55688_g1,c79137_g1,c75821_g1,c106763_g1,c91045_g1,c35152_g1,c63485_g1,c123349_g1,c46763_g1,c110638_g1,c114262_g1,c1989_g1,c68280_g1,c54176_g1,c84816_g1,c82792_g1,c…
Organismal Systems	Nervous system	Serotonergic synapse	ko04726	51	c14594_g1,c7482_g1,c38103_g1,c110119_g1,c111105_g1,c17255_g1,c111803_g1,c16549_g2,c54396_g1,c21331_g1,c91238_g1,c118741_g1,c13814_g1,c91045_g1,c75821_g1,c35152_g1,c123349_g1,c85168_g1,c47692_g1,c72890_g1,c50345_g1,c79137_g1,c48589_g1,c26276_g1,c73982_g1,c110638_g1,c46763_g1,c21440_g1,c105615_g1,c117788_g1,c1989_g1,c54176_g1,c118909_g1,c94731_g1,c102938_g1,c53054_g2,c76801_g1,c63759_g1,c116789_g1,…
Organismal Systems	Nervous system	Synaptic vesicle cycle	ko04721	145	c100039_g1,c115121_g1,c50354_g1,c81068_g1,c96916_g1,c41532_g1,c25476_g1,c121952_g1,c2596_g1,c17620_g1,c40584_g1,c95501_g1,c87177_g1,c62256_g1,c54984_g1,c5125_g1,c60834_g1,c115195_g1,c122617_g1,c46090_g1,c17376_g1,c74596_g1,c55614_g1,c105748_g1,c92357_g1,c65459_g1,c99866_g1,c40623_g1,c110303_g1,c76949_g1,c49129_g1,c40345_g1,c46320_g1,c74951_g1,c119700_g1,c95113_g1,c94729_g1,c40681_g2,c121488_g1,c9…
Organismal Systems	Sensory system	Inflammatory mediator regulation of TRP channels	ko04750	52	c106763_g1,c75821_g1,c93780_g1,c35152_g1,c63485_g1,c61280_g1,c8398_g1,c26748_g1,c72890_g1,c25792_g1,c79137_g1,c70289_g1,c110119_g1,c111105_g1,c44423_g1,c89977_g1,c111803_g1,c46886_g1,c88526_g1,c42372_g1,c43871_g1,c78598_g1,c101768_g1,c91238_g1,c118741_g1,c85743_g1,c101187_g1,c76801_g1,c64218_g1,c45111_g1,c6393_g1,c2200_g2,c63759_g1,c35288_g1,c109895_g1,c46390_g1,c5263_g1,c9029_g1,c42370_g1,c85701…
Organismal Systems	Sensory system	Olfactory transduction	ko04740	27	c43871_g1,c110638_g1,c2200_g1,c91238_g1,c21259_g1,c118741_g1,c85743_g1,c48760_g1,c44423_g1,c111105_g1,c110119_g1,c111803_g1,c5263_g1,c26748_g1,c72890_g1,c42370_g1,c85701_g1,c9029_g1,c75821_g1,c93780_g1,c35152_g1,c2200_g2,c63759_g1,c6393_g1,c8398_g1,c61280_g1,c109895_g1
Organismal Systems	Sensory system	Phototransduction	ko04744	20	c26748_g1,c5263_g1,c79773_g1,c9029_g1,c85701_g1,c93780_g1,c6393_g1,c2200_g2,c110091_g1,c61280_g1,c8398_g1,c2200_g1,c43871_g1,c46763_g1,c21259_g1,c75193_g1,c85743_g1,c48760_g1,c44423_g1,c14594_g1
Organismal Systems	Sensory system	Phototransduction - fly	ko04745	42	c47750_g1,c2200_g1,c53759_g6,c21259_g1,c1989_g1,c43963_g1,c37476_g1,c38018_g1,c48760_g1,c26907_g1,c5263_g1,c69432_g1,c53556_g1,c53759_g2,c57652_g1,c85701_g1,c9029_g1,c26284_g1,c28378_g1,c57652_g3,c55111_g2,c2200_g2,c6393_g1,c55111_g1,c53759_g5,c57652_g4,c43871_g1,c27947_g1,c53759_g4,c94713_g1,c85743_g1,c18002_g1,c57652_g2,c44423_g1,c26748_g1,c31491_g1,c79137_g1,c123100_g1,c93780_g1,c53759_g1,c839…
Organismal Systems	Sensory system	Taste transduction	ko04742	16	c110119_g1,c111105_g1,c14594_g1,c111803_g1,c91238_g1,c110638_g1,c46763_g1,c118741_g1,c35152_g1,c75821_g1,c94731_g1,c109895_g1,c63759_g1,c72890_g1,c79773_g1,c42370_g1
