# Supplementary material for: High-resolution transcript profiling reveals shoot abscission process of spruce dwarf mistletoe Arceuthobium sichuanense in response to ethephon
Source: Sci Rep. 2016 Dec 12;6:38889. doi: 10.1038/srep38889 (PMC5151019; doi:10.1038/srep38889)
Supplement: Supplementary Dataset 4 [file srep38889-s5.xls]

## Sheet: 1dvsCk.DEG
gene_id	As1d_readcount	AsCk_readcount	log2FoldChange	pval	padj
c43040_g1	1732.79	0.423456	11.999	2.9557e-245	3.047e-240
c43533_g1	925.761	2.5	8.5326	5.8026e-162	2.9909e-157
c52702_g1	770.413	1	9.5895	3.9935e-147	1.3723e-142
c49972_g1	153.69	2572.99	-4.0653	1.8287e-140	4.7128e-136
c91236_g1	663.836	0	Inf	3.08e-136	6.3503e-132
c37133_g1	376.58	4203.78	-3.4807	1.9557e-130	3.3601e-126
c54251_g1	216.533	2371.44	-3.4531	2.2861e-109	3.3668e-105
c39548_g1	495.903	0.5	9.9539	1.2609e-107	1.6249e-103
c51396_g2	482.346	0	Inf	1.5225e-107	1.7439e-103
c56281_g6	83.6035	1306.11	-3.9656	2.3027e-106	2.3738e-102
c58817_g2	652.958	12.2802	5.7326	1.3621e-103	1.2765e-99
c58792_g1	93.1517	1311.37	-3.8154	7.9122e-101	6.7971e-97
c9126_g1	5282.57	1.84691	11.482	2.1709e-100	1.7215e-96
c57810_g2	725.808	5249.98	-2.8547	2.8087e-98	2.0681e-94
c52655_g1	92.2627	1274.59	-3.7881	7.091e-98	4.8733e-94
c38702_g1	68.9711	1096.76	-3.9911	1.2653e-95	8.1525e-92
c40487_g2	5.36479	520.65	-6.6006	2.5619e-93	1.5535e-89
c57681_g1	398.655	0	Inf	8.5179e-93	4.8783e-89
c50002_g1	544.908	3846	-2.8193	9.1111e-91	4.9434e-87
c34171_g1	618.074	17.8617	5.1128	1.1048e-90	5.6945e-87
c46103_g1	399.252	1.42346	8.1318	1.0257e-87	5.0349e-84
c24939_g1	471.81	9333.81	-4.3062	4.2823e-87	2.0066e-83
c1499_g1	368.308	0.5	9.5248	2.4377e-85	1.0926e-81
c39921_g1	521.279	7.73456	6.0746	2.9996e-85	1.2819e-81
c49417_g1	1274.2	36.6321	5.1203	3.1088e-85	1.2819e-81
c49197_g1	929.173	5632.11	-2.5997	4.9514e-85	1.9632e-81
c55730_g2	536.347	14.9691	5.1631	1.0208e-84	3.8976e-81
c56281_g5	27.055	649.954	-4.5864	3.3154e-84	1.2206e-80
c44656_g1	3501.24	18503.8	-2.4019	8.2185e-82	2.9215e-78
c50904_g1	334.374	0	Inf	1.7605e-80	6.0497e-77
c57830_g1	7056.36	1273.16	2.4705	2.3497e-80	7.8138e-77
c53354_g1	179.503	4569.31	-4.6699	9.6123e-79	3.0966e-75
c48608_g1	2250.84	333.356	2.7553	2.2192e-77	6.9326e-74
c41224_g1	5985.25	1112.32	2.4278	6.4315e-76	1.95e-72
c50244_g1	328.182	0	Inf	7.0968e-76	2.0903e-72
c41662_g1	1559.15	201.919	2.9489	2.1335e-75	6.1094e-72
c57694_g1	74.8029	1477.35	-4.3038	9.5294e-75	2.655e-71
c50450_g1	369.463	2852.67	-2.9488	1.0149e-74	2.7532e-71
c45044_g1	505.658	2975.02	-2.5567	1.3181e-73	3.4842e-70
c58079_g2	295.943	0	Inf	6.3179e-73	1.6283e-69
c50687_g1	3590.74	6.77037	9.0508	9.4512e-73	2.3764e-69
c53228_g1	39.1995	641.831	-4.0333	1.6393e-72	4.0237e-69
c80932_g1	292.505	0	Inf	2.9713e-72	7.1234e-69
c46961_g1	2385.39	399.259	2.5788	3.1269e-71	7.2043e-68
c47360_g1	253.391	1727.6	-2.7693	3.1932e-71	7.2043e-68
c54359_g1	42.8335	657.566	-3.9403	3.2147e-71	7.2043e-68
c7502_g1	640.257	0	Inf	3.4322e-71	7.5281e-68
c4344_g1	84.6176	956.94	-3.4994	7.4469e-71	1.5993e-67
c38668_g1	31855.1	7035.7	2.1788	2.6889e-70	5.657e-67
c49188_g1	81.3256	859.971	-3.4025	3.8812e-70	8.0022e-67
c41428_g1	3544.26	674.621	2.3933	6.6034e-69	1.3348e-65
c42780_g1	6445.97	1327.02	2.2802	8.1648e-69	1.6186e-65
c45824_g1	5986.93	1260.04	2.2483	1.4952e-66	2.9082e-63
c16837_g1	366.964	0.423456	9.7592	1.8172e-66	3.4691e-63
c40487_g3	0.499929	295.061	-9.2051	2.1092e-66	3.9533e-63
c70868_g1	617.194	0.846912	9.5093	1.1485e-65	2.1143e-62
c56677_g1	284.188	1.5	7.5657	1.6251e-65	2.939e-62
c40580_g1	14.8257	416.08	-4.8107	3.8503e-65	6.8434e-62
c51210_g1	3343.67	663.892	2.3324	4.3304e-65	7.5663e-62
c55065_g2	256.463	0	Inf	1.0911e-64	1.8746e-61
c33295_g1	278.495	1.27037	7.7763	1.3488e-64	2.2794e-61
c52940_g1	459.524	2480.86	-2.4326	1.5102e-64	2.511e-61
c57732_g1	271.119	1	8.0828	1.6779e-64	2.7456e-61
c31467_g1	282.992	1697.59	-2.5847	2.5699e-64	4.1394e-61
c61851_g1	1.07296	292.475	-8.0906	3.1666e-64	5.0221e-61
c80202_g1	47.4035	1096.33	-4.5315	4.5717e-64	7.1407e-61
c56718_g1	5272.86	26204.2	-2.3131	1.9346e-63	2.9766e-60
c56117_g2	298.809	4	6.2231	3.3432e-63	5.0683e-60
c40218_g1	419.93	2257.61	-2.4266	7.7303e-63	1.1549e-59
c92683_g1	29.2858	871.959	-4.896	1.1798e-61	1.7374e-58
c102279_g1	1857.66	132.848	3.8056	1.6388e-61	2.3795e-58
c45272_g1	1143.87	5082.6	-2.1516	8.093e-61	1.1587e-57
c54683_g2	16803.7	4147.78	2.0184	4.4988e-60	6.353e-57
c50436_g1	1921.59	362.535	2.4061	4.9431e-60	6.8862e-57
c25687_g1	1575.59	7033.68	-2.1584	2.6031e-59	3.5779e-56
c49252_g1	469.485	2.92346	7.3273	3.5029e-59	4.7513e-56
c58448_g2	113.587	887.915	-2.9666	4.0959e-59	5.4836e-56
c45327_g1	1513.39	268.082	2.497	8.5999e-59	1.1366e-55
c49293_g1	2165.82	431.906	2.3261	2.3039e-58	3.0064e-55
c25266_g1	8364.71	10.5049	9.6371	2.5797e-58	3.3242e-55
c49668_g1	981.42	146.059	2.7483	2.8217e-57	3.5912e-54
c58621_g1	7.71824	324.903	-5.3956	2.8924e-57	3.6362e-54
c48149_g1	309.222	0	Inf	9.1769e-57	1.1398e-53
c29914_g1	241.869	1625.64	-2.7487	1.5961e-56	1.9588e-53
c49636_g1	5269.58	1265.32	2.0582	1.7887e-56	2.1693e-53
c40615_g1	3775.51	14621.4	-1.9533	2.3682e-56	2.8388e-53
c52169_g3	225.871	0.423456	9.0591	3.5104e-56	4.1596e-53
c56213_g1	2509.48	546.389	2.1994	1.0238e-55	1.1993e-52
c39516_g1	2975.78	668.208	2.1549	1.4924e-55	1.7286e-52
c80288_g1	5799.21	1443.3	2.0065	4.7655e-55	5.4585e-52
c8983_g1	819.644	51.3147	3.9976	1.3721e-54	1.5544e-51
c50163_g1	165.323	1042.43	-2.6566	3.9547e-54	4.4313e-51
c56673_g1	104.881	7874.83	-6.2304	4.2923e-54	4.7579e-51
c39215_g1	744.641	0	Inf	5.1766e-54	5.6771e-51
c47234_g1	14999.5	4050.02	1.8889	2.2528e-53	2.4446e-50
c46759_g1	1330.74	248.419	2.4214	4.6446e-53	4.9875e-50
c46137_g1	203.716	0	Inf	7.2149e-53	7.6678e-50
c57261_g11	335.862	15.4691	4.4404	8.3549e-53	8.7887e-50
c102706_g1	94.2246	1129.04	-3.5829	1.6812e-52	1.7507e-49
c46300_g1	580.667	2536.45	-2.127	2.5067e-52	2.5841e-49
c35402_g1	843.69	127.983	2.7208	6.6616e-52	6.7993e-49
c58320_g1	271.534	0.5	9.085	8.0309e-52	8.0377e-49
c58453_g1	19.6552	371.938	-4.2421	7.9705e-52	8.0377e-49
c33216_g1	524.618	41.2283	3.6696	1.0632e-50	1.0538e-47
c48849_g1	192.328	0	Inf	2.2433e-50	2.2025e-47
c57886_g2	418.592	5908.47	-3.8192	6.4088e-50	6.2328e-47
c30496_g1	13006.3	3656.25	1.8308	8.7903e-50	8.4689e-47
c52854_g1	258.975	6.58147	5.2983	9.6872e-50	9.2466e-47
c50716_g1	377.182	1733.5	-2.2004	1.0926e-49	1.0334e-46
c55065_g1	1313.34	259.791	2.3378	1.4053e-49	1.317e-46
c54676_g1	699.855	81.3456	3.1049	1.4889e-49	1.3828e-46
c45252_g1	2523.91	611.026	2.0464	1.8291e-49	1.6836e-46
c38066_g1	13.2292	381.04	-4.8481	4.7802e-49	4.3609e-46
c51146_g1	306.43	1	8.2594	8.1586e-49	7.3777e-46
c58079_g6	37.4427	585.781	-3.9676	9.4054e-49	8.4311e-46
c51736_g1	22.3977	359.923	-4.0063	1.356e-48	1.205e-45
c47793_g1	183.941	0	Inf	1.4173e-48	1.2488e-45
c47192_g1	5633.36	1528.75	1.8816	1.4994e-48	1.3099e-45
c49944_g1	361.467	1645.7	-2.1868	4.6791e-48	4.0534e-45
c57708_g2	188.914	0.5	8.5616	8.6824e-48	7.4588e-45
c59834_g1	375.793	26.3308	3.8351	1.2862e-47	1.0958e-44
c58166_g1	179.965	0	Inf	1.8705e-47	1.5805e-44
c54216_g1	76264.9	23026.8	1.7277	3.9349e-47	3.2979e-44
c45380_g1	5.64542	762.418	-7.0774	4.079e-47	3.3911e-44
c45963_g1	262.083	8.46912	4.9517	6.052e-47	4.9911e-44
c38721_g1	129.012	797.605	-2.6282	1.0613e-46	8.6834e-44
c39081_g1	565.244	2295.28	-2.0217	1.4801e-46	1.2014e-43
c54372_g1	182.295	0.423456	8.7498	1.5853e-46	1.2768e-43
c53024_g2	1.71909	209.936	-6.9322	1.6185e-46	1.2934e-43
c50643_g1	318.622	17.9382	4.1507	2.3778e-46	1.8855e-43
c21414_g1	246.939	0	Inf	2.7378e-46	2.1545e-43
c80427_g1	1012.77	29.7184	5.0908	4.0389e-46	3.1543e-43
c38028_g1	450.487	1889.13	-2.0682	9.4439e-46	7.32e-43
c38629_g1	13456.5	4046.46	1.7336	1.2856e-45	9.8903e-43
c49105_g1	596.973	3.27037	7.5121	1.3835e-45	1.0564e-42
c45425_g1	199.62	2.42346	6.364	1.4434e-45	1.0941e-42
c17864_g1	244.488	7.19875	5.0859	2.1053e-45	1.5842e-42
c46136_g1	1606.46	373.509	2.1047	2.1609e-45	1.6142e-42
c46228_g1	1082.76	220.017	2.299	2.5328e-45	1.8784e-42
c52411_g1	6692.56	1950.09	1.779	5.4176e-45	3.9892e-42
c58632_g1	290.175	15.5457	4.2223	5.755e-45	4.2076e-42
c84588_g1	500.515	8.1222	5.9454	6.0052e-45	4.3596e-42
c50733_g1	176.1	0.423456	8.7	6.5337e-45	4.7101e-42
c58907_g4	168.662	0	Inf	8.065e-45	5.7736e-42
c44064_g1	2845.36	760.677	1.9033	9.6895e-45	6.8888e-42
c49168_g1	257.013	1216	-2.2422	1.2533e-44	8.8495e-42
c43187_g1	1940.15	479.308	2.0171	1.406e-44	9.8602e-42
c43094_g1	3654.02	1019.04	1.8423	1.891e-44	1.3172e-41
c47256_g1	64.4389	518.619	-3.0087	2.9872e-44	2.0668e-41
c55036_g1	164.981	0	Inf	3.54e-44	2.4329e-41
c8622_g1	315.938	19.5555	4.014	3.8779e-44	2.6474e-41
c57814_g1	771.587	1.5	9.0067	4.5213e-44	3.0664e-41
c44116_g1	97.5544	646.501	-2.7284	4.8154e-44	3.2445e-41
c55817_g1	848.812	159.452	2.4123	6.4002e-44	4.2843e-41
c42349_g1	201.216	4	5.6526	4.5869e-43	3.0507e-40
c54949_g1	951.665	82.0394	3.5361	4.8165e-43	3.1828e-40
c24409_g1	216.252	0.5	8.7566	4.8843e-43	3.2071e-40
c15565_g1	403.263	41.5962	3.2772	6.5242e-43	4.2568e-40
c8960_g1	160.005	0	Inf	8.7501e-43	5.6732e-40
c58240_g3	6.86458	235.134	-5.0982	1.3007e-42	8.3807e-40
c33281_g1	1747.92	5817.47	-1.7348	1.8453e-42	1.1816e-39
c94995_g1	412.82	11.0099	5.2286	2.0227e-42	1.2871e-39
c58766_g1	5.64542	225.675	-5.321	2.3039e-42	1.4571e-39
c53408_g1	1215.35	258.771	2.2316	2.8114e-42	1.7672e-39
c55730_g1	157.421	0	Inf	3.1056e-42	1.9403e-39
c19925_g1	7681.84	1972.38	1.9615	3.6989e-42	2.2971e-39
c58462_g1	13.2292	270.807	-4.3555	6.3013e-42	3.8898e-39
c46430_g1	306.465	1318.72	-2.1053	8.6033e-42	5.2791e-39
c57810_g1	440.302	3108.83	-2.8198	9.0959e-42	5.5484e-39
c17612_g1	2221.55	597.587	1.8943	9.1965e-42	5.5767e-39
c33535_g1	43159.8	11906.2	1.858	9.5588e-42	5.7626e-39
c18383_g1	522.852	74.0296	2.8202	2.1744e-41	1.3032e-38
c54037_g1	250.233	1129.33	-2.1741	2.9069e-41	1.7322e-38
c43111_g1	761.768	144.983	2.3935	3.2882e-41	1.9481e-38
c58038_g2	11.3026	254.144	-4.4909	3.5978e-41	2.1194e-38
c57456_g1	26.0434	322.688	-3.6312	1.7394e-40	1.0188e-37
c50159_g1	161.835	0.923456	7.4533	1.8368e-40	1.0698e-37
c47938_g1	3071.57	9581.62	-1.6413	2.9655e-40	1.7175e-37
c83841_g1	100.651	638.343	-2.665	3.6659e-40	2.1112e-37
c61855_g1	147.387	0	Inf	5.7744e-40	3.3071e-37
c35786_g1	227.894	9.8111	4.5378	6.0562e-40	3.4493e-37
c92203_g1	169.869	1.69382	6.648	6.6245e-40	3.7523e-37
c42764_g1	147.703	0	Inf	7.8048e-40	4.3966e-37
c102902_g1	217.799	7.6222	4.8366	1.1609e-39	6.5038e-37
c34748_g1	15.7407	2147.87	-7.0923	1.5741e-39	8.7715e-37
c28230_g1	925.827	4.19382	7.7863	1.6156e-39	8.954e-37
c50900_g1	435.001	1662.78	-1.9345	2.0647e-39	1.1382e-36
c49253_g1	1553	136.6	3.507	2.1979e-39	1.2052e-36
c54660_g1	2654.51	770.013	1.7855	2.2565e-39	1.2308e-36
c50180_g1	52.417	801.749	-3.935	2.8408e-39	1.5413e-36
c49279_g1	151.848	0.423456	8.4862	3.0111e-39	1.6252e-36
c56781_g1	160.982	1.42346	6.8214	4.525e-39	2.4295e-36
c56389_g1	150.544	0.423456	8.4738	4.7308e-39	2.5269e-36
c30494_g1	63.8045	464.722	-2.8646	5.132e-39	2.727e-36
c58667_g1	12.8755	292.542	-4.5059	5.1875e-39	2.7424e-36
c32815_g1	450.867	1	8.8166	6.0151e-39	3.1637e-36
c57026_g4	833.369	5.19382	7.326	1.9588e-38	1.025e-35
c43452_g1	17.3135	288.271	-4.0575	2.4587e-38	1.2801e-35
c49992_g1	171.527	2.69382	5.9926	2.5873e-38	1.3403e-35
c52080_g1	1386.93	357.856	1.9544	3.0996e-38	1.5977e-35
c48004_g1	140.765	0	Inf	3.786e-38	1.9417e-35
c43280_g1	119.379	649.663	-2.4441	5.7811e-38	2.9503e-35
c54719_g1	2165.41	626.965	1.7882	6.5577e-38	3.3301e-35
c49921_g1	382.976	2510.58	-2.7127	1.0253e-37	5.1809e-35
c59178_g1	254.817	15.7444	4.0166	1.062e-37	5.3403e-35
c56828_g1	18.9595	271.087	-3.8378	1.3843e-37	6.9276e-35
c48130_g2	376.123	44.5246	3.0785	1.5099e-37	7.5196e-35
c48466_g1	222.006	11.0049	4.3344	2.0052e-37	9.938e-35
c54294_g1	792.98	169.574	2.2254	2.1258e-37	1.0485e-34
c29398_g1	136.131	3631.52	-4.7375	2.9645e-37	1.4552e-34
c44973_g2	33.1651	339.107	-3.354	3.033e-37	1.4794e-34
c55384_g1	1302.95	249.96	2.382	3.0423e-37	1.4794e-34
c46502_g1	3566.16	1121.16	1.6694	3.2456e-37	1.5708e-34
c27308_g1	9654.59	27860	-1.5289	3.7656e-37	1.814e-34
c42441_g1	22093	7659.03	1.5284	4.0725e-37	1.9527e-34
c30244_g1	112.783	620.338	-2.4595	4.7306e-37	2.2577e-34
c27445_g1	337.4	18.6987	4.1734	5.6335e-37	2.6762e-34
c42004_g1	407.118	13.1987	4.947	7.6306e-37	3.6084e-34
c25031_g1	215.91	9.89257	4.4479	8.0385e-37	3.7839e-34
c6962_g1	141.546	0.423456	8.3848	8.3864e-37	3.9297e-34
c59014_g2	93.6045	553.971	-2.5652	9.5532e-37	4.4562e-34
c57745_g2	76.6187	489.329	-2.675	9.9739e-37	4.6315e-34
c49888_g1	3191.85	993.968	1.6831	1.319e-36	6.0973e-34
c40800_g1	842.237	187.589	2.1667	1.5291e-36	7.0371e-34
c51803_g1	9.6684	215.282	-4.4768	1.6404e-36	7.516e-34
c52929_g1	133.596	0	Inf	1.6558e-36	7.5528e-34
c46815_g1	215.606	938.21	-2.1215	1.7348e-36	7.8782e-34
c55354_g1	2232.22	64.9123	5.1038	1.7837e-36	8.0648e-34
c56656_g2	25.9703	296.628	-3.5137	1.8764e-36	8.4468e-34
c22541_g1	70.9002	745.958	-3.3952	2.2237e-36	9.9666e-34
c9736_g1	15.802	833.289	-5.7206	2.4131e-36	1.0769e-33
c56000_g1	149.922	1.34691	6.7984	2.5857e-36	1.1489e-33
c53060_g1	202.304	0.423456	8.9001	2.6324e-36	1.1647e-33
c46088_g1	29898.5	10410.7	1.522	2.8776e-36	1.2677e-33
c51110_g1	2948.27	924.153	1.6737	3.5813e-36	1.571e-33
c58134_g1	461.132	2586.03	-2.4875	4.1088e-36	1.7948e-33
c41770_g1	209.265	9.39257	4.4777	5.2607e-36	2.2883e-33
c51575_g1	103.419	574.976	-2.475	6.7184e-36	2.91e-33
c50444_g1	400.03	1660.79	-2.0537	6.773e-36	2.9214e-33
c102656_g1	525.896	33.953	3.9532	7.5463e-36	3.2414e-33
c58837_g1	435.489	65.6826	2.7291	8.8973e-36	3.8058e-33
c57540_g1	801.479	179.543	2.1583	8.9691e-36	3.8207e-33
c52768_g1	1087.34	274.858	1.984	1.1363e-35	4.8206e-33
c52169_g1	129.597	0	Inf	1.7654e-35	7.4588e-33
c35335_g1	602.807	4693.27	-2.9608	1.8973e-35	7.9832e-33
c53514_g3	129.828	0	Inf	2.026e-35	8.49e-33
c53668_g1	322.89	36.0555	3.1628	2.5135e-35	1.049e-32
c50622_g1	207.973	10.1987	4.3499	2.5628e-35	1.0653e-32
c52609_g1	78.2529	482.936	-2.6256	2.9867e-35	1.2365e-32
c51132_g1	15.1559	241.037	-3.9913	3.3812e-35	1.3942e-32
c37489_g1	5.511	609.66	-6.7895	4.1287e-35	1.6957e-32
c51125_g1	850.262	199.323	2.0928	5.5405e-35	2.2665e-32
c46467_g1	4663.17	1553.76	1.5855	5.68e-35	2.3144e-32
c43754_g1	641.252	131.329	2.2877	1.2042e-34	4.8872e-32
c41050_g1	637.779	130.676	2.2871	1.299e-34	5.2308e-32
c9298_g1	8747.67	3065.9	1.5126	1.2974e-34	5.2308e-32
c52646_g1	327.609	39.2086	3.0627	1.6014e-34	6.4237e-32
c41534_g1	425.847	8.50493	5.6459	1.8109e-34	7.2357e-32
c18726_g1	166.82	1.69382	6.6219	2.1144e-34	8.4157e-32
c46523_g1	1085.43	6972.87	-2.6835	2.3941e-34	9.4923e-32
c58226_g1	141.265	1.42346	6.6329	2.6463e-34	1.0452e-31
c49592_g2	855.252	152.064	2.4917	3.1546e-34	1.2412e-31
c43642_g1	375.953	51.0604	2.8803	3.176e-34	1.2449e-31
c58182_g1	170.553	0.923456	7.529	3.3264e-34	1.2989e-31
c49668_g2	1857.04	561.414	1.7259	3.447e-34	1.3409e-31
c44662_g1	5.511	233.67	-5.406	4.1152e-34	1.5949e-31
c8891_g1	341.592	42.637	3.0021	4.1316e-34	1.5952e-31
c46303_g1	428.651	1501.89	-1.8089	5.2873e-34	2.0338e-31
c58278_g1	280.568	27.5913	3.3461	7.0588e-34	2.7051e-31
c47291_g1	122.805	0	Inf	9.0447e-34	3.4533e-31
c48244_g1	160.493	4.19382	5.2581	1.2109e-33	4.6062e-31
c58718_g1	2.64585	244.058	-6.5273	1.2508e-33	4.7404e-31
c57026_g5	3107	202.374	3.9404	1.5133e-33	5.7143e-31
c52140_g2	687.331	152.299	2.1741	1.5393e-33	5.7912e-31
c59674_g1	830.846	3.5	7.8911	1.5524e-33	5.8195e-31
c39571_g1	4159.43	1205.81	1.7864	1.6016e-33	5.982e-31
c91170_g1	1544.64	456.932	1.7572	1.8028e-33	6.7094e-31
c58907_g2	121.744	0	Inf	2.0163e-33	7.4768e-31
c46777_g1	3.43818	160.916	-5.5485	2.2637e-33	8.3642e-31
c28639_g2	120.648	0	Inf	2.569e-33	9.4248e-31
c44957_g1	20022	7355.12	1.4448	2.5684e-33	9.4248e-31
c53642_g1	58.2322	394.672	-2.7608	2.7883e-33	1.0193e-30
c53289_g1	577.049	65.4579	3.1401	2.9658e-33	1.0803e-30
c105952_g1	5.7303	174.426	-4.9279	3.3968e-33	1.233e-30
c48637_g1	1029.99	272.863	1.9164	3.988e-33	1.4425e-30
c51772_g1	1995.33	626.005	1.6724	4.3674e-33	1.5742e-30
c53620_g1	837.547	207.665	2.0119	4.5243e-33	1.6195e-30
c55189_g3	221.64	15.4691	3.8408	4.5191e-33	1.6195e-30
c58324_g3	834.536	204.445	2.0293	4.6606e-33	1.6625e-30
c46536_g1	120.318	0	Inf	4.8796e-33	1.7346e-30
c48504_g1	598.433	124.023	2.2706	6.7097e-33	2.377e-30
c50639_g2	4364.3	1047.16	2.0593	1.1252e-32	3.9725e-30
c93611_g1	150.08	3.04073	5.6252	1.2981e-32	4.5673e-30
c58556_g1	477.785	86.8863	2.4592	1.4371e-32	5.0392e-30
c50917_g1	102.139	529.741	-2.3748	1.6346e-32	5.712e-30
c39572_g1	117.806	0	Inf	1.8188e-32	6.3344e-30
c57886_g1	888.977	11091.3	-3.6411	1.8876e-32	6.5519e-30
c55000_g1	69842.7	12.0049	12.506	2.0451e-32	7.0748e-30
c37218_g1	30.8965	290.965	-3.2353	2.6987e-32	9.3045e-30
c28435_g2	7167.29	2601.81	1.4619	2.7082e-32	9.3062e-30
c50819_g1	27.5432	312.358	-3.5034	3.0113e-32	1.0313e-29
c58762_g1	11.937	208.053	-4.1234	4.3138e-32	1.4725e-29
c47514_g1	321.791	42.4024	2.9239	6.8115e-32	2.3174e-29
c57026_g2	152.133	3112.28	-4.3546	7.0638e-32	2.3954e-29
c57333_g1	611.261	2475.65	-2.0179	7.6605e-32	2.5892e-29
c54530_g1	780.48	2362.01	-1.5976	7.9765e-32	2.6872e-29
c80272_g1	190.206	8.89257	4.4188	8.4838e-32	2.8488e-29
c54765_g1	232.358	19.4333	3.5797	9.502e-32	3.1803e-29
c22948_g1	87.9095	477.554	-2.4416	1.075e-31	3.5865e-29
c58818_g2	8.72987	185.318	-4.4079	1.1619e-31	3.864e-29
c58216_g4	6.65705	191.038	-4.8428	1.1809e-31	3.9144e-29
c58992_g1	63.7196	552.533	-3.1163	1.5249e-31	5.0384e-29
c54678_g1	2195.36	714.565	1.6193	1.5588e-31	5.134e-29
c52267_g1	2675.21	902.552	1.5676	1.6048e-31	5.2686e-29
c54926_g3	242.515	22.2802	3.4442	1.6952e-31	5.5476e-29
c54128_g1	2677.4	908.567	1.5592	1.9856e-31	6.4776e-29
c46638_g1	531.681	14.816	5.1653	2.0358e-31	6.6205e-29
c51080_g2	265.594	27.821	3.255	2.3177e-31	7.5136e-29
c45843_g1	23.9706	253.19	-3.4009	2.4342e-31	7.8664e-29
c53339_g1	638.328	146.676	2.1217	2.7226e-31	8.771e-29
c38066_g2	5.21859	253.292	-5.601	2.8551e-31	9.1691e-29
c56960_g1	85.7636	463.334	-2.4336	3.5275e-31	1.1293e-28
c47844_g1	105.2	528.569	-2.329	3.688e-31	1.1771e-28
c58466_g1	1999.47	645.546	1.631	3.7581e-31	1.1957e-28
c55359_g1	7108.3	2630.1	1.4344	3.8504e-31	1.2213e-28
c41160_g1	2623.33	893.884	1.5532	5.0227e-31	1.5883e-28
c54934_g2	117.21	0.5	7.8729	5.4444e-31	1.7164e-28
c51876_g1	9198.37	1.77037	12.343	6.2286e-31	1.9576e-28
c51098_g1	6967.85	2577.96	1.4345	7.1062e-31	2.2266e-28
c55700_g1	1097.91	314.418	1.804	9.2641e-31	2.894e-28
c46666_g1	319.084	1111.12	-1.8	9.7729e-31	3.0437e-28
c58101_g1	125.22	1.27037	6.6231	1.2232e-30	3.7982e-28
c46594_g1	1108.71	50.2901	4.4625	1.2532e-30	3.8797e-28
c43414_g1	2961.79	1030.02	1.5238	1.2742e-30	3.9329e-28
c53037_g1	109.845	0	Inf	1.2875e-30	3.9619e-28
c55065_g3	110.003	0	Inf	1.504e-30	4.6144e-28
c51498_g1	71.6689	414.611	-2.5323	1.6375e-30	5.009e-28
c55085_g1	517.475	68.1826	2.924	1.9914e-30	6.0738e-28
c58019_g1	290.152	36.7086	2.9826	2.1002e-30	6.3864e-28
c41297_g1	272.435	2895.7	-3.4099	2.2689e-30	6.8792e-28
c49649_g1	711.766	176.196	2.0142	2.3665e-30	7.1542e-28
c49306_g1	3080.57	8854.21	-1.5232	2.5537e-30	7.6977e-28
c114377_g1	185.037	10.1629	4.1864	2.6882e-30	8.0794e-28
c58920_g4	138.827	3.19382	5.4419	3.0121e-30	9.0266e-28
c43616_g1	1016.12	289.633	1.8108	3.3517e-30	1.0015e-27
c48899_g1	18.6436	251.874	-3.756	3.4167e-30	1.018e-27
c53830_g1	1062.06	303.796	1.8057	3.5329e-30	1.0496e-27
c44994_g1	368.162	1233.84	-1.7447	6.5488e-30	1.9399e-27
c49793_g1	40.4305	303.745	-2.9093	7.407e-30	2.1879e-27
c47580_g1	459.144	1467.07	-1.6759	7.7291e-30	2.2765e-27
c103445_g1	29.1161	264.69	-3.1844	8.1505e-30	2.387e-27
c53583_g1	169.311	698.437	-2.0445	8.148e-30	2.387e-27
c58640_g1	124.147	564.501	-2.1849	8.7862e-30	2.5659e-27
c48610_g1	176.564	716.612	-2.021	1.0123e-29	2.9478e-27
c55661_g2	165.689	1.42346	6.8629	1.0725e-29	3.1144e-27
c49597_g1	2189.49	5854.3	-1.4189	1.4173e-29	4.1041e-27
c56491_g1	2296.61	784.992	1.5488	1.808e-29	5.2208e-27
c46653_g1	8632.22	3291.15	1.3911	2.111e-29	6.0787e-27
c57001_g6	177.904	10.8111	4.0405	2.5942e-29	7.4493e-27
c56885_g1	860.421	2486.06	-1.5307	2.6298e-29	7.5307e-27
c56483_g1	115.429	1	6.8509	2.7387e-29	7.8207e-27
c53364_g1	790.688	212.436	1.8961	3.3013e-29	9.4014e-27
c51710_g1	1.07296	123.523	-6.847	3.3564e-29	9.5319e-27
c51473_g1	2319.66	806.415	1.5243	3.9345e-29	1.1143e-26
c56402_g1	1090.29	3038.34	-1.4786	4.0788e-29	1.152e-26
c36138_g1	7042.43	2662.13	1.4035	4.4086e-29	1.2417e-26
c40737_g1	4130.08	5.54073	9.5419	4.9707e-29	1.3962e-26
c41181_g1	1065.78	317.76	1.7459	5.5832e-29	1.564e-26
c55749_g1	114.002	0.846912	7.0726	6.737e-29	1.8821e-26
c57050_g1	1766.43	595.684	1.5682	7.5444e-29	2.102e-26
c41428_g2	4201.14	828.435	2.3423	8.8956e-29	2.4718e-26
c30354_g1	531.48	3032.66	-2.5125	1.0526e-28	2.917e-26
c48877_g1	44.9912	313.403	-2.8003	1.0589e-28	2.9265e-26
c37886_g1	121.709	0	Inf	1.3207e-28	3.6402e-26
c50513_g1	507.147	2430.35	-2.2607	1.3255e-28	3.6437e-26
c51080_g1	277.104	36.2851	2.933	1.3546e-28	3.7139e-26
c55712_g1	305.977	44.7901	2.7722	1.4255e-28	3.8979e-26
c53797_g1	1161.19	355.739	1.7067	1.4365e-28	3.9177e-26
c12725_g1	1083.11	328.408	1.7216	1.4864e-28	4.0429e-26
c56387_g1	273.996	953.031	-1.7984	1.6205e-28	4.3961e-26
c48257_g2	5.6572	151.069	-4.739	1.78e-28	4.8162e-26
c40991_g1	189.756	14.2753	3.7326	2.0936e-28	5.6499e-26
c48492_g1	893.794	11463.2	-3.6809	2.2236e-28	5.9851e-26
c54833_g1	488.102	106.202	2.2004	2.7601e-28	7.4098e-26
c45292_g1	457.67	21.2037	4.4319	2.8513e-28	7.6346e-26
c57607_g2	106.346	0.5	7.7326	3.1541e-28	8.4235e-26
c57065_g1	107.015	0.5	7.7417	3.2965e-28	8.7812e-26
c33483_g1	119208	48288.1	1.3037	3.9564e-28	1.0512e-25
c57311_g1	1484.38	5482.51	-1.885	4.0422e-28	1.0712e-25
c46850_g1	307.55	1028.38	-1.7415	4.3975e-28	1.1624e-25
c57049_g1	550.529	129.483	2.0881	4.6159e-28	1.217e-25
c50484_g1	2281.24	12.6222	7.4977	4.733e-28	1.2447e-25
c46742_g1	6779.67	16882.9	-1.3163	5.0048e-28	1.3128e-25
c73282_g1	119.172	1.69382	6.1366	5.0302e-28	1.3161e-25
c51876_g2	11627.3	4.61728	11.298	6.1579e-28	1.6071e-25
c37641_g1	99.5541	0	Inf	6.2481e-28	1.6265e-25
c91897_g1	132.339	3.38765	5.2878	6.8087e-28	1.768e-25
c58856_g3	499.572	111.355	2.1655	8.4194e-28	2.1807e-25
c40975_g1	2.29212	132.437	-5.8525	1.0716e-27	2.7688e-25
c38636_g1	41352.8	16851	1.2951	1.105e-27	2.8477e-25
c43519_g1	2812.64	10182.6	-1.8561	1.1474e-27	2.9497e-25
c52736_g1	60.8545	436.059	-2.8411	1.4125e-27	3.6222e-25
c2699_g1	120.075	2.19382	5.7743	1.4266e-27	3.6492e-25
c27638_g1	185.341	697.892	-1.9128	1.5021e-27	3.8328e-25
c45187_g1	4392.8	1690.07	1.3781	1.7241e-27	4.3777e-25
c49099_g1	116.514	1.92346	5.9207	1.7233e-27	4.3777e-25
c25609_g1	11.9487	1270.48	-6.7324	1.899e-27	4.8098e-25
c55100_g1	1292.3	419.769	1.6223	2.1275e-27	5.3755e-25
c43049_g1	1006.61	307.566	1.7105	2.2288e-27	5.6176e-25
c58858_g1	126.211	812.814	-2.6871	2.4875e-27	6.2545e-25
c49473_g1	447.74	28.4333	3.977	2.9781e-27	7.4697e-25
c50893_g1	184432	75922.9	1.2805	3.2763e-27	8.1978e-25
c45302_g1	220.313	0	Inf	4.4361e-27	1.1073e-24
c47779_g1	284.094	0	Inf	4.9765e-27	1.2392e-24
c47361_g1	827.551	105.59	2.9704	5.7024e-27	1.4165e-24
c53800_g1	283.261	935.903	-1.7242	6.2181e-27	1.5409e-24
c25778_g1	96.1395	0	Inf	6.4588e-27	1.5967e-24
c40519_g1	253.475	864.062	-1.7693	6.6795e-27	1.6473e-24
c57112_g2	31.2502	253.46	-3.0198	6.9499e-27	1.7099e-24
c54055_g1	839.292	2709.02	-1.6905	7.3246e-27	1.7978e-24
c53806_g1	38.0535	274.511	-2.8508	7.988e-27	1.956e-24
c50962_g1	830.414	243.568	1.7695	8.7671e-27	2.1417e-24
c40931_g1	163.469	1.42346	6.8435	1.0052e-26	2.4498e-24
c56281_g2	95.8328	930.417	-3.2793	1.0243e-26	2.4846e-24
c58079_g7	94.9816	0	Inf	1.0242e-26	2.4846e-24
c40047_g1	18.4478	204.665	-3.4717	1.2093e-26	2.9265e-24
c58336_g1	552.307	137.095	2.0103	1.3163e-26	3.1778e-24
c47977_g1	1284.48	423.896	1.5994	1.4626e-26	3.5229e-24
c28155_g1	167.662	11.2753	3.8943	1.4673e-26	3.526e-24
c52606_g1	4398.79	1718.57	1.3559	1.5858e-26	3.8018e-24
c65483_g1	0	101.31	#NAME?	2.0363e-26	4.8705e-24
c58679_g2	148.349	587.904	-1.9866	2.0992e-26	5.0093e-24
c44817_g1	107.553	1.5	6.1639	2.1366e-26	5.0867e-24
c56828_g5	2.79205	124.248	-5.4758	2.1931e-26	5.2094e-24
c58606_g1	1517.15	513.088	1.5641	2.7679e-26	6.5594e-24
c48733_g1	1627.71	575.624	1.4996	2.8201e-26	6.668e-24
c80538_g1	138.254	5.50493	4.6505	2.8776e-26	6.7883e-24
c53001_g1	866.6	259.618	1.739	2.9837e-26	7.0224e-24
c49439_g1	69.082	535.215	-2.9537	3.0548e-26	7.1734e-24
c113143_g1	3052.71	1157.04	1.3996	3.0786e-26	7.2052e-24
c41122_g1	204.801	11.4333	4.1629	3.0823e-26	7.2052e-24
c54949_g2	900.371	1	9.8144	3.1141e-26	7.263e-24
c49215_g1	107.503	1.5	6.1633	3.1476e-26	7.3247e-24
c49837_g1	1399.33	474.375	1.5606	4.0592e-26	9.4246e-24
c57945_g1	13.083	186.4	-3.8326	4.1462e-26	9.6051e-24
c32378_g1	97.9812	0.5	7.6144	4.3261e-26	9.9994e-24
c8993_g1	2276.47	155.832	3.8687	4.7118e-26	1.0867e-23
c57489_g2	178.161	14.6222	3.6069	5.5421e-26	1.2753e-23
c80207_g1	1811.94	77.722	4.5431	5.8779e-26	1.3495e-23
c72384_g1	309.538	51.9123	2.576	6.2982e-26	1.4428e-23
c58747_g3	44.8072	284.592	-2.6671	6.3852e-26	1.4595e-23
c56264_g2	102.139	0.923456	6.7893	6.5593e-26	1.496e-23
c102763_g1	131.766	4.65801	4.8221	7.3555e-26	1.6739e-23
c49627_g1	3095.93	391.759	2.9823	1.0506e-25	2.3856e-23
c50473_g2	932.538	4034.12	-2.113	1.1646e-25	2.6386e-23
c53498_g1	96.6394	0.5	7.5945	1.2622e-25	2.8534e-23
c54127_g1	90.5436	0	Inf	1.3615e-25	3.0713e-23
c9125_g1	182.111	15.0506	3.5969	1.5994e-25	3.6001e-23
c48350_g1	90.5554	0	Inf	1.6508e-25	3.7075e-23
c58368_g1	1139.94	378.938	1.5889	2.0094e-25	4.5032e-23
c56541_g1	808.051	2173.69	-1.4276	2.0474e-25	4.5783e-23
c333_g1	153.36	8.96912	4.0958	2.0999e-25	4.6856e-23
c40081_g1	1077.37	351.811	1.6146	2.2606e-25	5.0225e-23
c58137_g1	945.185	2498.5	-1.4024	2.2587e-25	5.0225e-23
c39011_g2	395.705	84.4221	2.2287	2.3102e-25	5.1217e-23
c50257_g1	19018.9	8022.34	1.2453	2.4995e-25	5.5293e-23
c53563_g1	21.728	209.099	-3.2666	3.4726e-25	7.6656e-23
c40339_g1	2381.78	764.437	1.6396	3.5319e-25	7.7799e-23
c48085_g1	18177	7715.05	1.2364	3.7653e-25	8.2763e-23
c47881_g1	110.003	2.34691	5.5506	4.0701e-25	8.9272e-23
c58837_g2	298.919	25.2037	3.5681	4.157e-25	9.0984e-23
c42291_g3	88.7632	0	Inf	4.5056e-25	9.8405e-23
c55652_g1	707.316	206.742	1.7745	4.7388e-25	1.0328e-22
c56716_g1	496.917	124.549	1.9963	5.5027e-25	1.1968e-22
c36095_g1	7.23008	142.717	-4.303	5.5772e-25	1.2104e-22
c54533_g1	279.873	44.9839	2.6373	5.6241e-25	1.218e-22
c46082_g1	45.3214	289.353	-2.6746	5.6985e-25	1.2315e-22
c57589_g1	96.8469	431.462	-2.1555	6.1119e-25	1.3181e-22
c34194_g1	193.086	687.133	-1.8313	6.4181e-25	1.3813e-22
c38750_g1	208.727	719.454	-1.7853	7.0374e-25	1.5114e-22
c50090_g1	43599.8	18662.4	1.2242	8.2701e-25	1.7724e-22
c57001_g4	111.661	468.018	-2.0674	9.012e-25	1.9275e-22
c53128_g1	188.437	0	Inf	9.1859e-25	1.9606e-22
c47998_g1	534.414	0	Inf	1.0521e-24	2.2409e-22
c44850_g1	2934.38	1158.18	1.3412	1.0949e-24	2.3273e-22
c8900_g1	132.95	5.92838	4.4871	1.1105e-24	2.3556e-22
c40883_g1	2395.7	918.28	1.3834	1.1316e-24	2.3953e-22
c44871_g1	1063.16	0.423456	11.294	1.3448e-24	2.8409e-22
c114669_g1	111.234	2.54073	5.4522	1.6139e-24	3.4024e-22
c57496_g1	46.1372	283.123	-2.6174	1.6217e-24	3.4118e-22
c58914_g3	221.371	28.9333	2.9357	1.6404e-24	3.4441e-22
c52759_g2	5.01107	128.789	-4.6837	1.6564e-24	3.4707e-22
c48411_g1	1471.08	3680.9	-1.3232	1.6772e-24	3.507e-22
c51308_g1	8.87607	148.676	-4.0661	1.7094e-24	3.5672e-22
c56351_g2	54.6478	307.561	-2.4926	2.0236e-24	4.2143e-22
c58275_g2	132.292	2.42346	5.7705	2.0692e-24	4.2982e-22
c58994_g2	107.553	457.472	-2.0886	2.0722e-24	4.2982e-22
c57111_g1	304.989	53.8765	2.501	2.1181e-24	4.3845e-22
c50201_g1	7822.52	3298.85	1.2457	2.1273e-24	4.3947e-22
c48995_g1	1139.76	386.79	1.5591	2.1874e-24	4.5099e-22
c58967_g1	19.667	194.89	-3.3088	2.2933e-24	4.7188e-22
c43206_g1	1345.59	475.911	1.4995	2.6138e-24	5.3604e-22
c44673_g2	4169.78	1699.02	1.2953	2.6155e-24	5.3604e-22
c52613_g1	4051.06	1645.18	1.3001	2.7275e-24	5.5788e-22
c39949_g2	1.14606	102.738	-6.4861	2.7458e-24	5.6052e-22
c52157_g1	3.36508	118.549	-5.1387	2.7588e-24	5.6205e-22
c80432_g1	485.275	26.2135	4.2104	2.8309e-24	5.756e-22
c37810_g1	165.481	603.429	-1.8665	3.1619e-24	6.4164e-22
c56011_g1	160.251	593.486	-1.8889	3.2717e-24	6.6262e-22
c50761_g2	296.847	29.0913	3.3511	3.77e-24	7.6204e-22
c58769_g2	249.047	796.697	-1.6776	3.8944e-24	7.8565e-22
c37643_g1	1245.14	432.717	1.5248	4.023e-24	8.1001e-22
c54162_g6	85.2637	0	Inf	4.0328e-24	8.104e-22
c33266_g1	183.514	732.494	-1.9969	4.2733e-24	8.5706e-22
c49349_g1	108.381	0.5	7.76	6.5946e-24	1.32e-21
c57377_g1	33.4197	234.726	-2.8122	7.1313e-24	1.4247e-21
c47438_g1	897.972	291.674	1.6223	8.008e-24	1.5968e-21
c46789_g1	8464.09	3603.87	1.2318	8.0618e-24	1.6044e-21
c6055_g1	949.264	2423.87	-1.3524	8.3829e-24	1.6651e-21
c70844_g1	321.557	12.3568	4.7017	8.5931e-24	1.7036e-21
c55577_g1	617.939	174.548	1.8238	9.3667e-24	1.8534e-21
c46924_g1	113.076	4	4.8211	9.6575e-24	1.9072e-21
c69682_g1	607.08	114.049	2.4122	1.0265e-23	2.0233e-21
c35351_g1	83.4715	0	Inf	1.1085e-23	2.1807e-21
c57325_g1	607.014	111.987	2.4384	1.2541e-23	2.4625e-21
c49273_g1	146.887	10.2753	3.8375	1.4483e-23	2.8384e-21
c45449_g1	1099.36	376.111	1.5474	1.481e-23	2.897e-21
c56112_g3	83.0447	0	Inf	1.4925e-23	2.914e-21
c50809_g1	165.651	1312.41	-2.986	1.5385e-23	2.9981e-21
c57485_g1	37.5653	246.532	-2.7143	1.7171e-23	3.3398e-21
c58954_g1	243.406	1	7.9272	1.8569e-23	3.6051e-21
c52250_g1	3141.35	1281.5	1.2936	1.8618e-23	3.6078e-21
c107680_g1	82.8371	0	Inf	1.9092e-23	3.6926e-21
c47439_g2	2201.93	707.661	1.6376	1.9617e-23	3.7871e-21
c58646_g1	140.534	8.46912	4.0526	1.9731e-23	3.802e-21
c50752_g2	9.51043	146.957	-3.9497	1.988e-23	3.8235e-21
c36823_g2	6.73016	132.059	-4.2944	2.0316e-23	3.9002e-21
c69285_g1	166.589	14.0506	3.5676	2.0462e-23	3.9208e-21
c51721_g1	96.4319	1.34691	6.1618	2.1389e-23	4.0909e-21
c46950_g1	473.996	99.6209	2.2504	2.174e-23	4.1502e-21
c58241_g1	128.097	497.554	-1.9576	2.3215e-23	4.4236e-21
c48575_g1	57.3668	306.061	-2.4155	2.3351e-23	4.4413e-21
c25161_g1	17.7404	180.232	-3.3447	2.3972e-23	4.551e-21
c55403_g1	135.231	8.3111	4.0242	2.4146e-23	4.5756e-21
c53599_g4	147.972	11.158	3.7292	2.4581e-23	4.6495e-21
c52620_g2	3.36508	113.36	-5.0741	2.7679e-23	5.226e-21
c43726_g1	159.567	13.7753	3.534	2.7868e-23	5.252e-21
c51745_g1	1973.04	4727.39	-1.2606	2.8667e-23	5.3927e-21
c45665_g1	6352.44	2728.07	1.2194	2.9443e-23	5.5287e-21
c51574_g1	7289.79	3111.63	1.2282	3.0432e-23	5.704e-21
c24699_g1	7756.19	2213.27	1.8092	3.1941e-23	5.9759e-21
c52631_g1	337.935	1002.69	-1.5691	3.225e-23	6.0228e-21
c44733_g1	684.343	6068.14	-3.1485	3.6881e-23	6.8753e-21
c7446_g1	142.069	6.85184	4.374	3.9256e-23	7.3048e-21
c52169_g2	86.1787	0.5	7.4293	4.3479e-23	8.0759e-21
c55500_g1	90.2512	0.923456	6.6108	4.8312e-23	8.9576e-21
c21278_g1	683.18	28.1012	4.6036	4.8401e-23	8.9579e-21
c47284_g1	395.62	94.1925	2.0704	5.3373e-23	9.8604e-21
c51052_g1	80.387	0	Inf	6.1507e-23	1.1343e-20
c44644_g1	464.936	3347.53	-2.848	6.762e-23	1.2448e-20
c52033_g1	18.1059	177.155	-3.2905	6.7982e-23	1.2492e-20
c48853_g1	35.6765	239.654	-2.7479	6.8172e-23	1.2505e-20
c41668_g1	776.568	244.934	1.6647	7.0345e-23	1.288e-20
c50848_g1	247.637	9.73456	4.669	7.3201e-23	1.338e-20
c52777_g1	4320.04	1816.18	1.2501	7.3546e-23	1.3419e-20
c38931_g1	1764.78	99.427	4.1497	7.4899e-23	1.3642e-20
c46452_g1	62.6584	316.791	-2.338	8.8705e-23	1.6128e-20
c1894_g1	546.683	24.5604	4.4763	9.0334e-23	1.6395e-20
c58923_g1	168.358	585.623	-1.7984	9.5609e-23	1.7322e-20
c46404_g1	5765.54	2471.53	1.2221	9.7874e-23	1.7701e-20
c57798_g4	451.546	1293.93	-1.5188	9.8049e-23	1.7702e-20
c49524_g2	85.1906	0.423456	7.6523	9.9331e-23	1.7902e-20
c46255_g1	792.202	257.465	1.6215	1.0894e-22	1.9598e-20
c52807_g1	930.067	311.377	1.5787	1.0945e-22	1.9657e-20
c37367_g1	79.3872	0	Inf	1.1569e-22	2.0741e-20
c58671_g1	12.6562	157.452	-3.637	1.2145e-22	2.1736e-20
c57012_g1	252.122	41.5604	2.6008	1.2598e-22	2.2508e-20
c52259_g1	4487.04	1908.94	1.233	1.3044e-22	2.3264e-20
c43009_g1	43.1259	259.996	-2.5919	1.3648e-22	2.43e-20
c45169_g1	79.1066	0	Inf	1.5067e-22	2.6779e-20
c55294_g1	1852.9	718.513	1.3667	1.703e-22	3.0216e-20
c49850_g1	78.4487	0	Inf	1.7621e-22	3.1211e-20
c46937_g1	79.0452	0	Inf	1.8638e-22	3.2955e-20
c56024_g1	106.907	494.972	-2.211	1.9476e-22	3.438e-20
c53157_g1	1403.28	527.471	1.4116	1.9701e-22	3.4717e-20
c53820_g1	911.628	310.49	1.5539	2.3056e-22	4.0559e-20
c51410_g1	106.846	3.77037	4.8247	2.3431e-22	4.1148e-20
c42625_g1	2941.54	1215.73	1.2748	2.6191e-22	4.5918e-20
c54934_g1	136.304	9.8111	3.7963	2.6522e-22	4.642e-20
c28435_g1	1012.71	356.617	1.5058	2.7098e-22	4.7347e-20
c38531_g1	0	84.2641	#NAME?	2.7294e-22	4.7609e-20
c54160_g1	1202.47	439.809	1.4511	2.871e-22	4.9995e-20
c38969_g1	31.262	336.591	-3.4285	2.8922e-22	5.0194e-20
c53534_g1	16.1062	174.201	-3.4351	2.8886e-22	5.0194e-20
c56268_g2	83.1909	0.5	7.3784	3.3584e-22	5.8187e-20
c16586_g1	4910.63	304.154	4.013	3.5236e-22	6.0947e-20
c58466_g2	1020.05	358.672	1.5079	3.6418e-22	6.2885e-20
c35305_g1	2086.64	839.073	1.3143	3.9501e-22	6.8095e-20
c58805_g6	383.169	91.769	2.0619	3.978e-22	6.8462e-20
c49398_g1	62506.6	20477.5	1.61	4.0125e-22	6.8941e-20
c53314_g1	37.4687	261.644	-2.8038	4.6589e-22	7.9912e-20
c55695_g1	1013.39	2487.27	-1.2954	4.6772e-22	8.0094e-20
c44176_g3	77.0337	0	Inf	5.442e-22	9.2882e-20
c48260_g3	77.0337	0	Inf	5.442e-22	9.2882e-20
c30423_g1	23.6051	191.742	-3.022	6.488e-22	1.1055e-19
c35759_g1	5326.22	2310.2	1.2051	6.6268e-22	1.1273e-19
c39439_g1	125.109	6.77529	4.2068	6.8038e-22	1.1555e-19
c46665_g1	1308.83	332.847	1.9753	7.2294e-22	1.2258e-19
c54859_g1	81.46	0.5	7.348	7.3628e-22	1.2463e-19
c52852_g1	2642.4	1086.71	1.2819	8.1024e-22	1.3693e-19
c49470_g1	3054.63	1278.83	1.2562	8.4232e-22	1.4212e-19
c41019_g1	1320.94	498.992	1.4045	8.4405e-22	1.4218e-19
c57485_g2	14.2409	156.528	-3.4583	9.165e-22	1.5413e-19
c54489_g1	1659.03	3861.35	-1.2188	9.9046e-22	1.6629e-19
c51064_g1	1963.44	4536.15	-1.2081	1.0186e-21	1.7074e-19
c57565_g1	405.055	1117.27	-1.4638	1.023e-21	1.712e-19
c57541_g2	62.9744	303.097	-2.2669	1.055e-21	1.7627e-19
c34896_g1	2819.04	1055.38	1.4174	1.1141e-21	1.8584e-19
c56469_g2	206.447	28.9333	2.835	1.1237e-21	1.8714e-19
c53146_g1	18.6176	208.41	-3.4847	1.153e-21	1.9172e-19
c69320_g1	220.898	11.9333	4.2103	1.1774e-21	1.9545e-19
c80261_g1	203.593	8.46912	4.5873	1.2116e-21	2.008e-19
c102211_g1	220.834	9.31603	4.5671	1.243e-21	2.0558e-19
c58602_g3	75.2298	0	Inf	1.2444e-21	2.0558e-19
c48293_g1	103.627	3.69382	4.8101	1.2838e-21	2.1175e-19
c52829_g1	277.019	825.227	-1.5748	1.2941e-21	2.131e-19
c56764_g7	7.23008	125.518	-4.1177	1.3447e-21	2.2109e-19
c55622_g1	103.089	474.038	-2.2011	1.4056e-21	2.3073e-19
c41798_g1	814.949	273.245	1.5765	1.5471e-21	2.5356e-19
c46930_g1	2812.35	1180.87	1.2519	1.6222e-21	2.6544e-19
c44095_g1	32.2619	217.134	-2.7507	1.631e-21	2.6646e-19
c57731_g1	231.712	38.1728	2.6017	1.6786e-21	2.738e-19
c46939_g1	76.522	342.351	-2.1615	1.682e-21	2.7392e-19
c51654_g2	2978.12	87.0443	5.0965	1.6889e-21	2.7461e-19
c53655_g1	315.063	9.15801	5.1045	1.8742e-21	3.0379e-19
c6130_g1	75.1802	0	Inf	1.8723e-21	3.0379e-19
c58498_g1	5711.39	2516.36	1.1825	1.9752e-21	3.1966e-19
c55010_g1	1595.71	554.567	1.5248	2.0505e-21	3.3132e-19
c48753_g1	111.173	0.5	7.7967	2.0627e-21	3.3278e-19
c50804_g1	190.256	725.413	-1.9309	2.0712e-21	3.3363e-19
c53305_g1	1589.26	625.24	1.3459	2.1202e-21	3.4098e-19
c57278_g1	985.967	353.311	1.4806	2.1943e-21	3.5234e-19
c47507_g1	1030.74	2781.5	-1.4322	2.3525e-21	3.7716e-19
c53608_g1	79.7527	0.5	7.3175	2.3801e-21	3.8099e-19
c34180_g1	2783.88	2.77037	9.9728	2.3976e-21	3.832e-19
c48349_g1	711.938	232.869	1.6122	2.5306e-21	4.0383e-19
c41087_g2	62.5971	522.477	-3.0612	2.5426e-21	4.0512e-19
c47630_g1	349.264	1525.93	-2.1273	2.5636e-21	4.0745e-19
c53861_g1	902.404	109.049	3.0488	2.5651e-21	4.0745e-19
c54823_g1	833.989	2061.76	-1.3058	2.5711e-21	4.0777e-19
c57983_g1	271.973	53.8666	2.336	2.6308e-21	4.1659e-19
c57647_g1	113.38	431.08	-1.9268	2.6475e-21	4.1859e-19
c50914_g1	74.461	0	Inf	2.7116e-21	4.2807e-19
c54644_g1	74.0224	0	Inf	3.0114e-21	4.7468e-19
c56896_g1	55.9896	286.817	-2.3569	3.1608e-21	4.9747e-19
c58727_g1	257.343	0.5	9.0075	3.4306e-21	5.3911e-19
c58952_g1	227.701	38.2086	2.5752	3.4767e-21	5.4552e-19
c42075_g1	12.8024	148.911	-3.54	3.6363e-21	5.697e-19
c42831_g1	393.644	1081.38	-1.4579	3.7151e-21	5.8115e-19
c55838_g1	535.301	157.196	1.7678	3.7522e-21	5.8608e-19
c33904_g1	37.9308	852.942	-4.491	3.8225e-21	5.9615e-19
c54080_g4	1207.73	458.278	1.398	3.8321e-21	5.9674e-19
c58224_g1	86.7635	1.42346	5.9296	4.186e-21	6.5087e-19
c57643_g1	19.325	170.15	-3.1383	4.4182e-21	6.8594e-19
c45337_g1	166.943	601.093	-1.8482	4.6255e-21	7.1704e-19
c57748_g2	3292.76	1415.14	1.2184	5.3334e-21	8.2554e-19
c58189_g3	113.21	5.73456	4.3032	5.3893e-21	8.3294e-19
c20361_g1	100.908	3.38765	4.8966	5.5818e-21	8.614e-19
c48113_g1	1054.42	2512.29	-1.2526	5.6242e-21	8.6665e-19
c38192_g1	73.0225	0	Inf	5.6943e-21	8.7615e-19
c55811_g1	312.769	892.231	-1.5123	5.7437e-21	8.8242e-19
c58079_g4	158.885	0.5	8.3118	5.9867e-21	9.1839e-19
c72644_g1	122.513	1754.87	-3.8404	6.1774e-21	9.4624e-19
c36028_g1	72.657	0	Inf	6.2179e-21	9.5103e-19
c41159_g1	64.6464	307.516	-2.25	6.3297e-21	9.6668e-19
c43199_g1	115.587	6.00493	4.2667	6.7619e-21	1.0312e-18
c75048_g1	124.782	2.11728	5.8811	7.3743e-21	1.1229e-18
c31598_g1	121.513	7.19875	4.0772	7.7051e-21	1.1715e-18
c94678_g1	0.57303	83.9172	-7.1942	7.7486e-21	1.1764e-18
c56737_g1	425.581	0.5	9.7333	7.8754e-21	1.1939e-18
c16534_g1	4367.2	1916.32	1.1884	8.0101e-21	1.2125e-18
c54315_g1	806.184	277.97	1.5362	8.2228e-21	1.2429e-18
c48780_g1	12598.8	2054.3	2.6166	8.377e-21	1.2644e-18
c58095_g2	81.6793	0.923456	6.4668	8.4716e-21	1.2768e-18
c58817_g3	1222.67	87.6553	3.8021	9.657e-21	1.4533e-18
c52889_g1	1207.21	436.793	1.4667	9.7456e-21	1.4645e-18
c53531_g1	4.51114	108.009	-4.5815	9.7866e-21	1.4685e-18
c27304_g1	1257.87	481.272	1.3861	1.0453e-20	1.5662e-18
c42199_g1	2744.32	1173.85	1.2252	1.0686e-20	1.5988e-18
c42798_g1	12.5831	146.064	-3.537	1.1785e-20	1.7607e-18
c45386_g1	761.692	259.577	1.553	1.1926e-20	1.7792e-18
c52146_g1	5660.15	2537.4	1.1575	1.2224e-20	1.821e-18
c47374_g1	11.0102	139.447	-3.6628	1.2421e-20	1.8477e-18
c91672_g1	284.003	2419.35	-3.0906	1.2657e-20	1.8801e-18
c54539_g1	24.6898	185.043	-2.9059	1.372e-20	2.035e-18
c49994_g1	1134.5	430.228	1.3989	1.4106e-20	2.0893e-18
c40974_g1	445.073	123.671	1.8475	1.4239e-20	2.1059e-18
c56516_g2	859.542	304.832	1.4956	1.4364e-20	2.1215e-18
c56801_g3	2.14592	94.274	-5.4572	1.5588e-20	2.299e-18
c39052_g1	71.3034	0	Inf	1.5635e-20	2.3025e-18
c47378_g1	1158.85	441.977	1.3907	1.6216e-20	2.3817e-18
c50502_g1	735.371	249.348	1.5603	1.6219e-20	2.3817e-18
c48608_g3	1284.18	334.658	1.9401	1.6548e-20	2.4266e-18
c56777_g1	83.7403	1.42346	5.8785	1.7143e-20	2.5102e-18
c57684_g1	12.8755	145.406	-3.4974	1.753e-20	2.5634e-18
c53883_g1	533.544	160.962	1.7289	1.7631e-20	2.5744e-18
c13537_g1	220.688	13.2037	4.063	2.1293e-20	3.1047e-18
c53867_g1	503.513	1499.2	-1.5741	2.2051e-20	3.2108e-18
c44614_g1	2371.64	1008.67	1.2334	2.2218e-20	3.2304e-18
c56293_g2	352.956	87.4987	2.0122	2.4098e-20	3.4988e-18
c42121_g1	19384.5	9042.44	1.1001	2.7866e-20	4.0404e-18
c31415_g2	92.3971	2.54073	5.1845	2.8088e-20	4.0668e-18
c37839_g1	1.64599	116.044	-6.1396	2.8432e-20	4.1107e-18
c50496_g1	607.396	194.711	1.6413	3.172e-20	4.5798e-18
c43720_g1	138.508	927.487	-2.7434	3.2092e-20	4.6271e-18
c49849_g1	789.87	277.042	1.5115	3.3101e-20	4.7659e-18
c58150_g1	623.731	201.323	1.6314	3.3879e-20	4.871e-18
c2302_g1	86.629	1.69382	5.6765	3.6511e-20	5.2421e-18
c57367_g1	74.7298	0.423456	7.4633	3.6901e-20	5.2908e-18
c55796_g2	399.935	3112.5	-2.9602	3.7359e-20	5.349e-18
c58761_g1	148.752	506.14	-1.7666	3.9616e-20	5.6643e-18
c51282_g1	603.482	194.742	1.6317	3.9796e-20	5.6822e-18
c48959_g1	952.898	352.148	1.4361	3.9932e-20	5.6937e-18
c54147_g1	2042.64	4547.55	-1.1547	4.1331e-20	5.885e-18
c39015_g1	752.453	2069.67	-1.4597	4.1715e-20	5.927e-18
c49743_g1	570.086	178.359	1.6764	4.1741e-20	5.927e-18
c51003_g1	191.317	28.6271	2.7405	4.6768e-20	6.6317e-18
c58835_g3	120.782	8.8111	3.7769	5.1878e-20	7.3461e-18
c30070_g1	136.997	2.96419	5.5304	5.5861e-20	7.8993e-18
c46331_g1	1235.13	2834.94	-1.1987	5.7124e-20	8.0628e-18
c47602_g2	1726.64	3890.08	-1.1718	5.7173e-20	8.0628e-18
c51701_g1	195.951	29.7086	2.7215	5.7845e-20	8.1464e-18
c113972_g1	69.0844	0	Inf	5.9268e-20	8.3353e-18
c57243_g1	641.62	1580.65	-1.3007	5.9767e-20	8.391e-18
c59732_g1	136.351	4.65801	4.8715	5.9826e-20	8.391e-18
c54900_g1	3365.17	8166.5	-1.279	6.2382e-20	8.7375e-18
c58367_g2	365.943	990.572	-1.4366	7.0225e-20	9.8228e-18
c58335_g2	81.6062	1.34691	5.921	7.18e-20	1.0029e-17
c31417_g1	150.653	9.31603	4.0154	7.4733e-20	1.0414e-17
c39011_g1	655.352	151.033	2.1174	7.4754e-20	1.0414e-17
c55703_g1	634.501	212.282	1.5796	8.2816e-20	1.1521e-17
c58846_g3	68.5114	0	Inf	8.3117e-20	1.1548e-17
c52157_g2	7.80311	118.86	-3.9291	8.9578e-20	1.2429e-17
c38950_g1	659.205	114.636	2.5237	9.248e-20	1.2814e-17
c102526_g1	124.086	8.89257	3.8026	9.3163e-20	1.2891e-17
c43917_g1	296.955	833.039	-1.4881	1.0498e-19	1.4507e-17
c52085_g2	893.815	329.607	1.4392	1.0574e-19	1.4593e-17
c93239_g1	68.3039	0	Inf	1.0671e-19	1.4706e-17
c56967_g3	110.307	5.92838	4.2177	1.0956e-19	1.5079e-17
c58542_g2	3.36508	96.774	-4.8459	1.2819e-19	1.762e-17
c51052_g4	238.404	697.336	-1.5484	1.3576e-19	1.8635e-17
c50701_g1	1107.51	2560.07	-1.2089	1.3901e-19	1.9057e-17
c29914_g2	256.414	1975.24	-2.9455	1.4674e-19	2.0089e-17
c27779_g2	76.5951	0.923456	6.3741	1.4988e-19	2.0492e-17
c58612_g1	256.279	52.5604	2.2857	1.6087e-19	2.1965e-17
c47616_g1	72.4495	0.5	7.1789	1.6421e-19	2.2391e-17
c29925_g1	1730.66	646.595	1.4204	1.7161e-19	2.337e-17
c16492_g1	67.6695	0	Inf	1.8565e-19	2.5248e-17
c42980_g1	76.2414	0.846912	6.4922	2.0034e-19	2.721e-17
c48272_g2	3255.73	1444.44	1.1725	2.0285e-19	2.7479e-17
c59009_g3	137.73	13.6987	3.3297	2.0261e-19	2.7479e-17
c13496_g1	648.98	39.0345	4.0554	2.0847e-19	2.8203e-17
c3175_g1	83.3371	1.84691	5.4958	2.1871e-19	2.9549e-17
c46441_g1	109.918	402.835	-1.8738	2.5332e-19	3.4181e-17
c56058_g1	16.4481	151.952	-3.2076	2.6076e-19	3.5139e-17
c58521_g1	286.357	32.1321	3.1557	2.6217e-19	3.5283e-17
c45641_g1	384.987	104.09	1.887	2.6383e-19	3.546e-17
c51823_g1	624.257	210.436	1.5688	2.7262e-19	3.6594e-17
c57039_g1	15.3634	149.722	-3.2847	2.9489e-19	3.9531e-17
c51850_g1	972.495	370.091	1.3938	3.0037e-19	4.0214e-17
c52107_g1	15.3021	147.834	-3.2722	3.0159e-19	4.0325e-17
c58133_g3	71.4496	0.5	7.1589	3.07e-19	4.0994e-17
c48706_g1	156.263	19.4691	3.0047	3.1199e-19	4.1607e-17
c30031_g1	0.57303	76.9937	-7.07	3.1549e-19	4.202e-17
c28932_g1	4.01121	97.5851	-4.6046	3.1814e-19	4.2264e-17
c57607_g4	78.4226	320.561	-2.0313	3.1802e-19	4.2264e-17
c45360_g1	2.86515	91.6567	-4.9996	3.4148e-19	4.5306e-17
c52333_g1	19.325	157.957	-3.031	3.5467e-19	4.6995e-17
c38316_g1	924.919	2454.67	-1.4081	3.7813e-19	4.9977e-17
c45576_g1	15626.1	2183.77	2.8391	3.7815e-19	4.9977e-17
c53407_g1	17.3135	152.263	-3.1366	3.8943e-19	5.1402e-17
c52231_g1	600.812	202.124	1.5717	3.954e-19	5.2124e-17
c56989_g1	269.35	999.138	-1.8912	4.1667e-19	5.4857e-17
c52985_g1	2.71895	91.4629	-5.0721	4.2027e-19	5.5261e-17
c55563_g1	30.3353	193.431	-2.6727	4.2598e-19	5.5941e-17
c102553_g1	8.02242	114.825	-3.8393	4.2901e-19	5.6267e-17
c56547_g3	84.0941	2.27037	5.211	4.7775e-19	6.258e-17
c53878_g2	1896.78	84.4208	4.4898	4.861e-19	6.3593e-17
c49338_g1	141.326	14.9691	3.239	4.8821e-19	6.3788e-17
c36793_g1	2132.54	925.847	1.2037	4.9383e-19	6.444e-17
c56783_g1	311.231	895.91	-1.5254	5.0305e-19	6.5561e-17
c52956_g1	2368.59	832.298	1.5089	5.1499e-19	6.7032e-17
c28323_g1	1224.44	492.283	1.3146	5.2571e-19	6.834e-17
c56219_g2	65.4387	0	Inf	5.8142e-19	7.5488e-17
c54673_g1	1359.47	556.404	1.2888	6.0112e-19	7.7947e-17
c19182_g1	3.21888	93.9629	-4.8675	6.1158e-19	7.9204e-17
c54935_g6	99.7121	5.04073	4.3061	6.1286e-19	7.9271e-17
c2561_g1	105.992	5.92838	4.1602	6.2069e-19	8.0182e-17
c114260_g1	931.621	94.5837	3.3001	6.2897e-19	8.115e-17
c54040_g1	27.2508	184.12	-2.7563	6.5219e-19	8.4041e-17
c58353_g1	153.056	19.2753	2.9892	6.7395e-19	8.6736e-17
c55606_g1	12.7293	136.059	-3.418	6.9519e-19	8.9359e-17
c51006_g3	31.3587	213.292	-2.7659	7.1044e-19	9.1206e-17
c39512_g1	29725.4	14299.4	1.0557	7.1657e-19	9.1878e-17
c56842_g1	349.492	89.6258	1.9633	7.2255e-19	9.2529e-17
c60208_g1	119.61	5.08147	4.557	7.2629e-19	9.2893e-17
c57493_g1	156.763	503.66	-1.6839	7.2854e-19	9.3065e-17
c49053_g1	70.0961	0.5	7.1313	7.5974e-19	9.6931e-17
c54770_g1	2676.5	1189.07	1.1705	7.7303e-19	9.8505e-17
c50910_g1	2502.47	1111.53	1.1708	7.9553e-19	1.0125e-16
c51131_g1	325.133	1580.06	-2.2809	8.6094e-19	1.0944e-16
c53291_g1	1538.74	17.9284	6.4234	9.242e-19	1.1733e-16
c57552_g2	14.9601	140.717	-3.2336	9.3062e-19	1.18e-16
c55953_g1	1476.74	623.787	1.2433	9.4746e-19	1.1999e-16
c47069_g1	3215.28	1462.85	1.1362	9.5755e-19	1.2112e-16
c47481_g1	73.4494	0.923456	6.3136	9.7064e-19	1.2262e-16
c53357_g1	444.33	134.212	1.7271	9.7993e-19	1.2365e-16
c34386_g2	3.79191	95.9629	-4.6615	1.0186e-18	1.2837e-16
c52600_g1	3403.56	1558.93	1.1265	1.0299e-18	1.2963e-16
c36586_g1	69.3768	0.5	7.1164	1.0936e-18	1.3748e-16
c24037_g1	69.3037	0.423456	7.3546	1.1321e-18	1.4216e-16
c46862_g1	501.466	154.176	1.7016	1.1526e-18	1.4455e-16
c57951_g2	5.7303	103.391	-4.1734	1.2078e-18	1.5129e-16
c39368_g1	824.306	2148.63	-1.3822	1.2139e-18	1.5187e-16
c57390_g1	2817.69	6013.59	-1.0937	1.2706e-18	1.5877e-16
c43807_g1	64.5968	0	Inf	1.3032e-18	1.6264e-16
c46558_g1	1133.96	445.62	1.3475	1.3106e-18	1.6337e-16
c46691_g1	2488.6	1109.39	1.1656	1.3132e-18	1.635e-16
c40207_g1	0.499929	74.1876	-7.2133	1.3318e-18	1.6561e-16
c57104_g1	4.43804	97.2789	-4.4541	1.4013e-18	1.7405e-16
c56603_g1	11.022	125.406	-3.5081	1.4246e-18	1.7672e-16
c45931_g2	652.423	226.037	1.5292	1.4675e-18	1.8182e-16
c54637_g1	404.093	1089.76	-1.4313	1.4809e-18	1.8327e-16
c38147_g1	64.012	0	Inf	1.5018e-18	1.8563e-16
c80913_g1	108.576	6.77529	4.0023	1.5292e-18	1.8879e-16
c60089_g1	720.476	25.4839	4.8213	1.5513e-18	1.9129e-16
c51077_g1	2289.44	1021.82	1.1639	1.5639e-18	1.9261e-16
c36857_g1	194.375	3.8111	5.6725	1.6305e-18	2.0058e-16
c27793_g1	0	68.7592	#NAME?	1.6992e-18	2.0878e-16
c41903_g1	9.376	118.671	-3.6619	1.729e-18	2.1219e-16
c49498_g1	63.9507	0	Inf	1.8641e-18	2.285e-16
c16976_g1	513.289	163.273	1.6525	1.8698e-18	2.2892e-16
c57905_g5	76.6918	0	Inf	1.8929e-18	2.3148e-16
c28346_g1	117.952	8.89257	3.7295	1.9352e-18	2.3636e-16
c102838_g1	112.307	7.6222	3.8811	2.0308e-18	2.4776e-16
c56628_g1	38.1501	207.634	-2.4443	2.0585e-18	2.5084e-16
c36364_g2	8.36437	116.743	-3.8029	2.0698e-18	2.5192e-16
c55613_g1	256.171	781.784	-1.6097	2.1435e-18	2.6058e-16
c45905_g1	2649.37	284.24	3.2205	2.3884e-18	2.9e-16
c53148_g1	213.007	619.536	-1.5403	2.4846e-18	3.0134e-16
c47452_g1	668.555	237.726	1.4917	2.5013e-18	3.03e-16
c7702_g1	361.427	7.27529	5.6346	2.5362e-18	3.0686e-16
c53411_g1	772.769	170.997	2.1761	2.5518e-18	3.0839e-16
c52662_g2	108.334	2.5	5.4374	2.579e-18	3.1132e-16
c114709_g1	907.891	46.1567	4.2979	2.5893e-18	3.122e-16
c52385_g2	11.937	130.141	-3.4466	2.6052e-18	3.1374e-16
c57934_g1	9.86416	122.478	-3.6342	2.7298e-18	3.2836e-16
c54507_g2	23.3009	170.115	-2.868	2.7889e-18	3.3509e-16
c51403_g1	3095.26	1417.95	1.1263	3.0086e-18	3.6106e-16
c54202_g1	700.498	1640.24	-1.2275	3.0567e-18	3.6641e-16
c58485_g1	10.1566	122.131	-3.5879	3.0942e-18	3.7048e-16
c5973_g1	67.4384	0.5	7.0755	3.1056e-18	3.714e-16
c53665_g1	1152.61	467.951	1.3005	3.1223e-18	3.7297e-16
c45998_g1	3255.4	6869.18	-1.0773	3.1564e-18	3.766e-16
c49908_g1	67.2922	0.5	7.0724	3.2132e-18	3.8294e-16
c47166_g1	7.80311	110.855	-3.8285	3.5522e-18	4.2274e-16
c54035_g1	756.108	2276.36	-1.5901	3.5553e-18	4.2274e-16
c53413_g1	167.955	515.696	-1.6184	3.6179e-18	4.2968e-16
c37221_g1	12.4369	132.248	-3.4105	3.7115e-18	4.4029e-16
c19763_g1	89.4211	3.46419	4.69	3.7192e-18	4.4069e-16
c57467_g1	84.41	604.701	-2.8407	3.982e-18	4.7129e-16
c50642_g1	95.9933	5.04073	4.2512	4.0462e-18	4.7835e-16
c58888_g1	167.577	516.425	-1.6237	4.1288e-18	4.8754e-16
c45150_g1	67.0116	0.5	7.0663	4.181e-18	4.9314e-16
c57235_g2	116.356	503.319	-2.1129	4.1916e-18	4.9384e-16
c61815_g1	62.2198	0	Inf	4.2499e-18	5.0012e-16
c49886_g1	71.0228	1	6.1502	4.3516e-18	5.1151e-16
c40952_g1	743.238	1975.56	-1.4104	4.3919e-18	5.1566e-16
c53147_g1	1998.6	4288	-1.1013	4.7141e-18	5.5286e-16
c49694_g1	1791.45	3864.48	-1.1091	5.2674e-18	6.1705e-16
c18526_g1	152.933	2898.4	-4.2443	5.2844e-18	6.1835e-16
c47039_g1	369.893	104.167	1.8282	5.3838e-18	6.2925e-16
c50327_g1	2076.17	923.026	1.1695	5.759e-18	6.7235e-16
c50681_g1	2.14592	83.4937	-5.282	6.0407e-18	7.0365e-16
c56164_g1	73.5107	1.34691	5.7702	6.0342e-18	7.0365e-16
c58560_g1	1208.1	375.835	1.6846	6.0794e-18	7.0735e-16
c42218_g1	74.1804	1.27037	5.8677	6.456e-18	7.5033e-16
c36364_g1	2.29212	82.8814	-5.1763	6.761e-18	7.8489e-16
c37953_g1	3499.92	1631.6	1.101	6.8249e-18	7.9052e-16
c65236_g1	81.802	0	Inf	6.8192e-18	7.9052e-16
c44701_g2	430.992	1076.48	-1.3206	6.9347e-18	8.0234e-16
c55126_g1	120.537	11.0815	3.4433	7.0266e-18	8.1206e-16
c47269_g1	957.292	376.228	1.3474	7.0837e-18	8.1775e-16
c51871_g1	366.417	103.891	1.8184	7.1164e-18	8.206e-16
c1605_g1	265.217	62.1012	2.0945	7.9367e-18	9.1416e-16
c53072_g1	734.675	1684.85	-1.1974	8.6687e-18	9.9736e-16
c41194_g1	2363.49	773.63	1.6112	9.2409e-18	1.062e-15
c53311_g3	7.01078	106.126	-3.9201	9.5821e-18	1.1e-15
c50573_g1	60.8663	0	Inf	1.0826e-17	1.2414e-15
c45612_g1	42252.1	11064.9	1.933	1.0987e-17	1.2585e-15
c55672_g1	1068.23	437.151	1.289	1.1003e-17	1.2589e-15
c56464_g2	81.9835	315.061	-1.9422	1.1102e-17	1.2688e-15
c12977_g1	60.647	0	Inf	1.1424e-17	1.3042e-15
c52915_g2	69.1575	1	6.1118	1.1861e-17	1.3526e-15
c28041_g1	242.088	881.013	-1.8636	1.192e-17	1.3578e-15
c41218_g1	1912.68	853.466	1.1642	1.2582e-17	1.4316e-15
c25333_g1	72.6688	1.27037	5.838	1.3133e-17	1.4927e-15
c69866_g1	110.161	8.04566	3.7753	1.3235e-17	1.5026e-15
c44825_g1	65.3774	0.5	7.0307	1.3529e-17	1.5343e-15
c46890_g1	865.774	319.464	1.4383	1.3927e-17	1.5777e-15
c52278_g1	442.281	1090.3	-1.3017	1.4295e-17	1.6176e-15
c29565_g1	94.9699	5.3111	4.1604	1.4802e-17	1.6731e-15
c43166_g1	140.411	445.329	-1.6652	1.4841e-17	1.6757e-15
c48347_g1	189.329	554.134	-1.5493	1.5128e-17	1.7062e-15
c60320_g1	64.7195	0.423456	7.2558	1.605e-17	1.8082e-15
c56522_g1	700.048	258.47	1.4375	1.647e-17	1.8535e-15
c49684_g1	894.815	351.132	1.3496	1.6711e-17	1.8786e-15
c58970_g1	245.83	687.447	-1.4836	1.7272e-17	1.9396e-15
c49452_g1	772.158	295.903	1.3838	1.8319e-17	2.0549e-15
c47760_g1	319.11	39.4172	3.0172	1.8518e-17	2.075e-15
c92723_g1	7.01078	104.549	-3.8985	1.8667e-17	2.0894e-15
c45516_g1	71.8034	1.34691	5.7363	1.8871e-17	2.1099e-15
c40620_g1	323.536	924.69	-1.515	1.8985e-17	2.1204e-15
c53551_g1	801.347	309.184	1.374	1.9732e-17	2.2014e-15
c52739_g2	138.216	439.381	-1.6685	2.0289e-17	2.2611e-15
c37119_g1	59.9395	0	Inf	2.0336e-17	2.2639e-15
c56738_g2	34.6271	226.282	-2.7082	2.1052e-17	2.3411e-15
c38935_g1	1950.42	4136.95	-1.0848	2.1114e-17	2.3455e-15
c42662_g1	1858.59	826.353	1.1694	2.1808e-17	2.42e-15
c54286_g1	1909.29	856.858	1.1559	2.1968e-17	2.4351e-15
c40457_g1	607.297	216.981	1.4848	2.2707e-17	2.5143e-15
c40483_g1	26.9819	170.304	-2.658	2.2851e-17	2.5275e-15
c41175_g1	8793.15	71760.6	-3.0287	2.3098e-17	2.5521e-15
c56077_g2	274.63	67.3765	2.0272	2.3298e-17	2.5715e-15
c5844_g1	59.2085	0	Inf	2.4344e-17	2.6841e-15
c54250_g1	4655.35	2228.4	1.0629	2.4866e-17	2.7387e-15
c36865_g1	851.885	334.347	1.3493	2.5712e-17	2.8288e-15
c41423_g1	27.3004	175.966	-2.6883	2.6288e-17	2.8891e-15
c46401_g1	1027.88	2245.92	-1.1276	2.6818e-17	2.9442e-15
c50333_g1	2256.6	1035.99	1.1231	2.793e-17	3.0631e-15
c46661_g1	162.738	0	Inf	2.8654e-17	3.139e-15
c2860_g1	1.64599	76.1159	-5.5312	2.8926e-17	3.1656e-15
c44494_g1	11746.3	5823.53	1.0122	2.9599e-17	3.2357e-15
c53260_g1	9.36423	114.248	-3.6089	3.0129e-17	3.2867e-15
c69573_g1	21.0206	382.107	-4.1841	3.0122e-17	3.2867e-15
c47381_g1	59.1472	0	Inf	3.0224e-17	3.2935e-15
c54639_g1	896.951	329.275	1.4457	3.0276e-17	3.2958e-15
c57234_g2	170.711	28.3568	2.5898	3.0744e-17	3.3432e-15
c105089_g1	100.797	4.23456	4.5731	3.0839e-17	3.35e-15
c57607_g1	91.2511	4.65801	4.2921	3.3644e-17	3.6508e-15
c58602_g1	33.8465	188.012	-2.4737	3.3879e-17	3.6724e-15
c49154_g1	96.2857	5.58147	4.1086	3.5107e-17	3.8016e-15
c47648_g1	63.6583	0.423456	7.232	3.7319e-17	4.0368e-15
c47434_g2	1220.55	193.553	2.6567	3.828e-17	4.1365e-15
c47439_g1	1938.3	819.073	1.2427	3.8819e-17	4.1904e-15
c47823_g1	1236.51	513.502	1.2678	3.9255e-17	4.233e-15
c45072_g1	2532.75	1170.96	1.113	4.0821e-17	4.3973e-15
c57524_g3	164.712	25.8975	2.6691	4.4784e-17	4.8191e-15
c56407_g1	279.715	71.3357	1.9713	4.6013e-17	4.9461e-15
c58844_g3	686.715	25.9073	4.7283	4.7434e-17	5.0936e-15
c51455_g1	3097.99	1458.12	1.0872	4.9523e-17	5.3124e-15
c58964_g1	690.474	1559.25	-1.1752	5.0752e-17	5.4386e-15
c53523_g3	86.7752	4.04073	4.4246	5.1427e-17	5.5052e-15
c6624_g1	116.099	10.2395	3.5031	5.1722e-17	5.5311e-15
c36764_g1	0.57303	67.4937	-6.88	5.1786e-17	5.5321e-15
c58867_g1	63.0122	0.5	6.9776	5.2008e-17	5.5501e-15
c34512_g1	58.5128	0	Inf	5.2917e-17	5.6412e-15
c41821_g1	981.3	387.12	1.3419	5.7426e-17	6.1157e-15
c103291_g1	3.93811	87.3098	-4.4706	5.7607e-17	6.1286e-15
c58672_g1	58.0742	0	Inf	5.8932e-17	6.263e-15
c44554_g1	1138.72	481.487	1.2418	6.0535e-17	6.4268e-15
c45133_g1	3544.61	1689.76	1.0688	6.0615e-17	6.4287e-15
c39183_g1	1916.75	873.456	1.1339	6.1594e-17	6.5258e-15
c44715_g2	83.9832	3.38765	4.6317	6.42e-17	6.7949e-15
c47764_g1	1300.94	560.026	1.216	6.4565e-17	6.8265e-15
c46861_g1	30014.4	15155.8	0.98578	6.7152e-17	7.0928e-15
c51208_g1	32.1888	182.895	-2.5064	6.9403e-17	7.323e-15
c31458_g1	5277.88	2590.28	1.0269	7.0967e-17	7.4804e-15
c49915_g1	9964.92	4937.92	1.013	7.1676e-17	7.5475e-15
c25106_g1	143.937	1	7.1693	7.2039e-17	7.5779e-15
c43496_g1	58.0129	0	Inf	7.3252e-17	7.6977e-15
c52853_g1	894.985	2185.41	-1.288	7.5072e-17	7.8808e-15
c53216_g2	17.679	138.6	-2.9708	7.5191e-17	7.8854e-15
c34395_g1	57.7205	0	Inf	7.8698e-17	8.2447e-15
c102783_g1	188.06	17.3617	3.4372	7.9385e-17	8.3083e-15
c58422_g1	349.749	874.317	-1.3218	7.9491e-17	8.311e-15
c58426_g1	511.304	175.62	1.5417	8.2106e-17	8.5756e-15
c52046_g1	454.63	1155.75	-1.3461	8.7576e-17	9.1377e-15
c55233_g1	410.811	1397.11	-1.7659	8.8039e-17	9.1767e-15
c28847_g1	115.406	0	Inf	9.4952e-17	9.8873e-15
c41777_g1	5523.85	2704.94	1.0301	9.5353e-17	9.909e-15
c52617_g1	88.5674	320.102	-1.8537	9.5304e-17	9.909e-15
c57903_g2	139.937	3.84691	5.1849	9.6408e-17	1.0009e-14
c55834_g1	219.909	47.0246	2.2254	1.0222e-16	1.0601e-14
c53903_g1	322.107	39.6468	3.0223	1.0321e-16	1.0693e-14
c55470_g1	1081.19	2329	-1.1071	1.0441e-16	1.0807e-14
c55162_g2	6.51085	98.927	-3.9254	1.0508e-16	1.0865e-14
c53492_g1	5.01107	95.0752	-4.2459	1.0574e-16	1.0923e-14
c69244_g1	293.76	35.1468	3.0632	1.1133e-16	1.1488e-14
c52584_g3	8.5719	109.855	-3.6798	1.141e-16	1.1763e-14
c51837_g1	1948.41	884.873	1.1388	1.169e-16	1.2039e-14
c41659_g1	651.295	30.6419	4.4097	1.1759e-16	1.2086e-14
c94984_g1	115.625	2.42346	5.5762	1.175e-16	1.2086e-14
c28787_g1	62.0241	0.5	6.9548	1.1921e-16	1.2232e-14
c55668_g3	56.855	0	Inf	1.1925e-16	1.2232e-14
c55916_g1	1767.81	3776.12	-1.0949	1.2129e-16	1.2429e-14
c56731_g1	1240.75	535.048	1.2135	1.2307e-16	1.2599e-14
c19178_g1	6.21845	98.9629	-3.9923	1.2483e-16	1.2766e-14
c50312_g1	2.14592	77.4172	-5.173	1.2496e-16	1.2766e-14
c43600_g1	2977.15	1356.48	1.1341	1.268e-16	1.2942e-14
c53707_g1	65.5967	0.923456	6.1504	1.2856e-16	1.3109e-14
c39644_g1	57.2323	0	Inf	1.3314e-16	1.3563e-14
c52612_g1	1230.77	527.909	1.2212	1.3328e-16	1.3563e-14
c45735_g1	1126.4	477.38	1.2385	1.3508e-16	1.3733e-14
c58932_g3	3471.85	1364.87	1.3469	1.3659e-16	1.3873e-14
c57665_g1	68.6694	1.42346	5.5922	1.4148e-16	1.4356e-14
c31684_g1	68.8156	1.27037	5.7594	1.4169e-16	1.4362e-14
c49213_g1	12338	6210.22	0.99039	1.438e-16	1.4562e-14
c48686_g2	169.554	25.321	2.7433	1.452e-16	1.4689e-14
c45974_g1	429.49	138.452	1.6332	1.4824e-16	1.4982e-14
c49829_g1	6049.41	2980.26	1.0214	1.4922e-16	1.5066e-14
c57635_g2	86.1056	4.54073	4.2451	1.5247e-16	1.5379e-14
c43935_g2	366.954	112.697	1.7031	1.528e-16	1.5398e-14
c51954_g1	118.636	13.0049	3.1894	1.5592e-16	1.5697e-14
c58931_g1	115.295	378.754	-1.7159	1.6128e-16	1.622e-14
c46434_g1	56.4282	0	Inf	1.622e-16	1.6298e-14
c53041_g1	821.649	332.408	1.3056	1.6428e-16	1.649e-14
c53044_g1	56.3551	0	Inf	1.6516e-16	1.6563e-14
c57885_g2	102.25	0	Inf	1.6746e-16	1.6776e-14
c51423_g1	56.282	0	Inf	1.6818e-16	1.6833e-14
c91759_g1	3.86501	84.774	-4.4551	1.7058e-16	1.7056e-14
c45000_g1	58.9279	251.491	-2.0935	1.7503e-16	1.7484e-14
c36605_g1	4.58424	88.0752	-4.264	1.7698e-16	1.7662e-14
c57077_g6	12.5831	175.799	-3.8044	1.8168e-16	1.8113e-14
c50402_g1	64.8044	0.846912	6.2577	1.8991e-16	1.8916e-14
c45019_g1	609.594	32.3617	4.2355	1.9696e-16	1.9599e-14
c50471_g1	616.65	228.073	1.435	2.033e-16	2.021e-14
c50074_g1	60.647	0.423456	7.1621	2.0419e-16	2.0279e-14
c56281_g3	2.14592	76.4172	-5.1542	2.0652e-16	2.0491e-14
c58633_g2	328.351	94.6567	1.7945	2.1085e-16	2.09e-14
c52530_g1	3445.7	1654.79	1.0581	2.1811e-16	2.1599e-14
c55939_g1	580.499	212.139	1.4523	2.2065e-16	2.1808e-14
c80424_g1	196.062	1.77037	6.7911	2.2048e-16	2.1808e-14
c51708_g1	4.14563	87.4629	-4.399	2.2202e-16	2.1923e-14
c41032_g1	22.6052	152.947	-2.7583	2.3488e-16	2.3171e-14
c49329_g1	30.689	175.079	-2.5122	2.4075e-16	2.3727e-14
c56318_g1	225.187	21.6728	3.3772	2.4891e-16	2.4508e-14
c58715_g1	1220.9	2588.79	-1.0843	2.5787e-16	2.5366e-14
c51024_g1	784.102	308.612	1.3452	2.5889e-16	2.5442e-14
c58025_g1	208.385	14.821	3.8135	2.6066e-16	2.5591e-14
c16437_g1	55.7939	0	Inf	2.8452e-16	2.7907e-14
c56153_g3	69.9381	1.69382	5.3677	2.9267e-16	2.868e-14
c56400_g5	55.5746	0	Inf	3.0031e-16	2.94e-14
c52744_g1	392.314	123.518	1.6673	3.0199e-16	2.9536e-14
c113129_g1	3086.42	6293.07	-1.0278	3.1037e-16	3.0327e-14
c57239_g7	16.5943	133.518	-3.0083	3.1914e-16	3.1155e-14
c46043_g1	3.93811	83.9987	-4.4148	3.3005e-16	3.219e-14
c57534_g1	7.51071	100.355	-3.74	3.3873e-16	3.3004e-14
c44321_g1	621.769	234.599	1.4062	3.4646e-16	3.37e-14
c44705_g1	1250.76	545.802	1.1964	3.4652e-16	3.37e-14
c58094_g1	111.746	364.509	-1.7057	3.6716e-16	3.5674e-14
c58719_g4	100.931	7.6222	3.727	3.7973e-16	3.6861e-14
c56031_g1	212.946	576.965	-1.438	3.8126e-16	3.6974e-14
c55290_g1	1022.3	433.202	1.2387	3.8315e-16	3.7122e-14
c33348_g1	301.869	84.269	1.8409	3.9184e-16	3.7929e-14
c55788_g5	473.496	153.681	1.6234	3.9221e-16	3.7929e-14
c53893_g1	1014.04	431.111	1.234	4.0139e-16	3.878e-14
c58467_g3	673.92	261.307	1.3668	4.0243e-16	3.8844e-14
c56659_g1	649.315	248.843	1.3837	4.1859e-16	4.0366e-14
c56627_g6	54.8553	0	Inf	4.3941e-16	4.2334e-14
c58372_g1	349.433	105.473	1.7281	4.5489e-16	4.3785e-14
c61344_g1	97.9434	0	Inf	4.5971e-16	4.4208e-14
c45594_g1	945.94	396.871	1.2531	4.8715e-16	4.6803e-14
c51213_g1	165.835	483.262	-1.5431	5.0453e-16	4.8428e-14
c48035_g1	920.846	2242.47	-1.2841	5.0613e-16	4.8536e-14
c69653_g1	268.143	70.2592	1.9322	5.0913e-16	4.8778e-14
c56596_g1	5139.06	10112.5	-0.97656	5.163e-16	4.9419e-14
c54269_g1	17566.6	9060.16	0.95522	5.3009e-16	5.0692e-14
c103091_g1	203.789	23.3666	3.1246	5.453e-16	5.2098e-14
c54806_g4	93.9087	6.96419	3.7532	5.5176e-16	5.2667e-14
c24989_g1	58.7817	0.5	6.8773	5.651e-16	5.389e-14
c55552_g1	178.246	33.1321	2.4276	5.7408e-16	5.4696e-14
c49651_g1	6046.11	3037.79	0.99298	5.7875e-16	5.509e-14
c99332_g1	54.2823	0	Inf	6.2029e-16	5.8989e-14
c47576_g1	1.71909	70.5345	-5.3586	6.3373e-16	6.0212e-14
c56423_g1	461.556	159.181	1.5358	6.4102e-16	6.0848e-14
c55645_g3	21.1785	241.623	-3.5121	6.4161e-16	6.0849e-14
c57077_g2	43.4301	389.882	-3.1663	6.5288e-16	6.186e-14
c48022_g1	2540.35	9315.66	-1.8746	6.591e-16	6.2392e-14
c26445_g1	14.5828	126.248	-3.1139	6.772e-16	6.4047e-14
c49445_g3	19.9476	142.681	-2.8385	6.8435e-16	6.4664e-14
c39981_g1	1212.92	532.359	1.188	6.8579e-16	6.4741e-14
c38106_g1	77.3379	0	Inf	6.9038e-16	6.5114e-14
c16599_g1	131.731	13.5506	3.2812	7.455e-16	7.0249e-14
c47295_g1	54.1479	0	Inf	7.8571e-16	7.3902e-14
c49556_g1	54.1479	0	Inf	7.8571e-16	7.3902e-14
c58347_g3	136.693	414.309	-1.5998	8.2617e-16	7.7637e-14
c41704_g1	826.426	339.806	1.2822	8.2977e-16	7.7905e-14
c55485_g3	19.3746	139.992	-2.8531	8.3072e-16	7.7923e-14
c53857_g1	8.65677	102.09	-3.5599	8.6901e-16	8.1441e-14
c35097_g1	253.794	663.479	-1.3864	8.9799e-16	8.408e-14
c45985_g1	323.779	93.9727	1.7847	8.995e-16	8.4145e-14
c52899_g1	185.002	37.2086	2.3138	9.0137e-16	8.4244e-14
c56777_g2	319.317	94.769	1.7525	9.1053e-16	8.5023e-14
c54308_g1	507.439	180.895	1.4881	9.1716e-16	8.5564e-14
c119229_g1	2.29212	73.6061	-5.0051	9.8062e-16	9.1402e-14
c49385_g1	21.5936	147.406	-2.7711	9.8659e-16	9.1875e-14
c53103_g1	16932.1	7706.14	1.1357	1.0262e-15	9.5474e-14
c51020_g2	14.9483	124.483	-3.0579	1.038e-15	9.6488e-14
c48571_g1	0.57303	62.6777	-6.7732	1.1005e-15	1.0221e-13
c29505_g1	75.5953	2.96419	4.6726	1.1197e-15	1.039e-13
c57730_g2	751.111	1638.24	-1.125	1.1243e-15	1.0423e-13
c38823_g1	1946.11	921.695	1.0782	1.1729e-15	1.0863e-13
c46800_g1	2016.51	953.531	1.0805	1.1854e-15	1.097e-13
c607_g1	53.2093	0	Inf	1.2148e-15	1.1231e-13
c80198_g1	631.117	37.1468	4.0866	1.2195e-15	1.1265e-13
c51471_g1	2.86515	75.9172	-4.7277	1.235e-15	1.1397e-13
c47321_g1	2944.43	1438.89	1.033	1.2365e-15	1.1402e-13
c37100_g1	52.99	0	Inf	1.283e-15	1.182e-13
c39464_g1	795.398	328.49	1.2758	1.3164e-15	1.2116e-13
c46884_g2	30.0428	168.916	-2.4912	1.3991e-15	1.2866e-13
c55134_g1	594.655	228.481	1.38	1.4856e-15	1.3649e-13
c56114_g1	263.778	68.4221	1.9468	1.4945e-15	1.3719e-13
c57619_g2	59.8546	299.812	-2.3245	1.5005e-15	1.3762e-13
c58266_g1	7.01078	94.8147	-3.7575	1.529e-15	1.401e-13
c46321_g1	0.57303	61.453	-6.7447	1.5373e-15	1.4074e-13
c45394_g1	388.73	126.212	1.6229	1.5704e-15	1.4365e-13
c45309_g1	52.8556	0	Inf	1.6251e-15	1.4838e-13
c51550_g1	52.8556	0	Inf	1.6251e-15	1.4838e-13
c57004_g3	81.7524	4.61728	4.1461	1.6275e-15	1.4848e-13
c58802_g2	52.7825	0	Inf	1.6548e-15	1.5083e-13
c49325_g1	1603.93	750.31	1.096	1.6575e-15	1.5094e-13
c47689_g1	4.58424	83.3048	-4.1836	1.7362e-15	1.5791e-13
c59934_g1	230.502	9.81603	4.5535	1.737e-15	1.5791e-13
c52512_g1	60.8663	1	5.9276	1.7588e-15	1.5975e-13
c52085_g1	2573.05	1246.22	1.0459	1.8705e-15	1.6974e-13
c16541_g1	95.7126	7.19875	3.7329	1.9147e-15	1.736e-13
c367_g1	77.4723	3.38765	4.5153	1.9166e-15	1.7362e-13
c34483_g1	97.651	3.8111	4.6794	1.9349e-15	1.7513e-13
c70327_g1	83.9832	4.65801	4.1723	2.0275e-15	1.8334e-13
c54451_g6	109.088	11.1222	3.294	2.0677e-15	1.8682e-13
c52567_g1	2572.39	891.86	1.5282	2.0807e-15	1.8782e-13
c51661_g1	26.0316	156.875	-2.5913	2.2101e-15	1.9933e-13
c54543_g1	459.925	1057.6	-1.2013	2.2431e-15	2.0213e-13
c56294_g1	3.43818	89.611	-4.704	2.2673e-15	2.0414e-13
c57170_g2	48.4176	214.864	-2.1498	2.2846e-15	2.0551e-13
c49724_g1	28.3851	164.186	-2.5321	2.3363e-15	2.0998e-13
c47020_g1	1279.14	577.409	1.1475	2.3744e-15	2.1322e-13
c38577_g1	52.1364	0	Inf	2.3813e-15	2.1365e-13
c50046_g1	922.662	396.05	1.2201	2.5642e-15	2.2986e-13
c36977_g1	4.21874	82.4221	-4.2881	2.5737e-15	2.3051e-13
c43162_g1	18.1554	134.176	-2.8857	2.7558e-15	2.4661e-13
c51878_g2	474.422	149.492	1.6661	2.8673e-15	2.5636e-13
c41663_g1	247.391	783.626	-1.6634	2.9137e-15	2.6024e-13
c45046_g1	138.108	21.3926	2.6906	2.9157e-15	2.6024e-13
c44222_g1	13.241	114.937	-3.1178	2.9343e-15	2.6167e-13
c49589_g1	832.072	347.321	1.2604	2.9705e-15	2.6467e-13
c17710_g1	51.9289	0	Inf	3.0733e-15	2.7359e-13
c24654_g1	8.72987	100.004	-3.5179	3.2163e-15	2.8608e-13
c57456_g7	10.3759	104.937	-3.3382	3.314e-15	2.9451e-13
c58087_g1	2831.31	1398.61	1.0175	3.3255e-15	2.9528e-13
c48991_g1	705.745	1537.82	-1.1237	3.3418e-15	2.9647e-13
c43263_g1	3429.99	903.683	1.9243	3.4347e-15	3.0445e-13
c49256_g1	7092.03	2669.43	1.4097	3.546e-15	3.1404e-13
c57329_g1	1804.28	3604.41	-0.99834	3.6637e-15	3.2419e-13
c57510_g1	4.71866	84.611	-4.1644	3.6782e-15	3.252e-13
c53865_g1	363.54	116.059	1.6473	4.0249e-15	3.5554e-13
c45806_g1	51.6482	0	Inf	4.041e-15	3.5666e-13
c45525_g1	528.702	194.639	1.4417	4.1609e-15	3.6662e-13
c48534_g1	11225.1	5844.57	0.94156	4.1602e-15	3.6662e-13
c33153_g1	51.502	0	Inf	4.1898e-15	3.6884e-13
c27749_g1	1.64599	67.2234	-5.3519	4.2492e-15	3.7375e-13
c57878_g1	6.51085	90.5801	-3.7983	4.2562e-15	3.7405e-13
c51418_g1	728.372	1753.57	-1.2675	4.3584e-15	3.8271e-13
c55361_g1	55.9401	0.423456	7.0455	4.5518e-15	3.9935e-13
c25156_g1	1634.97	762.946	1.0996	4.5854e-15	4.0196e-13
c13551_g1	682.176	225.879	1.5946	4.6475e-15	4.0705e-13
c47820_g1	2111.06	1019.15	1.0506	4.7698e-15	4.1741e-13
c39945_g1	2.71895	72.9579	-4.7459	4.8789e-15	4.266e-13
c58724_g1	87.2516	6.54073	3.7377	4.9662e-15	4.3386e-13
c13706_g1	1126.5	505.456	1.1562	5.1147e-15	4.4645e-13
c35471_g1	120.683	8.54566	3.8199	5.2198e-15	4.5524e-13
c43426_g1	4398.92	2238.17	0.97483	5.2811e-15	4.602e-13
c81196_g1	55.136	0.5	6.7849	5.3985e-15	4.7003e-13
c98847_g1	0.499929	59.8308	-6.903	5.4853e-15	4.7719e-13
c45692_g1	66.4268	0	Inf	5.5177e-15	4.796e-13
c58669_g2	5.6572	85.8814	-3.9242	5.5347e-15	4.8067e-13
c57200_g1	799.237	337.413	1.2441	5.6227e-15	4.8791e-13
c52997_g1	200.547	45.5197	2.1394	5.6855e-15	4.9294e-13
c20487_g1	92.4324	1.27037	6.1851	5.8069e-15	5.0305e-13
c41760_g1	62.2316	1.42346	5.4502	5.8197e-15	5.0373e-13
c53331_g1	1120.38	2303.45	-1.0398	5.976e-15	5.1683e-13
c52961_g1	70.7422	262.996	-1.8944	5.9872e-15	5.1736e-13
c20399_g1	50.8559	0	Inf	6.0324e-15	5.2039e-13
c38380_g1	50.8559	0	Inf	6.0324e-15	5.2039e-13
c55879_g2	58.9396	0.923456	5.9961	6.0703e-15	5.2322e-13
c31573_g1	50.7828	0	Inf	6.143e-15	5.2905e-13
c58965_g5	82.8136	5.61728	3.8819	6.1995e-15	5.3347e-13
c58995_g3	61.2082	0.423456	7.1754	6.2143e-15	5.343e-13
c53764_g1	2691.44	1322.96	1.0246	6.4093e-15	5.506e-13
c53905_g1	1277.21	3068.65	-1.2646	6.7557e-15	5.7988e-13
c57794_g1	1653.91	780.36	1.0837	6.7636e-15	5.8007e-13
c53681_g8	50.2711	0	Inf	6.9813e-15	5.9824e-13
c51417_g2	200.768	0	Inf	7.3664e-15	6.3072e-13
c53778_g1	1021.84	2107.49	-1.0444	7.5087e-15	6.4237e-13
c42908_g1	93.6894	312.872	-1.7396	7.7667e-15	6.639e-13
c41423_g2	25.8123	153.028	-2.5677	7.7913e-15	6.6489e-13
c57229_g4	52.8061	216.527	-2.0358	7.7908e-15	6.6489e-13
c37108_g1	132.743	20.316	2.7079	7.8099e-15	6.6538e-13
c46651_g1	728.994	1561.71	-1.0991	7.8089e-15	6.6538e-13
c50802_g1	168.502	799.514	-2.2464	7.8542e-15	6.686e-13
c57210_g1	710.035	3555.02	-2.3239	7.9618e-15	6.772e-13
c26871_g1	66.2193	253.721	-1.9379	7.9777e-15	6.78e-13
c38292_g1	50.5022	0	Inf	8.0798e-15	6.861e-13
c51663_g1	3857.76	1602.4	1.2675	8.2528e-15	7.0021e-13
c45477_g1	107.76	344.198	-1.6754	8.3674e-15	7.0936e-13
c47729_g1	231.7	58.295	1.9908	8.4431e-15	7.1519e-13
c50880_g1	50.2829	0	Inf	8.5318e-15	7.2211e-13
c49314_g2	54.794	0.5	6.7759	8.7424e-15	7.3933e-13
c55330_g1	3783.64	10444.4	-1.4649	8.8404e-15	7.47e-13
c92125_g1	50.1367	0	Inf	8.8483e-15	7.4706e-13
c58322_g1	10.864	110.274	-3.3435	8.9771e-15	7.5731e-13
c25301_g1	50.0636	0	Inf	9.0113e-15	7.5957e-13
c54652_g4	11.7412	106.626	-3.1829	9.0909e-15	7.6565e-13
c52154_g1	435.428	1055.05	-1.2768	9.2833e-15	7.8122e-13
c46215_g1	633.595	251.042	1.3356	9.5578e-15	8.0366e-13
c54174_g1	2.57275	72.4123	-4.8149	9.6228e-15	8.0847e-13
c45047_g1	3065.05	1541.61	0.99147	9.6405e-15	8.093e-13
c52836_g1	7.93754	95.0443	-3.5818	9.849e-15	8.2613e-13
c54754_g3	105.077	11.7346	3.1626	9.8916e-15	8.2903e-13
c50307_g1	1768.01	845.2	1.0648	9.9516e-15	8.3338e-13
c40679_g1	666.897	237.74	1.4881	1.0465e-14	8.7567e-13
c45205_g1	53.9899	0.5	6.7546	1.0559e-14	8.8285e-13
c53381_g2	706.135	264.082	1.419	1.065e-14	8.897e-13
c55410_g1	356.871	842.13	-1.2386	1.1244e-14	9.3859e-13
c56002_g1	1061.35	473.155	1.1655	1.1279e-14	9.4072e-13
c54018_g4	9.93726	111.095	-3.4828	1.1874e-14	9.8957e-13
c50152_g2	49.7098	0	Inf	1.207e-14	1.0051e-12
c43064_g1	581.973	1858.41	-1.675	1.2541e-14	1.0435e-12
c41260_g1	49.4905	0	Inf	1.275e-14	1.0599e-12
c33070_g1	57.2819	1	5.84	1.284e-14	1.0658e-12
c56143_g1	10855.3	5703.65	0.92844	1.2841e-14	1.0658e-12
c38037_g1	661.787	1449.79	-1.1314	1.287e-14	1.0674e-12
c50410_g1	584.51	228.919	1.3524	1.2947e-14	1.0729e-12
c48439_g1	379.938	127.406	1.5763	1.3037e-14	1.0795e-12
c114593_g1	130.194	11.4333	3.5093	1.354e-14	1.1202e-12
c51310_g1	246.415	618.618	-1.328	1.4338e-14	1.1853e-12
c51122_g1	10.5221	102.121	-3.2788	1.4794e-14	1.222e-12
c36618_g1	1.71909	64.7999	-5.2363	1.4833e-14	1.2233e-12
c55574_g1	945.782	417.075	1.1812	1.4832e-14	1.2233e-12
c23247_g1	90.9822	7.19875	3.6598	1.4909e-14	1.2285e-12
c55055_g1	628.136	254.226	1.305	1.5004e-14	1.2354e-12
c58506_g3	60.5125	1.42346	5.4098	1.5105e-14	1.2428e-12
c30445_g1	76.265	0.423456	7.4927	1.5287e-14	1.2567e-12
c51323_g1	545.907	211.517	1.3679	1.5421e-14	1.2667e-12
c35715_g1	82.8867	6.19382	3.7422	1.5656e-14	1.285e-12
c56281_g1	22.8245	140.176	-2.6186	1.6045e-14	1.3159e-12
c55572_g1	241.074	25.4432	3.2441	1.606e-14	1.3161e-12
c51869_g2	9.29113	100.274	-3.4319	1.6234e-14	1.3293e-12
c98519_g1	16.0213	120.483	-2.9108	1.6279e-14	1.3319e-12
c48982_g1	86.6055	6.8111	3.6685	1.633e-14	1.334e-12
c54979_g1	1680.23	803.063	1.0651	1.6326e-14	1.334e-12
c48457_g1	5.7303	83.2283	-3.8604	1.7356e-14	1.4166e-12
c25843_g1	1298.12	423.472	1.6161	1.7664e-14	1.4406e-12
c43027_g1	48.9906	0	Inf	1.7716e-14	1.4437e-12
c38114_g1	15.9482	120.595	-2.9187	1.8057e-14	1.4692e-12
c44390_g1	48.9175	0	Inf	1.8044e-14	1.4692e-12
c58243_g1	211.557	51.4481	2.0399	1.8651e-14	1.5163e-12
c36447_g1	53.1362	0.5	6.7316	1.9288e-14	1.5656e-12
c42554_g2	53.1362	0.5	6.7316	1.9288e-14	1.5656e-12
c34672_g1	48.6251	0	Inf	1.942e-14	1.5739e-12
c53130_g1	197.889	523.92	-1.4047	1.9418e-14	1.5739e-12
c47260_g1	1290	3409.33	-1.4021	1.9655e-14	1.5917e-12
c53607_g2	111.114	0.5	7.7959	1.9841e-14	1.6054e-12
c50279_g1	349.688	1737.95	-2.3133	2.0754e-14	1.6781e-12
c71795_g1	10.0221	114.289	-3.5114	2.137e-14	1.7264e-12
c46645_g1	1823.92	886.016	1.0416	2.1548e-14	1.7395e-12
c53664_g8	91.178	8.08147	3.496	2.1565e-14	1.7395e-12
c48208_g1	136.973	22.4333	2.6102	2.1659e-14	1.7457e-12
c52199_g2	514.251	1123.46	-1.1274	2.2064e-14	1.777e-12
c29559_g2	0.57303	57.1012	-6.6388	2.2304e-14	1.7949e-12
c57622_g2	469.091	1498.8	-1.6759	2.3312e-14	1.8746e-12
c56374_g1	2080.36	184.854	3.4924	2.3409e-14	1.8809e-12
c51915_g1	1094.79	494.619	1.1463	2.4195e-14	1.9425e-12
c53900_g1	4913.85	2566.73	0.93692	2.438e-14	1.9558e-12
c49282_g1	1059.61	482.253	1.1357	2.5419e-14	2.0376e-12
c58151_g2	64.7195	2.27037	4.8332	2.5517e-14	2.0439e-12
c58920_g1	344.458	112.284	1.6172	2.5625e-14	2.0509e-12
c56065_g1	471.857	75.7999	2.6381	2.5695e-14	2.055e-12
c54156_g1	480.139	1067.06	-1.1521	2.5796e-14	2.0615e-12
c104171_g1	48.2714	0	Inf	2.6016e-14	2.0774e-12
c41730_g1	204.35	49.0604	2.0584	2.6623e-14	2.1242e-12
c53118_g1	12527.1	4372.2	1.5186	2.6883e-14	2.1433e-12
c44128_g1	113.929	15.0457	2.9207	2.987e-14	2.3797e-12
c53757_g1	1066.73	481.461	1.1477	3.0076e-14	2.3942e-12
c52257_g1	684.597	2085.92	-1.6074	3.0775e-14	2.4479e-12
c80370_g1	69.8154	2.96419	4.5578	3.0798e-14	2.4479e-12
c61043_g1	50.6248	0	Inf	3.247e-14	2.5788e-12
c46845_g1	1110.59	513.793	1.1121	3.3274e-14	2.6406e-12
c54428_g1	308.258	935.303	-1.6013	3.3541e-14	2.6598e-12
c31435_g1	1495.97	667.087	1.1651	3.4778e-14	2.7557e-12
c47604_g1	1097.81	504.829	1.1208	3.5168e-14	2.7844e-12
c30953_g1	404.774	143.483	1.4962	3.5886e-14	2.8392e-12
c50036_g1	264.62	76.4579	1.7912	3.6387e-14	2.8766e-12
c56141_g1	53.0749	256.628	-2.2736	3.7053e-14	2.927e-12
c13989_g1	52.1364	0.423456	6.9439	3.7156e-14	2.9296e-12
c29633_g1	432.544	0	Inf	3.7171e-14	2.9296e-12
c55622_g2	52.1364	0.423456	6.9439	3.7156e-14	2.9296e-12
c69270_g1	71.2303	3.38765	4.3941	3.7278e-14	2.9357e-12
c40167_g1	47.6252	0	Inf	3.7525e-14	2.953e-12
c57873_g2	47.479	0	Inf	3.8938e-14	3.0618e-12
c51098_g2	9923.67	5288.68	0.90797	3.9183e-14	3.0788e-12
c53755_g1	710.436	302.695	1.2308	3.9599e-14	3.109e-12
c36445_g1	110.041	0.5	7.7819	3.9868e-14	3.1278e-12
c48243_g2	484.492	182.318	1.41	4.0624e-14	3.1846e-12
c41901_g1	1097.99	490.243	1.1633	4.1777e-14	3.2725e-12
c57360_g2	270.423	657.255	-1.2812	4.381e-14	3.4292e-12
c35391_g1	77.2648	1.69382	5.5115	4.4013e-14	3.4425e-12
c50429_g1	1154.83	459.722	1.3288	4.4444e-14	3.4736e-12
c40962_g1	568.855	7149.45	-3.6517	4.4765e-14	3.4933e-12
c55350_g1	3100.95	1590.83	0.96293	4.4731e-14	3.4933e-12
c26603_g1	373.965	129.136	1.534	4.5746e-14	3.5672e-12
c38021_g1	91.6166	298.908	-1.706	4.6321e-14	3.6066e-12
c82013_g1	134.132	10.1629	3.7223	4.63e-14	3.6066e-12
c58382_g1	161.175	438.314	-1.4433	4.6382e-14	3.6086e-12
c55544_g1	865.234	377.075	1.1982	4.7355e-14	3.6815e-12
c53936_g1	3953.27	2052.08	0.94596	4.8412e-14	3.7609e-12
c48903_g1	23.3858	139.947	-2.5812	4.8665e-14	3.7777e-12
c56117_g3	80.7643	274.312	-1.764	4.9136e-14	3.8114e-12
c44437_g1	175.673	37.9024	2.2125	4.9385e-14	3.8278e-12
c48946_g1	1138.6	529.92	1.1034	5.0033e-14	3.8751e-12
c17646_g1	104.381	1.69382	5.9454	5.202e-14	4.026e-12
c92144_g1	75.4726	4.23456	4.1557	5.3488e-14	4.1365e-12
c52842_g1	14.3635	114.554	-2.9955	5.409e-14	4.18e-12
c57388_g7	19.1788	125.901	-2.7147	5.4191e-14	4.1846e-12
c42892_g1	15192.3	7895.76	0.94419	5.6144e-14	4.3322e-12
c54063_g1	271.947	658.429	-1.2757	5.8081e-14	4.4783e-12
c53746_g1	4677.17	2440.6	0.9384	5.9089e-14	4.5526e-12
c54669_g1	172.673	543.951	-1.6554	6.0593e-14	4.665e-12
c38811_g1	704.585	301.817	1.2231	6.0933e-14	4.6877e-12
c48524_g1	11.5219	102.162	-3.1484	6.0988e-14	4.6884e-12
c21387_g1	47.2833	0	Inf	6.1539e-14	4.7272e-12
c57142_g3	98.2501	5.54073	4.1483	6.1746e-14	4.7396e-12
c52459_g1	4.71866	78.2283	-4.0512	6.2051e-14	4.7594e-12
c44461_g1	3.29198	70.611	-4.4229	6.3607e-14	4.8752e-12
c84815_g1	47.1371	0	Inf	6.3824e-14	4.8882e-12
c35258_g1	17.3984	152.615	-3.1329	6.4182e-14	4.912e-12
c52197_g1	750.161	322.306	1.2188	6.4802e-14	4.9557e-12
c33008_g1	60.3546	1.84691	5.0303	6.546e-14	5.0023e-12
c45991_g1	993.588	453.12	1.1328	6.7835e-14	5.18e-12
c43342_g1	89.5933	0.846912	6.725	6.8744e-14	5.2455e-12
c58286_g2	65.658	2.61728	4.6488	6.9491e-14	5.2986e-12
c113750_g1	3.93811	72.9579	-4.2115	6.9544e-14	5.2987e-12
c53680_g1	561.061	223.945	1.325	7.162e-14	5.4528e-12
c56482_g1	572.545	1217.1	-1.088	7.2344e-14	5.5039e-12
c18005_g1	46.6254	0	Inf	7.2577e-14	5.5176e-12
c52269_g1	1630.78	793.931	1.0385	7.4898e-14	5.6898e-12
c51176_g1	7535.93	4016.54	0.90783	7.5124e-14	5.7028e-12
c42471_g1	2.21902	64.8765	-4.8697	7.6041e-14	5.7682e-12
c36070_g1	96.2974	1.42346	6.08	7.8258e-14	5.932e-12
c53708_g1	73.8031	4.69382	3.9748	7.838e-14	5.9368e-12
c54516_g5	57.5012	1.27037	5.5003	7.8983e-14	5.9781e-12
c46250_g1	687.625	291.827	1.2365	7.9928e-14	6.0452e-12
c40487_g1	0.57303	54.8308	-6.5802	8.1849e-14	6.186e-12
c51233_g1	119.282	17.5864	2.7618	8.3106e-14	6.2763e-12
c35614_g1	635.232	263.547	1.2692	8.408e-14	6.3452e-12
c35415_g1	3.29198	70.453	-4.4196	8.5189e-14	6.4243e-12
c57109_g2	1429.52	4158.92	-1.5407	8.8713e-14	6.6851e-12
c50274_g1	130.767	375.775	-1.5229	8.8839e-14	6.6897e-12
c43847_g1	849.265	376.029	1.1754	9.1394e-14	6.8771e-12
c54819_g2	75.8146	4.96419	3.9328	9.1961e-14	6.9148e-12
c57593_g2	2.29212	64.5296	-4.8152	9.2594e-14	6.9572e-12
c27051_g1	80.1182	5.50493	3.8633	9.278e-14	6.9611e-12
c33307_g1	51.6978	0.5	6.692	9.2777e-14	6.9611e-12
c43957_g1	113.856	15.7395	2.8548	9.3371e-14	7.0003e-12
c105416_g1	274.286	14.474	4.2441	9.4595e-14	7.0869e-12
c36825_g1	75.0105	262.307	-1.8061	9.5158e-14	7.1239e-12
c17023_g1	46.3448	0	Inf	9.5542e-14	7.1475e-12
c58757_g2	114.672	16.3518	2.81	9.5628e-14	7.1487e-12
c41565_g1	9.0105	93.774	-3.3795	9.6618e-14	7.2175e-12
c8988_g1	2240.16	1055.1	1.0862	9.8072e-14	7.3208e-12
c52441_g1	6009.12	14653.6	-1.286	9.9791e-14	7.4438e-12
c55908_g1	337.803	989.909	-1.5511	1.0023e-13	7.4708e-12
c47064_g1	2603.21	7983.35	-1.6167	1.0332e-13	7.6959e-12
c34406_g1	79.4107	2.69382	4.8816	1.0782e-13	8.0252e-12
c92910_g1	81.4718	5.92838	3.7806	1.0831e-13	8.0557e-12
c57077_g3	99.9432	310.174	-1.6339	1.0853e-13	8.0665e-12
c334_g1	25518.1	13884.2	0.87808	1.0936e-13	8.1221e-12
c34358_g1	77.6799	5.08147	3.9342	1.0953e-13	8.1287e-12
c50300_g1	543.262	218.134	1.3164	1.1137e-13	8.2599e-12
c31508_g1	83.4102	6.35184	3.715	1.1359e-13	8.4183e-12
c52654_g1	2916.93	6169.64	-1.0807	1.1387e-13	8.4333e-12
c56250_g1	1155.9	539.756	1.0986	1.1518e-13	8.5238e-12
c33525_g1	46.3565	0	Inf	1.1698e-13	8.6445e-12
c6438_g1	71.1455	0.423456	7.3924	1.1698e-13	8.6445e-12
c49359_g1	833.255	369.713	1.1724	1.1714e-13	8.6503e-12
c57877_g6	17.0942	118.671	-2.7954	1.1996e-13	8.852e-12
c34853_g1	458.58	998.091	-1.122	1.261e-13	9.2985e-12
c56124_g4	492.056	0.923456	9.0576	1.2897e-13	9.5034e-12
c44603_g2	391.043	19.479	4.3273	1.3178e-13	9.7038e-12
c8343_g1	2.21902	64.0654	-4.8516	1.3701e-13	1.0082e-11
c55946_g1	393.913	142.641	1.4655	1.3837e-13	1.0175e-11
c14668_g1	210.387	48.2543	2.1243	1.3976e-13	1.0269e-11
c52542_g1	2343.47	1199.12	0.96666	1.4018e-13	1.0293e-11
c51890_g1	619.357	258.884	1.2585	1.4204e-13	1.0422e-11
c38346_g1	45.5524	0	Inf	1.4312e-13	1.0494e-11
c35518_g1	360.234	811.783	-1.1722	1.4569e-13	1.0675e-11
c44616_g1	1.14606	57.5246	-5.6494	1.4712e-13	1.0771e-11
c56378_g2	29.3472	148.952	-2.3436	1.4796e-13	1.0825e-11
c58181_g1	271.228	82.2283	1.7218	1.4857e-13	1.0862e-11
c1432_g2	7.80311	89.0345	-3.5122	1.4988e-13	1.095e-11
c83942_g1	1.14606	57.4481	-5.6475	1.5009e-13	1.0958e-11
c50677_g1	1519.23	740.33	1.0371	1.5318e-13	1.1176e-11
c49234_g1	1837.88	3846.49	-1.0655	1.5567e-13	1.1349e-11
c57218_g1	788.995	348.163	1.1803	1.6228e-13	1.1823e-11
c12742_g1	96.5428	894.687	-3.2121	1.64e-13	1.194e-11
c43191_g1	534.581	215.787	1.3088	1.6539e-13	1.2032e-11
c56894_g1	1421.73	4598.97	-1.6937	1.6609e-13	1.2075e-11
c26168_g1	2.79205	66.0703	-4.5646	1.6699e-13	1.2132e-11
c54516_g6	16.1793	113.509	-2.8106	1.696e-13	1.2313e-11
c58042_g1	38.1266	173.191	-2.1835	1.7069e-13	1.2383e-11
c34906_g1	45.5642	0	Inf	1.7514e-13	1.2696e-11
c52943_g1	206.169	45.2543	2.1877	1.7669e-13	1.28e-11
c50801_g1	0.57303	53.4839	-6.5444	1.7803e-13	1.2888e-11
c36252_g1	1.07296	57.3308	-5.7396	1.8044e-13	1.3053e-11
c58516_g2	10.8027	98.0801	-3.1826	1.834e-13	1.3258e-11
c53450_g1	2230.09	1136.32	0.97273	1.8488e-13	1.3356e-11
c51840_g1	621.88	1701.5	-1.4521	1.8563e-13	1.3401e-11
c50486_g1	2629.09	1349.48	0.96216	1.868e-13	1.3475e-11
c18638_g1	4349.45	27615.1	-2.6666	1.8755e-13	1.352e-11
c34723_g1	54.8789	211.048	-1.9432	1.9154e-13	1.3798e-11
c57403_g1	10.5834	97.4727	-3.2032	1.9524e-13	1.4055e-11
c40869_g1	0.57303	53.1012	-6.534	1.9777e-13	1.4227e-11
c57511_g1	1100.55	2169.82	-0.97934	2.0002e-13	1.4379e-11
c38555_g1	3.86501	70.8407	-4.196	2.1197e-13	1.5228e-11
c35856_g1	16587.8	9034.3	0.87663	2.1365e-13	1.5338e-11
c55680_g1	363.042	35.7444	3.3443	2.1424e-13	1.5369e-11
c51008_g2	19.8014	126.406	-2.6744	2.1484e-13	1.5401e-11
c57298_g1	318.508	13.5049	4.5598	2.1696e-13	1.5543e-11
c56343_g1	95.7386	0	Inf	2.2021e-13	1.5765e-11
c55772_g1	284.53	896.9	-1.6564	2.231e-13	1.596e-11
c48083_g1	580.058	1222.7	-1.0758	2.307e-13	1.6493e-11
c50337_g1	243.064	595.333	-1.2924	2.3135e-13	1.6528e-11
c31707_g1	61.4511	2.11728	4.8592	2.3156e-13	1.6531e-11
c54884_g1	5217.6	1409.64	1.8881	2.3499e-13	1.6764e-11
c52054_g1	1451.55	712.698	1.0262	2.3516e-13	1.6765e-11
c56920_g1	5347.05	2876.48	0.89444	2.365e-13	1.6849e-11
c39023_g1	465.41	182.452	1.351	2.3739e-13	1.6901e-11
c54837_g2	105.334	14.3518	2.8757	2.4413e-13	1.7368e-11
c50099_g1	135.815	24.7802	2.4544	2.4603e-13	1.748e-11
c91444_g1	91.2628	9.04566	3.3347	2.4601e-13	1.748e-11
c44061_g1	399.579	145.181	1.4606	2.5e-13	1.7749e-11
c111923_g1	44.9181	0	Inf	2.5292e-13	1.7944e-11
c52880_g3	54.2705	0	Inf	2.5356e-13	1.7977e-11
c52708_g2	44.845	0	Inf	2.5761e-13	1.8252e-11
c36628_g1	948.659	436.891	1.1186	2.5891e-13	1.8331e-11
c27594_g1	915.385	417.967	1.131	2.6468e-13	1.8727e-11
c105040_g1	1121.43	534.028	1.0704	2.7851e-13	1.9692e-11
c31601_g1	52.5019	0.846912	5.954	2.8168e-13	1.9902e-11
c51582_g1	4525.67	2405.92	0.91155	2.8193e-13	1.9906e-11
c44119_g1	117.733	341.586	-1.5367	2.867e-13	2.023e-11
c43562_g1	24251	6763.41	1.8422	2.9087e-13	2.051e-11
c28932_g2	0.57303	52.637	-6.5213	2.9487e-13	2.0777e-11
c31505_g1	2172.35	1115.75	0.96124	3.1215e-13	2.1965e-11
c48513_g1	818.477	366.637	1.1586	3.1195e-13	2.1965e-11
c54454_g1	198.938	29.2444	2.7661	3.1255e-13	2.1979e-11
c53386_g1	13289.7	7287.53	0.86681	3.1587e-13	2.2196e-11
c36149_g1	1.64599	59.5246	-5.1765	3.1718e-13	2.2274e-11
c58936_g1	899.817	401.233	1.1652	3.2361e-13	2.2709e-11
c6040_g2	69.3768	3.8111	4.1862	3.2609e-13	2.2868e-11
c62800_g1	58.3053	1.69382	5.1053	3.2868e-13	2.3034e-11
c27739_g2	0.57303	52.1777	-6.5087	3.3452e-13	2.3411e-11
c43504_g1	318.744	107.702	1.5654	3.3442e-13	2.3411e-11
c2934_g1	48.7831	0.423456	6.848	3.3592e-13	2.3494e-11
c51709_g1	1440.61	707.356	1.0262	3.4524e-13	2.4129e-11
c47156_g1	633.864	1307.54	-1.0446	3.5187e-13	2.4576e-11
c42578_g1	6.36465	99.4221	-3.9654	3.6918e-13	2.5767e-11
c31744_g1	12.4487	101.238	-3.0237	3.7234e-13	2.597e-11
c48320_g1	54.7091	1.34691	5.3441	3.7567e-13	2.6185e-11
c18011_g1	54.7822	1.27037	5.4304	3.7595e-13	2.6186e-11
c51951_g1	52.0751	0.846912	5.9422	3.7815e-13	2.6322e-11
c41124_g2	44.0526	0	Inf	3.862e-13	2.6864e-11
c104454_g1	67.3889	3.38765	4.3142	3.9187e-13	2.724e-11
c91182_g1	2180.7	11876.6	-2.4453	4.0569e-13	2.8182e-11
c53320_g1	556.842	227.761	1.2897	4.0913e-13	2.8401e-11
c55839_g1	86.8012	0	Inf	4.1665e-13	2.8904e-11
c71582_g1	74.8147	5.08147	3.88	4.2008e-13	2.9122e-11
c53290_g1	2790.93	12496.8	-2.1627	4.3537e-13	3.0162e-11
c56711_g1	3409.77	6286.34	-0.88255	4.3832e-13	3.0346e-11
c45197_g1	1061.03	503.956	1.0741	4.3972e-13	3.0423e-11
c13478_g1	4665.58	2504.78	0.89737	4.4287e-13	3.0601e-11
c48434_g1	59.9395	2.27037	4.7225	4.4289e-13	3.0601e-11
c57697_g1	347.846	119.564	1.5407	4.4321e-13	3.0603e-11
c53134_g1	14.3753	107.815	-2.9069	4.5784e-13	3.1591e-11
c58776_g1	667.48	1362.96	-1.0299	4.6279e-13	3.1912e-11
c37245_g1	0	46.9839	#NAME?	4.6547e-13	3.2075e-11
c52044_g1	1180.08	546.833	1.1097	4.8998e-13	3.3742e-11
c54210_g1	886.521	1759.92	-0.98928	4.9638e-13	3.4159e-11
c39221_g1	138.935	4.65801	4.8986	4.9968e-13	3.4364e-11
c51758_g1	768.331	234.721	1.7108	5.0311e-13	3.4576e-11
c53811_g1	1355.73	667.637	1.0219	5.1428e-13	3.532e-11
c44175_g2	2005.39	1024.67	0.96873	5.1483e-13	3.5335e-11
c45940_g1	1087.86	515.588	1.0772	5.1574e-13	3.5374e-11
c43123_g1	43.6989	0	Inf	5.184e-13	3.5532e-11
c46507_g1	1742.7	877.037	0.99061	5.2284e-13	3.5813e-11
c51398_g1	22310.9	4467.57	2.3202	5.2421e-13	3.5883e-11
c44490_g1	3935.2	2103.62	0.90356	5.3385e-13	3.6519e-11
c113685_g1	78.6915	5.50493	3.8374	5.346e-13	3.6546e-11
c91176_g1	61.9392	2.54073	4.6075	5.3601e-13	3.6618e-11
c52052_g1	261.448	616.338	-1.2372	5.3734e-13	3.6684e-11
c40747_g1	47.5521	0.5	6.5714	5.4003e-13	3.6843e-11
c52921_g4	48.4789	0	Inf	5.4286e-13	3.7006e-11
c58079_g3	532.395	213.302	1.3196	5.4312e-13	3.7006e-11
c30826_g1	43.4796	0	Inf	5.4798e-13	3.7312e-11
c46058_g1	10285.8	5367.38	0.93836	5.583e-13	3.799e-11
c35080_g1	972.931	452.401	1.1047	5.6198e-13	3.8214e-11
c34829_g1	563.952	235.144	1.262	5.9677e-13	4.0554e-11
c49827_g1	610.995	155.487	1.9744	5.9816e-13	4.0621e-11
c57745_g1	26.1896	137.487	-2.3922	6.0168e-13	4.0833e-11
c55053_g1	239.661	579.354	-1.2734	6.0516e-13	4.1043e-11
c50754_g2	6.08402	78.1468	-3.6831	6.0598e-13	4.1071e-11
c49104_g1	54.1479	1.42346	5.2494	6.1725e-13	4.1807e-11
c35445_g1	77.5337	6.38765	3.6015	6.2465e-13	4.2281e-11
c53697_g2	59.0741	2.34691	4.6537	6.2562e-13	4.2319e-11
c48341_g1	653.399	282.556	1.2094	6.2678e-13	4.2369e-11
c24889_g1	8442.42	17968	-1.0897	6.4886e-13	4.3833e-11
c58844_g1	2562.83	137.929	4.2157	6.5117e-13	4.3961e-11
c45108_g1	73.8149	5.54073	3.7358	6.5512e-13	4.4198e-11
c56310_g1	45.26	186.818	-2.0453	6.5582e-13	4.4217e-11
c70161_g1	47.637	0.423456	6.8137	6.5949e-13	4.4435e-11
c48926_g1	56.3551	1.92346	4.8728	6.8678e-13	4.6221e-11
c56420_g1	166.712	438.065	-1.3938	6.8689e-13	4.6221e-11
c48108_g1	47.3446	0.5	6.5651	6.9394e-13	4.6665e-11
c36951_g1	21273.2	11815.4	0.84837	7.1863e-13	4.8277e-11
c57411_g3	65.5849	3.84691	4.0916	7.1886e-13	4.8277e-11
c43274_g1	255.668	1268.07	-2.3103	7.2294e-13	4.8463e-11
c44417_g1	257.135	19.0099	3.7577	7.2303e-13	4.8463e-11
c44936_g2	43.199	0	Inf	7.2222e-13	4.8463e-11
c52586_g1	2270.43	1181.13	0.94279	7.2638e-13	4.8655e-11
c52958_g1	7201.62	3594.07	1.0027	7.2792e-13	4.8727e-11
c43474_g1	1032.02	492.635	1.0669	7.3103e-13	4.8903e-11
c45087_g1	24894.3	13867.8	0.84407	7.3263e-13	4.8979e-11
c53042_g1	94.7859	376.188	-1.9887	7.4115e-13	4.9517e-11
c52990_g1	296.613	98.6567	1.5881	7.4549e-13	4.9774e-11
c56144_g1	254.084	76.4987	1.7318	7.4613e-13	4.9785e-11
c13860_g1	138.765	17.7851	2.9639	7.5749e-13	5.051e-11
c113188_g1	42.9797	0	Inf	7.6344e-13	5.0874e-11
c45637_g1	675.578	296.097	1.1901	7.7325e-13	5.1494e-11
c56001_g1	295.002	673.066	-1.19	7.7762e-13	5.1752e-11
c53151_g1	74.7181	0	Inf	7.815e-13	5.1977e-11
c19691_g1	4240.98	2285.58	0.89184	7.8364e-13	5.2085e-11
c35920_g1	125.013	21.7037	2.5261	7.9816e-13	5.3016e-11
c51956_g1	122.416	5.96419	4.3593	8.1119e-13	5.3834e-11
c61378_g1	53.9403	1.27037	5.408	8.1152e-13	5.3834e-11
c53769_g1	192.548	49.2543	1.9669	8.4037e-13	5.5712e-11
c52662_g3	1.14606	54.4073	-5.569	8.5147e-13	5.6412e-11
c50061_g1	724.46	324.224	1.1599	8.6065e-13	5.6983e-11
c26600_g1	30907.1	17171.9	0.84789	8.8153e-13	5.8328e-11
c30741_g1	340.423	762.182	-1.1628	8.9493e-13	5.9177e-11
c63317_g1	88.8741	0	Inf	8.9955e-13	5.9444e-11
c57374_g1	2035.99	4067.93	-0.99856	9.0485e-13	5.9756e-11
c41076_g1	204.886	16.1679	3.6636	9.0565e-13	5.9771e-11
c57468_g1	29.774	144.145	-2.2754	9.1202e-13	6.0152e-11
c54846_g1	33.1038	163.12	-2.3009	9.4547e-13	6.2319e-11
c38554_g1	1134.93	547.787	1.0509	9.5189e-13	6.2702e-11
c58756_g1	70.754	237.384	-1.7463	9.5258e-13	6.2707e-11
c39970_g1	42.8453	0	Inf	9.7001e-13	6.3814e-11
c81404_g1	33.7617	157.181	-2.219	9.8026e-13	6.4447e-11
c49518_g1	293.198	96.8505	1.598	9.8678e-13	6.4834e-11
c35375_g1	42.6991	0	Inf	1.0064e-12	6.6083e-11
c4236_g1	46.5523	0.5	6.5408	1.0245e-12	6.7229e-11
c57199_g2	5.43789	74.2283	-3.7708	1.0453e-12	6.8552e-11
c50993_g1	11.8025	97.4629	-3.0458	1.0667e-12	6.9865e-11
c60982_g1	1.14606	54.0604	-5.5598	1.0667e-12	6.9865e-11
c115399_g1	76.68	5.92838	3.6931	1.0771e-12	7.05e-11
c99252_g1	0	45.979	#NAME?	1.085e-12	7.0973e-11
c52921_g7	101.542	11.6987	3.1177	1.0902e-12	7.1266e-11
c41534_g2	1253.33	29.0913	5.429	1.0974e-12	7.1692e-11
c35837_g2	42.3336	0	Inf	1.1042e-12	7.2087e-11
c18556_g1	0	45.9024	#NAME?	1.1093e-12	7.238e-11
c58569_g1	524.441	5.96419	6.4583	1.1179e-12	7.2891e-11
c91210_g1	325.154	19.2851	4.0756	1.1333e-12	7.385e-11
c351_g1	69.0231	4.23456	4.0268	1.1545e-12	7.5182e-11
c53296_g1	883.222	2063.07	-1.2239	1.1939e-12	7.7703e-11
c52494_g3	22.5439	125.329	-2.4749	1.2028e-12	7.8231e-11
c44023_g2	690.123	306.138	1.1727	1.2213e-12	7.9302e-11
c55747_g1	8.01064	84.0394	-3.3911	1.2214e-12	7.9302e-11
c97730_g1	46.0028	0	Inf	1.2216e-12	7.9302e-11
c51365_g1	42.6873	0	Inf	1.2234e-12	7.9371e-11
c50685_g1	647.728	281.786	1.2008	1.2258e-12	7.9472e-11
c42977_g2	1.71909	57.137	-5.0547	1.2574e-12	8.1475e-11
c16148_g1	66.8041	3.8111	4.1317	1.2665e-12	8.2009e-11
c49337_g1	15463.6	866.715	4.1572	1.2738e-12	8.2431e-11
c57435_g1	289.468	96.5394	1.5842	1.2824e-12	8.2938e-11
c43728_g1	892.549	417.998	1.0944	1.2894e-12	8.3337e-11
c57411_g1	224.359	65.7184	1.7714	1.3086e-12	8.4525e-11
c47512_g1	52.2448	628.043	-3.5875	1.3148e-12	8.4869e-11
c58371_g4	46.3448	0.423456	6.7741	1.341e-12	8.6509e-11
c2878_g1	42.3453	0	Inf	1.352e-12	8.7166e-11
c48031_g1	49.856	0.923456	5.7546	1.3538e-12	8.7223e-11
c47251_g1	757.075	291.382	1.3775	1.3562e-12	8.7327e-11
c51327_g1	841.679	386.498	1.1228	1.3768e-12	8.86e-11
c58507_g2	20.5324	121.59	-2.566	1.3811e-12	8.8816e-11
c47254_g1	63.3894	0	Inf	1.3887e-12	8.9251e-11
c58535_g3	16.8018	112.626	-2.7448	1.4014e-12	9.0012e-11
c59043_g1	1045.54	2029.55	-0.95691	1.4072e-12	9.0328e-11
c41320_g1	41.9798	0	Inf	1.4829e-12	9.5126e-11
c55689_g1	24.7747	144.794	-2.5471	1.4876e-12	9.5367e-11
c53397_g2	115.125	8.46419	3.7657	1.5027e-12	9.6279e-11
c42824_g1	517.096	214.634	1.2686	1.5302e-12	9.7981e-11
c51138_g1	341.298	1123.53	-1.7189	1.5377e-12	9.8276e-11
c57116_g1	8.29127	106.81	-3.6873	1.5376e-12	9.8276e-11
c60623_g1	57.6474	2.11728	4.767	1.536e-12	9.8276e-11
c52577_g3	73.9728	3.38765	4.4486	1.542e-12	9.849e-11
c48425_g1	4674.69	2539.17	0.88051	1.5527e-12	9.9108e-11
c116093_g1	81.5827	0.5	7.3502	1.5598e-12	9.9505e-11
c49625_g1	41.7605	0	Inf	1.568e-12	9.9963e-11
c57997_g1	342.569	122.6	1.4824	1.6011e-12	1.0201e-10
c57640_g1	2290.63	1190.95	0.94363	1.6072e-12	1.0233e-10
c35917_g1	367.381	135.681	1.4371	1.6098e-12	1.0244e-10
c50078_g1	2131.12	1110.26	0.94071	1.663e-12	1.0576e-10
c48992_g1	112.441	499.774	-2.1521	1.6924e-12	1.0743e-10
c51741_g1	132.012	25.8568	2.3521	1.6911e-12	1.0743e-10
c58208_g1	1488.85	3928.56	-1.3998	1.6918e-12	1.0743e-10
c112280_g1	4.93797	71.6061	-3.8581	1.713e-12	1.086e-10
c55314_g1	12.5831	99.6567	-2.9855	1.7128e-12	1.086e-10
c57296_g3	130.17	25.3926	2.3579	1.716e-12	1.0872e-10
c58033_g1	1520.15	772.115	0.97733	1.7334e-12	1.0976e-10
c69203_g1	54.8553	1.69382	5.0173	1.7466e-12	1.1053e-10
c49305_g1	16050.4	8619.02	0.89701	1.7561e-12	1.1106e-10
c363_g1	9965.12	5538	0.84752	1.7646e-12	1.1153e-10
c52883_g1	6939.14	3823	0.86005	1.7812e-12	1.1251e-10
c56575_g1	151.033	31.479	2.2624	1.8016e-12	1.1373e-10
c58927_g1	177.611	43.7135	2.0226	1.8268e-12	1.1525e-10
c8950_g1	130.854	6.08147	4.4274	1.8326e-12	1.1555e-10
c44453_g1	121.987	1	6.9306	1.8457e-12	1.163e-10
c46406_g1	191.466	0	Inf	1.941e-12	1.2216e-10
c57420_g1	2.49965	61.9481	-4.6313	1.9409e-12	1.2216e-10
c46175_g1	446.169	177.349	1.331	1.9864e-12	1.2494e-10
c35327_g1	41.6261	0	Inf	1.9922e-12	1.2523e-10
c45583_g1	990.261	474.564	1.0612	2.0211e-12	1.2697e-10
c56265_g2	151.103	406.249	-1.4268	2.0403e-12	1.2809e-10
c58134_g2	97.4695	294.587	-1.5957	2.0662e-12	1.2964e-10
c54652_g9	41.4068	0	Inf	2.1062e-12	1.3207e-10
c41086_g1	1701.6	869.215	0.9691	2.1173e-12	1.3268e-10
c55404_g1	8.9374	86.769	-3.2793	2.1195e-12	1.3274e-10
c45156_g1	45.9297	0.5	6.5214	2.18e-12	1.3645e-10
c46457_g1	836.092	1788.43	-1.097	2.2001e-12	1.3762e-10
c35485_g1	41.1875	0	Inf	2.2273e-12	1.3924e-10
c48111_g1	1109.97	541.552	1.0353	2.353e-12	1.4701e-10
c56036_g1	57688.6	195909	-1.7638	2.3698e-12	1.4797e-10
c41211_g1	1624.72	830.027	0.96896	2.3817e-12	1.4862e-10
c45204_g1	544.384	230.037	1.2428	2.4404e-12	1.5219e-10
c57102_g1	796.98	1573.55	-0.98141	2.5041e-12	1.5607e-10
c54281_g1	307.892	106.207	1.5355	2.532e-12	1.5772e-10
c58324_g4	45.1987	0.5	6.4982	2.5885e-12	1.6114e-10
c44245_g1	50.5517	0	Inf	2.6416e-12	1.6434e-10
c58419_g1	2173.46	3980.4	-0.87292	2.6768e-12	1.6644e-10
c35038_g1	41.1993	0	Inf	2.7273e-12	1.6937e-10
c50141_g1	405.923	159.834	1.3446	2.727e-12	1.6937e-10
c58377_g4	137.961	28.7802	2.2611	2.7527e-12	1.7084e-10
c95390_g1	71.2539	233.766	-1.714	2.7759e-12	1.7218e-10
c50551_g2	48.3445	1	5.5953	2.7782e-12	1.7222e-10
c9053_g1	3361.76	1809.86	0.89334	2.7865e-12	1.7263e-10
c55322_g1	8946	4005.41	1.1593	2.8135e-12	1.742e-10
c52369_g2	40.98	0	Inf	2.8831e-12	1.784e-10
c102440_g1	103.822	2.54073	5.3527	2.8933e-12	1.7881e-10
c54423_g1	1058.82	380.132	1.4779	2.8922e-12	1.7881e-10
c47515_g1	65.5236	223.905	-1.7728	2.9115e-12	1.7983e-10
c24013_g1	580.507	0	Inf	2.9641e-12	1.8297e-10
c49342_g3	353.961	0	Inf	3.0079e-12	1.8556e-10
c42970_g1	7489.96	2490.4	1.5886	3.0276e-12	1.8667e-10
c41513_g1	55.9896	2.11728	4.7249	3.1109e-12	1.9169e-10
c56124_g1	231.037	0.5	8.852	3.1152e-12	1.9184e-10
c52129_g1	317.759	900.992	-1.5036	3.1328e-12	1.9281e-10
c51159_g1	181.21	46.9432	1.9487	3.1448e-12	1.9343e-10
c53047_g1	257.314	590.945	-1.1995	3.1623e-12	1.9439e-10
c43679_g1	896.452	427.769	1.0674	3.1854e-12	1.957e-10
c58190_g1	123.027	560.573	-2.1879	3.1915e-12	1.9595e-10
c31496_g2	211.986	620.689	-1.5499	3.2097e-12	1.9695e-10
c58731_g2	76.7178	250.838	-1.7091	3.3052e-12	2.0269e-10
c51357_g1	205.888	59.2543	1.7969	3.3452e-12	2.0502e-10
c39668_g1	5.57232	74.2641	-3.7363	3.353e-12	2.0538e-10
c43491_g1	400.082	156.987	1.3496	3.4981e-12	2.1414e-10
c52128_g1	0.499929	48.137	-6.5893	3.5367e-12	2.1638e-10
c51833_g2	6685.68	3708.3	0.85032	3.5548e-12	2.1735e-10
c44175_g3	972.632	470.559	1.0475	3.5883e-12	2.1927e-10
c13376_g1	7.86444	82.111	-3.3842	3.5998e-12	2.1972e-10
c40998_g1	40.9186	0	Inf	3.5998e-12	2.1972e-10
c49904_g1	1864.08	972.785	0.93827	3.6225e-12	2.2097e-10
c43540_g1	10.2297	89.4579	-3.1285	3.636e-12	2.2166e-10
c102089_g1	313.985	24.2135	3.6968	3.6543e-12	2.2256e-10
c51805_g1	235.247	71.4579	1.719	3.655e-12	2.2256e-10
c56436_g1	476.335	196.089	1.2805	3.6723e-12	2.2334e-10
c57397_g1	1075	2320.3	-1.11	3.6707e-12	2.2334e-10
c95189_g1	1.71909	54.4123	-4.9842	3.7022e-12	2.2503e-10
c44867_g2	1.14606	51.8666	-5.5001	3.713e-12	2.2555e-10
c45396_g1	1283.89	644.25	0.99483	3.7331e-12	2.2661e-10
c49086_g1	40.7724	0	Inf	3.7347e-12	2.2661e-10
c36848_g1	4755.34	2302.41	1.0464	3.7387e-12	2.2672e-10
c39315_g2	64.7313	3.8111	4.0862	3.7493e-12	2.2723e-10
c39135_g1	2359.73	1254.9	0.91105	3.768e-12	2.2822e-10
c55136_g1	33.6272	296.766	-3.1416	3.7706e-12	2.2824e-10
c57570_g1	53.2707	1.34691	5.3056	3.7932e-12	2.2948e-10
c39119_g1	1738.85	901.653	0.94749	3.8198e-12	2.3095e-10
c56130_g1	310.611	692.678	-1.1571	3.9091e-12	2.3621e-10
c55170_g1	296.578	665.642	-1.1663	4.137e-12	2.4984e-10
c19388_g1	0	43.2901	#NAME?	4.1453e-12	2.5019e-10
c48875_g1	3094.42	1671.27	0.88872	4.2165e-12	2.5434e-10
c58707_g2	40.2607	0	Inf	4.2524e-12	2.5636e-10
c22730_g1	62.1467	3.46419	4.1651	4.26e-12	2.5667e-10
c58175_g1	278.642	93.774	1.5712	4.2707e-12	2.5716e-10
c54797_g1	67.0116	227.594	-1.764	4.2855e-12	2.579e-10
c58541_g1	50.5635	1.34691	5.2304	4.3677e-12	2.6269e-10
c30046_g1	50.4904	1.27037	5.3127	4.5083e-12	2.7099e-10
c47388_g1	2365.53	1259.78	0.90899	4.5193e-12	2.7143e-10
c55632_g1	1690.34	868.306	0.96104	4.5209e-12	2.7143e-10
c58008_g2	721.29	287.556	1.3267	4.5465e-12	2.7281e-10
c53245_g1	185.183	48.6777	1.9276	4.6177e-12	2.7693e-10
c50833_g2	44.4181	0.5	6.4731	4.6694e-12	2.7986e-10
c45119_g1	1451.87	406.778	1.8356	4.9012e-12	2.9358e-10
c30540_g1	437.18	34.3357	3.6704	4.9055e-12	2.9367e-10
c51984_g1	1347.98	683.035	0.98077	4.9097e-12	2.9375e-10
c55194_g3	0.57303	47.7493	-6.3807	5.0706e-12	3.032e-10
c58926_g4	71.4732	0.923456	6.2742	5.0821e-12	3.0371e-10
c34070_g1	40.3456	0	Inf	5.1155e-12	3.0553e-10
c51017_g1	325.302	713.612	-1.1334	5.1907e-12	3.0984e-10
c43535_g1	41.6143	0	Inf	5.3614e-12	3.1985e-10
c56043_g2	162.455	38.5962	2.0735	5.3738e-12	3.204e-10
c53855_g1	980.388	394.57	1.3131	5.4372e-12	3.2399e-10
c57697_g2	605.151	266.052	1.1856	5.4626e-12	3.2532e-10
c41057_g1	40.0532	0	Inf	5.5076e-12	3.2781e-10
c114946_g1	99.2499	5.08147	4.2877	5.5483e-12	3.3004e-10
c50052_g1	263.608	603.72	-1.1955	5.7128e-12	3.3963e-10
c55696_g1	6.86458	79.2332	-3.5289	5.7222e-12	3.3999e-10
c59240_g1	65.8042	4.23456	3.9579	5.8253e-12	3.4592e-10
c49956_g1	39.7608	0	Inf	5.9329e-12	3.5211e-10
c51033_g1	359.906	1058.46	-1.5563	5.94e-12	3.5233e-10
c92952_g1	57.0626	2.54073	4.4892	6.0827e-12	3.6058e-10
c52652_g1	128.647	415.591	-1.6918	6.1532e-12	3.6455e-10
c48151_g1	1589	822.41	0.95019	6.534e-12	3.8689e-10
c44535_g1	47.2337	317.123	-2.7472	6.5638e-12	3.8843e-10
c46682_g1	620.611	277.735	1.16	6.5771e-12	3.89e-10
c51540_g1	248.134	79.8407	1.6359	6.598e-12	3.8994e-10
c54442_g1	7.43761	78.6876	-3.4032	6.6007e-12	3.8994e-10
c58817_g4	766.137	46.5801	4.0398	6.6398e-12	3.9203e-10
c56139_g1	7.36451	78.0394	-3.4055	6.655e-12	3.927e-10
c48129_g1	15.3021	141.631	-3.2103	6.6595e-12	3.9274e-10
c42201_g1	1.64599	53.6012	-5.0252	6.8773e-12	4.0536e-10
c54301_g2	44.7601	0	Inf	6.9372e-12	4.0865e-10
c54990_g1	2628.25	1426.45	0.88167	7.0679e-12	4.1611e-10
c43138_g2	1668.06	872.395	0.93512	7.208e-12	4.2412e-10
c56943_g1	43.4065	0.5	6.4398	7.2657e-12	4.2727e-10
c53219_g1	50.0022	1.34691	5.2143	7.2981e-12	4.2893e-10
c58484_g5	764.38	28.5246	4.744	7.3323e-12	4.307e-10
c50235_g2	39.6995	0	Inf	7.4069e-12	4.3483e-10
c51558_g1	129.194	25.5506	2.3381	7.5207e-12	4.4126e-10
c48767_g1	46.6254	0.846912	5.7828	7.6783e-12	4.5025e-10
c49814_g1	1120.54	560.175	1.0002	7.7579e-12	4.5466e-10
c45442_g1	1221.44	614.608	0.99085	7.7804e-12	4.5572e-10
c38713_g1	39.4071	0	Inf	7.9768e-12	4.6689e-10
c54445_g1	467.933	193.359	1.275	7.9801e-12	4.6689e-10
c53397_g1	717.859	1394	-0.95746	8.0781e-12	4.7235e-10
c69914_g1	39.334	0	Inf	8.1267e-12	4.7492e-10
c112974_g1	111.246	6.35184	4.1304	8.2135e-12	4.7972e-10
c59507_g1	39.2609	0	Inf	8.2796e-12	4.8331e-10
c37890_g1	29.6891	139.253	-2.2297	8.4156e-12	4.9097e-10
c43939_g1	18.9478	113.396	-2.5813	8.5512e-12	4.9832e-10
c50553_g1	3.36508	61.295	-4.1871	8.5466e-12	4.9832e-10
c58886_g2	5.86472	71.6518	-3.6109	8.562e-12	4.9867e-10
c57787_g1	652.519	293.49	1.1527	8.5868e-12	4.9983e-10
c54611_g1	16.8018	107.738	-2.6808	8.6266e-12	5.0158e-10
c92703_g1	47.0027	0.846912	5.7944	8.6264e-12	5.0158e-10
c41776_g1	0	42.1728	#NAME?	8.7206e-12	5.0647e-10
c56139_g5	7.58381	77.6518	-3.356	8.7163e-12	5.0647e-10
c35939_g1	39.0416	0	Inf	8.7578e-12	5.0806e-10
c55115_g2	39.0416	0	Inf	8.7578e-12	5.0806e-10
c94426_g1	0.499929	46.3308	-6.5341	8.772e-12	5.086e-10
c53730_g1	1375.56	707.612	0.95899	8.8849e-12	5.1485e-10
c31902_g1	1.64599	53.1012	-5.0117	8.901e-12	5.155e-10
c52854_g2	10.2414	84.6159	-3.0465	8.9823e-12	5.1991e-10
c52192_g1	584.23	1171.52	-1.0038	9.0256e-12	5.2213e-10
c49800_g1	9.43733	84.6567	-3.1652	9.0429e-12	5.2284e-10
c30412_g1	59.0127	2.96419	4.3153	9.3164e-12	5.3835e-10
c57251_g2	152.544	36.0555	2.0809	9.3355e-12	5.3915e-10
c38660_g1	700.13	1367.67	-0.96602	9.4801e-12	5.4719e-10
c57834_g1	2810.95	1514.33	0.89239	9.7432e-12	5.6206e-10
c49901_g1	37.8342	159.299	-2.074	9.82e-12	5.6618e-10
c55885_g2	29.2623	136.375	-2.2205	9.8475e-12	5.6745e-10
c54954_g1	6623.59	2102.65	1.6554	1.0054e-11	5.7901e-10
c20533_g1	39.2727	0	Inf	1.015e-11	5.8423e-10
c56378_g1	58.2817	3.11728	4.2247	1.0319e-11	5.9362e-10
c33118_g1	3106.74	1704.72	0.86587	1.0531e-11	6.055e-10
c52237_g1	752.258	351.667	1.097	1.0641e-11	6.1148e-10
c41834_g1	2.29212	55.6777	-4.6023	1.0755e-11	6.1765e-10
c30488_g1	2915.21	1595.33	0.86974	1.0767e-11	6.1802e-10
c43937_g1	1708.9	4264.73	-1.3194	1.0857e-11	6.2282e-10
c45542_g1	2977.93	5337.72	-0.84191	1.0914e-11	6.2575e-10
c48350_g2	38.9802	0	Inf	1.093e-11	6.263e-10
c81661_g1	95.3589	8.46912	3.4931	1.102e-11	6.3114e-10
c8952_g1	238.867	20.3259	3.5548	1.1109e-11	6.3586e-10
c41631_g1	1649.87	865.829	0.9302	1.1233e-11	6.4262e-10
c51580_g1	1244.49	632.168	0.97718	1.1366e-11	6.4987e-10
c42834_g1	14.3022	142.631	-3.318	1.1515e-11	6.5804e-10
c1432_g1	4.58424	83.2234	-4.1822	1.1569e-11	6.6072e-10
c45536_g1	209.288	61.2999	1.7715	1.1606e-11	6.6247e-10
c50521_g2	60.3663	3.69382	4.0306	1.1724e-11	6.6887e-10
c57239_g11	4.29184	65.1826	-3.9248	1.1738e-11	6.6929e-10
c43512_g3	6.65705	73.1876	-3.4586	1.1748e-11	6.6945e-10
c54609_g3	87.8978	11.5049	2.9336	1.1955e-11	6.8087e-10
c47135_g1	38.6147	0	Inf	1.1998e-11	6.8295e-10
c53152_g1	900.67	438.932	1.037	1.2053e-11	6.8574e-10
c59174_g1	1845.13	501.482	1.8795	1.2179e-11	6.925e-10
c54513_g3	38.5416	0	Inf	1.2225e-11	6.9473e-10
c58594_g1	168.346	420.912	-1.3221	1.2269e-11	6.9684e-10
c58222_g1	797.251	316.623	1.3323	1.2282e-11	6.9718e-10
c55472_g1	11.937	92.7332	-2.9576	1.2384e-11	7.0263e-10
c51292_g1	2125.81	1144.08	0.89383	1.2556e-11	7.12e-10
c26241_g3	46.0641	0.846912	5.7653	1.2975e-11	7.3536e-10
c56403_g1	1523.08	3415.67	-1.1652	1.3435e-11	7.6099e-10
c50783_g2	45.7717	0.846912	5.7561	1.3847e-11	7.839e-10
c47694_g1	4.21874	65.0654	-3.947	1.3861e-11	7.8423e-10
c40860_g1	45.5029	0	Inf	1.4226e-11	8.0444e-10
c56227_g1	35.6269	151.947	-2.0925	1.442e-11	8.1456e-10
c61729_g1	152.457	7.19875	4.4045	1.4419e-11	8.1456e-10
c38947_g1	77.5337	7.6222	3.3465	1.4454e-11	8.16e-10
c42507_g1	4.01121	62.3357	-3.958	1.4563e-11	8.2125e-10
c58493_g2	236.881	668.577	-1.4969	1.4562e-11	8.2125e-10
c58105_g2	197.436	56.3715	1.8083	1.4703e-11	8.287e-10
c54157_g1	237.004	545.624	-1.203	1.4763e-11	8.3162e-10
c55429_g3	571.465	3107.16	-2.4429	1.4791e-11	8.3274e-10
c53902_g1	4193.06	2158.84	0.95774	1.4878e-11	8.3722e-10
c57605_g1	3.4995	62.1468	-4.1505	1.4909e-11	8.3849e-10
c43001_g1	289.444	102.738	1.4943	1.5018e-11	8.4414e-10
c26319_g2	6.51085	72.611	-3.4793	1.5178e-11	8.5178e-10
c50555_g1	213.96	504.109	-1.2364	1.5174e-11	8.5178e-10
c56555_g1	333.57	2071.45	-2.6346	1.5178e-11	8.5178e-10
c57270_g1	747.246	353.234	1.081	1.5262e-11	8.5598e-10
c54881_g1	537.727	236.915	1.1825	1.5596e-11	8.7423e-10
c49841_g1	478.054	203.053	1.2353	1.5725e-11	8.81e-10
c44947_g1	38.3341	0	Inf	1.5838e-11	8.8687e-10
c48414_g3	617.272	280.934	1.1357	1.6236e-11	9.0864e-10
c49559_g1	514.146	222.874	1.2059	1.6382e-11	9.1634e-10
c42813_g1	2112.71	1134.59	0.89693	1.6468e-11	9.2065e-10
c81198_g1	758.023	1462.36	-0.94798	1.6619e-11	9.2856e-10
c44794_g1	70.7422	6.3111	3.4866	1.6752e-11	9.355e-10
c80943_g1	369.732	778.069	-1.0734	1.6788e-11	9.3702e-10
c41047_g1	2009.59	7400.31	-1.8807	1.6815e-11	9.3802e-10
c65677_g1	0.57303	45.3666	-6.3069	1.6891e-11	9.4172e-10
c49789_g1	43.4796	170.115	-1.9681	1.7294e-11	9.637e-10
c51052_g2	660.853	63.795	3.3728	1.7321e-11	9.6466e-10
c52244_g2	37.9686	0	Inf	1.7392e-11	9.6786e-10
c57684_g5	2.71895	57.295	-4.3973	1.7397e-11	9.6786e-10
c56574_g1	325.852	121.289	1.4258	1.7741e-11	9.8645e-10
c53785_g2	533.187	231.073	1.2063	1.8032e-11	1.0021e-09
c58141_g2	69.6692	224.445	-1.6878	1.818e-11	1.0098e-09
c49939_g1	437.805	1689.16	-1.9479	1.8445e-11	1.0239e-09
c31587_g1	2.57275	57.1419	-4.4732	1.8637e-11	1.034e-09
c47363_g1	4699.02	2634.77	0.83468	1.873e-11	1.0386e-09
c25822_g1	50.5635	1.92346	4.7163	1.8791e-11	1.0412e-09
c35938_g1	20033.1	11523.1	0.79786	1.8797e-11	1.0412e-09
c41087_g1	7620.61	46348.8	-2.6046	1.8926e-11	1.0478e-09
c57513_g2	38.419	0	Inf	1.9077e-11	1.0556e-09
c92651_g1	80.4837	4.23456	4.2484	1.909e-11	1.0558e-09
c25770_g1	0.999858	48.7901	-5.6087	1.9357e-11	1.0699e-09
c91784_g1	3766.35	6680.7	-0.82683	1.9658e-11	1.086e-09
c58093_g2	171.904	32.3975	2.4077	1.9748e-11	1.0904e-09
c53853_g1	3.21888	59.9839	-4.2199	1.9793e-11	1.0923e-09
c57815_g1	1213.52	2244.48	-0.88718	1.9866e-11	1.0957e-09
c55143_g1	464.337	945.103	-1.0253	2.0075e-11	1.1067e-09
c51735_g3	4.29184	63.7999	-3.8939	2.0136e-11	1.1094e-09
c50507_g1	311.415	114.896	1.4385	2.0367e-11	1.1216e-09
c45750_g1	119.44	23.2802	2.3591	2.0455e-11	1.1258e-09
c28625_g1	38.1266	0	Inf	2.0536e-11	1.1297e-09
c54821_g2	66.0353	215.17	-1.7042	2.066e-11	1.1359e-09
c47943_g1	669.772	310.597	1.1086	2.0982e-11	1.153e-09
c52809_g1	3996.43	1711.44	1.2235	2.1058e-11	1.1566e-09
c105928_g1	37.9804	0	Inf	2.1311e-11	1.1692e-09
c58568_g3	37.9804	0	Inf	2.1311e-11	1.1692e-09
c50139_g1	436.428	898.798	-1.0423	2.1503e-11	1.1791e-09
c46661_g3	2.29212	54.4073	-4.569	2.1631e-11	1.1855e-09
c51725_g5	1.57289	51.1419	-5.023	2.2057e-11	1.2082e-09
c576_g1	91.3737	0	Inf	2.2178e-11	1.2142e-09
c56825_g1	62.0359	205.247	-1.7262	2.2657e-11	1.2398e-09
c51151_g1	1.57289	51.5604	-5.0348	2.2679e-11	1.2403e-09
c41360_g1	231.995	0	Inf	2.2724e-11	1.2421e-09
c92856_g1	73.6073	6.77529	3.4415	2.2873e-11	1.2496e-09
c57932_g1	2549.42	4541.4	-0.83297	2.2928e-11	1.2519e-09
c55437_g1	474.043	201.022	1.2377	2.2969e-11	1.2535e-09
c55274_g1	218.372	505.829	-1.2119	2.3448e-11	1.2783e-09
c55979_g1	414.7	856.405	-1.0462	2.3444e-11	1.2783e-09
c46914_g1	12934.5	7455.2	0.79491	2.3488e-11	1.2795e-09
c48235_g1	5389.08	3046.58	0.82285	2.3496e-11	1.2795e-09
c54977_g1	46.2103	173.921	-1.9121	2.3558e-11	1.2822e-09
c58770_g1	1468.01	2682.95	-0.86996	2.4088e-11	1.3104e-09
c39759_g1	1196.73	614.644	0.96128	2.4103e-11	1.3105e-09
c105195_g1	1.07296	64.3308	-5.9058	2.4448e-11	1.3286e-09
c57711_g1	3594.86	2002.38	0.84422	2.45e-11	1.3307e-09
c53420_g1	4367.54	2456.58	0.83017	2.4621e-11	1.3366e-09
c55546_g1	303.662	113.351	1.4217	2.4893e-11	1.3506e-09
c16070_g1	56.4895	3.11728	4.1796	2.4928e-11	1.3518e-09
c44185_g1	1605.9	849.032	0.91949	2.5321e-11	1.3724e-09
c96121_g1	43.6871	0	Inf	2.5723e-11	1.3935e-09
c58004_g2	367.796	777.907	-1.0807	2.5739e-11	1.3936e-09
c45138_g1	735.71	3028.49	-2.0414	2.6085e-11	1.4116e-09
c40957_g1	358.274	761.095	-1.087	2.622e-11	1.4181e-09
c2327_g1	64.2196	4.65801	3.7852	2.6942e-11	1.4564e-09
c58835_g1	37.846	0	Inf	2.7142e-11	1.4665e-09
c58408_g1	1340.81	693.091	0.95199	2.7369e-11	1.478e-09
c52010_g1	248.674	4.23456	5.8759	2.7531e-11	1.4852e-09
c55101_g1	340.458	130.1	1.3879	2.752e-11	1.4852e-09
c35345_g1	4.01121	61.1419	-3.9301	2.7578e-11	1.4869e-09
c48220_g1	1165.01	595.893	0.96722	2.7891e-11	1.503e-09
c48958_g1	1488.65	784.304	0.92452	2.8139e-11	1.5156e-09
c53717_g1	4919.99	2787.61	0.81963	2.8747e-11	1.5475e-09
c8117_g1	49.625	1.69382	4.8727	2.8866e-11	1.5531e-09
c36090_g1	2.86515	56.0654	-4.2904	2.8943e-11	1.5565e-09
c37589_g1	398.886	162.304	1.2973	2.8975e-11	1.5573e-09
c37224_g1	54.6974	0	Inf	2.9023e-11	1.5591e-09
c36025_g1	1.71909	50.9073	-4.8882	2.9398e-11	1.5776e-09
c58850_g3	46.4179	174.191	-1.9079	2.9383e-11	1.5776e-09
c17216_g1	47.1984	1.27037	5.2154	2.948e-11	1.5812e-09
c58376_g1	126.34	8.46912	3.899	2.9703e-11	1.5923e-09
c45966_g1	2363.78	5957.57	-1.3336	2.9848e-11	1.5993e-09
c51015_g1	1760.57	3168.25	-0.84764	2.9915e-11	1.602e-09
c53447_g1	16370.2	5324.3	1.6204	3.0261e-11	1.6197e-09
c41329_g1	241.38	80.7641	1.5795	3.1105e-11	1.664e-09
c52546_g1	184.514	53.5197	1.7856	3.1388e-11	1.6783e-09
c47878_g1	503.758	220.297	1.1933	3.183e-11	1.701e-09
c40048_g1	37.1881	0	Inf	3.2073e-11	1.7131e-09
c42832_g1	14.0333	98.6258	-2.8131	3.2444e-11	1.7321e-09
c46642_g1	712.056	336.342	1.0821	3.2855e-11	1.7531e-09
c44603_g1	292.977	10.2395	4.8386	3.3273e-11	1.7745e-09
c35453_g1	37.0419	0	Inf	3.3298e-11	1.7749e-09
c47237_g1	285.664	101.82	1.4883	3.3523e-11	1.7859e-09
c57935_g1	5853.29	3330.07	0.8137	3.3659e-11	1.7923e-09
c47769_g1	1079.27	548.282	0.97706	3.3873e-11	1.8027e-09
c35600_g1	125.624	1.34691	6.5433	3.4635e-11	1.8424e-09
c35189_g1	116.575	22.7802	2.3554	3.4733e-11	1.8466e-09
c55013_g1	385.744	153.686	1.3277	3.4964e-11	1.8579e-09
c41926_g1	683.404	321.796	1.0866	3.5319e-11	1.8758e-09
c49317_g1	13.1561	131.973	-3.3264	3.6327e-11	1.9284e-09
c21260_g1	2527.93	5809.68	-1.2005	3.6498e-11	1.9365e-09
c36566_g1	0.499929	44.0962	-6.4628	3.69e-11	1.9557e-09
c55661_g1	40.9069	0.423456	6.594	3.6895e-11	1.9557e-09
c58124_g1	476.373	205.599	1.2123	3.7162e-11	1.9686e-09
c58527_g2	36.9688	153.181	-2.0509	3.8733e-11	2.0508e-09
c69307_g1	185.645	14.8975	3.6394	3.8984e-11	2.063e-09
c54307_g1	9.43733	81.1159	-3.1035	4.0721e-11	2.1539e-09
c42009_g1	6.51085	70.5703	-3.4381	4.0752e-11	2.1544e-09
c49820_g1	355.178	53.9073	2.72	4.0906e-11	2.1614e-09
c42665_g1	60.2319	3.8111	3.9822	4.1548e-11	2.1942e-09
c32299_g1	36.9805	0	Inf	4.1594e-11	2.1955e-09
c40582_g1	36.9074	0	Inf	4.2374e-11	2.2356e-09
c55531_g1	92.482	266.577	-1.5273	4.2425e-11	2.2371e-09
c54162_g1	12.0832	89.5394	-2.8895	4.2677e-11	2.2492e-09
c58702_g2	2.79205	55.5246	-4.3137	4.3229e-11	2.2771e-09
c50639_g1	214.226	65.9579	1.6995	4.3261e-11	2.2777e-09
c55959_g1	672.137	1291.3	-0.942	4.3509e-11	2.2895e-09
c57028_g1	163.321	30.0913	2.4403	4.3706e-11	2.2988e-09
c50422_g1	592.276	271.965	1.1228	4.4208e-11	2.3239e-09
c57254_g1	120.087	321.092	-1.4189	4.4369e-11	2.3312e-09
c49089_g1	115.453	22.5099	2.3587	4.4684e-11	2.3466e-09
c16983_g1	37332.5	18375.6	1.0226	4.495e-11	2.3594e-09
c40043_g1	24.2512	120.554	-2.3136	4.5741e-11	2.3997e-09
c36818_g1	47.979	1.5	4.9994	4.6342e-11	2.4299e-09
c53476_g1	4.51114	62.6012	-3.7946	4.6466e-11	2.4352e-09
c51505_g1	3942.46	2230.71	0.82159	4.7835e-11	2.5057e-09
c44550_g3	8.29127	77.1159	-3.2174	4.8251e-11	2.5249e-09
c52223_g1	427.967	874.982	-1.0318	4.8229e-11	2.5249e-09
c45450_g1	611.516	2225.8	-1.8639	4.8398e-11	2.5314e-09
c50490_g1	454.362	1153.81	-1.3445	4.8687e-11	2.5451e-09
c58364_g1	314.33	120.279	1.3859	4.8724e-11	2.5458e-09
c33325_g1	649.289	304.327	1.0932	4.9133e-11	2.5651e-09
c53766_g2	38.6147	155.875	-2.0132	4.9142e-11	2.5651e-09
c46847_g1	504.755	1269.13	-1.3302	5.0117e-11	2.6146e-09
c40456_g1	43.4065	1	5.4398	5.0428e-11	2.6295e-09
c48248_g1	454.595	1149.93	-1.3389	5.0746e-11	2.6434e-09
c93250_g1	353.173	39.0345	3.1776	5.0744e-11	2.6434e-09
c57481_g1	1246.84	648.637	0.9428	5.1081e-11	2.6595e-09
c50807_g1	81.7524	10.5815	2.9497	5.2193e-11	2.716e-09
c58323_g1	627.464	1212.85	-0.9508	5.2876e-11	2.7502e-09
c50695_g1	1960.42	4019	-1.0357	5.3193e-11	2.7653e-09
c5869_g1	95.5051	7.19875	3.7298	5.3732e-11	2.7919e-09
c51459_g1	36.773	0	Inf	5.3987e-11	2.8037e-09
c51434_g1	1557.06	831.247	0.90548	5.4689e-11	2.8387e-09
c50473_g1	305.805	1882.18	-2.6217	5.4817e-11	2.844e-09
c32384_g1	1.14606	46.7135	-5.3491	5.5009e-11	2.8511e-09
c45460_g2	36.6999	0	Inf	5.4991e-11	2.8511e-09
c54306_g1	63.439	206.216	-1.7007	5.5321e-11	2.8643e-09
c59221_g1	70.254	3.38765	4.3742	5.5306e-11	2.8643e-09
c53178_g1	398.07	164.997	1.2706	5.6261e-11	2.9116e-09
c54446_g1	790.139	384.443	1.0393	5.6889e-11	2.9411e-09
c55200_g1	25336.1	5424.87	2.2235	5.6869e-11	2.9411e-09
c50301_g1	533.558	170.987	1.6418	5.6989e-11	2.9448e-09
c58630_g1	313.891	119.401	1.3944	5.761e-11	2.9754e-09
c58030_g2	417.699	174.543	1.2589	5.8107e-11	2.9995e-09
c42311_g1	2.64585	54.8715	-4.3743	5.9117e-11	3.0502e-09
c45509_g1	98.3232	278.2	-1.5005	6.0045e-11	3.0965e-09
[truncated: 10,040 more rows]

## Sheet: 3dvsCk.DEG
gene_id	As3d_readcount	AsCk_readcount	log2FoldChange	pval	padj
c70868_g1	2076.7	0.770018	11.397	4.516e-47	4.9501e-42
c13481_g1	70791.6	483.817	7.193	3.3973e-37	1.8619e-32
c102091_g1	21839.7	178.173	6.9375	2.5687e-35	7.039e-31
c59788_g1	6239.86	45.9953	7.0839	2.0289e-35	7.039e-31
c91410_g1	8025.57	65.6308	6.9341	1.7184e-34	3.7672e-30
c59533_g1	11019.1	97.2613	6.8239	3.9194e-34	7.1603e-30
c80718_g1	636.391	0.829785	9.583	1.1437e-33	1.6756e-29
c91236_g1	525.253	0	Inf	1.2229e-33	1.6756e-29
c13496_g1	4172.24	35.4806	6.8776	1.6827e-33	1.8445e-29
c45594_g2	2583.64	19.3102	7.0639	1.6091e-33	1.8445e-29
c91230_g1	1949.42	13.5351	7.1702	2.8635e-33	2.8534e-29
c46360_g1	6063.74	57.7513	6.7142	7.4357e-33	6.792e-29
c60089_g1	2736.79	23.1603	6.8847	9.2677e-33	7.8142e-29
c41960_g2	4530.79	46.7654	6.5982	7.7397e-32	6.0597e-28
c1499_g1	465.494	0.444776	10.031	9.3658e-31	6.844e-27
c92024_g1	1224.48	9.62522	6.9911	1.8006e-30	1.2335e-26
c41960_g1	2349.53	26.1806	6.4877	4.7129e-30	3.0388e-26
c58757_g2	1469.79	14.6707	6.6465	5.5016e-30	3.3502e-26
c20525_g1	2873.47	12.38	7.8586	6.4447e-30	3.718e-26
c13351_g1	1196.45	10.07	6.8926	8.1311e-30	4.4564e-26
c41659_g1	2300.44	27.8402	6.3686	1.8315e-29	9.5598e-26
c43952_g1	10357.6	158.683	6.0284	6.8938e-29	3.4347e-25
c14048_g1	648.226	3.85009	7.3955	8.3206e-29	3.9654e-25
c9039_g1	513.5	1.92504	8.0593	9.1986e-29	4.2011e-25
c84588_g1	861.475	7.37493	6.868	1.4508e-28	6.3609e-25
c59596_g1	2990.67	25.3244	6.8838	1.8642e-28	7.8591e-25
c58079_g2	324.69	0	Inf	4.7861e-28	1.943e-24
c36857_g1	576.787	3.46508	7.379	6.1464e-28	2.4061e-24
c49252_g1	510.731	2.60889	7.613	6.6824e-28	2.5258e-24
c80333_g1	436.563	1.54004	8.1471	1.1409e-27	4.1686e-24
c14113_g1	7750.43	87.8418	6.4632	1.2705e-27	4.4923e-24
c59856_g1	780.246	7.4347	6.7135	4.173e-27	1.4294e-23
c59934_g1	802.857	8.91497	6.4928	1.2245e-26	4.0672e-23
c37783_g1	743.881	7.70018	6.594	1.2961e-26	4.1785e-23
c80207_g1	7446.06	70.6359	6.7199	1.7484e-26	5.1926e-23
c9072_g1	1276.61	16.2301	6.2975	1.6697e-26	5.1926e-23
c92088_g1	1004.31	13.0903	6.2616	1.7528e-26	5.1926e-23
c30070_g1	502.388	2.69506	7.5423	1.9335e-26	5.5773e-23
c5731_g1	312.971	0.385009	9.6669	2.0073e-26	5.6417e-23
c70498_g1	6401.73	69.7464	6.5202	3.4256e-26	9.3871e-23
c4701_g1	1087.6	15.4004	6.142	4.3358e-26	1.1592e-22
c25012_g2	591.646	5.50966	6.7466	4.9484e-26	1.2914e-22
c13583_g1	546.653	4.62011	6.8866	7.2488e-26	1.8478e-22
c114546_g1	3867.19	45.046	6.4237	8.1629e-26	2.0335e-22
c42399_g1	3163.71	61.9864	5.6735	8.5271e-26	2.0771e-22
c42593_g1	1491.73	16.5554	6.4935	1.23e-25	2.931e-22
c80538_g1	549.204	5.00511	6.7778	1.2936e-25	3.0169e-22
c117210_g1	2155.6	33.8808	5.9915	1.8125e-25	4.1389e-22
c52010_g1	483.136	3.85009	6.9714	1.9627e-25	4.3905e-22
c60135_g1	594.932	6.16014	6.5936	2.1228e-25	4.6536e-22
c1894_g1	2064.39	22.3305	6.5306	2.4668e-25	5.3017e-22
c39092_g1	678.351	2.31005	8.198	3.3349e-25	7.0296e-22
c29853_g1	652.217	8.08518	6.3339	6.0806e-25	1.2576e-21
c72209_g1	671.98	8.47019	6.3099	6.8973e-25	1.4001e-21
c80198_g1	3935.88	33.7348	6.8663	7.8544e-25	1.5653e-21
c72385_g1	272.114	0.385009	9.4651	8.5952e-25	1.6824e-21
c80647_g1	247.628	0	Inf	1.1755e-24	2.2604e-21
c17024_g1	847.991	5.00511	7.4045	1.2549e-24	2.3716e-21
c17346_g1	1514.65	21.1755	6.1604	1.4884e-24	2.7651e-21
c114501_g1	443.027	3.85009	6.8464	1.5627e-24	2.8549e-21
c17646_g1	330.945	1.54004	7.7475	1.6703e-24	3.0014e-21
c102749_g1	238.942	0	Inf	2.9232e-24	5.1681e-21
c17316_g1	816.913	11.2848	6.1777	4.3916e-24	7.6408e-21
c114709_g1	3601.4	41.966	6.4232	5.1774e-24	8.8673e-21
c20905_g1	515.807	3.08007	7.3877	5.485e-24	9.2495e-21
c69161_g1	1058.93	20.0802	5.7207	6.7822e-24	1.1264e-20
c71875_g1	390.972	3.46508	6.818	1.5942e-23	2.6081e-20
c34380_g1	942.723	18.1552	5.6984	1.8015e-23	2.904e-20
c36217_g1	304.242	1.54004	7.6261	1.9745e-23	3.1367e-20
c36042_g1	415.235	4.2351	6.6154	2.289e-23	3.5843e-20
c57130_g1	605.364	10.1965	5.8917	4.6885e-23	7.236e-20
c58569_g1	441.808	5.36372	6.364	4.7531e-23	7.236e-20
c113008_g1	390.51	3.90985	6.6421	5.0219e-23	7.5405e-20
c52036_g1	382.866	3.70415	6.6916	5.1978e-23	7.6992e-20
c27277_g1	374.967	3.46508	6.7577	6.2052e-23	9.0689e-20
c7741_g1	378.894	3.85009	6.6208	1.0489e-22	1.5128e-19
c80237_g1	473.716	2.69506	7.4576	1.219e-22	1.7353e-19
c22626_g1	376.065	3.85009	6.6099	1.4308e-22	2.0107e-19
c38353_g1	810.27	16.5554	5.613	1.5066e-22	2.0905e-19
c114593_g1	600.759	10.3952	5.8528	1.8549e-22	2.5414e-19
c69371_g1	541.51	8.91497	5.9246	2.2867e-22	3.0945e-19
c16685_g1	421.383	1.92504	7.7741	2.5209e-22	3.3698e-19
c9797_g1	619.25	11.1653	5.7934	3.3196e-22	4.3839e-19
c55065_g3	195.27	0	Inf	3.7394e-22	4.8795e-19
c80797_g1	742.398	15.4601	5.5856	3.968e-22	5.1169e-19
c16388_g1	517.46	8.47019	5.9329	4.0264e-22	5.1319e-19
c36113_g1	238.553	0.770018	8.2752	4.8977e-22	6.1706e-19
c102699_g1	215.82	0.385009	9.1307	4.9961e-22	6.2231e-19
c81835_g1	430.465	5.77513	6.2199	6.166e-22	7.594e-19
c28346_g1	496.196	8.08518	5.9395	7.1946e-22	8.7624e-19
c57784_g2	624.779	12.7387	5.6161	7.275e-22	8.763e-19
c105089_g1	347.222	3.85009	6.4948	8.4171e-22	1.0028e-18
c58817_g1	3950.49	121.842	5.0189	1.2584e-21	1.4832e-18
c72608_g1	284.687	2.31005	6.9453	1.3118e-21	1.5296e-18
c93954_g1	350.722	4.2351	6.3718	1.5131e-21	1.7458e-18
c5869_g1	420.921	6.54515	6.007	2.165e-21	2.472e-18
c8799_g1	440.399	6.93016	5.9898	2.231e-21	2.5211e-18
c70327_g1	345.283	4.2351	6.3492	2.2954e-21	2.5674e-18
c58320_g1	201.73	0.444776	8.8251	3.001e-21	3.3227e-18
c17150_g1	503.682	9.24021	5.7684	3.0461e-21	3.3389e-18
c57659_g2	294.787	2.69506	6.7732	3.9268e-21	4.2616e-18
c13790_g1	333.277	4.2351	6.2982	5.4062e-21	5.8096e-18
c31819_g1	280.415	2.69506	6.7011	6.4389e-21	6.8522e-18
c17025_g1	28292	499.21	5.8246	8.1897e-21	8.6316e-18
c113238_g1	402.49	3.85009	6.7079	8.4266e-21	8.7718e-18
c58185_g2	499.576	10.0436	5.6364	8.4828e-21	8.7718e-18
c5972_g1	418.307	7.31517	5.8375	1.0443e-20	1.0697e-17
c70008_g1	4158.4	42.1453	6.6245	1.0722e-20	1.0882e-17
c26714_g1	426.531	7.70018	5.7916	1.375e-20	1.3758e-17
c50904_g1	259.983	0	Inf	1.3807e-20	1.3758e-17
c13493_g1	437.156	8.08518	5.7567	1.5654e-20	1.5458e-17
c69194_g1	2546.59	27.7206	6.5215	1.7228e-20	1.686e-17
c58484_g2	263.555	2.36982	6.7972	1.8192e-20	1.7647e-17
c30710_g1	506.369	10.7802	5.5537	2.0472e-20	1.9684e-17
c56619_g1	597.649	14.4246	5.3727	2.3608e-20	2.2502e-17
c28306_g1	294.39	3.46508	6.4087	2.4619e-20	2.3263e-17
c17095_g1	300.683	3.85009	6.2872	2.8287e-20	2.6482e-17
c40481_g1	213.846	1.15503	7.5325	2.8508e-20	2.6482e-17
c117005_g1	197.992	0.770018	8.0063	3.1889e-20	2.9373e-17
c69594_g1	379.466	5.00511	6.2444	3.7687e-20	3.4425e-17
c59990_g1	3225.54	45.046	6.162	3.8098e-20	3.4512e-17
c23837_g1	180.124	0.385009	8.8699	3.8591e-20	3.4658e-17
c56117_g2	273.669	3.55821	6.2651	3.8891e-20	3.4658e-17
c13833_g1	223.207	1.54004	7.1793	4.0495e-20	3.5796e-17
c84544_g1	260.779	2.69506	6.5964	4.4093e-20	3.8665e-17
c80592_g1	713.41	19.8745	5.1657	4.7501e-20	4.1323e-17
c113994_g1	1183.64	4.2351	8.1266	5.1667e-20	4.4593e-17
c45892_g1	548.614	13.4823	5.3467	5.6948e-20	4.8767e-17
c93655_g1	637.562	16.9404	5.234	5.8992e-20	5.0126e-17
c84046_g1	294.496	3.85009	6.2572	6.3183e-20	5.3274e-17
c8545_g1	231.859	1.92504	6.9122	6.4903e-20	5.4306e-17
c572_g1	368.687	6.54515	5.8158	7.3154e-20	6.0746e-17
c115839_g1	228.223	1.92504	6.8894	8.9765e-20	7.398e-17
c114728_g1	2728.5	15.7854	7.4334	9.2582e-20	7.5732e-17
c23215_g1	2815.05	23.6051	6.8979	1.2043e-19	9.778e-17
c105747_g1	170.029	0.385009	8.7867	1.2941e-19	1.043e-16
c5004_g1	748.226	22.3305	5.0664	1.3426e-19	1.0719e-16
c57761_g1	1022.08	25.2049	5.3417	1.3494e-19	1.0719e-16
c56119_g3	312.407	5.00511	5.9639	1.5805e-19	1.2463e-16
c29171_g1	793.851	24.7601	5.0028	1.7204e-19	1.347e-16
c80698_g1	166.884	0.385009	8.7597	2.2856e-19	1.7768e-16
c60283_g1	150.743	0	Inf	2.339e-19	1.8055e-16
c14240_g1	345.672	6.54515	5.7228	2.619e-19	2.0075e-16
c43199_g1	469.443	5.44989	6.4286	2.6629e-19	2.027e-16
c13537_g1	822.532	11.995	6.0996	3.0391e-19	2.2974e-16
c102783_g1	1065.91	15.7854	6.0773	3.14e-19	2.3414e-16
c7702_g1	1193.21	6.60492	7.4971	3.1201e-19	2.3414e-16
c38315_g1	443.065	3.90985	6.8243	3.1805e-19	2.3555e-16
c48783_g1	487.831	13.2766	5.1994	3.252e-19	2.3923e-16
c15970_g1	147.18	0	Inf	3.3288e-19	2.4325e-16
c29757_g1	191.109	1.15503	7.3703	3.8986e-19	2.8301e-16
c81363_g1	4023.44	170.738	4.5586	3.9726e-19	2.8647e-16
c2522_g1	164.338	0.385009	8.7376	4.295e-19	3.057e-16
c54507_g3	998.341	35.3944	4.8179	4.2808e-19	3.057e-16
c24502_g1	163.069	0.385009	8.7264	4.4619e-19	3.1553e-16
c16541_g1	440.169	6.54515	6.0715	4.5251e-19	3.1795e-16
c53791_g2	760.716	25.3383	4.908	4.8036e-19	3.3537e-16
c37604_g1	305.592	5.39012	5.8251	5.7871e-19	4.0148e-16
c39014_g1	265.513	3.85009	6.1077	5.8663e-19	4.0441e-16
c70618_g1	380.03	8.64949	5.4574	6.3126e-19	4.3246e-16
c57652_g2	343.812	7.32212	5.5532	6.8627e-19	4.6723e-16
c15738_g1	661.632	20.7905	4.992	8.3981e-19	5.6404e-16
c56022_g5	238.023	2.93413	6.342	8.4177e-19	5.6404e-16
c59417_g1	184.683	1.15503	7.321	8.4391e-19	5.6404e-16
c1299_g1	841.562	3.08007	8.094	8.7149e-19	5.7894e-16
c91431_g1	441.087	5.77513	6.2551	8.7971e-19	5.8088e-16
c31918_g1	141.352	0	Inf	9.555e-19	6.2715e-16
c57732_g1	351.293	0.889552	8.6254	1.0775e-18	7.0299e-16
c26714_g2	258.203	3.85009	6.0675	1.1798e-18	7.6524e-16
c91495_g1	628.556	20.4388	4.9427	1.1958e-18	7.7099e-16
c62277_g1	283.064	4.29486	6.0424	1.3577e-18	8.7028e-16
c60292_g1	196.398	1.54004	6.9947	1.4699e-18	9.3674e-16
c30531_g1	192.698	1.5998	6.9123	1.484e-18	9.4029e-16
c59320_g1	180.056	1.15503	7.2844	1.675e-18	1.0552e-15
c66599_g1	185.32	0.770018	7.9109	1.7554e-18	1.0995e-15
c80966_g1	202.268	1.92504	6.7152	1.7763e-18	1.1062e-15
c23198_g1	273.946	4.62011	5.8898	2.108e-18	1.3055e-15
c62230_g1	231.154	3.08007	6.2297	2.3159e-18	1.4261e-15
c81648_g1	164.026	0.770018	7.7348	2.4841e-18	1.5212e-15
c102935_g1	166.145	0.385009	8.7533	2.6298e-18	1.5926e-15
c62713_g1	150.184	0.385009	8.6076	2.6277e-18	1.5926e-15
c91276_g1	231.65	1.54004	7.2328	2.6549e-18	1.5989e-15
c19_g1	188.387	1.54004	6.9346	3.0303e-18	1.815e-15
c16894_g1	266.431	4.62011	5.8497	3.1012e-18	1.8374e-15
c81210_g1	965.824	37.7309	4.6779	3.0915e-18	1.8374e-15
c2023_g1	306.443	1.15503	8.0515	3.2258e-18	1.901e-15
c92222_g1	537.767	17.0002	4.9834	3.2733e-18	1.9187e-15
c31604_g1	387.516	10.0102	5.2747	3.5781e-18	2.0862e-15
c69587_g1	581.701	11.61	5.6468	3.939e-18	2.2845e-15
c60320_g1	148.944	0.385009	8.5957	3.9602e-18	2.2847e-15
c57380_g2	350.024	6.13373	5.8345	4.2704e-18	2.4507e-15
c43626_g1	187.182	1.65957	6.8175	4.5372e-18	2.5902e-15
c12815_g1	373.182	5.00511	6.2203	4.7237e-18	2.6827e-15
c62800_g1	400.41	1.54004	8.0224	5.0629e-18	2.8606e-15
c71239_g1	406.865	11.1653	5.1875	5.1629e-18	2.9021e-15
c53878_g2	7250.27	76.7363	6.562	5.2707e-18	2.9476e-15
c113823_g1	268.901	5.00511	5.7475	6.242e-18	3.4731e-15
c103681_g1	230.163	3.52485	6.029	7.9743e-18	4.4146e-15
c1305_g1	341.151	8.47019	5.3319	8.1374e-18	4.4598e-15
c53953_g1	147.56	0.444776	8.374	8.1322e-18	4.4598e-15
c81642_g1	564.961	16.1704	5.1267	8.589e-18	4.6839e-15
c91286_g1	304.237	6.54515	5.5386	9.265e-18	5.0275e-15
c40946_g1	818.08	29.1356	4.8114	9.6052e-18	5.1864e-15
c33353_g1	330.453	5.39012	5.938	1.0278e-17	5.5227e-15
c58535_g1	563.333	19.6952	4.8381	1.0979e-17	5.8705e-15
c31760_g1	186.73	1.92504	6.5999	1.3208e-17	7.028e-15
c56318_g1	1802.46	19.6952	6.516	1.3552e-17	7.1764e-15
c13477_g1	1277.43	13.4753	6.5668	1.4211e-17	7.4891e-15
c114946_g1	253.182	4.62011	5.7761	1.43e-17	7.4997e-15
c45963_g1	875.788	7.70018	6.8295	1.616e-17	8.4347e-15
c102089_g1	1185.97	22.0053	5.7521	1.6556e-17	8.6004e-15
c41509_g1	211.839	3.08007	6.1039	1.85e-17	9.5652e-15
c80347_g1	231.261	3.08007	6.2304	1.89e-17	9.7263e-15
c49800_g2	255.058	5.18442	5.6205	2.2113e-17	1.1326e-14
c18726_g1	317.884	1.54004	7.6894	2.3548e-17	1.2005e-14
c22639_g1	199.444	2.69506	6.2095	2.623e-17	1.3311e-14
c33264_g2	201.564	1.98481	6.6661	2.9909e-17	1.5108e-14
c92869_g1	2616.13	43.506	5.9101	3.0216e-17	1.5193e-14
c54222_g4	1155.63	40.2202	4.8446	3.1693e-17	1.5863e-14
c114943_g1	5170.05	51.6509	6.6452	3.308e-17	1.6482e-14
c52385_g3	521.665	18.985	4.7802	3.4147e-17	1.6936e-14
c33674_g1	360.151	7.70018	5.5476	3.7904e-17	1.8715e-14
c80370_g1	277.839	2.69506	6.6878	4.0811e-17	2.006e-14
c44960_g2	178.078	1.92504	6.5315	4.1215e-17	2.0168e-14
c113368_g1	231.261	3.52485	6.0358	4.2927e-17	2.0912e-14
c92142_g1	271.481	5.77513	5.5549	4.4111e-17	2.1394e-14
c102803_g1	203.785	3.08007	6.0479	5.2488e-17	2.5234e-14
c6960_g1	166.534	0.385009	8.7567	5.2345e-17	2.5234e-14
c114178_g1	165.791	1.54004	6.7503	5.3666e-17	2.5688e-14
c102279_g1	8246.33	120.747	6.0937	5.6016e-17	2.6696e-14
c71705_g1	202.691	3.08007	6.0402	5.6581e-17	2.6848e-14
c60661_g1	183.06	1.92504	6.5713	6.2316e-17	2.9442e-14
c84545_g1	117.025	0	Inf	6.4739e-17	3.0456e-14
c34748_g1	104.622	1928.87	-4.2045	7.3753e-17	3.4463e-14
c7669_g1	163.953	1.54004	6.7342	7.3887e-17	3.4463e-14
c60102_g1	191.357	2.69506	6.1498	7.4384e-17	3.4548e-14
c20663_g1	204.306	3.08007	6.0516	7.8857e-17	3.6471e-14
c108996_g1	119.841	0	Inf	7.9472e-17	3.6601e-14
c24192_g1	293.305	5.39012	5.7659	8.1096e-17	3.7193e-14
c59889_g1	232.248	4.62011	5.6516	8.5088e-17	3.8777e-14
c72328_g1	190.579	2.69506	6.1439	8.5258e-17	3.8777e-14
c51417_g2	119.311	0	Inf	8.8845e-17	4.0242e-14
c59385_g1	197.889	3.08007	6.0056	9.7889e-17	4.4155e-14
c91242_g1	210.215	2.31005	6.5078	9.9039e-17	4.4491e-14
c103402_g1	223.242	4.2351	5.7201	1.0182e-16	4.5425e-14
c69280_g1	353.23	9.15404	5.2701	1.0195e-16	4.5425e-14
c113112_g1	290.763	4.2351	6.1013	1.057e-16	4.6905e-14
c70669_g1	404.469	7.70018	5.715	1.0981e-16	4.8533e-14
c11448_g1	139.943	0.770018	7.5057	1.1115e-16	4.893e-14
c49445_g1	748.021	23.6648	4.9823	1.1596e-16	5.0842e-14
c113315_g1	148.983	1.15503	7.0111	1.3753e-16	6.0061e-14
c25068_g1	679.838	7.37493	6.5264	1.4695e-16	6.3919e-14
c22823_g1	471.387	5.39012	6.4505	1.5701e-16	6.8023e-14
c35190_g1	259.972	1.15503	7.8143	1.5769e-16	6.805e-14
c60183_g1	199.585	3.46508	5.848	1.9957e-16	8.5784e-14
c104454_g1	236.841	3.08007	6.2648	2.0385e-16	8.7282e-14
c38943_g1	165.368	1.92504	6.4246	2.0694e-16	8.826e-14
c58954_g1	152.162	0.889552	7.4183	2.1293e-16	9.0462e-14
c80361_g1	146.368	1.15503	6.9855	2.3152e-16	9.7982e-14
c21289_g1	110.493	0	Inf	2.3323e-16	9.8327e-14
c45464_g1	191.284	3.1996	5.9017	2.3863e-16	1.0022e-13
c37257_g1	295.103	8.47019	5.1227	2.4237e-16	1.014e-13
c29866_g1	172.96	2.36982	6.1895	2.4587e-16	1.0247e-13
c30618_g1	111.266	0	Inf	2.6685e-16	1.1038e-13
c92018_g1	172.289	2.31005	6.2208	2.6667e-16	1.1038e-13
c70804_g1	145.027	1.15503	6.9722	2.8006e-16	1.1541e-13
c29971_g1	208.98	0.385009	9.0843	2.8203e-16	1.1578e-13
c52405_g1	125.634	0.385009	8.3501	3.0145e-16	1.2329e-13
c83915_g1	153.751	0.385009	8.6415	3.0777e-16	1.2541e-13
c80711_g1	109.045	0	Inf	3.2787e-16	1.3311e-13
c57398_g2	357.57	12.5593	4.8314	3.6909e-16	1.4929e-13
c54347_g2	170.486	2.31005	6.2056	3.8572e-16	1.5544e-13
c30823_g1	441.651	14.2453	4.9543	3.8986e-16	1.5653e-13
c113225_g1	683.328	27.7276	4.6232	3.9329e-16	1.5733e-13
c51869_g1	340.728	11.225	4.9238	4.0994e-16	1.634e-13
c80280_g1	408.455	15.6394	4.7069	4.1264e-16	1.6388e-13
c8976_g1	201.282	1.54004	7.0301	4.1902e-16	1.6581e-13
c12090_g1	107.455	0	Inf	4.6606e-16	1.8376e-13
c3736_g1	184.401	3.08007	5.9037	4.6869e-16	1.8413e-13
c59323_g1	1353.46	21.5605	5.9721	4.7079e-16	1.843e-13
c73343_g1	120.52	0.385009	8.2902	4.8347e-16	1.8859e-13
c58885_g1	712.683	36.6634	4.2808	4.9533e-16	1.9253e-13
c93000_g1	212.475	2.69506	6.3008	4.9926e-16	1.9337e-13
c49154_g1	422.126	5.06488	6.381	5.2668e-16	2.0328e-13
c20206_g1	130.902	0.770018	7.4094	5.3512e-16	2.0581e-13
c116323_g1	130.479	0.770018	7.4047	5.4391e-16	2.0846e-13
c32353_g2	1262.07	15.9049	6.3102	5.7154e-16	2.1829e-13
c95059_g1	420.815	16.5554	4.6678	5.8284e-16	2.2183e-13
c50159_g1	131.957	0.829785	7.3131	6.009e-16	2.2791e-13
c19200_g1	332.811	11.1653	4.8976	6.053e-16	2.2879e-13
c102090_g1	182.705	3.08007	5.8904	6.2039e-16	2.3369e-13
c31328_g1	1792.16	11.225	7.3188	6.3457e-16	2.3821e-13
c57694_g1	70.2429	1327.67	-4.2404	6.5096e-16	2.4352e-13
c8900_g1	396.842	5.39012	6.2021	6.7138e-16	2.5031e-13
c20361_g1	218.867	3.08007	6.1509	6.8038e-16	2.5281e-13
c113673_g1	173.349	2.69506	6.0072	6.9326e-16	2.5672e-13
c72157_g1	233.769	2.69506	6.4386	7.1605e-16	2.6427e-13
c70444_g1	156.434	1.92504	6.3445	7.2528e-16	2.6678e-13
c51008_g1	1130.6	17.7104	5.9964	7.3893e-16	2.7089e-13
c50683_g1	289.344	9.51264	4.9268	7.4259e-16	2.7132e-13
c22623_g1	232.214	5.8349	5.3146	7.5594e-16	2.7528e-13
c48991_g1	82.2349	1382.67	-4.0716	7.633e-16	2.7704e-13
c92646_g1	156.609	1.92504	6.3461	7.7438e-16	2.8013e-13
c58182_g1	132.094	0.829785	7.3146	8.2306e-16	2.9677e-13
c59393_g1	475.339	16.5554	4.8436	8.3565e-16	3.0017e-13
c94732_g1	346.056	12.3203	4.8119	8.3797e-16	3.0017e-13
c39175_g1	252.657	6.93016	5.1881	8.6934e-16	3.1039e-13
c69406_g1	151.102	1.54004	6.6164	8.8574e-16	3.1522e-13
c39304_g1	209.613	4.67987	5.4851	9.1411e-16	3.2426e-13
c15272_g2	155.409	1.92504	6.335	9.1937e-16	3.2508e-13
c28639_g2	104.699	0	Inf	9.2994e-16	3.2776e-13
c102395_g1	181.718	1.92504	6.5607	9.9972e-16	3.5122e-13
c50073_g1	128.181	0.770018	7.3791	1.039e-15	3.6387e-13
c85337_g1	200.431	4.29486	5.5444	1.1491e-15	4.0113e-13
c45055_g1	523.079	24.6475	4.4075	1.1634e-15	4.0484e-13
c60008_g1	161.236	2.31005	6.1251	1.221e-15	4.2354e-13
c58079_g7	104.52	0	Inf	1.2341e-15	4.2674e-13
c102444_g1	135.14	1.15503	6.8704	1.3038e-15	4.4941e-13
c113739_g1	284.478	3.08007	6.5292	1.374e-15	4.7211e-13
c105041_g1	116.068	0.385009	8.2359	1.3788e-15	4.7228e-13
c83128_g1	260.356	7.70018	5.0795	1.3854e-15	4.7309e-13
c54018_g2	206.327	4.62011	5.4809	1.4174e-15	4.825e-13
c91254_g1	151.914	1.98481	6.2581	1.4345e-15	4.8681e-13
c38707_g1	231.932	5.77513	5.3277	1.4692e-15	4.9705e-13
c81881_g1	168.051	2.69506	5.9624	1.493e-15	5.0355e-13
c72310_g1	102.58	0	Inf	1.5095e-15	5.0755e-13
c81288_g1	142.451	1.54004	6.5314	1.6421e-15	5.5045e-13
c333_g1	418.559	8.14495	5.6834	1.6601e-15	5.5477e-13
c95828_g1	151.418	1.92504	6.2975	1.6795e-15	5.5955e-13
c114669_g1	605.968	2.31005	8.0352	1.6908e-15	5.616e-13
c16819_g1	189.062	3.85009	5.6178	1.6969e-15	5.6194e-13
c17403_g1	124.404	0.770018	7.3359	1.8115e-15	5.9628e-13
c59545_g1	394.3	5.00511	6.2997	1.8092e-15	5.9628e-13
c91412_g1	398.534	16.9737	4.5533	1.8603e-15	6.1051e-13
c52736_g1	14.9022	392.566	-4.7193	1.9232e-15	6.2739e-13
c5827_g1	142.237	1.54004	6.5292	1.9182e-15	6.2739e-13
c37483_g1	171.584	0.770018	7.7998	1.9952e-15	6.4895e-13
c17597_g1	949.025	16.1704	5.875	2.0418e-15	6.6214e-13
c8983_g1	3267.02	46.6458	6.1301	2.0775e-15	6.7175e-13
c104152_g1	112.787	0.385009	8.1945	2.086e-15	6.7251e-13
c596_g1	400.938	4.62011	6.4393	2.1465e-15	6.8997e-13
c82232_g1	214.735	3.08007	6.1235	2.1881e-15	7.0128e-13
c9736_g1	38.315	748.453	-4.2879	2.2016e-15	7.0357e-13
c33138_g1	783.235	9.24021	6.4054	2.3162e-15	7.3802e-13
c91443_g1	112.116	0.385009	8.1859	2.3496e-15	7.4649e-13
c18468_g1	132.842	1.15503	6.8456	2.4349e-15	7.6916e-13
c25269_g1	123.237	0.770018	7.3223	2.4285e-15	7.6916e-13
c69203_g1	141.493	1.54004	6.5216	2.4573e-15	7.74e-13
c28836_g1	268.798	5.77513	5.5405	2.6343e-15	8.2738e-13
c9608_g1	233.307	6.54515	5.1557	2.6559e-15	8.3177e-13
c11552_g1	164.658	2.69506	5.933	2.7451e-15	8.5724e-13
c5929_g1	289.067	10.0102	4.8519	2.7796e-15	8.6555e-13
c92368_g1	148.521	1.98481	6.2255	2.7957e-15	8.6812e-13
c53024_g2	2.64891	188.713	-6.1546	2.8293e-15	8.7606e-13
c50230_g1	150.247	1.92504	6.2863	2.8723e-15	8.8686e-13
c58841_g3	1612.37	30.1502	5.7409	2.9349e-15	9.0367e-13
c57672_g2	140.011	1.5998	6.4515	2.9868e-15	9.1707e-13
c19547_g1	138.601	1.54004	6.4918	3.1294e-15	9.5815e-13
c93388_g1	244.117	1.15503	7.7235	3.289e-15	1.0042e-12
c70844_g1	1384.37	11.225	6.9464	3.5881e-15	1.0925e-12
c70006_g1	181.047	1.92504	6.5553	3.6174e-15	1.0984e-12
c94203_g1	310.326	6.16014	5.6547	3.9733e-15	1.2031e-12
c2324_g1	318.059	7.75994	5.3571	3.9913e-15	1.2052e-12
c59604_g1	118.756	0.770018	7.2689	4.4338e-15	1.3351e-12
c82080_g1	126.066	0.770018	7.3551	4.6982e-15	1.4109e-12
c91275_g1	189.169	2.31005	6.3556	4.8393e-15	1.4493e-12
c5770_g1	171.725	1.54004	6.801	4.9142e-15	1.4677e-12
c60194_g1	127.723	1.15503	6.789	5.1019e-15	1.5197e-12
c42703_g1	136.973	1.54004	6.4748	5.2039e-15	1.5458e-12
c47216_g1	511.01	5.39012	6.5669	5.2792e-15	1.564e-12
c60943_g1	143.121	1.92504	6.2162	5.4438e-15	1.6084e-12
c34406_g1	454.123	2.42959	7.5462	6.4156e-15	1.8904e-12
c17908_g1	343.45	5.00511	6.1006	6.4379e-15	1.8919e-12
c55943_g1	634.984	37.5335	4.0805	6.5152e-15	1.9095e-12
c60591_g1	210.92	5.77513	5.1907	6.7394e-15	1.9699e-12
c70886_g1	142.98	1.92504	6.2148	7.338e-15	2.1392e-12
c8948_g1	133.41	1.54004	6.4368	7.3693e-15	2.1426e-12
c39439_g1	260.676	6.16014	5.4032	7.946e-15	2.3042e-12
c80261_g1	884.055	7.70018	6.8431	8.1119e-15	2.3461e-12
c5249_g1	131.787	0.770018	7.4191	8.5106e-15	2.4549e-12
c56619_g2	196.864	5.00511	5.2977	8.5839e-15	2.4696e-12
c58117_g2	390.096	11.9353	5.0305	9.3946e-15	2.6957e-12
c52577_g4	162.262	0.770018	7.7192	9.6038e-15	2.7486e-12
c531_g1	585.969	32.0753	4.1913	1.0357e-14	2.9564e-12
c30540_g1	1538.6	31.1593	5.6258	1.0461e-14	2.978e-12
c9047_g1	180.941	4.2351	5.417	1.0487e-14	2.978e-12
c14613_g1	175.997	3.08007	5.8364	1.1356e-14	3.2165e-12
c17650_g1	224.515	6.98993	5.0054	1.1449e-14	3.2344e-12
c113185_g1	159.895	3.08007	5.698	1.1612e-14	3.2635e-12
c30494_g1	18.6106	418.263	-4.4902	1.1592e-14	3.2635e-12
c47720_g2	138.494	1.98481	6.1247	1.2182e-14	3.4152e-12
c104225_g1	138.212	1.92504	6.1659	1.2309e-14	3.4419e-12
c31783_g1	159.788	3.08007	5.6971	1.2459e-14	3.4749e-12
c69680_g1	197.539	1.54004	7.003	1.2606e-14	3.5071e-12
c92067_g1	152.162	1.92504	6.3046	1.2977e-14	3.6012e-12
c114982_g1	129.667	1.54004	6.3957	1.3344e-14	3.6935e-12
c102562_g1	295.215	1.54004	7.5827	1.3378e-14	3.6938e-12
c113114_g1	103.888	0.385009	8.0759	1.3425e-14	3.6973e-12
c91655_g1	130.407	1.54004	6.4039	1.4068e-14	3.8646e-12
c34315_g1	113.351	0.770018	7.2017	1.4244e-14	3.9033e-12
c30035_g1	113.21	0.770018	7.1999	1.4336e-14	3.9186e-12
c103214_g1	178.151	4.2351	5.3946	1.4979e-14	4.0707e-12
c12507_g1	2173	40.4857	5.7461	1.4974e-14	4.0707e-12
c45692_g1	92.6213	0	Inf	1.5003e-14	4.0707e-12
c20357_g1	113.813	0.385009	8.2076	1.5649e-14	4.2252e-12
c21352_g1	129.595	1.54004	6.3949	1.565e-14	4.2252e-12
c70738_g1	121.332	1.15503	6.7149	1.5876e-14	4.2756e-12
c45311_g1	549.247	29.4469	4.2213	1.7018e-14	4.5642e-12
c6238_g1	425.446	6.93016	5.9399	1.703e-14	4.5642e-12
c113414_g1	346.911	5.89467	5.879	1.7098e-14	4.5711e-12
c53806_g1	7.45108	246.963	-5.0507	1.7333e-14	4.6227e-12
c48849_g1	175.945	0	Inf	1.7701e-14	4.7093e-12
c105607_g1	131.257	1.15503	6.8283	1.7935e-14	4.76e-12
c30512_g1	216.995	3.85009	5.8166	1.8504e-14	4.8903e-12
c83787_g1	183.06	4.2351	5.4338	1.8515e-14	4.8903e-12
c94058_g1	230.167	3.46508	6.0537	1.857e-14	4.8931e-12
c25106_g1	146.287	0.889552	7.3615	1.9347e-14	5.0854e-12
c15020_g1	119.99	1.15503	6.6988	1.9741e-14	5.1768e-12
c113644_g1	710.988	5.00511	7.1503	2.0443e-14	5.3352e-12
c27339_g1	90.8569	0	Inf	2.0409e-14	5.3352e-12
c103868_g1	149.265	2.69506	5.7914	2.0744e-14	5.4011e-12
c73824_g1	286.631	6.93016	5.3702	2.0845e-14	5.4144e-12
c38904_g1	772.755	1.92504	8.649	2.1388e-14	5.5422e-12
c80329_g1	135.636	0.385009	8.4606	2.1585e-14	5.5801e-12
c26241_g3	127.125	0.770018	7.3671	2.217e-14	5.718e-12
c91313_g1	179.176	1.92504	6.5403	2.2759e-14	5.8561e-12
c28847_g1	90.4681	0	Inf	2.3076e-14	5.9237e-12
c24236_g1	263.184	4.62011	5.832	2.3135e-14	5.9249e-12
c61623_g1	133.799	1.92504	6.119	2.4002e-14	6.1313e-12
c7673_g1	159.224	3.13984	5.6642	2.4053e-14	6.1313e-12
c81553_g1	552.008	7.31517	6.2377	2.4936e-14	6.3417e-12
c25031_g1	429.189	8.97474	5.5796	2.5337e-14	6.4287e-12
c17128_g1	123.665	0.770018	7.3273	2.5839e-14	6.541e-12
c55691_g1	732.166	34.3923	4.412	2.6115e-14	6.5955e-12
c62403_g1	148.381	2.69506	5.7828	2.628e-14	6.6221e-12
c104822_g1	89.6563	0	Inf	2.6839e-14	6.732e-12
c81589_g1	198.137	5.77513	5.1005	2.6838e-14	6.732e-12
c92952_g1	140.19	2.31005	5.9233	2.7261e-14	6.8222e-12
c98928_g1	100.427	0.385009	8.027	2.7931e-14	6.9739e-12
c33306_g1	425.758	22.2443	4.2585	2.8048e-14	6.9874e-12
c113808_g1	133.162	1.92504	6.1122	2.855e-14	7.0963e-12
c70106_g1	2920.86	26.2404	6.7985	2.8755e-14	7.1309e-12
c18328_g1	125.288	1.54004	6.3461	2.9322e-14	7.2551e-12
c21537_g1	167.346	3.46508	5.5938	3.0194e-14	7.454e-12
c80622_g1	210.536	0	Inf	3.1135e-14	7.6691e-12
c49053_g1	161.45	0.444776	8.5038	3.1302e-14	7.6757e-12
c81983_g1	159.788	3.46508	5.5271	3.1293e-14	7.6757e-12
c17056_g1	125.92	1.54004	6.3534	3.3642e-14	8.2311e-12
c51906_g1	89.0197	0	Inf	3.4071e-14	8.3176e-12
c81263_g1	158.694	3.46508	5.5172	3.4248e-14	8.3423e-12
c42349_g1	155.472	3.55821	5.4494	3.5716e-14	8.6805e-12
c82368_g1	159.574	3.46508	5.5252	3.6011e-14	8.7328e-12
c34563_g1	165.475	2.69506	5.9401	3.7872e-14	9.1639e-12
c80468_g1	151.948	3.08007	5.6245	3.9067e-14	9.4322e-12
c24939_g1	663.556	8388.4	-3.6601	4.065e-14	9.7928e-12
c30237_g1	411.463	6.98993	5.8793	4.2961e-14	1.0327e-11
c17667_g1	169.499	4.2351	5.3227	4.4978e-14	1.0788e-11
c25634_g1	143.651	2.69506	5.7361	4.5719e-14	1.0942e-11
c69884_g1	189.558	2.31005	6.3586	4.5941e-14	1.0971e-11
c113284_g1	157.28	3.46508	5.5043	4.6342e-14	1.1025e-11
c19707_g1	330.667	5.77513	5.8394	4.6368e-14	1.1025e-11
c3023_g1	776.522	20.0205	5.2775	4.6938e-14	1.1136e-11
c70026_g1	178.258	3.46508	5.6849	4.839e-14	1.1456e-11
c69955_g1	247.752	5.77513	5.4229	4.8951e-14	1.1564e-11
c10113_g1	393.279	1.92504	7.6745	4.9777e-14	1.1734e-11
c70199_g1	185.602	5.39012	5.1057	5.5175e-14	1.2978e-11
c43430_g1	892.425	9.24021	6.5937	5.7296e-14	1.3391e-11
c82047_g1	187.751	5.39012	5.1224	5.7099e-14	1.3391e-11
c83178_g1	106.007	0.770018	7.1051	5.7215e-14	1.3391e-11
c59126_g1	199.162	4.62011	5.4299	5.9252e-14	1.3818e-11
c60528_g1	121.016	1.54004	6.2961	6.0311e-14	1.4036e-11
c70700_g1	837.545	14.6303	5.8391	6.1258e-14	1.4226e-11
c105223_g1	825.228	3.90985	7.7215	6.1576e-14	1.427e-11
c38266_g1	250.26	3.85009	6.0224	6.2138e-14	1.4369e-11
c718_g1	258.164	10.455	4.626	6.2584e-14	1.4442e-11
c41209_g2	600.448	38.1562	3.976	6.2736e-14	1.4447e-11
c38931_g1	1268.15	89.3777	3.8267	6.5136e-14	1.4968e-11
c34692_g1	156.152	2.31005	6.0789	6.6632e-14	1.528e-11
c93894_g1	308.596	8.58973	5.167	6.6876e-14	1.5303e-11
c25490_g2	134.893	2.31005	5.8677	6.7277e-14	1.5357e-11
c91255_g1	347.111	16.9404	4.3569	6.739e-14	1.5357e-11
c60027_g1	134.752	2.31005	5.8662	6.7559e-14	1.5364e-11
c80431_g1	496.001	10.0102	5.6308	6.9936e-14	1.5871e-11
c13330_g1	525.416	10.3952	5.6595	7.1599e-14	1.6215e-11
c23338_g1	112.787	1.15503	6.6095	7.2739e-14	1.6439e-11
c52655_g1	81.7482	1146.69	-3.8101	7.3538e-14	1.6586e-11
c11403_g1	153.819	3.46508	5.4722	7.5427e-14	1.6977e-11
c119621_g1	147.851	3.08007	5.585	7.5806e-14	1.7027e-11
c29532_g1	126.737	1.92504	6.0408	7.6714e-14	1.7196e-11
c54372_g1	95.061	0.385009	7.9478	7.9519e-14	1.7788e-11
c13109_g1	127.194	1.92504	6.046	8.1746e-14	1.8212e-11
c37876_g1	232.145	2.69506	6.4286	8.1664e-14	1.8212e-11
c36331_g1	127.053	1.98481	6.0003	8.1968e-14	1.8225e-11
c104403_g1	126.207	1.92504	6.0348	8.4508e-14	1.8751e-11
c54225_g1	402.525	24.3362	4.0479	8.6915e-14	1.9246e-11
c4051_g1	133.726	2.31005	5.8552	8.754e-14	1.9346e-11
c54596_g1	152.901	3.52485	5.4389	8.8313e-14	1.9477e-11
c35391_g1	119.179	1.54004	6.274	8.9645e-14	1.9731e-11
c13739_g1	140.827	0.770018	7.5148	9.0893e-14	1.9966e-11
c12590_g1	139.272	2.69506	5.6914	9.236e-14	2.0229e-11
c81090_g1	245.706	1.98481	6.9518	9.2458e-14	2.0229e-11
c498_g1	538.588	10.3952	5.6952	9.2891e-14	2.0283e-11
c58814_g1	1214.37	21.6203	5.8117	9.7205e-14	2.1183e-11
c91714_g1	132.492	2.31005	5.8418	9.8077e-14	2.133e-11
c15972_g1	85.0634	0	Inf	9.9056e-14	2.15e-11
c35429_g1	715.868	1.15503	9.2756	9.9491e-14	2.1552e-11
c5170_g1	225.224	2.69506	6.3849	1.0045e-13	2.1717e-11
c51482_g1	118.085	1.54004	6.2607	1.015e-13	2.1902e-11
c59232_g1	132.244	2.31005	5.8391	1.067e-13	2.2977e-11
c115067_g1	138.776	2.69506	5.6863	1.086e-13	2.331e-11
c47533_g3	308.207	10.0102	4.9444	1.0888e-13	2.331e-11
c9336_g1	111.373	1.15503	6.5913	1.0888e-13	2.331e-11
c37489_g1	34.4269	547.526	-3.9913	1.1609e-13	2.4806e-11
c93398_g1	181.188	4.2351	5.419	1.1883e-13	2.534e-11
c114215_g1	184.824	5.8349	4.9853	1.22e-13	2.5966e-11
c102171_g1	110.138	1.15503	6.5752	1.2527e-13	2.6612e-11
c35186_g1	586.4	14.2453	5.3633	1.3384e-13	2.8376e-11
c69270_g1	426.826	3.08007	7.1145	1.3544e-13	2.8659e-11
c39784_g2	293.378	4.2351	6.1142	1.3642e-13	2.8812e-11
c82028_g1	421.879	11.5503	5.1908	1.3787e-13	2.9061e-11
c102866_g1	155.409	3.85009	5.335	1.3845e-13	2.9094e-11
c16523_g1	187.05	5.00511	5.2239	1.3855e-13	2.9094e-11
c76245_g1	158.262	3.85009	5.3613	1.4022e-13	2.9388e-11
c6287_g1	109.327	1.15503	6.5646	1.4157e-13	2.9615e-11
c49175_g4	136.905	2.69506	5.6667	1.43e-13	2.9856e-11
c51457_g5	115.402	0.385009	8.2276	1.4756e-13	3.075e-11
c16420_g1	387.52	9.24021	5.3902	1.4926e-13	3.1046e-11
c91763_g1	625.036	7.37493	6.4052	1.6226e-13	3.3684e-11
c103039_g1	160.425	4.2351	5.2434	1.655e-13	3.4292e-11
c56154_g1	493.056	31.7639	3.9563	1.6961e-13	3.5079e-11
c22730_g1	182.107	3.13984	5.858	1.7657e-13	3.6448e-11
c59103_g1	115.329	1.54004	6.2267	1.8598e-13	3.832e-11
c50752_g1	633.931	17.8035	5.1541	1.9116e-13	3.9312e-11
c15686_g1	182.107	3.08007	5.8857	1.9389e-13	3.9799e-11
c75554_g1	91.0706	0.385009	7.8859	1.959e-13	4.0136e-11
c5944_g1	140.613	3.08007	5.5126	2.0079e-13	4.1045e-11
c62059_g1	80.8296	0	Inf	2.0108e-13	4.1045e-11
c52577_g3	198.21	3.08007	6.0079	2.0347e-13	4.1455e-11
c56842_g1	1202.6	80.8004	3.8956	2.0634e-13	4.1961e-11
c114894_g1	99.3334	0.770018	7.0112	2.1546e-13	4.3735e-11
c91163_g1	195.877	6.93016	4.8209	2.1801e-13	4.4171e-11
c73828_g1	139.943	3.08007	5.5057	2.1979e-13	4.4449e-11
c42282_g1	173.314	2.31005	6.2293	2.29e-13	4.6226e-11
c45410_g5	91.5618	0.385009	7.8937	2.3051e-13	4.6445e-11
c59946_g1	133.162	2.69506	5.6267	2.4977e-13	5.0235e-11
c31654_g1	208.839	1.92504	6.7614	2.5323e-13	5.0838e-11
c116269_g1	147.748	1.15503	6.9991	2.5706e-13	5.1512e-11
c80462_g1	180.343	0.770018	7.8716	2.6103e-13	5.2212e-11
c72801_g1	193.796	1.54004	6.9754	2.6407e-13	5.2723e-11
c39472_g1	152.657	0.385009	8.6312	2.6472e-13	5.2756e-11
c103758_g1	150.466	3.85009	5.2884	2.6662e-13	5.2942e-11
c81940_g1	124.336	1.92504	6.0132	2.6643e-13	5.2942e-11
c58503_g1	1077.97	85.2552	3.6604	2.6791e-13	5.3008e-11
c6225_g2	106.75	0.385009	8.1151	2.6779e-13	5.3008e-11
c58900_g2	311.727	17.1002	4.1882	2.7018e-13	5.3361e-11
c59463_g1	161.98	0.770018	7.7167	2.7455e-13	5.4126e-11
c116756_g1	309.083	15.7854	4.2913	2.7971e-13	5.5044e-11
c6763_g1	172.537	4.62011	5.2228	2.8295e-13	5.5582e-11
c83479_g1	91.3481	0.385009	7.8903	2.8349e-13	5.5589e-11
c72124_g1	177.198	5.00511	5.1458	2.876e-13	5.6293e-11
c81093_g1	132.949	2.75483	5.5928	2.9219e-13	5.7091e-11
c116024_g1	90.6432	0.444776	7.671	2.9474e-13	5.7486e-11
c69240_g1	137.119	2.69506	5.669	2.9873e-13	5.8161e-11
c13491_g1	190.618	2.69506	6.1442	3.0458e-13	5.9193e-11
c104719_g1	154.811	1.92504	6.3295	3.0786e-13	5.9727e-11
c58711_g1	632.813	11.9422	5.7276	3.0885e-13	5.9812e-11
c31676_g1	134.683	0	Inf	3.1459e-13	6.0816e-11
c92992_g1	156.682	2.69506	5.8614	3.1698e-13	6.117e-11
c5206_g1	425.767	3.85009	6.789	3.2129e-13	6.1893e-11
c83326_g1	111.975	1.54004	6.1841	3.2425e-13	6.2354e-11
c45380_g1	50.0681	684.852	-3.7738	3.2506e-13	6.2401e-11
c46924_g1	141.416	3.55821	5.3127	3.2657e-13	6.2581e-11
c104514_g1	145.129	3.52485	5.3636	3.2722e-13	6.2596e-11
c9646_g1	124.899	2.31005	5.7567	3.4223e-13	6.5353e-11
c113649_g1	142.873	3.46508	5.3657	3.4525e-13	6.5795e-11
c18920_g1	118.085	1.92504	5.9388	3.4635e-13	6.5795e-11
c53903_g1	1131.03	35.9587	4.9751	3.4615e-13	6.5795e-11
c18881_g1	214.983	3.85009	5.8032	3.4955e-13	6.6288e-11
c114752_g1	385.26	10.3952	5.2118	3.5442e-13	6.7096e-11
c7321_g1	857.365	3.58461	7.9019	3.5709e-13	6.7486e-11
c69637_g1	87.9987	0.385009	7.8364	3.8398e-13	7.2442e-11
c29350_g1	84.7859	0	Inf	3.8519e-13	7.2546e-11
c25609_g1	90.0793	1140.65	-3.6625	3.9036e-13	7.3392e-11
c13388_g1	1740.81	35.8058	5.6034	3.9556e-13	7.4244e-11
c61850_g1	196.757	7.31517	4.7494	4.0088e-13	7.5113e-11
c31778_g1	9890.37	324.297	4.9306	4.2021e-13	7.86e-11
c69277_g1	117.025	1.92504	5.9258	4.2424e-13	7.9219e-11
c114912_g1	87.7509	0.385009	7.8324	4.2993e-13	8.0146e-11
c103411_g1	129.279	2.69506	5.584	4.425e-13	8.2348e-11
c21214_g1	96.1547	0.770018	6.9643	4.4327e-13	8.2352e-11
c60585_g1	135.704	3.08007	5.4614	4.4409e-13	8.2366e-11
c54127_g1	79.7997	0	Inf	4.4828e-13	8.3001e-11
c91897_g1	497.594	3.08007	7.3359	4.6913e-13	8.6716e-11
c59050_g1	475.228	30.8007	3.9476	4.789e-13	8.8371e-11
c23624_g1	109.997	1.54004	6.1584	4.9468e-13	9.1131e-11
c102964_g1	142.839	2.69506	5.7279	4.9917e-13	9.1803e-11
c45601_g1	645.372	18.839	5.0983	5.0488e-13	9.2698e-11
c92321_g1	163.317	5.00511	5.0281	5.098e-13	9.3445e-11
c114328_g1	289.81	7.70018	5.2341	5.1952e-13	9.477e-11
c60489_g1	103.956	1.15503	6.4919	5.1962e-13	9.477e-11
c75048_g1	354.4	1.92504	7.5243	5.1817e-13	9.477e-11
c10994_g1	275.297	6.93016	5.312	5.3473e-13	9.7363e-11
c105201_g1	329.15	3.46508	6.5697	5.4109e-13	9.8358e-11
c23814_g1	491.48	13.1501	5.224	5.4906e-13	9.9641e-11
c118846_g1	132.457	2.8146	5.5565	5.5507e-13	1.0044e-10
c92001_g1	189.806	1.92504	6.6235	5.553e-13	1.0044e-10
c16363_g1	332.329	2.69506	6.9462	5.9428e-13	1.0731e-10
c27264_g1	274.767	7.31517	5.2312	6.0317e-13	1.0874e-10
c29433_g1	280.701	2.69506	6.7026	6.0668e-13	1.092e-10
c8994_g1	210.322	3.85009	5.7716	6.246e-13	1.1223e-10
c52584_g4	569.52	19.3102	4.8823	6.2574e-13	1.1226e-10
c105235_g1	127.019	2.69506	5.5586	6.4527e-13	1.1557e-10
c50603_g1	87.3235	0.444776	7.6171	6.5218e-13	1.1662e-10
c59394_g1	219.713	9.62522	4.5127	6.7251e-13	1.2006e-10
c380_g1	205.272	4.62011	5.4735	6.768e-13	1.2063e-10
c30395_g1	145.24	3.46508	5.3894	6.7818e-13	1.2068e-10
c97216_g1	140.297	1.54004	6.5094	6.8005e-13	1.2081e-10
c91238_g1	120.768	2.31005	5.7082	6.8562e-13	1.2161e-10
c58719_g2	93.5785	0.770018	6.9251	6.989e-13	1.2376e-10
c6664_g1	154.952	3.13984	5.625	7.0215e-13	1.2414e-10
c106721_g1	335.469	9.24021	5.1821	7.1154e-13	1.2559e-10
c28841_g1	2425.88	40.0409	5.9209	7.2253e-13	1.2733e-10
c48300_g1	249.872	7.46806	5.0643	7.2475e-13	1.2751e-10
c102568_g1	170.627	5.77513	4.8848	7.3576e-13	1.2904e-10
c60412_g1	121.084	2.31005	5.7119	7.3536e-13	1.2904e-10
c5932_g1	328.514	5.77513	5.83	7.4707e-13	1.3081e-10
c62565_g1	153.644	4.62011	5.0555	7.6135e-13	1.331e-10
c5895_g1	195.133	7.75994	4.6523	7.7844e-13	1.3587e-10
c30504_g1	100.957	1.15503	6.4497	7.8438e-13	1.3669e-10
c80202_g1	72.6143	986.789	-3.7644	7.9212e-13	1.376e-10
c80299_g1	2586.63	32.7257	6.3045	7.9129e-13	1.376e-10
c30938_g1	213.501	2.69506	6.3078	8.0654e-13	1.3966e-10
c81075_g1	100.393	1.15503	6.4416	8.0611e-13	1.3966e-10
c84347_g1	100.252	1.15503	6.4396	8.1167e-13	1.4014e-10
c85911_g1	93.6468	0.770018	6.9262	8.1186e-13	1.4014e-10
c61142_g1	117.298	1.92504	5.9291	8.1756e-13	1.409e-10
c21278_g1	2632.65	25.5301	6.6882	8.3865e-13	1.4431e-10
c13572_g1	194.89	4.62011	5.3986	8.8158e-13	1.5102e-10
c59622_g1	378.941	5.39012	6.1355	8.8176e-13	1.5102e-10
c91812_g1	113.035	1.92504	5.8757	8.8079e-13	1.5102e-10
c56935_g1	120.025	2.48935	5.5914	8.9053e-13	1.5228e-10
c48746_g1	652.892	31.8501	4.3575	9.0207e-13	1.5402e-10
c33732_g2	157.741	2.75483	5.8395	9.0857e-13	1.5484e-10
c69435_g1	85.2771	0.385009	7.7911	9.0974e-13	1.5484e-10
c60144_g1	99.5812	1.15503	6.4299	9.179e-13	1.5599e-10
c31516_g1	460.339	3.46508	7.0537	9.2373e-13	1.5674e-10
c41076_g1	604.34	14.6901	5.3624	9.2985e-13	1.5753e-10
c70020_g1	75.002	0	Inf	9.826e-13	1.6621e-10
c16616_g1	131.646	1.5998	6.3626	9.8784e-13	1.6684e-10
c116103_g1	99.6153	1.15503	6.4304	1.0031e-12	1.6916e-10
c60671_g1	143.617	1.15503	6.9582	1.0282e-12	1.7286e-10
c81819_g1	118.367	2.31005	5.6792	1.0281e-12	1.7286e-10
c116308_g1	99.0514	1.15503	6.4222	1.0313e-12	1.7312e-10
c16537_g1	170.525	3.46508	5.6209	1.0433e-12	1.7486e-10
c70337_g1	166.709	5.77513	4.8513	1.0693e-12	1.7894e-10
c30225_g1	1505.43	5.77513	8.0261	1.0747e-12	1.7957e-10
c115083_g1	130.056	2.36982	5.7782	1.0928e-12	1.8232e-10
c15172_g1	91.6004	0.770018	6.8943	1.1e-12	1.8297e-10
c48976_g1	200.115	8.76903	4.5123	1.1002e-12	1.8297e-10
c50810_g1	255.486	12.1813	4.3905	1.1017e-12	1.8297e-10
c91541_g1	99.2993	0.770018	7.0107	1.1211e-12	1.859e-10
c59752_g1	696.227	9.62522	6.1766	1.1259e-12	1.8642e-10
c55637_g1	472.306	13.2696	5.1535	1.1451e-12	1.8931e-10
c53664_g8	181.539	7.28876	4.6385	1.165e-12	1.9231e-10
c15705_g1	186.909	5.44989	5.1	1.1674e-12	1.9242e-10
c524_g1	304.712	8.08518	5.236	1.2103e-12	1.9919e-10
c83535_g1	73.6263	0	Inf	1.218e-12	2.0017e-10
c92443_g1	145.275	4.2351	5.1002	1.2213e-12	2.0041e-10
c59834_g1	1205.4	23.9303	5.6545	1.226e-12	2.0057e-10
c94395_g1	111.023	1.92504	5.8498	1.2249e-12	2.0057e-10
c103107_g1	368.311	6.93016	5.7319	1.2301e-12	2.0095e-10
c102293_g1	621.148	19.8147	4.9703	1.2935e-12	2.1068e-10
c92203_g1	257.254	1.54004	7.3841	1.2926e-12	2.1068e-10
c15262_g1	121.934	1.92504	5.9851	1.307e-12	2.1225e-10
c91331_g1	105.511	1.54004	6.0983	1.3066e-12	2.1225e-10
c113396_g1	726.668	8.08518	6.4899	1.3394e-12	2.1654e-10
c49439_g1	32.3123	481.678	-3.8979	1.3376e-12	2.1654e-10
c52169_g3	85.5546	0.385009	7.7958	1.3363e-12	2.1654e-10
c54846_g2	906.968	31.3386	4.855	1.3569e-12	2.1904e-10
c29907_g1	110.493	1.92504	5.8429	1.3608e-12	2.1935e-10
c71451_g1	159.506	5.39012	4.8871	1.3775e-12	2.2172e-10
c30755_g1	189.135	1.92504	6.6184	1.3985e-12	2.2477e-10
c113558_g1	90.5408	0.770018	6.8775	1.4132e-12	2.268e-10
c102515_g1	90.1179	0.770018	6.8708	1.448e-12	2.317e-10
c93167_g1	72.8146	0	Inf	1.446e-12	2.317e-10
c59243_g1	110.95	1.92504	5.8489	1.455e-12	2.3248e-10
c102615_g1	116.389	2.31005	5.6549	1.5269e-12	2.4362e-10
c69837_g1	215.863	10.0102	4.4306	1.5413e-12	2.4556e-10
c18379_g1	102.478	0	Inf	1.5475e-12	2.4618e-10
c113424_g1	294.826	4.62011	5.9958	1.5791e-12	2.5086e-10
c70753_g1	97.4962	1.15503	6.3993	1.6042e-12	2.541e-10
c76_g1	391.69	4.29486	6.511	1.6039e-12	2.541e-10
c80474_g1	163.812	5.77513	4.826	1.6429e-12	2.5985e-10
c58719_g3	524.22	4.62011	6.8261	1.649e-12	2.6045e-10
c51710_g1	1.34152	111.237	-6.3736	1.685e-12	2.6575e-10
c118389_g1	81.7482	0.385009	7.7302	1.7141e-12	2.6994e-10
c103069_g1	196.338	3.52485	5.7996	1.7334e-12	2.7221e-10
c49847_g1	15.9959	288.816	-4.1744	1.7315e-12	2.7221e-10
c25606_g1	103.042	1.54004	6.0641	1.7369e-12	2.7237e-10
c114150_g1	90.1861	0.770018	6.8719	1.7465e-12	2.7348e-10
c70516_g1	133.906	1.54004	6.4421	1.7666e-12	2.7624e-10
c81193_g1	190.9	5.44989	5.1304	1.7777e-12	2.7758e-10
c47127_g1	2791.83	207.392	3.7508	1.8041e-12	2.813e-10
c80331_g1	872.152	22.0053	5.3087	1.8403e-12	2.8653e-10
c20487_g1	288.507	1.15503	7.9645	1.8616e-12	2.8917e-10
c6282_g1	135.777	2.31005	5.8772	1.8625e-12	2.8917e-10
c103771_g1	117.521	0.385009	8.2538	1.8689e-12	2.8975e-10
c60356_g1	176.702	6.93016	4.6723	1.8869e-12	2.9212e-10
c113354_g1	114.624	2.31005	5.6328	1.9158e-12	2.9618e-10
c53640_g2	177.198	6.16014	4.8463	1.9348e-12	2.987e-10
c84167_g1	71.755	0	Inf	1.9518e-12	3.009e-10
c2427_g1	182.807	7.31517	4.6433	1.9913e-12	3.0657e-10
c75954_g1	80.9364	0.385009	7.7158	2.0032e-12	3.0796e-10
c49546_g2	419.725	12.4398	5.0764	2.0784e-12	3.1907e-10
c49015_g1	80.0475	915.008	-3.5149	2.0893e-12	3.203e-10
c14988_g1	382.829	1.15503	8.3726	2.1286e-12	3.2587e-10
c24578_g1	102.264	1.54004	6.0532	2.1465e-12	3.2814e-10
c13541_g1	233.876	4.73964	5.6248	2.1586e-12	3.2953e-10
c102639_g1	76.6641	0	Inf	2.1737e-12	3.3094e-10
c81823_g1	101.982	1.54004	6.0492	2.1738e-12	3.3094e-10
c54037_g1	86.4094	1015.33	-3.5546	2.1853e-12	3.3223e-10
c102630_g1	99.1583	0.385009	8.0087	2.2161e-12	3.3597e-10
c113930_g1	89.4085	0.770018	6.8594	2.2147e-12	3.3597e-10
c75307_g1	108.831	1.92504	5.8211	2.2246e-12	3.368e-10
c113101_g1	119.99	2.69506	5.4765	2.2447e-12	3.3937e-10
c115922_g1	203.93	4.2351	5.5895	2.29e-12	3.4574e-10
c103041_g1	107.985	1.92504	5.8098	2.3008e-12	3.469e-10
c69518_g1	161.484	5.00511	5.0118	2.3381e-12	3.5203e-10
c60210_g1	102.298	1.54004	6.0537	2.3424e-12	3.522e-10
c113302_g1	88.1397	0.770018	6.8388	2.3845e-12	3.5804e-10
c104970_g1	96.5049	1.15503	6.3846	2.439e-12	3.6562e-10
c59789_g1	129.808	3.46508	5.2274	2.4417e-12	3.6562e-10
c80371_g1	427.706	11.9353	5.1633	2.4715e-12	3.6959e-10
c29533_g2	244.151	7.70018	4.9867	2.4822e-12	3.7068e-10
c70656_g1	116.073	1.54004	6.2359	2.4979e-12	3.7252e-10
c95087_g1	80.4408	0.444776	7.4987	2.5273e-12	3.7639e-10
c21557_g1	399.739	10.2493	5.2855	2.5319e-12	3.7657e-10
c14811_g1	160.672	3.46508	5.5351	2.5393e-12	3.7715e-10
c71970_g1	107.455	1.98481	5.7586	2.5549e-12	3.7895e-10
c108307_g1	107.455	1.92504	5.8027	2.561e-12	3.7935e-10
c69652_g1	146.159	2.75483	5.7294	2.5892e-12	3.83e-10
c12871_g1	113.035	2.31005	5.6127	2.6004e-12	3.8363e-10
c42429_g2	165.013	6.21991	4.7295	2.5997e-12	3.8363e-10
c69914_g1	70.8365	0	Inf	2.6108e-12	3.8464e-10
c61482_g1	70.6955	0	Inf	2.6413e-12	3.8862e-10
c91916_g1	101.7	1.54004	6.0452	2.66e-12	3.9084e-10
c49886_g1	90.3568	0.889552	6.6664	2.7915e-12	4.0962e-10
c116489_g1	119.781	0.385009	8.2813	2.8579e-12	4.1879e-10
c12773_g1	112.505	2.31005	5.6059	2.881e-12	4.2162e-10
c83578_g1	100.816	1.54004	6.0326	2.9939e-12	4.3756e-10
c21287_g1	309.728	5.00511	5.9515	3.1243e-12	4.5601e-10
c35878_g1	128.642	3.46508	5.2143	3.1662e-12	4.6151e-10
c102379_g1	698.456	55.886	3.6436	3.2072e-12	4.6687e-10
c21469_g1	149.09	3.08007	5.5971	3.2297e-12	4.6951e-10
c80699_g1	79.6632	0.385009	7.6929	3.2829e-12	4.7662e-10
c92785_g1	196.197	3.08007	5.9932	3.3959e-12	4.9237e-10
c82412_g1	132.598	3.85009	5.106	3.487e-12	5.0491e-10
c23988_g1	164.274	4.62011	5.152	3.5e-12	5.0546e-10
c71888_g1	164.274	4.62011	5.152	3.5e-12	5.0546e-10
c72644_g1	152.712	1576.02	-3.3674	3.5725e-12	5.1525e-10
c105105_g1	592.087	15.7854	5.2292	3.5956e-12	5.179e-10
c115846_g1	93.3648	1.15503	6.3369	3.788e-12	5.4418e-10
c95657_g1	93.3648	1.15503	6.3369	3.788e-12	5.4418e-10
c102493_g1	99.1924	1.54004	6.0092	3.8594e-12	5.5371e-10
c38521_g2	118.222	2.69506	5.455	3.8651e-12	5.538e-10
c34518_g1	92.8009	1.15503	6.3281	3.9013e-12	5.5826e-10
c37226_g1	257.284	14.6303	4.1363	3.9109e-12	5.5891e-10
c63839_g1	105.477	1.92504	5.7759	3.9219e-12	5.5975e-10
c107_g1	131.116	2.36982	5.7899	3.9616e-12	5.6395e-10
c43087_g1	1913.08	16.9404	6.8193	3.9592e-12	5.6395e-10
c51735_g2	390.344	17.0002	4.5211	3.9722e-12	5.64e-10
c83707_g1	137.294	4.2351	5.0187	3.9715e-12	5.64e-10
c102736_g1	105.054	1.92504	5.7701	3.9906e-12	5.6586e-10
c24303_g1	127.617	3.46508	5.2028	4.0984e-12	5.8041e-10
c105943_g1	176.839	7.31517	4.5954	4.1349e-12	5.8482e-10
c54251_g1	217.114	2133.44	-3.2967	4.2162e-12	5.9555e-10
c16419_g1	122.605	3.13984	5.2872	4.2392e-12	5.9802e-10
c103621_g1	255.947	3.46508	6.2068	4.2503e-12	5.9882e-10
c7273_g1	197.398	3.46508	5.8321	4.3114e-12	6.0666e-10
c12383_g1	380.283	7.70018	5.626	4.3303e-12	6.0853e-10
c23247_g1	164.838	6.54515	4.6545	4.3571e-12	6.1151e-10
c70581_g1	114.59	0.385009	8.2174	4.4063e-12	6.1763e-10
c538_g1	116.423	2.69506	5.4329	4.4478e-12	6.2265e-10
c49360_g1	220.845	6.16014	5.1639	4.4601e-12	6.2357e-10
c41982_g1	603.845	23.4327	4.6876	4.493e-12	6.2737e-10
c23608_g1	85.0679	0.770018	6.7876	4.659e-12	6.4972e-10
c55937_g1	155.127	6.13373	4.6605	4.6867e-12	6.5276e-10
c6468_g1	91.1774	0.770018	6.8876	4.7069e-12	6.5473e-10
c17087_g1	350.371	11.9686	4.8716	4.8059e-12	6.6762e-10
c24094_g1	68.7173	0	Inf	4.8178e-12	6.6762e-10
c69835_g1	90.5067	0.385009	7.877	4.814e-12	6.6762e-10
c48010_g1	126.839	3.82368	5.0519	4.8388e-12	6.6968e-10
c94228_g1	167.064	4.2351	5.3019	4.8506e-12	6.7047e-10
c38029_g1	358.104	12.7053	4.8169	4.8608e-12	6.7104e-10
c32768_g1	201.354	1.15503	7.4457	4.9167e-12	6.779e-10
c39590_g1	198.599	3.85009	5.6888	5.2661e-12	7.2517e-10
c38916_g1	107.81	0.829785	7.0215	5.3443e-12	7.3501e-10
c116003_g1	97.885	1.54004	5.9901	5.3786e-12	7.3866e-10
c60650_g1	145.168	5.00511	4.8582	5.3844e-12	7.3866e-10
c114420_g1	115.363	2.69506	5.4197	5.4287e-12	7.4309e-10
c92375_g1	120.875	3.08007	5.2944	5.4302e-12	7.4309e-10
c107349_g1	108.763	2.31005	5.5571	5.477e-12	7.4857e-10
c10421_g1	373.118	1.54004	7.9205	5.5058e-12	7.5155e-10
c91206_g1	331.62	12.7053	4.706	5.5175e-12	7.5221e-10
c17897_g2	218.692	3.85009	5.8279	5.567e-12	7.5802e-10
c37767_g2	85.2771	0.770018	6.7911	5.6009e-12	7.6021e-10
c72240_g1	119.99	3.08007	5.2838	5.5901e-12	7.6021e-10
c92317_g1	103.183	1.92504	5.7442	5.6039e-12	7.6021e-10
c41718_g1	103.042	1.92504	5.7422	5.6371e-12	7.6378e-10
c7744_g2	114.095	2.69506	5.4038	5.6642e-12	7.6649e-10
c26149_g1	77.5441	0.385009	7.654	5.7478e-12	7.7685e-10
c50001_g1	359.48	24.4752	3.8765	5.7558e-12	7.7697e-10
c91585_g1	184.401	8.58973	4.4241	5.8436e-12	7.8786e-10
c91591_g1	79.5949	0.385009	7.6916	5.909e-12	7.957e-10
c17662_g1	97.4962	1.54004	5.9843	5.9988e-12	8.0679e-10
c31730_g1	103.678	0.385009	8.073	6.0786e-12	8.1591e-10
c60418_g1	136.837	2.31005	5.8884	6.0814e-12	8.1591e-10
c102167_g1	3941.54	28.9354	7.0898	6.1451e-12	8.2344e-10
c9306_g1	208.733	6.16014	5.0825	6.1805e-12	8.2718e-10
c59594_g1	217.102	4.62011	5.5543	6.2176e-12	8.3113e-10
c60303_g1	90.6818	1.15503	6.2948	6.36e-12	8.4912e-10
c15485_g1	141.498	2.69506	5.7143	6.3962e-12	8.5292e-10
c80878_g1	1358.31	20.4055	6.0567	6.6345e-12	8.8363e-10
c94164_g1	161.343	4.62011	5.1261	6.6668e-12	8.8684e-10
c107782_g1	120.593	1.5998	6.2361	6.7997e-12	9.0343e-10
c102668_g1	118.085	3.08007	5.2607	6.9541e-12	9.2171e-10
c104536_g1	141.464	0.385009	8.5213	6.9521e-12	9.2171e-10
c105477_g1	69.2768	0	Inf	7.171e-12	9.4931e-10
c52487_g3	150.679	2.69506	5.805	7.2069e-12	9.5291e-10
c33203_g1	123.451	3.76391	5.0356	7.2587e-12	9.586e-10
c62599_g1	103.003	1.92504	5.7417	7.3532e-12	9.6971e-10
c92291_g1	89.729	1.15503	6.2796	7.3605e-12	9.6971e-10
c113003_g1	125.395	2.69506	5.54	7.4706e-12	9.8226e-10
c27704_g1	125.318	3.70415	5.0803	7.4737e-12	9.8226e-10
c113134_g1	137.542	4.67987	4.8773	7.4851e-12	9.8259e-10
c69650_g1	200.47	5.06488	5.3067	7.6755e-12	1.0064e-09
c45172_g1	137.178	4.35463	4.9774	7.7337e-12	1.0128e-09
c60131_g1	219.362	4.67987	5.5507	7.8102e-12	1.0216e-09
c56673_g1	768.022	7073.91	-3.2033	8.1053e-12	1.0589e-09
c56896_g3	845.958	7.70018	6.7796	8.3714e-12	1.0911e-09
c59051_g1	744.356	22.2179	5.0662	8.363e-12	1.0911e-09
c39857_g1	219.362	4.62011	5.5692	8.4513e-12	1.1002e-09
c8952_g1	967.747	18.4804	5.7106	8.5684e-12	1.1141e-09
c6114_g1	158.89	0	Inf	8.6379e-12	1.1218e-09
c24430_g1	243.305	3.90985	5.9595	8.6511e-12	1.1222e-09
c48149_g1	382.357	0	Inf	8.6853e-12	1.1253e-09
c2745_g1	141.989	5.00511	4.8262	8.7431e-12	1.1315e-09
c25790_g1	134.577	2.69506	5.642	8.9629e-12	1.1585e-09
c31793_g1	403.166	8.08518	5.6399	9.0044e-12	1.1625e-09
c59338_g1	89.3744	1.15503	6.2739	9.0774e-12	1.1706e-09
c91457_g1	72.0029	0	Inf	9.2383e-12	1.1899e-09
c60396_g1	111.446	2.69506	5.3699	9.3791e-12	1.2066e-09
c113406_g1	269.367	2.69506	6.6431	9.425e-12	1.2111e-09
c56677_g1	176.086	1.33433	7.044	9.4989e-12	1.2178e-09
c85863_g1	458.429	11.9353	5.2634	9.4971e-12	1.2178e-09
c607_g1	67.1962	0	Inf	9.5476e-12	1.2226e-09
c2964_g1	120.204	2.69506	5.479	9.6433e-12	1.2334e-09
c105749_g1	112.89	2.69506	5.3885	9.7053e-12	1.2399e-09
c72289_g1	74.5449	0.385009	7.5971	9.7455e-12	1.2407e-09
c7428_g1	74.5449	0.385009	7.5971	9.7455e-12	1.2407e-09
c82562_g1	280.842	5.00511	5.8102	9.7364e-12	1.2407e-09
c80360_g1	187.546	3.46508	5.7582	9.8291e-12	1.2499e-09
c58672_g1	66.7733	0	Inf	9.899e-12	1.2573e-09
c113091_g1	520.618	5.77513	6.4942	1.029e-11	1.3055e-09
c54753_g1	158.801	3.82368	5.3761	1.034e-11	1.3103e-09
c106885_g1	74.861	0.385009	7.6032	1.0577e-11	1.3382e-09
c38630_g2	121.473	3.46508	5.1316	1.0597e-11	1.3382e-09
c92811_g1	126.455	2.31005	5.7746	1.0585e-11	1.3382e-09
c12742_g1	74.2926	803.353	-3.4347	1.0636e-11	1.3416e-09
c102516_g1	100.145	1.98481	5.6569	1.0806e-11	1.3604e-09
c6011_g1	120.768	3.46508	5.1232	1.081e-11	1.3604e-09
c81454_g1	87.8577	1.15503	6.2492	1.0853e-11	1.3642e-09
c41833_g1	111.655	2.75483	5.3409	1.0984e-11	1.3791e-09
c73732_g1	140.156	1.92504	6.186	1.1004e-11	1.3801e-09
c7460_g1	74.2971	0.385009	7.5923	1.1021e-11	1.3806e-09
c541_g1	105.618	2.36982	5.4779	1.1208e-11	1.4024e-09
c45302_g1	65.2225	0	Inf	1.1332e-11	1.4163e-09
c83420_g1	717.166	17.3852	5.3664	1.1497e-11	1.4353e-09
c70077_g1	166.889	1.21479	7.102	1.1524e-11	1.4371e-09
c59572_g1	96.7572	0.385009	7.9733	1.1613e-11	1.4465e-09
c92933_g1	524.784	8.47019	5.9532	1.18e-11	1.4682e-09
c74711_g1	112.082	2.31005	5.6005	1.2048e-11	1.4973e-09
c61060_g1	144.958	3.08007	5.5565	1.2132e-11	1.506e-09
c6837_g1	80.7955	0.770018	6.7132	1.2155e-11	1.5072e-09
c103703_g1	124.758	3.85009	5.0181	1.2306e-11	1.5241e-09
c75013_g1	114.731	1.15503	6.6342	1.2372e-11	1.5306e-09
c102645_g1	115.013	2.69506	5.4153	1.2541e-11	1.5481e-09
c113979_g1	171.443	3.46508	5.6287	1.254e-11	1.5481e-09
c55699_g1	221.668	0	Inf	1.2742e-11	1.5711e-09
c60060_g1	207.25	4.62011	5.4873	1.2977e-11	1.5982e-09
c92350_g1	250.581	1.54004	7.3462	1.3046e-11	1.605e-09
c25301_g1	66.1367	0	Inf	1.3097e-11	1.6094e-09
c13348_g1	143.228	3.08007	5.5392	1.3176e-11	1.6173e-09
c106065_g1	75.9933	0	Inf	1.3261e-11	1.6259e-09
c36131_g1	114.236	3.43867	5.054	1.3675e-11	1.6748e-09
c103614_g1	87.0801	1.15503	6.2363	1.373e-11	1.6778e-09
c360_g1	87.0801	1.15503	6.2363	1.373e-11	1.6778e-09
c52327_g1	87.5758	0.385009	7.8295	1.3935e-11	1.701e-09
c26624_g1	98.2397	1.92504	5.6733	1.4073e-11	1.7139e-09
c59303_g1	98.2397	1.92504	5.6733	1.4073e-11	1.7139e-09
c52702_g1	575.46	0.889552	9.3374	1.4642e-11	1.7813e-09
c37876_g2	87.2552	1.15503	6.2392	1.4976e-11	1.8199e-09
c33256_g2	183.871	9.41951	4.2869	1.5515e-11	1.8833e-09
c51965_g1	506.139	7.87948	6.0053	1.555e-11	1.8855e-09
c83604_g1	154.033	6.66468	4.5306	1.6273e-11	1.9709e-09
c60642_g1	124.054	1.92504	6.0099	1.645e-11	1.9901e-09
c16708_g1	104.345	2.31005	5.4973	1.6706e-11	2.0189e-09
c105274_g1	97.4621	1.92504	5.6619	1.7429e-11	2.104e-09
c20838_g1	117.837	3.46508	5.0878	1.7505e-11	2.1108e-09
c92954_g1	79.6291	0.770018	6.6923	1.7711e-11	2.1334e-09
c103875_g1	102.794	2.31005	5.4757	1.7752e-11	2.1359e-09
c69168_g1	93.9673	0.770018	6.9311	1.7806e-11	2.1401e-09
c113811_g1	92.0233	1.54004	5.901	1.7911e-11	2.1503e-09
c24219_g1	102.371	2.31005	5.4697	1.8052e-11	2.1649e-09
c17485_g1	79.0651	0.770018	6.682	1.8369e-11	2.2004e-09
c14616_g1	454.229	6.54515	6.1169	1.84e-11	2.2018e-09
c59879_g1	63.4922	0	Inf	1.8518e-11	2.2135e-09
c95205_g1	91.3184	1.54004	5.8899	1.855e-11	2.2149e-09
c82173_g1	91.1774	1.15503	6.3027	1.8649e-11	2.2243e-09
c102237_g1	227.907	8.47019	4.7499	1.889e-11	2.2506e-09
c80432_g1	1276.88	23.7844	5.7465	1.9021e-11	2.2638e-09
c113422_g1	401.115	18.1552	4.4656	1.9435e-11	2.3084e-09
c69805_g1	91.5662	0.385009	7.8938	1.9438e-11	2.3084e-09
c69654_g1	276.711	5.00511	5.7888	1.9577e-11	2.3224e-09
c80345_g1	121.828	3.85009	4.9838	1.9606e-11	2.3232e-09
c38099_g3	107.173	2.69506	5.3135	1.9638e-11	2.3245e-09
c701_g1	4168.09	149.563	4.8006	1.9752e-11	2.3356e-09
c57940_g2	761.074	1.15503	9.364	1.9848e-11	2.3443e-09
c16964_g1	136.166	2.31005	5.8813	1.9906e-11	2.3462e-09
c51457_g1	72.037	0.385009	7.5477	1.9898e-11	2.3462e-09
c33295_g1	689.917	1.15503	9.2224	2.0301e-11	2.3901e-09
c105673_g1	71.6141	0.385009	7.5392	2.0544e-11	2.4084e-09
c116676_g1	71.6141	0.385009	7.5392	2.0544e-11	2.4084e-09
c13600_g1	275.758	3.46508	6.3144	2.0488e-11	2.4084e-09
c44535_g1	20.0545	284.802	-3.828	2.05e-11	2.4084e-09
c58658_g2	72.917	0.385009	7.5652	2.0739e-11	2.4286e-09
c31490_g1	97.0392	1.98481	5.6115	2.0791e-11	2.4322e-09
c30143_g1	211.629	3.90985	5.7583	2.084e-11	2.4354e-09
c113606_g1	90.7886	1.54004	5.8815	2.0916e-11	2.4416e-09
c51851_g1	307.818	21.302	3.853	2.1346e-11	2.4891e-09
c17822_g1	116.355	3.46508	5.0695	2.1464e-11	2.4991e-09
c29652_g1	188.11	7.70018	4.6105	2.1477e-11	2.4991e-09
c103439_g1	774.378	8.8552	6.4504	2.154e-11	2.5038e-09
c71148_g1	1075.13	21.6203	5.636	2.1949e-11	2.5486e-09
c56268_g2	73.3741	0.444776	7.366	2.2238e-11	2.5794e-09
c60313_g1	85.102	1.15503	6.2032	2.2611e-11	2.6199e-09
c20082_g1	65.0816	0	Inf	2.2703e-11	2.625e-09
c71618_g1	65.0816	0	Inf	2.2703e-11	2.625e-09
c91865_g1	682.448	36.5758	4.2218	2.2767e-11	2.6297e-09
c38833_g3	78.8514	0.770018	6.6781	2.2814e-11	2.6323e-09
c16679_g1	71.5072	0.385009	7.5371	2.3041e-11	2.6556e-09
c16858_g1	371.067	6.54515	5.8251	2.3075e-11	2.6568e-09
c113561_g1	186.841	1.15503	7.3377	2.3178e-11	2.6659e-09
c103490_g1	90.5408	1.54004	5.8775	2.326e-11	2.6725e-09
c91935_g1	115.966	3.46508	5.0647	2.3533e-11	2.7011e-09
c42785_g1	94.3813	0.385009	7.9375	2.3664e-11	2.7133e-09
c30212_g1	197.505	2.31005	6.4178	2.3772e-11	2.7199e-09
c7732_g1	90.1179	1.54004	5.8708	2.3762e-11	2.7199e-09
c113981_g1	78.0056	0.770018	6.6625	2.4106e-11	2.7553e-09
c103996_g1	134.081	5.00511	4.7436	2.4311e-11	2.7729e-09
c59436_g1	91.5618	1.54004	5.8937	2.4289e-11	2.7729e-09
c13900_g2	90.5067	0.770018	6.877	2.4403e-11	2.7776e-09
c69557_g1	90.5067	0.770018	6.877	2.4403e-11	2.7776e-09
c4035_g1	152.128	1.92504	6.3042	2.4496e-11	2.7853e-09
c38380_g1	63.8766	0	Inf	2.517e-11	2.8591e-09
c50647_g1	123.865	1174.91	-3.2457	2.5642e-11	2.9066e-09
c59036_g1	117.132	1.92504	5.9271	2.5636e-11	2.9066e-09
c5077_g1	70.8023	0	Inf	2.5784e-11	2.9196e-09
c35180_g2	120.097	3.96962	4.9191	2.5905e-11	2.9304e-09
c30595_g1	208.135	1.54004	7.0784	2.6173e-11	2.9576e-09
c47086_g1	309.587	6.21991	5.6373	2.6258e-11	2.9642e-09
c27267_g1	71.1184	0.385009	7.5292	2.6411e-11	2.9783e-09
c59332_g1	106.007	2.69506	5.2977	2.6446e-11	2.9792e-09
c114813_g1	376.326	13.9201	4.7567	2.6488e-11	2.9809e-09
c80386_g1	587.119	1.54004	8.5745	2.6842e-11	3.0177e-09
c93072_g1	70.8365	0.385009	7.5235	2.6983e-11	3.0304e-09
c56124_g4	160.356	0.829785	7.5943	2.7027e-11	3.0322e-09
c60200_g1	140.156	2.31005	5.923	2.7105e-11	3.0379e-09
c19934_g1	95.4839	1.92504	5.6323	2.7353e-11	3.0617e-09
c7419_g1	123.135	4.20869	4.8707	2.7373e-11	3.0617e-09
c9535_g1	296.77	3.13984	6.5625	2.7811e-11	3.1074e-09
c113431_g1	133.765	1.92504	6.1187	2.7989e-11	3.1242e-09
c6962_g1	75.4205	0.385009	7.6139	2.803e-11	3.1255e-09
c9721_g1	90.6476	1.54004	5.8792	2.8555e-11	3.1809e-09
c102452_g1	89.7632	1.54004	5.8651	2.9207e-11	3.2502e-09
c92148_g1	119.251	1.15503	6.6899	2.929e-11	3.2561e-09
c45044_g1	303.383	2676.39	-3.1411	2.9565e-11	3.2834e-09
c70058_g1	112.719	0.385009	8.1936	2.96e-11	3.284e-09
c27278_g1	141.425	5.77513	4.614	3.0665e-11	3.3986e-09
c55847_g3	62.7829	0	Inf	3.1132e-11	3.4435e-09
c64516_g1	77.228	0.770018	6.6481	3.1117e-11	3.4435e-09
c102765_g1	94.2493	1.92504	5.6135	3.169e-11	3.5016e-09
c22888_g2	105.652	2.69506	5.2929	3.1804e-11	3.5107e-09
c20806_g1	62.3599	0	Inf	3.2346e-11	3.567e-09
c47512_g1	47.9579	563.837	-3.5554	3.2555e-11	3.5864e-09
c51052_g1	63.3809	0	Inf	3.3129e-11	3.6459e-09
c115697_g1	95.1293	1.92504	5.6269	3.337e-11	3.6688e-09
c38531_g1	0	75.6897	#NAME?	3.3408e-11	3.6693e-09
c96616_g1	86.3752	0.385009	7.8096	3.3474e-11	3.6729e-09
c25732_g1	439.255	12.8846	5.0913	3.3832e-11	3.7084e-09
c60016_g1	119.072	3.85009	4.9508	3.3877e-11	3.7096e-09
c27384_g1	153.328	2.31005	6.0526	3.3945e-11	3.7133e-09
c31496_g2	51.6233	557.986	-3.4341	3.4065e-11	3.7185e-09
c60184_g1	61.796	0	Inf	3.4057e-11	3.7185e-09
c73282_g1	512.36	1.54004	8.3781	3.4093e-11	3.7185e-09
c8876_g1	88.5285	1.54004	5.8451	3.4193e-11	3.7256e-09
c15973_g1	99.4744	2.36982	5.3915	3.431e-11	3.7346e-09
c17897_g1	102.76	1.92504	5.7382	3.442e-11	3.7355e-09
c60870_g1	99.4744	2.31005	5.4283	3.4394e-11	3.7355e-09
c97642_g1	407.652	6.54515	5.9608	3.4363e-11	3.7355e-09
c13433_g1	82.6668	1.15503	6.1613	3.4891e-11	3.7788e-09
c13989_g1	116.709	0.385009	8.2438	3.4886e-11	3.7788e-09
c42005_g1	265.456	12.5065	4.4077	3.4922e-11	3.7788e-09
c8716_g1	218.269	3.13984	6.1193	3.5304e-11	3.8163e-09
c117302_g1	123.913	1.54004	6.3302	3.537e-11	3.8197e-09
c91471_g1	194.856	3.46508	5.8134	3.5646e-11	3.8457e-09
c18554_g1	144.147	2.31005	5.9635	3.5811e-11	3.8597e-09
c81891_g1	100.495	2.31005	5.4431	3.6073e-11	3.8841e-09
c69374_g1	108.622	2.69506	5.3328	3.6241e-11	3.8983e-09
c70072_g1	69.4949	0.385009	7.4959	3.7093e-11	3.9861e-09
c59134_g1	136.414	1.15503	6.8839	3.8744e-11	4.1595e-09
c13771_g1	98.3807	2.31005	5.4124	3.9314e-11	4.2124e-09
c80818_g1	70.093	0.444776	7.3	3.9294e-11	4.2124e-09
c8869_g1	82.137	1.15503	6.152	3.9713e-11	4.251e-09
c17368_g1	126.562	0.770018	7.3607	3.9774e-11	4.2534e-09
c75783_g1	61.2662	0	Inf	4.0114e-11	4.2856e-09
c113281_g1	67.3417	0	Inf	4.1231e-11	4.4006e-09
c80570_g1	137.896	2.69506	5.6771	4.1367e-11	4.4108e-09
c59584_g1	219.08	4.2351	5.6929	4.1558e-11	4.4269e-09
c49992_g1	101.268	2.42959	5.3813	4.1642e-11	4.4315e-09
c113384_g1	146.159	4.35463	5.0688	4.1951e-11	4.4601e-09
c36158_g1	405.849	13.1237	4.9507	4.3147e-11	4.5828e-09
c82110_g1	100.423	2.31005	5.442	4.3267e-11	4.591e-09
c116605_g1	113.142	2.31005	5.6141	4.4376e-11	4.7042e-09
c44895_g1	103.358	2.69506	5.2612	4.4826e-11	4.7473e-09
c103174_g1	116.778	4.26846	4.7739	4.5294e-11	4.7922e-09
c33904_g1	69.7858	765.919	-3.4562	4.568e-11	4.8284e-09
c37666_g1	381.483	10.7802	5.1452	4.7164e-11	4.9805e-09
c59179_g1	118.969	0.385009	8.2715	4.7263e-11	4.9861e-09
c12274_g1	75.3567	0.770018	6.6127	4.8005e-11	5.0596e-09
c60293_g1	68.5763	0.385009	7.4767	4.9477e-11	5.2097e-09
c34358_g1	274.169	4.62011	5.891	5.04e-11	5.3018e-09
c50194_g2	68.2944	0.385009	7.4707	5.0584e-11	5.316e-09
c113088_g1	81.3594	1.15503	6.1383	5.0673e-11	5.3202e-09
c64486_g1	81.2184	1.15503	6.1358	5.1096e-11	5.3595e-09
c7810_g1	75.9547	0.770018	6.6241	5.1163e-11	5.3615e-09
c75140_g1	117.38	0.770018	7.2521	5.1372e-11	5.3782e-09
c36193_g2	169.995	6.16014	4.7864	5.1513e-11	5.3878e-09
c17375_g1	88.2465	1.15503	6.2555	5.2676e-11	5.5042e-09
c60450_g1	269.012	7.70018	5.1266	5.3338e-11	5.5681e-09
c103005_g1	146.796	1.54004	6.5747	5.3534e-11	5.5833e-09
c61600_g1	120.097	4.2351	4.8257	5.3683e-11	5.5934e-09
c13895_g1	200.188	4.62011	5.4373	5.3954e-11	5.6164e-09
c7446_g1	465.248	6.21991	6.225	5.4016e-11	5.6175e-09
c31793_g2	137.294	5.77513	4.5713	5.4208e-11	5.6321e-09
c17683_g1	165.688	1.54004	6.7494	5.4623e-11	5.6698e-09
c46341_g1	135.375	0.829785	7.35	5.5231e-11	5.7275e-09
c52205_g1	480.569	21.9191	4.4545	5.5692e-11	5.7698e-09
c13237_g1	180.095	4.62011	5.2847	5.6706e-11	5.8694e-09
c311_g1	214.278	3.52485	5.9258	5.7214e-11	5.9163e-09
c16148_g1	110.775	3.46508	4.9986	5.7366e-11	5.9265e-09
c81545_g1	68.0466	0.385009	7.4655	5.751e-11	5.9357e-09
c80555_g1	101.171	2.69506	5.2303	5.7891e-11	5.9694e-09
c31765_g1	80.6886	1.21479	6.0536	5.8033e-11	5.9785e-09
c18672_g2	116.991	1.54004	6.2473	5.8788e-11	6.0506e-09
c92551_g1	224.412	5.39012	5.3797	5.8902e-11	6.0567e-09
c81197_g1	103.149	1.15503	6.4807	5.8975e-11	6.0585e-09
c103509_g1	81.1843	0.385009	7.7202	5.951e-11	6.1077e-09
c20776_g1	296.488	2.69506	6.7815	5.9727e-11	6.1242e-09
c42843_g2	494.275	7.70018	6.0043	6.0084e-11	6.1551e-09
c59585_g1	391.16	7.70018	5.6667	6.0262e-11	6.1676e-09
c44662_g1	12.9581	209.909	-4.0178	6.1523e-11	6.2907e-09
c55279_g1	4912.31	92.5216	5.7305	6.1972e-11	6.3307e-09
c59060_g1	74.5791	0.770018	6.5977	6.2268e-11	6.355e-09
c13820_g1	81.1457	1.15503	6.1345	6.2646e-11	6.3877e-09
c397_g1	182.744	3.46508	5.7208	6.3083e-11	6.4263e-09
c115178_g1	60.0998	0	Inf	6.3287e-11	6.4351e-09
c118586_g1	60.0998	0	Inf	6.3287e-11	6.4351e-09
c92252_g1	97.0392	2.31005	5.3926	6.3711e-11	6.4722e-09
c15286_g1	94.1083	1.92504	5.6114	6.3921e-11	6.4815e-09
c6239_g1	94.1083	1.92504	5.6114	6.3921e-11	6.4815e-09
c106080_g1	107.81	1.54004	6.1294	6.482e-11	6.5666e-09
c42967_g1	129.104	1.92504	6.0675	6.5151e-11	6.5941e-09
c113381_g1	59.6769	0	Inf	6.5849e-11	6.6585e-09
c105108_g1	112.471	1.92504	5.8685	6.6156e-11	6.6834e-09
c82924_g1	123.028	4.62011	4.7349	6.7009e-11	6.7633e-09
c4803_g1	114.095	3.85009	4.8892	6.8132e-11	6.8704e-09
c5911_g1	74.7542	0.770018	6.6011	6.8311e-11	6.8821e-09
c104205_g1	384.166	13.9201	4.7865	6.8393e-11	6.884e-09
c72095_g1	214.701	5.77513	5.2163	6.8887e-11	6.9274e-09
c13842_g1	91.3867	1.92504	5.569	6.9012e-11	6.9336e-09
c91542_g1	218.269	3.46508	5.9771	6.943e-11	6.9692e-09
c10638_g1	381.731	9.80452	5.283	6.9602e-11	6.9801e-09
c31364_g2	68.3968	0.385009	7.4729	6.9689e-11	6.9824e-09
c113510_g1	1233.55	31.5707	5.2881	7.0399e-11	7.0471e-09
c80856_g1	122.041	1.15503	6.7233	7.0669e-11	7.0676e-09
c6378_g1	90.8227	1.92504	5.5601	7.0858e-11	7.0802e-09
c113351_g1	878.868	13.8603	5.9866	7.0947e-11	7.0809e-09
c92958_g1	113.283	3.46508	5.0309	7.0995e-11	7.0809e-09
c26711_g1	177.835	5.00511	5.151	7.1455e-11	7.1203e-09
c37879_g1	373.152	4.62011	6.3357	7.1644e-11	7.1326e-09
c84360_g1	145.877	2.69506	5.7583	7.2034e-11	7.165e-09
c35696_g1	73.9083	0.770018	6.5847	7.2344e-11	7.1892e-09
c69252_g1	84.9269	1.54004	5.7852	7.3241e-11	7.2653e-09
c83398_g1	84.9269	1.54004	5.7852	7.3241e-11	7.2653e-09
c57331_g1	564.086	16.8278	5.067	7.3819e-11	7.3111e-09
c69285_g1	572.703	12.7651	5.4875	7.3837e-11	7.3111e-09
c13876_g1	134.824	1.92504	6.13	7.406e-11	7.3266e-09
c1225_g1	458.891	8.47019	5.7596	7.441e-11	7.3546e-09
c93761_g1	79.911	1.15503	6.1124	7.4503e-11	7.3571e-09
c21982_g1	127.762	1.15503	6.7894	7.4942e-11	7.3938e-09
c71191_g1	73.3444	0.770018	6.5737	7.52e-11	7.4126e-09
c113790_g1	95.343	2.31005	5.3671	7.6459e-11	7.5299e-09
c115207_g1	109.327	3.46508	4.9796	7.6933e-11	7.5699e-09
c46390_g1	209.015	12.4732	4.0667	7.7135e-11	7.5829e-09
c92214_g1	95.061	2.31005	5.3629	7.7379e-11	7.6001e-09
c19361_g2	90.4339	1.92504	5.5539	7.9232e-11	7.7751e-09
c44070_g1	595.163	10.84	5.7788	7.9421e-11	7.7866e-09
c356_g1	90.293	1.98481	5.5075	7.9537e-11	7.791e-09
c54075_g1	73.8015	0.770018	6.5826	8.092e-11	7.9194e-09
c115344_g1	151.598	2.69506	5.8138	8.2598e-11	8.0765e-09
c59181_g1	73.3785	0.770018	6.5743	8.3296e-11	8.1374e-09
c95673_g1	116.603	2.69506	5.4351	8.3782e-11	8.1777e-09
c102588_g1	130.304	2.31005	5.8178	8.4751e-11	8.2648e-09
c81361_g1	112.86	1.15503	6.6105	8.6891e-11	8.466e-09
c9049_g1	105.691	2.69506	5.2934	8.7497e-11	8.5175e-09
c92584_g1	99.1924	2.69506	5.2018	8.8636e-11	8.6207e-09
c42010_g1	1007.57	76.3791	3.7216	9.045e-11	8.7894e-09
c60554_g1	59.9203	0	Inf	9.1602e-11	8.8935e-09
c58240_g3	12.2191	211.27	-4.1119	9.1838e-11	8.9085e-09
c102574_g1	200.188	5.00511	5.3218	9.1932e-11	8.9097e-09
c114611_g1	388.973	4.2351	6.5211	9.3513e-11	9.0474e-09
c56713_g2	640.175	66.2104	3.2733	9.3518e-11	9.0474e-09
c51736_g1	24.5792	323.549	-3.7185	9.3838e-11	9.0686e-09
c59354_g1	131.364	1.92504	6.0925	9.3903e-11	9.0686e-09
c36560_g1	185.179	8.47019	4.4504	9.4679e-11	9.1355e-09
c5899_g1	65.8933	0.385009	7.4191	9.4868e-11	9.1458e-09
c115227_g1	72.9897	0.770018	6.5667	9.503e-11	9.1481e-09
c43345_g1	67.1962	0.444776	7.2392	9.506e-11	9.1481e-09
c103750_g1	2654.16	8.14495	8.3481	9.6124e-11	9.2343e-09
c115628_g1	107.562	3.46508	4.9561	9.609e-11	9.2343e-09
c609_g1	165.334	6.16014	4.7463	9.8497e-11	9.4539e-09
c113678_g1	72.4258	0.770018	6.5555	9.8814e-11	9.4678e-09
c92116_g1	98.6626	2.69506	5.1941	9.881e-11	9.4678e-09
c113337_g1	119.392	2.31005	5.6916	1.0051e-10	9.6133e-09
c8601_g1	119.392	2.31005	5.6916	1.0051e-10	9.6133e-09
c43710_g1	489.934	3.85009	6.9916	1.0107e-10	9.6583e-09
c20696_g1	88.3875	1.92504	5.5209	1.0538e-10	1.0061e-08
c54222_g2	144.638	7.16923	4.3345	1.0648e-10	1.0158e-08
c114724_g1	93.7536	2.31005	5.3429	1.0746e-10	1.0243e-08
c56022_g1	91.6983	2.04458	5.487	1.084e-10	1.0323e-08
c26876_g1	98.1328	2.69506	5.1863	1.1019e-10	1.0484e-08
c82032_g1	78.3217	1.15503	6.0834	1.1094e-10	1.0546e-08
c102996_g1	108.728	0.770018	7.1416	1.1187e-10	1.0626e-08
c27482_g1	118.474	3.85009	4.9435	1.1199e-10	1.0628e-08
c48142_g3	191.818	7.04969	4.766	1.1218e-10	1.0637e-08
c114648_g1	71.896	0.770018	6.5449	1.1392e-10	1.0792e-08
c91719_g1	115.791	1.54004	6.2324	1.1432e-10	1.0821e-08
c8485_g1	88.5626	1.92504	5.5237	1.1481e-10	1.0858e-08
c25951_g1	1368.58	44.661	4.9375	1.153e-10	1.0895e-08
c21110_g1	113.001	1.92504	5.8753	1.1711e-10	1.1056e-08
c81900_g1	178.223	4.2351	5.3951	1.192e-10	1.1245e-08
c69973_g1	58.2627	0	Inf	1.2048e-10	1.1355e-08
c69854_g1	91.2843	0	Inf	1.2086e-10	1.1381e-08
c81235_g1	102.123	3.08007	5.0512	1.2117e-10	1.14e-08
c38351_g1	3012.59	40.8109	6.2059	1.2171e-10	1.1441e-08
c61113_g1	161.45	3.46508	5.5421	1.2332e-10	1.1583e-08
c59221_g1	260.433	3.08007	6.4018	1.2534e-10	1.1762e-08
c62852_g1	71.7892	0.770018	6.5427	1.2757e-10	1.1961e-08
c81609_g1	101.277	0.770018	7.0392	1.278e-10	1.1973e-08
c80796_g1	106.396	3.46508	4.9404	1.2827e-10	1.2007e-08
c48283_g4	71.6482	0.770018	6.5399	1.2883e-10	1.2049e-08
c59566_g1	140.156	3.08007	5.5079	1.2912e-10	1.2066e-08
c81019_g1	1893.86	54.6712	5.1144	1.2995e-10	1.2133e-08
c31803_g3	118.863	2.69506	5.4628	1.3247e-10	1.2347e-08
c40128_g1	57.2758	0	Inf	1.3247e-10	1.2347e-08
c102763_g1	524.259	4.2351	6.9517	1.3307e-10	1.2389e-08
c46681_g1	439.007	17.0002	4.6906	1.3326e-10	1.2389e-08
c81526_g1	2262.54	34.7703	6.0239	1.3322e-10	1.2389e-08
c29998_g1	216.538	3.85009	5.8136	1.3462e-10	1.2505e-08
c53037_g1	61.5437	0	Inf	1.3482e-10	1.2513e-08
c6857_g2	171.832	3.85009	5.48	1.3501e-10	1.252e-08
c18342_g2	92.2711	2.31005	5.3199	1.3759e-10	1.2748e-08
c20654_g1	91.9892	2.31005	5.3155	1.3929e-10	1.2895e-08
c70832_g1	180.343	3.52485	5.677	1.4344e-10	1.3268e-08
c8874_g1	71.2594	0.770018	6.532	1.4721e-10	1.3601e-08
c95156_g1	85.7045	0.385009	7.7983	1.4729e-10	1.3601e-08
c113493_g1	120.063	3.08007	5.2847	1.4782e-10	1.3627e-08
c95332_g1	120.063	3.08007	5.2847	1.4782e-10	1.3627e-08
c103997_g1	82.5941	1.54004	5.745	1.489e-10	1.3716e-08
c20396_g1	92.7668	1.15503	6.3276	1.4965e-10	1.3773e-08
c81429_g1	64.304	0.385009	7.3839	1.5054e-10	1.3843e-08
c53151_g1	57.169	0	Inf	1.5069e-10	1.3846e-08
c105306_g1	70.8365	0.770018	6.5235	1.5166e-10	1.3911e-08
c13748_g1	70.8365	0.770018	6.5235	1.5166e-10	1.3911e-08
c39017_g1	113.565	4.29486	4.7248	1.523e-10	1.3958e-08
c113760_g1	92.0233	2.31005	5.316	1.5247e-10	1.3962e-08
c92064_g1	76.4162	1.15503	6.0479	1.5278e-10	1.3979e-08
c93631_g1	413.834	3.85009	6.748	1.5322e-10	1.4007e-08
c23379_g1	97.0392	2.69506	5.1702	1.5603e-10	1.4253e-08
c29915_g1	326.715	5.00511	6.0285	1.5881e-10	1.4495e-08
c70416_g1	854.294	10.0102	6.4152	1.6079e-10	1.4662e-08
c16549_g2	127.514	3.08007	5.3716	1.6423e-10	1.4964e-08
c39205_g2	72.5327	0.444776	7.3494	1.6486e-10	1.5009e-08
c102530_g1	729.176	14.6901	5.6334	1.6795e-10	1.5277e-08
c47008_g1	148.385	1.5998	6.5353	1.6868e-10	1.5331e-08
c69513_g1	119.922	2.31005	5.698	1.7131e-10	1.5558e-08
c69957_g1	76.0274	1.15503	6.0405	1.7333e-10	1.5728e-08
c49956_g1	56.9211	0	Inf	1.739e-10	1.5766e-08
c102523_g1	150.008	3.85009	5.284	1.7509e-10	1.5861e-08
c13860_g1	302.734	16.1704	4.2266	1.7618e-10	1.5933e-08
c2792_g1	119.533	3.46508	5.1084	1.7608e-10	1.5933e-08
c69319_g1	75.6045	1.15503	6.0325	1.7797e-10	1.6082e-08
c9306_g2	69.8837	0.770018	6.5039	1.8051e-10	1.6298e-08
c13312_g1	108.656	3.85009	4.8187	1.8074e-10	1.6306e-08
c105337_g1	92.0915	2.31005	5.3171	1.8286e-10	1.6483e-08
c50163_g1	107.237	937.634	-3.1282	1.8337e-10	1.6516e-08
c7180_g1	153.717	2.36982	6.0194	1.8383e-10	1.6544e-08
c92054_g1	114.838	0.385009	8.2205	1.872e-10	1.6833e-08
c17045_g1	1113.34	30.4755	5.1911	1.8921e-10	1.7e-08
c17496_g1	265.799	6.93016	5.2613	1.8941e-10	1.7004e-08
c102790_g1	75.9206	1.15503	6.0385	1.933e-10	1.7339e-08
c56000_g1	77.5055	1.21479	5.9955	1.938e-10	1.7369e-08
c102397_g1	103.995	3.46508	4.9075	1.9453e-10	1.742e-08
c13280_g1	680.236	7.70018	6.465	1.9554e-10	1.7496e-08
c113697_g1	90.3998	2.31005	5.2903	1.9694e-10	1.7597e-08
c30162_g1	89.4471	1.92504	5.5381	1.9714e-10	1.7597e-08
c71220_g1	55.6523	0	Inf	1.97e-10	1.7597e-08
c59195_g1	80.9706	1.54004	5.7164	1.982e-10	1.7677e-08
c105485_g1	120.982	1.92504	5.9738	1.9868e-10	1.7705e-08
c69858_g1	158.767	1.98481	6.3218	2.0094e-10	1.7892e-08
c117039_g1	160.249	3.46508	5.5313	2.0179e-10	1.7954e-08
c1176_g1	63.3854	0.385009	7.3631	2.0309e-10	1.8055e-08
c59466_g1	69.6359	0.770018	6.4988	2.0443e-10	1.8158e-08
c102707_g1	114.872	3.08007	5.2209	2.0547e-10	1.8236e-08
c59187_g1	143.155	7.31517	4.2905	2.0622e-10	1.8288e-08
c72638_g1	63.1034	0.385009	7.3567	2.0792e-10	1.8424e-08
c60644_g1	93.6853	0.385009	7.9268	2.0887e-10	1.8494e-08
c93566_g1	81.855	1.15503	6.1471	2.0963e-10	1.8546e-08
c48319_g2	811.702	18.2747	5.473	2.1109e-10	1.8648e-08
c70274_g1	102.76	2.69506	5.2528	2.1113e-10	1.8648e-08
c57810_g2	600.639	4719.55	-2.9741	2.1906e-10	1.9333e-08
c69779_g1	105.161	3.46508	4.9236	2.2539e-10	1.9859e-08
c83158_g1	105.161	3.46508	4.9236	2.2539e-10	1.9859e-08
c91557_g1	430.36	5.8349	6.2047	2.2688e-10	1.9975e-08
c80643_g1	87.5758	1.21479	6.1717	2.2991e-10	2.0225e-08
c58117_g5	418.952	8.08518	5.6954	2.3015e-10	2.0231e-08
c59826_g1	292.955	8.58973	5.0919	2.3073e-10	2.0265e-08
c71069_g1	632.598	7.31517	6.4343	2.3164e-10	2.0329e-08
c29645_g1	115.757	0	Inf	2.3241e-10	2.0363e-08
c71175_g1	141.887	3.46508	5.3557	2.3223e-10	2.0363e-08
c19251_g1	149.197	2.69506	5.7908	2.3369e-10	2.0459e-08
c59573_g1	69.2471	0.770018	6.4907	2.3397e-10	2.0468e-08
c18518_g1	175.54	2.69506	6.0253	2.3498e-10	2.054e-08
c69445_g1	1620.67	11.9353	7.0852	2.3552e-10	2.0571e-08
c1533_g1	69.1061	0.770018	6.4878	2.3636e-10	2.0611e-08
c6365_g1	69.1061	0.770018	6.4878	2.3636e-10	2.0611e-08
c7665_g1	54.9816	0	Inf	2.3732e-10	2.0678e-08
c55692_g2	81.0388	1.65957	5.6097	2.3929e-10	2.0833e-08
c30497_g2	54.8406	0	Inf	2.4072e-10	2.0941e-08
c70226_g1	210.181	7.31517	4.8446	2.4101e-10	2.095e-08
c36823_g2	3.84945	118.772	-4.9474	2.4215e-10	2.1032e-08
c16362_g1	94.0014	2.69506	5.1243	2.427e-10	2.1034e-08
c47793_g1	180.957	0	Inf	2.4264e-10	2.1034e-08
c71237_g1	175.575	6.16014	4.833	2.4275e-10	2.1034e-08
c1426_g1	194.326	5.00511	5.2789	2.4311e-10	2.1049e-08
c93053_g1	68.6832	0.770018	6.4789	2.437e-10	2.1084e-08
c12827_g1	246.625	5.77513	5.4163	2.4869e-10	2.1498e-08
c81661_g1	422.272	7.70018	5.7771	2.4981e-10	2.1578e-08
c44817_g1	123.758	1.33433	6.5353	2.5274e-10	2.1813e-08
c58724_g1	159.331	5.86826	4.7629	2.541e-10	2.1914e-08
c53172_g1	145.629	6.57851	4.4684	2.5602e-10	2.2062e-08
c1901_g1	215.868	3.85009	5.8091	2.5626e-10	2.2065e-08
c21331_g1	173.81	2.69506	6.011	2.5973e-10	2.2346e-08
c106116_g1	55.2294	0	Inf	2.6067e-10	2.2392e-08
c312_g1	74.4381	1.15503	6.01	2.6061e-10	2.2392e-08
c69729_g1	102.687	3.46508	4.8892	2.624e-10	2.2511e-08
c92096_g1	79.4881	1.54004	5.6897	2.6246e-10	2.2511e-08
c17599_g1	110.07	1.92504	5.8374	2.6453e-10	2.267e-08
c83312_g1	68.9993	0.770018	6.4855	2.6522e-10	2.2712e-08
c120533_g1	93.7536	2.69506	5.1205	2.6835e-10	2.2962e-08
c114849_g1	105.409	1.54004	6.0969	2.6885e-10	2.2987e-08
c116881_g1	121.23	0.770018	7.2986	2.6951e-10	2.3007e-08
c71204_g1	132.564	2.69506	5.6202	2.6932e-10	2.3007e-08
c103099_g1	106.114	3.85009	4.7846	2.7213e-10	2.3213e-08
c80478_g1	217.773	8.52996	4.6741	2.734e-10	2.3304e-08
c13788_g1	102.055	0	Inf	2.7472e-10	2.3392e-08
c60011_g1	273.994	3.13984	6.4473	2.7487e-10	2.3392e-08
c59395_g1	89.0924	2.31005	5.2693	2.7589e-10	2.3461e-08
c59293_g1	68.4354	0.770018	6.4737	2.7625e-10	2.3473e-08
c8346_g1	97.9577	1.54004	5.9911	2.7902e-10	2.369e-08
c29533_g1	94.9156	2.69506	5.1383	2.8052e-10	2.3799e-08
c93451_g1	62.1848	0.385009	7.3355	2.8125e-10	2.3843e-08
c29898_g2	62.0439	0.385009	7.3323	2.8462e-10	2.4109e-08
c70044_g1	54.3108	0	Inf	2.862e-10	2.4224e-08
c45320_g1	109.788	0.829785	7.0478	2.8667e-10	2.4246e-08
c103854_g1	74.4722	1.15503	6.0107	2.8839e-10	2.4373e-08
c18157_g1	211.347	4.2351	5.6411	2.935e-10	2.4785e-08
c29380_g1	233.205	8.14495	4.8395	2.9389e-10	2.4799e-08
c81095_g1	115.791	1.92504	5.9105	2.9575e-10	2.4936e-08
c114671_g1	79.0993	1.54004	5.6826	2.9635e-10	2.4968e-08
c70950_g1	89.5495	2.31005	5.2767	2.9684e-10	2.499e-08
c11002_g1	119.358	0.385009	8.2762	3.0037e-10	2.5268e-08
c102902_g1	724.237	6.93016	6.7074	3.0449e-10	2.5595e-08
c102135_g1	179.565	6.16014	4.8654	3.0693e-10	2.578e-08
c94772_g1	218.939	5.00511	5.451	3.0735e-10	2.5796e-08
c9071_g1	259.267	6.16014	5.3953	3.0791e-10	2.5823e-08
c102957_g1	116.85	1.54004	6.2456	3.0991e-10	2.5951e-08
c28510_g1	121.9	1.21479	6.6488	3.099e-10	2.5951e-08
c63975_g1	182.039	1.5998	6.8302	3.1079e-10	2.6005e-08
c61464_g1	253.123	4.29486	5.8811	3.1227e-10	2.6108e-08
c48753_g1	62.219	0.444776	7.1281	3.1251e-10	2.6109e-08
c20991_g1	127.621	1.15503	6.7878	3.1616e-10	2.6394e-08
c25046_g2	74.5063	1.15503	6.0114	3.193e-10	2.6635e-08
c48853_g1	14.7612	215.723	-3.8693	3.1957e-10	2.6635e-08
c7182_g1	287.623	7.70018	5.2231	3.1978e-10	2.6635e-08
c71949_g1	61.937	0.385009	7.3298	3.2161e-10	2.6768e-08
c116767_g1	67.4827	0.770018	6.4535	3.2987e-10	2.7434e-08
c62207_g1	260.365	0.770018	8.4014	3.3019e-10	2.7439e-08
c91600_g1	91.7072	1.92504	5.5741	3.3732e-10	2.8011e-08
c14418_g1	129.104	2.69506	5.5821	3.3965e-10	2.8183e-08
c17287_g1	137.332	1.15503	6.8936	3.4019e-10	2.8206e-08
c11533_g1	78.0056	1.54004	5.6625	3.484e-10	2.8866e-08
c80272_g1	987.64	8.08518	6.9326	3.5445e-10	2.9344e-08
c72389_g1	181.013	4.67987	5.2735	3.5624e-10	2.947e-08
c69424_g1	270.037	5.8349	5.5323	3.5711e-10	2.952e-08
c107063_g1	87.4689	2.31005	5.2428	3.5802e-10	2.9573e-08
c59528_g1	76.6641	1.15503	6.0526	3.5935e-10	2.9661e-08
c57232_g1	74.1175	1.21479	5.931	3.6183e-10	2.9821e-08
c94620_g1	54.3791	0	Inf	3.6165e-10	2.9821e-08
c6740_g1	2002.81	48.279	5.3745	3.6286e-10	2.9882e-08
c11221_g1	67.3758	0.770018	6.4512	3.7043e-10	3.0483e-08
c107067_g1	61.5482	0.385009	7.3207	3.7238e-10	3.0598e-08
c15087_g1	61.5482	0.385009	7.3207	3.7238e-10	3.0598e-08
c112974_g1	443.92	5.77513	6.2643	3.7311e-10	3.0634e-08
c69529_g1	92.9077	2.31005	5.3298	3.7689e-10	3.0922e-08
c71259_g1	236.209	3.08007	6.261	3.7773e-10	3.0968e-08
c18386_g1	127.373	2.69506	5.5626	3.8227e-10	3.1316e-08
c16658_g1	184.722	3.08007	5.9062	3.8452e-10	3.1477e-08
c7264_g1	301.606	9.24021	5.0286	3.8708e-10	3.1663e-08
c24264_g1	72.9897	1.21479	5.9089	3.8862e-10	3.1766e-08
c6009_g1	89.9769	1.92504	5.5466	3.9206e-10	3.2022e-08
c81150_g1	107.669	1.54004	6.1275	3.9331e-10	3.2101e-08
c81284_g1	137.755	3.08007	5.483	3.938e-10	3.2117e-08
c114354_g1	77.4758	1.65957	5.5449	3.9423e-10	3.2128e-08
c22946_g1	72.5668	1.15503	5.9733	4.0086e-10	3.2639e-08
c38292_g1	54.5542	0	Inf	4.0139e-10	3.2639e-08
c48849_g2	54.5542	0	Inf	4.0139e-10	3.2639e-08
c49188_g1	91.2753	773.636	-3.0834	4.0356e-10	3.2791e-08
c9460_g1	60.5614	0.385009	7.2974	4.0512e-10	3.2894e-08
c50597_g4	53.1103	0	Inf	4.1151e-10	3.3387e-08
c70633_g1	67.4099	0.770018	6.4519	4.1191e-10	3.3395e-08
c57681_g1	74.5019	0	Inf	4.1312e-10	3.3468e-08
c70069_g1	171.939	2.31005	6.2178	4.1416e-10	3.3528e-08
c29343_g1	219.751	7.16923	4.9379	4.1697e-10	3.373e-08
c80802_g1	66.987	0.770018	6.4428	4.2489e-10	3.4346e-08
c9738_g1	66.846	0.770018	6.4398	4.2933e-10	3.4679e-08
c18459_g1	73.0238	1.15503	5.9824	4.3217e-10	3.4857e-08
c58628_g1	66.705	0.829785	6.3289	4.3191e-10	3.4857e-08
c56281_g2	101.303	837.667	-3.0477	4.3344e-10	3.4934e-08
c69162_g1	101.277	1.15503	6.4542	4.3605e-10	3.5119e-08
c11991_g1	125.75	0.770018	7.3514	4.3811e-10	3.5259e-08
c69813_g1	32546	486.864	6.0628	4.4217e-10	3.5559e-08
c25313_g1	486.542	9.24021	5.7185	4.4438e-10	3.571e-08
c16605_g1	82.1711	1.98481	5.3716	4.5097e-10	3.6214e-08
c92460_g1	76.946	1.54004	5.6428	4.5246e-10	3.6307e-08
c48870_g2	248.885	6.16014	5.3364	4.5356e-10	3.6368e-08
c91226_g1	289.178	4.73964	5.931	4.565e-10	3.6577e-08
c9107_g1	166.782	5.39012	4.9515	4.5912e-10	3.6761e-08
c1584_g1	60.3135	0.385009	7.2914	4.6378e-10	3.7106e-08
c81886_g1	1275.66	3.85009	8.3721	4.6674e-10	3.7316e-08
c103572_g1	98.6285	2.31005	5.416	4.676e-10	3.7357e-08
c507_g1	71.755	1.15503	5.9571	4.6899e-10	3.7414e-08
c82743_g1	111.339	4.62011	4.5909	4.6896e-10	3.7414e-08
c7177_g1	2166.67	36.1908	5.9037	4.7384e-10	3.7773e-08
c38346_g1	53.8834	0	Inf	4.8507e-10	3.8641e-08
c61851_g1	21.2937	263.001	-3.6266	4.8794e-10	3.8841e-08
c84641_g1	221.729	5.00511	5.4693	4.9336e-10	3.9244e-08
c95279_g1	76.9801	1.54004	5.6435	4.9948e-10	3.9702e-08
c60731_g1	86.3025	2.31005	5.2234	5.011e-10	3.9802e-08
c102506_g1	378.718	36.5758	3.3722	5.0488e-10	4.0073e-08
c19969_g1	281.338	5.39012	5.7058	5.196e-10	4.1211e-08
c41839_g1	518.597	54.8116	3.2421	5.2337e-10	4.1481e-08
c39197_g1	53.0376	0	Inf	5.2844e-10	4.1786e-08
c81350_g1	119.251	2.31005	5.6899	5.2827e-10	4.1786e-08
c83481_g1	90.5749	2.69506	5.0707	5.2874e-10	4.1786e-08
c99832_g1	53.0376	0	Inf	5.2844e-10	4.1786e-08
c59253_g1	80.7955	1.92504	5.3913	5.3528e-10	4.2272e-08
c69534_g1	63.881	0.385009	7.3744	5.396e-10	4.2551e-08
c93885_g1	63.881	0.385009	7.3744	5.396e-10	4.2551e-08
c113202_g1	231.65	14.2453	4.0234	5.4189e-10	4.2702e-08
c14173_g1	71.0843	1.15503	5.9435	5.4407e-10	4.2811e-08
c17216_g1	71.0843	1.15503	5.9435	5.4407e-10	4.2811e-08
c13356_g1	89.87	2.69506	5.0594	5.445e-10	4.2815e-08
c1298_g1	69.6018	0.385009	7.4981	5.4584e-10	4.289e-08
c16712_g1	132.564	3.08007	5.4276	5.5144e-10	4.3298e-08
c70799_g1	239.951	4.62011	5.6987	5.5282e-10	4.3375e-08
c73005_g1	114.59	1.92504	5.8954	5.5611e-10	4.3602e-08
c34236_g1	60.8047	0.444776	7.095	5.5682e-10	4.3627e-08
c14179_g1	109.929	1.54004	6.1575	5.5853e-10	4.3729e-08
c61289_g1	59.3608	0.385009	7.2685	5.6478e-10	4.4188e-08
c58094_g1	31.3551	327.837	-3.3862	5.6865e-10	4.4459e-08
c5979_g1	120.7	1.15503	6.7074	5.7221e-10	4.4705e-08
c31807_g2	187.089	1.54004	6.9246	5.7457e-10	4.4857e-08
c53759_g4	1046.94	125.243	3.0634	5.7769e-10	4.5069e-08
c55036_g1	61.014	0	Inf	5.7897e-10	4.5137e-08
c16769_g1	60.3818	0.385009	7.2931	5.8008e-10	4.5191e-08
c94339_g1	156.118	3.46508	5.4936	5.834e-10	4.5417e-08
c58216_g4	9.67706	171.619	-4.1485	5.8769e-10	4.5719e-08
c113567_g1	337.238	7.31517	5.5267	6.0052e-10	4.6571e-08
c13358_g1	130.693	2.31005	5.8221	6.0161e-10	4.6571e-08
c49168_g1	136.123	1093.55	-3.006	6.0097e-10	4.6571e-08
c5677_g1	122.289	0.770018	7.3112	6.0054e-10	4.6571e-08
c59918_g1	357.827	5.00511	6.1597	6.0131e-10	4.6571e-08
c69212_g1	89.7632	2.69506	5.0577	5.9978e-10	4.6571e-08
c70602_g1	159.967	2.69506	5.8913	6e-10	4.6571e-08
c6808_g1	141.216	3.46508	5.3489	6.1376e-10	4.7478e-08
c86359_g1	89.0583	2.69506	5.0464	6.1782e-10	4.7757e-08
c40985_g1	858.6	15.8451	5.7599	6.2219e-10	4.8062e-08
c93474_g1	89.3061	1.54004	5.8577	6.2308e-10	4.8096e-08
c28488_g1	256.37	11.0193	4.5401	6.2367e-10	4.8109e-08
c107763_g1	99.6881	1.92504	5.6945	6.2705e-10	4.8335e-08
c113870_g1	66.1025	0.770018	6.4237	6.2991e-10	4.8521e-08
c47620_g1	506.087	56.2655	3.1691	6.3235e-10	4.8675e-08
c17209_g1	247.932	4.62011	5.7459	6.5158e-10	5.012e-08
c29913_g1	79.9837	0.770018	6.6987	6.5532e-10	5.0373e-08
c102861_g1	65.3977	0.770018	6.4082	6.6378e-10	5.0959e-08
c13865_g1	94.2107	3.08007	4.9349	6.6389e-10	5.0959e-08
c102691_g1	65.1157	0.770018	6.402	6.7798e-10	5.1971e-08
c27832_g1	80.0179	1.92504	5.3774	6.7801e-10	5.1971e-08
c95238_g1	101.136	0.829785	6.9293	6.8106e-10	5.2168e-08
c82009_g1	105.409	1.92504	5.775	6.9111e-10	5.2901e-08
c61003_g1	96.7913	3.46508	4.8039	7.0004e-10	5.3547e-08
c104289_g1	420.61	15.7854	4.7358	7.0097e-10	5.3581e-08
c30256_g1	103.819	2.69506	5.2676	7.0401e-10	5.3776e-08
c103153_g1	84.8542	2.31005	5.199	7.1283e-10	5.4411e-08
c778_g1	70.1657	1.15503	5.9248	7.1332e-10	5.4411e-08
c22343_g1	152.657	3.46508	5.4613	7.175e-10	5.4692e-08
c36058_g1	152.093	1.15503	7.0409	7.1948e-10	5.4804e-08
c58907_g4	51.239	0	Inf	7.1997e-10	5.4804e-08
c80562_g1	58.7242	0.385009	7.2529	7.5146e-10	5.7161e-08
c57940_g1	168.123	8.74262	4.2653	7.5664e-10	5.7515e-08
c114126_g1	224.519	5.00511	5.4873	7.6907e-10	5.8379e-08
c57810_g1	372.852	2793.75	-2.9055	7.6867e-10	5.8379e-08
c50833_g2	59.6042	0.444776	7.0662	7.7789e-10	5.9007e-08
c112977_g1	58.3013	0.385009	7.2425	7.8002e-10	5.9129e-08
c86126_g1	74.404	1.54004	5.5943	7.8682e-10	5.9603e-08
c49625_g1	52.576	0	Inf	8.0175e-10	6.0691e-08
c60151_g1	78.2534	0.770018	6.6671	8.0561e-10	6.0941e-08
c41148_g1	914.534	20.7905	5.459	8.0921e-10	6.1172e-08
c16599_g1	332.893	12.3203	4.756	8.1163e-10	6.1312e-08
c102128_g1	114.872	3.85009	4.899	8.4298e-10	6.3637e-08
c95702_g1	71.8619	0.385009	7.5442	8.4531e-10	6.3769e-08
c106714_g1	83.1966	2.31005	5.1705	8.4792e-10	6.3922e-08
c60208_g1	676.92	4.62011	7.1949	8.5488e-10	6.4402e-08
c103094_g1	109.399	1.92504	5.8286	8.5602e-10	6.4444e-08
c75076_g1	157.989	4.62011	5.0958	8.6495e-10	6.5071e-08
c31807_g1	284.871	2.36982	6.9094	8.6862e-10	6.5303e-08
c104507_g1	95.3088	3.76391	4.6623	8.7014e-10	6.5372e-08
c39393_g1	78.9583	1.92504	5.3581	8.7297e-10	6.5518e-08
c54222_g3	1071.07	43.1279	4.6343	8.7328e-10	6.5518e-08
c25766_g1	64.4791	0.829785	6.28	8.8295e-10	6.6199e-08
c92367_g1	110.741	3.08007	5.1681	8.8602e-10	6.6383e-08
c104595_g1	104.738	1.54004	6.0877	8.8943e-10	6.6593e-08
c36840_g1	78.5354	1.92504	5.3504	8.9271e-10	6.6747e-08
c57298_g1	167.375	12.1215	3.7874	8.9249e-10	6.6747e-08
c7546_g1	69.811	1.15503	5.9175	9.0268e-10	6.7447e-08
c22376_g1	251.782	4.2351	5.8936	9.0438e-10	6.7528e-08
c102696_g1	64.0561	0.770018	6.3783	9.1581e-10	6.8335e-08
c57552_g2	5.29782	126.565	-4.5783	9.1799e-10	6.8404e-08
c82022_g1	57.7715	0.385009	7.2293	9.1767e-10	6.8404e-08
c9051_g1	389.216	17.3254	4.4896	9.2542e-10	6.8911e-08
c23874_g1	302.068	4.2351	6.1563	9.3191e-10	6.9347e-08
c83923_g1	101.948	1.92504	5.7268	9.3335e-10	6.9408e-08
c12771_g1	51.0253	0	Inf	9.4107e-10	6.9934e-08
c69392_g1	63.6332	0.770018	6.3687	9.4587e-10	7.0243e-08
c43274_g1	145.304	1138.94	-2.9705	9.5023e-10	7.0481e-08
c53272_g1	403.977	17.8633	4.4992	9.5036e-10	7.0481e-08
c5574_g1	63.4922	0.770018	6.3655	9.5617e-10	7.0864e-08
c102440_g1	89.9769	2.31005	5.2836	9.7018e-10	7.1768e-08
c30120_g3	70.8023	0.770018	6.5228	9.7034e-10	7.1768e-08
c70622_g1	70.8023	0.770018	6.5228	9.7034e-10	7.1768e-08
c60436_g1	68.6832	1.15503	5.894	9.7319e-10	7.1931e-08
c49008_g1	641.023	77.6272	3.0457	9.8105e-10	7.2463e-08
c114555_g1	91.0706	3.08007	4.8859	9.8237e-10	7.2511e-08
c53568_g1	553.116	12.2675	5.4947	9.831e-10	7.2517e-08
c31795_g1	120.17	1.54004	6.286	1.0207e-09	7.5217e-08
c40588_g1	312.659	11.5503	4.7586	1.0211e-09	7.5217e-08
c62898_g1	57.8056	0.385009	7.2302	1.0275e-09	7.5635e-08
c106458_g1	51.2004	0	Inf	1.0459e-09	7.694e-08
c52498_g1	470.969	10.0102	5.5561	1.0478e-09	7.7029e-08
c20499_g1	79.0266	1.92504	5.3594	1.061e-09	7.7951e-08
c7479_g1	114.022	5.44989	4.3869	1.062e-09	7.7971e-08
c113312_g1	62.0097	0	Inf	1.0742e-09	7.8757e-08
c16674_g1	62.0097	0	Inf	1.0742e-09	7.8757e-08
c4322_g1	63.3854	0.770018	6.3631	1.0769e-09	7.8907e-08
c6759_g1	57.1007	0.385009	7.2125	1.0942e-09	8.01e-08
c80720_g1	855.144	9.74475	6.4554	1.0947e-09	8.01e-08
c73277_g1	225.827	3.46508	6.0262	1.0984e-09	8.0319e-08
c82958_g1	51.7984	0	Inf	1.1144e-09	8.1437e-08
c58185_g1	58.6901	0.444776	7.0439	1.1395e-09	8.321e-08
c23753_g1	360.121	8.08518	5.4771	1.1458e-09	8.3616e-08
c72622_g1	159.967	3.08007	5.6987	1.155e-09	8.423e-08
c102932_g1	417.081	9.62522	5.4374	1.1587e-09	8.4402e-08
c1794_g1	596.894	16.4094	5.1849	1.1589e-09	8.4402e-08
c103618_g1	154.388	3.85009	5.3255	1.1704e-09	8.5188e-08
c5958_g1	642.412	17.8897	5.1663	1.1742e-09	8.5403e-08
c5639_g1	208.664	3.46508	5.9122	1.1865e-09	8.6245e-08
c31277_g1	133.872	1.54004	6.4417	1.195e-09	8.6802e-08
c48877_g1	23.7334	281.735	-3.5694	1.1962e-09	8.6836e-08
c92501_g1	68.6105	1.15503	5.8924	1.2105e-09	8.7809e-08
c1623_g1	134.572	7.75994	4.1162	1.2127e-09	8.7912e-08
c45374_g3	50.9526	0	Inf	1.2159e-09	8.8086e-08
c59935_g1	360.262	8.8552	5.3464	1.2188e-09	8.8242e-08
c81111_g1	63.1375	0.770018	6.3575	1.2268e-09	8.876e-08
c57253_g3	58.2968	0.385009	7.2424	1.2443e-09	8.9968e-08
c49952_g1	216.748	18.7529	3.5308	1.2571e-09	9.0836e-08
c113888_g1	77.6509	1.92504	5.334	1.2605e-09	9.1021e-08
c81079_g1	77.5099	1.92504	5.3314	1.27e-09	9.1646e-08
c53397_g2	130.222	7.5876	4.1012	1.2789e-09	9.2223e-08
c102127_g1	72.9897	1.54004	5.5667	1.2899e-09	9.2897e-08
c24294_g1	77.228	1.92504	5.3262	1.2893e-09	9.2897e-08
c71820_g1	67.6236	1.15503	5.8715	1.2938e-09	9.3114e-08
c35052_g1	77.087	1.92504	5.3235	1.2991e-09	9.3395e-08
c54467_g2	1531.94	45.0599	5.0874	1.2994e-09	9.3395e-08
c5820_g1	161.911	0.385009	8.7161	1.3057e-09	9.379e-08
c41069_g1	291.686	4.4144	6.0461	1.3143e-09	9.4342e-08
c69349_g1	203.191	2.31005	6.4588	1.3167e-09	9.4452e-08
c83755_g1	93.9673	2.31005	5.3462	1.3222e-09	9.4788e-08
c12749_g1	57.4509	0.385009	7.2213	1.3398e-09	9.5984e-08
c60844_g1	129.104	3.46508	5.2195	1.3455e-09	9.633e-08
c112980_g1	392.186	8.47019	5.533	1.3626e-09	9.7495e-08
c114749_g1	89.6222	3.08007	4.8628	1.3671e-09	9.7749e-08
c36245_g2	189.963	5.33731	5.1535	1.3693e-09	9.784e-08
c81261_g1	81.2184	2.31005	5.1358	1.3702e-09	9.7843e-08
c34776_g2	142.275	3.46508	5.3597	1.3727e-09	9.7961e-08
c69512_g1	115.65	1.92504	5.9087	1.4026e-09	1.0003e-07
c18453_g1	270.64	2.75483	6.6183	1.4239e-09	1.0148e-07
c72499_g1	56.746	0.385009	7.2035	1.4264e-09	1.0159e-07
c35885_g1	655.729	9.24021	6.149	1.4356e-09	1.0218e-07
c45928_g2	487.563	21.0295	4.5351	1.4407e-09	1.0248e-07
c59335_g1	97.5689	3.46508	4.8155	1.4437e-09	1.0262e-07
c28409_g1	77.7236	1.15503	6.0724	1.4467e-09	1.0277e-07
c17067_g1	144.676	4.29486	5.0741	1.4573e-09	1.0339e-07
c39532_g1	50.4228	0	Inf	1.4568e-09	1.0339e-07
c38178_g1	94.2151	0.770018	6.9349	1.483e-09	1.0515e-07
c44550_g2	2309.73	127.951	4.1741	1.4895e-09	1.0554e-07
c38097_g3	67.0939	1.15503	5.8602	1.4929e-09	1.0565e-07
c7525_g1	108.199	1.98481	5.7685	1.4922e-09	1.0565e-07
c113335_g1	89.1651	1.15503	6.2705	1.4957e-09	1.0577e-07
c14663_g1	123.737	0.385009	8.3282	1.5036e-09	1.0626e-07
c50733_g1	57.3441	0.385009	7.2186	1.5219e-09	1.0749e-07
c106044_g1	137.614	3.08007	5.4815	1.5231e-09	1.075e-07
c113207_g1	61.7619	0.770018	6.3257	1.526e-09	1.0763e-07
c93648_g1	71.896	1.54004	5.5449	1.5276e-09	1.0768e-07
c44857_g1	88.2124	0	Inf	1.5383e-09	1.0836e-07
c80233_g1	55.9002	0.385009	7.1818	1.5398e-09	1.084e-07
c60720_g1	80.6886	2.36982	5.0895	1.5445e-09	1.0867e-07
c43682_g1	2891.62	128.448	4.4926	1.5495e-09	1.0894e-07
c114563_g1	129.599	0.770018	7.395	1.557e-09	1.094e-07
c2891_g1	120.593	4.29486	4.8114	1.5762e-09	1.1068e-07
c57458_g1	212.184	18.9989	3.4813	1.5906e-09	1.1162e-07
c113535_g1	81.9916	2.31005	5.1495	1.6044e-09	1.1252e-07
c69532_g1	86.3752	1.54004	5.8096	1.621e-09	1.1361e-07
c29414_g1	113.919	1.92504	5.887	1.6249e-09	1.1381e-07
c105969_g1	453.593	16.4094	4.7888	1.6339e-09	1.1429e-07
c4709_g1	222.896	3.46508	6.0073	1.6332e-09	1.1429e-07
c71145_g1	99.7222	4.2351	4.5574	1.6556e-09	1.1574e-07
c80930_g1	56.3572	0.385009	7.1936	1.6613e-09	1.1606e-07
c12796_g1	92.4121	3.46508	4.7371	1.6633e-09	1.1613e-07
c103755_g1	49.154	0	Inf	1.6673e-09	1.1626e-07
c81833_g1	103.888	4.62011	4.491	1.6665e-09	1.1626e-07
c59278_g1	157.814	1.54004	6.6791	1.6757e-09	1.1677e-07
c37100_g1	50.175	0	Inf	1.6961e-09	1.1811e-07
c20906_g1	91.8482	3.46508	4.7283	1.6977e-09	1.1815e-07
c80628_g1	212.723	11.1653	4.2519	1.7135e-09	1.1918e-07
c113906_g1	48.872	0	Inf	1.7191e-09	1.1949e-07
c4462_g2	61.6551	0.770018	6.3232	1.721e-09	1.1954e-07
c113220_g1	66.5641	1.15503	5.8487	1.7238e-09	1.1966e-07
c20930_g1	110.104	5.39012	4.3524	1.7322e-09	1.2017e-07
c91785_g1	48.731	0	Inf	1.7457e-09	1.2103e-07
c19906_g2	55.7933	0.385009	7.1791	1.7482e-09	1.2113e-07
c115109_g1	282.786	5.39012	5.7133	1.755e-09	1.2152e-07
c40991_g1	169.349	12.8318	3.7222	1.7662e-09	1.2222e-07
c63869_g1	71.0843	1.54004	5.5285	1.7802e-09	1.2311e-07
c44828_g1	582.837	23.997	4.6022	1.7879e-09	1.2357e-07
c102739_g1	70.9433	1.54004	5.5256	1.7956e-09	1.2402e-07
c69356_g1	76.4845	1.92504	5.3122	1.8132e-09	1.2515e-07
c38702_g1	116.056	986.472	-3.0875	1.8224e-09	1.2572e-07
c113291_g1	131.364	3.46508	5.2445	1.8313e-09	1.2625e-07
c102194_g1	1134.74	38.1159	4.8958	1.8536e-09	1.277e-07
c80656_g1	66.7392	1.15503	5.8525	1.8973e-09	1.3063e-07
c91411_g1	491.728	26.1806	4.2313	1.9109e-09	1.3149e-07
c21354_g1	65.6114	0.770018	6.4129	1.9271e-09	1.3244e-07
c92540_g1	65.6114	0.770018	6.4129	1.9271e-09	1.3244e-07
c25966_g1	80.193	2.31005	5.1175	1.9285e-09	1.3245e-07
c102589_g1	194.292	3.46508	5.8092	1.9301e-09	1.3248e-07
c102583_g1	58.5491	0	Inf	1.9386e-09	1.3289e-07
c59439_g1	58.5491	0	Inf	1.9386e-09	1.3289e-07
c106488_g1	162.475	1.92504	6.3992	1.9522e-09	1.3374e-07
c60056_g1	324.139	4.2351	6.2581	1.9707e-09	1.3492e-07
c38076_g1	55.2294	0.444776	6.9562	1.9733e-09	1.3502e-07
c80866_g1	201.85	1.92504	6.7122	1.9873e-09	1.3589e-07
c69782_g1	70.8365	1.54004	5.5235	2.0055e-09	1.3705e-07
c73380_g1	97.146	1.15503	6.3942	2.0089e-09	1.372e-07
c115669_g1	55.2294	0.385009	7.1644	2.0207e-09	1.3791e-07
c104774_g1	126.562	2.31005	5.7758	2.0261e-09	1.382e-07
c35705_g1	83.1966	2.69506	4.9481	2.0313e-09	1.3847e-07
c71173_g1	68.5422	1.15503	5.891	2.0473e-09	1.3947e-07
c103553_g1	872.964	47.5354	4.1988	2.0551e-09	1.3991e-07
c17864_g1	280.137	6.54515	5.4196	2.1028e-09	1.4307e-07
c24104_g1	66.7733	1.15503	5.8533	2.1098e-09	1.4346e-07
c102448_g1	54.9816	0.385009	7.1579	2.1182e-09	1.4394e-07
c31980_g2	193.373	4.62011	5.3873	2.1297e-09	1.4463e-07
c60939_g1	102.23	4.2351	4.5933	2.148e-09	1.4579e-07
c35620_g1	47.9193	0	Inf	2.1621e-09	1.4665e-07
c69730_g1	87.2211	3.08007	4.8236	2.1746e-09	1.4741e-07
c9070_g1	77.1938	1.54004	5.6475	2.1865e-09	1.4812e-07
c55622_g1	44.7109	426.733	-3.2546	2.1962e-09	1.4869e-07
c49944_g1	203.64	1479.41	-2.8609	2.2223e-09	1.5036e-07
c102192_g1	70.7296	1.54004	5.5213	2.2409e-09	1.5153e-07
c28428_g1	114.731	3.46508	5.0492	2.2599e-09	1.5272e-07
c92479_g1	91.3867	3.46508	4.721	2.2622e-09	1.5278e-07
c8117_g1	121.23	1.54004	6.2986	2.2746e-09	1.5352e-07
c71494_g1	462.915	17.8299	4.6984	2.2761e-09	1.5353e-07
c80782_g1	130.552	2.31005	5.8206	2.2831e-09	1.5391e-07
c113188_g1	54.3405	0	Inf	2.302e-09	1.5499e-07
c82722_g1	82.5258	2.69506	4.9365	2.3018e-09	1.5499e-07
c121633_g1	60.7365	0.770018	6.3015	2.3169e-09	1.559e-07
c21821_g1	210.924	3.85009	5.7757	2.3317e-09	1.568e-07
c80503_g1	119.11	2.31005	5.6882	2.3347e-09	1.5691e-07
c80677_g1	70.0247	1.54004	5.5068	2.3398e-09	1.5715e-07
c38434_g1	65.2225	1.15503	5.8194	2.3475e-09	1.5757e-07
c42467_g3	75.4249	1.92504	5.2921	2.3505e-09	1.5768e-07
c17761_g1	60.4545	0.770018	6.2948	2.3691e-09	1.5883e-07
c113382_g1	144.924	2.69506	5.7488	2.3805e-09	1.5943e-07
c59229_g1	69.7428	1.54004	5.501	2.3809e-09	1.5943e-07
c105752_g1	60.3135	0.770018	6.2914	2.3957e-09	1.6022e-07
c33565_g1	211.736	5.00511	5.4027	2.3947e-09	1.6022e-07
c40487_g3	23.4855	265.51	-3.4989	2.402e-09	1.6054e-07
c2411_g1	145.313	1.92504	6.2381	2.4281e-09	1.6219e-07
c59483_g1	951.358	50.8809	4.2248	2.4374e-09	1.6233e-07
c71367_g1	111.8	3.08007	5.1818	2.4353e-09	1.6233e-07
c9160_g1	85.0337	0.770018	6.787	2.4377e-09	1.6233e-07
c92910_g1	490.43	5.39012	6.5076	2.4346e-09	1.6233e-07
c94883_g1	52.8283	0	Inf	2.4352e-09	1.6233e-07
c69986_g1	133.624	3.46508	5.2691	2.4424e-09	1.6255e-07
c29465_g4	60.0316	0.770018	6.2847	2.4502e-09	1.6296e-07
c57253_g1	78.9924	2.60889	4.9202	2.4524e-09	1.6301e-07
c55971_g1	141.036	9.89765	3.8328	2.4691e-09	1.6403e-07
c710_g1	93.5785	3.85009	4.6032	2.471e-09	1.6405e-07
c69726_g1	142.275	3.85009	5.2077	2.4778e-09	1.644e-07
c71010_g1	47.6715	0	Inf	2.5186e-09	1.6701e-07
c40142_g1	61.0526	0.770018	6.309	2.5319e-09	1.6779e-07
c16702_g1	66.8119	1.15503	5.8541	2.5463e-09	1.6864e-07
c69247_g1	89.6949	1.15503	6.279	2.5538e-09	1.69e-07
c80658_g1	82.6326	0.385009	7.7457	2.5547e-09	1.69e-07
c18466_g1	218.235	3.52485	5.9522	2.5592e-09	1.6919e-07
c59658_g1	192.844	5.00511	5.2679	2.5704e-09	1.6983e-07
c102913_g1	233.312	7.31517	4.9952	2.5843e-09	1.7064e-07
c52487_g1	78.1466	2.36982	5.0433	2.5869e-09	1.7071e-07
c115887_g1	70.0588	1.54004	5.5075	2.5928e-09	1.71e-07
c29912_g1	198.812	3.46508	5.8424	2.6383e-09	1.7389e-07
c30368_g1	119.499	1.54004	6.2779	2.6485e-09	1.7447e-07
c91297_g1	144.254	2.31005	5.9645	2.6603e-09	1.7514e-07
c45290_g1	83.9742	1.15503	6.1839	2.6633e-09	1.7523e-07
c23802_g1	102.726	0.770018	7.0597	2.6693e-09	1.7552e-07
c50002_g1	515.169	3458.29	-2.7469	2.673e-09	1.7566e-07
c39370_g1	1309.83	20.4652	6.0001	2.6822e-09	1.7615e-07
c92348_g1	117.38	2.31005	5.6671	2.6898e-09	1.7655e-07
c113304_g1	78.2534	1.15503	6.0822	2.7168e-09	1.7821e-07
c72243_g1	74.6132	1.92504	5.2765	2.7195e-09	1.7828e-07
c105285_g1	312.625	9.24021	5.0804	2.7409e-09	1.7958e-07
c94958_g1	187.76	2.69506	6.1224	2.7444e-09	1.797e-07
c106067_g1	68.79	0	Inf	2.7961e-09	1.8276e-07
c36101_g1	118.722	3.46508	5.0986	2.7944e-09	1.8276e-07
c92691_g1	96.6503	4.2351	4.5123	2.7954e-09	1.8276e-07
c69389_g1	383.782	7.70018	5.6393	2.7996e-09	1.8288e-07
c21004_g1	181.368	2.31005	6.2949	2.8339e-09	1.8501e-07
c30480_g1	260.681	4.2351	5.9437	2.8408e-09	1.8535e-07
c1403_g1	200.897	1.15503	7.4424	2.8611e-09	1.8656e-07
c56068_g2	2.11913	85.9918	-5.3427	2.8745e-09	1.8732e-07
c92025_g1	54.204	0.385009	7.1374	2.884e-09	1.8783e-07
c73639_g1	117.098	1.21479	6.5909	2.8928e-09	1.8829e-07
c118749_g1	59.3608	0.770018	6.2685	2.8949e-09	1.8831e-07
c102650_g1	73.3444	1.92504	5.2517	2.9164e-09	1.8949e-07
c94032_g1	73.3444	1.92504	5.2517	2.9164e-09	1.8949e-07
c119922_g1	54.063	0.385009	7.1336	2.9219e-09	1.8974e-07
c39036_g1	47.4237	0	Inf	2.9361e-09	1.9055e-07
c13509_g1	230.206	3.46508	6.0539	2.9458e-09	1.9106e-07
c60952_g1	88.9173	3.46508	4.6815	2.9704e-09	1.9254e-07
c103811_g1	47.2827	0	Inf	2.9823e-09	1.932e-07
c82621_g1	352.213	5.00511	6.1369	2.9928e-09	1.9377e-07
c91729_g1	203.614	4.62011	5.4618	2.9984e-09	1.9402e-07
c62065_g1	64.7269	1.15503	5.8084	3.0205e-09	1.9533e-07
c28169_g1	53.6401	0.385009	7.1223	3.0395e-09	1.9644e-07
c63108_g1	152.234	2.31005	6.0422	3.0586e-09	1.9756e-07
c29460_g2	210.89	1.92504	6.7755	3.0641e-09	1.9766e-07
c35892_g1	1735.96	24.7003	6.1351	3.0655e-09	1.9766e-07
c70218_g1	76.9119	0.385009	7.6422	3.0625e-09	1.9766e-07
c113586_g1	226.638	5.39012	5.3939	3.074e-09	1.9797e-07
c94995_g1	1244.55	10.0102	6.958	3.0738e-09	1.9797e-07
c61959_g1	47.0007	0	Inf	3.0775e-09	1.9808e-07
c112973_g1	1033.05	23.4855	5.459	3.108e-09	1.9993e-07
c12920_g1	64.304	1.15503	5.7989	3.1113e-09	2.0002e-07
c1757_g1	121.089	1.15503	6.712	3.1271e-09	2.008e-07
c57745_g2	47.9238	439.978	-3.1986	3.126e-09	2.008e-07
c105423_g1	64.163	1.15503	5.7957	3.1424e-09	2.0167e-07
c54608_g2	420.26	10.0102	5.3917	3.1776e-09	2.0369e-07
c85713_g1	46.7188	0	Inf	3.1764e-09	2.0369e-07
c6462_g2	93.2624	0	Inf	3.2411e-09	2.0763e-07
c91467_g1	311.424	9.29998	5.0655	3.2684e-09	2.0926e-07
c114367_g1	54.0971	0.385009	7.1345	3.2817e-09	2.0999e-07
c80373_g1	72.8146	1.92504	5.2413	3.3256e-09	2.1268e-07
c60702_g1	112.048	1.54004	6.185	3.3345e-09	2.1312e-07
c81961_g1	57.4895	0.385009	7.2223	3.3406e-09	2.1339e-07
c71805_g1	111.377	1.15503	6.5914	3.3607e-09	2.1455e-07
c15224_g1	76.805	2.31005	5.0552	3.3794e-09	2.1561e-07
c46696_g1	95.4498	4.5937	4.377	3.4132e-09	2.1752e-07
c49775_g1	367.538	6.93016	5.7289	3.4128e-09	2.1752e-07
c113751_g1	181.086	1.54004	6.8776	3.4412e-09	2.1917e-07
c49104_g1	65.782	1.27456	5.6896	3.4725e-09	2.2104e-07
c93078_g1	68.7173	1.54004	5.4796	3.4775e-09	2.2123e-07
c103700_g1	153.824	1.98481	6.2761	3.4893e-09	2.2185e-07
c72855_g1	298.218	6.21991	5.5833	3.5023e-09	2.2255e-07
c113229_g1	128.433	3.46508	5.212	3.5113e-09	2.2299e-07
c103946_g1	84.7859	2.69506	4.9754	3.5505e-09	2.2522e-07
c70128_g1	53.2513	0.385009	7.1118	3.5505e-09	2.2522e-07
c56983_g1	158.617	12.2675	3.6926	3.5583e-09	2.2558e-07
c54162_g6	46.7529	0	Inf	3.5902e-09	2.2748e-07
c59732_g1	460.732	4.2351	6.7654	3.6e-09	2.2796e-07
c114161_g1	108.199	2.31005	5.5496	3.606e-09	2.2808e-07
c38898_g1	157.037	3.46508	5.5021	3.6039e-09	2.2808e-07
c105215_g1	68.0124	1.54004	5.4648	3.6345e-09	2.2975e-07
c44500_g1	92.4462	4.02939	4.52	3.6405e-09	2.2999e-07
c103398_g1	46.6119	0	Inf	3.6473e-09	2.3029e-07
c71103_g1	115.577	6.78422	4.0905	3.6495e-09	2.303e-07
c60782_g1	59.2881	0.770018	6.2667	3.6559e-09	2.3057e-07
c65483_g1	2.64891	91.0108	-5.1026	3.7042e-09	2.3348e-07
c116120_g1	95.2747	0.770018	6.9511	3.7357e-09	2.3533e-07
c93524_g1	72.4258	1.92504	5.2335	3.7641e-09	2.3699e-07
c56022_g4	53.7083	0.444776	6.9159	3.8141e-09	2.4e-07
c39052_g1	47.3509	0	Inf	3.818e-09	2.401e-07
c56421_g1	2240.77	334.049	2.7459	3.8643e-09	2.4287e-07
c56656_g2	26.2368	266.679	-3.3454	3.8703e-09	2.4311e-07
c59598_g1	46.048	0	Inf	3.8872e-09	2.4403e-07
c92678_g1	363.586	2.31005	7.2982	3.8978e-09	2.4456e-07
c46777_g1	8.47652	144.674	-4.0932	3.9179e-09	2.4568e-07
c39159_g1	1128.68	23.2798	5.5994	3.9326e-09	2.4646e-07
c91642_g1	176.177	2.31005	6.253	3.9502e-09	2.4742e-07
c60128_g1	88.5968	3.46508	4.6763	3.9537e-09	2.475e-07
c102486_g1	88.3148	3.46508	4.6717	3.9953e-09	2.4996e-07
c102715_g1	58.1603	0.770018	6.239	4.0044e-09	2.5025e-07
c6110_g1	58.1603	0.770018	6.239	4.0044e-09	2.5025e-07
c53568_g2	113.249	2.04458	5.7915	4.0084e-09	2.5035e-07
c59314_g1	90.5067	2.69506	5.0696	4.0172e-09	2.5076e-07
c6462_g1	222.896	4.35463	5.6777	4.0504e-09	2.5269e-07
c59682_g1	85.5635	0.770018	6.796	4.0593e-09	2.531e-07
c114342_g1	140.934	3.08007	5.5159	4.0723e-09	2.5376e-07
c5986_g1	109.399	2.69506	5.3431	4.1055e-09	2.5569e-07
c35102_g1	712.027	2.69506	8.0455	4.1293e-09	2.5703e-07
c1892_g1	357.122	4.62011	6.2723	4.1382e-09	2.5743e-07
c17601_g1	69.072	1.15503	5.9021	4.1568e-09	2.5844e-07
c40483_g1	9.67706	153.092	-3.9837	4.1885e-09	2.6027e-07
c44682_g2	91.0706	3.85009	4.564	4.1977e-09	2.6054e-07
c755_g1	106.468	2.31005	5.5264	4.1977e-09	2.6054e-07
c83228_g1	52.7215	0.385009	7.0974	4.2058e-09	2.609e-07
c69258_g1	62.9624	1.15503	5.7685	4.2588e-09	2.6404e-07
c59868_g1	73.2034	1.92504	5.2489	4.2785e-09	2.6511e-07
c83141_g1	70.2725	1.5998	5.457	4.2913e-09	2.6575e-07
c49215_g1	64.1244	1.33433	5.5867	4.3273e-09	2.6783e-07
c47360_g1	226.518	1554.18	-2.7785	4.3917e-09	2.7158e-07
c57313_g3	46.0821	0	Inf	4.3953e-09	2.7158e-07
c70557_g1	46.0821	0	Inf	4.3953e-09	2.7158e-07
c13922_g1	161.523	1.15503	7.1277	4.4056e-09	2.7206e-07
c69563_g1	1669.88	38.0033	5.4575	4.4208e-09	2.7284e-07
c26589_g1	45.9412	0	Inf	4.466e-09	2.7548e-07
c58487_g1	369.478	14.6303	4.6585	4.4686e-09	2.7549e-07
c59110_g1	58.1944	0.770018	6.2398	4.4767e-09	2.7567e-07
c71687_g1	157.532	1.15503	7.0916	4.4745e-09	2.7567e-07
c4880_g1	184.44	3.46508	5.7341	4.489e-09	2.7624e-07
c91272_g1	144.924	3.08007	5.5562	4.4909e-09	2.7624e-07
c93145_g1	87.5758	2.31005	5.2445	4.5198e-09	2.7786e-07
c34705_g1	109.365	0.385009	8.15	4.5262e-09	2.7791e-07
c49557_g1	53.1741	422.405	-2.9898	4.5235e-09	2.7791e-07
c6310_g1	58.0534	0.770018	6.2363	4.5283e-09	2.7791e-07
c105544_g1	45.8002	0	Inf	4.538e-09	2.7835e-07
c7580_g1	57.9124	0.770018	6.2328	4.5806e-09	2.8081e-07
c31554_g1	84.5039	1.15503	6.193	4.594e-09	2.8147e-07
c17900_g1	165.406	2.69506	5.9396	4.6174e-09	2.8275e-07
c53607_g2	52.8966	0.444776	6.894	4.6392e-09	2.8387e-07
c59133_g1	79.77	2.69506	4.8875	4.6409e-09	2.8387e-07
c102298_g1	272.866	2.04458	7.0602	4.6524e-09	2.8442e-07
c44977_g2	450.876	12.38	5.1866	4.6994e-09	2.8713e-07
c15809_g1	88.7763	2.69506	5.0418	4.715e-09	2.8793e-07
c29268_g1	166.252	7.70018	4.4323	4.7431e-09	2.8948e-07
c83741_g1	62.8556	1.15503	5.766	4.7905e-09	2.9221e-07
c13345_g1	101.525	0.770018	7.0427	4.8343e-09	2.9471e-07
c16993_g1	52.4736	0.385009	7.0906	4.8544e-09	2.9553e-07
c19006_g1	52.4736	0.385009	7.0906	4.8544e-09	2.9553e-07
c6040_g1	121.477	0.770018	7.3016	4.8557e-09	2.9553e-07
c107533_g1	75.3567	2.31005	5.0277	4.8993e-09	2.9801e-07
c33311_g1	211.877	6.60492	5.0035	4.9162e-09	2.9861e-07
c58046_g3	947.313	12.4398	6.2508	4.9173e-09	2.9861e-07
c92726_g1	62.4327	1.21479	5.6835	4.9165e-09	2.9861e-07
c60574_g1	111.907	1.15503	6.5982	4.9317e-09	2.9932e-07
c105416_g1	1042.16	13.1501	6.3084	4.9967e-09	3.031e-07
c88417_g1	160.497	3.85009	5.3815	5.0033e-09	3.0333e-07
c63648_g1	255.879	3.85009	6.0544	5.0301e-09	3.0479e-07
c16821_g1	137.614	3.85009	5.1596	5.0607e-09	3.0647e-07
c31035_g1	143.194	3.08007	5.5389	5.0675e-09	3.0671e-07
c104371_g1	57.9466	0.770018	6.2337	5.1238e-09	3.0995e-07
c37946_g1	332.65	5.00511	6.0545	5.1322e-09	3.1029e-07
c19178_g1	3.07184	88.9065	-4.8551	5.1992e-09	3.1416e-07
c15140_g1	67.3417	1.15503	5.8655	5.2089e-09	3.144e-07
c81157_g1	79.3812	2.69506	4.8804	5.2062e-09	3.144e-07
c59458_g1	96.5094	4.62011	4.3847	5.2167e-09	3.147e-07
c105418_g1	85.4225	0.385009	7.7936	5.2364e-09	3.1572e-07
c9026_g1	163.005	2.31005	6.1408	5.2691e-09	3.1751e-07
c40209_g1	1926.55	26.3001	6.1948	5.2804e-09	3.1788e-07
c55906_g2	67.128	1.54004	5.4459	5.2832e-09	3.1788e-07
c58752_g2	103.747	5.86826	4.144	5.2839e-09	3.1788e-07
c69497_g1	45.5523	0	Inf	5.3018e-09	3.1879e-07
c91444_g1	465.851	8.20472	5.8273	5.3078e-09	3.1897e-07
c26656_g1	495.8	3.08007	7.3307	5.326e-09	3.1989e-07
c41772_g1	10.3478	155.316	-3.9078	5.3406e-09	3.2059e-07
c35864_g1	218.764	3.85009	5.8283	5.4021e-09	3.241e-07
c83749_g1	75.3908	2.31005	5.0284	5.4054e-09	3.2413e-07
c14081_g1	45.2704	0	Inf	5.475e-09	3.2812e-07
c82970_g1	138.956	5.50966	4.6565	5.4914e-09	3.2892e-07
c50165_g1	1153.5	31.0995	5.213	5.5012e-09	3.2932e-07
c74468_g1	44.9884	0	Inf	5.6552e-09	3.3836e-07
c26241_g1	63.7401	0.385009	7.3712	5.7166e-09	3.4185e-07
c51518_g1	132.846	8.35761	3.9905	5.7337e-09	3.4268e-07
c105941_g1	78.1124	0.770018	6.6645	5.7911e-09	3.4593e-07
c58224_g1	61.6209	1.27456	5.5953	5.7957e-09	3.4601e-07
c31417_g1	520.127	8.47019	5.9403	5.8301e-09	3.4787e-07
c59148_g1	61.6209	1.15503	5.7374	5.8461e-09	3.4864e-07
c5897_g1	110.848	1.54004	6.1695	5.8527e-09	3.4884e-07
c17199_g1	51.5209	0.385009	7.0641	5.9957e-09	3.5718e-07
c69681_g1	656.502	21.4743	4.9341	6.0165e-09	3.5822e-07
c104117_g1	57.2758	0.770018	6.2169	6.0733e-09	3.614e-07
c13729_g1	231.3	6.54515	5.1432	6.1225e-09	3.6394e-07
c30467_g1	523.408	15.4004	5.0869	6.1214e-09	3.6394e-07
c41723_g1	118.581	3.08007	5.2668	6.1552e-09	3.6568e-07
c10533_g1	189.772	4.62011	5.3602	6.1629e-09	3.6574e-07
c60914_g1	51.239	0.385009	7.0562	6.1607e-09	3.6574e-07
c52169_g1	45.3045	0	Inf	6.1992e-09	3.677e-07
c39080_g1	783.966	1.15503	9.4067	6.2359e-09	3.6968e-07
c58079_g6	61.6298	527.25	-3.0968	6.3662e-09	3.772e-07
c99_g1	201.602	3.85009	5.7105	6.3907e-09	3.7844e-07
c30260_g1	56.5709	0.770018	6.199	6.4365e-09	3.8054e-07
c73098_g1	56.5709	0.770018	6.199	6.4365e-09	3.8054e-07
c82123_g1	56.5709	0.770018	6.199	6.4365e-09	3.8054e-07
c91310_g1	363.227	15.8451	4.5188	6.443e-09	3.8072e-07
c70442_g1	61.796	1.15503	5.7415	6.4487e-09	3.8085e-07
c23363_g1	105.127	1.54004	6.093	6.4572e-09	3.8114e-07
c103556_g1	61.6551	1.15503	5.7382	6.5145e-09	3.8432e-07
c23443_g1	75.7113	0.385009	7.6195	6.5509e-09	3.8626e-07
c116761_g1	51.837	0.385009	7.0729	6.5666e-09	3.8698e-07
c36767_g1	719.508	8.52996	6.3983	6.614e-09	3.8946e-07
c59357_g1	113.778	1.92504	5.8852	6.6159e-09	3.8946e-07
c93084_g1	89.8359	2.31005	5.2813	6.6605e-09	3.9188e-07
c14594_g1	280.808	8.47019	5.051	6.6709e-09	3.9228e-07
c60483_g1	345.467	8.91497	5.2762	6.7421e-09	3.9626e-07
c57885_g2	45.6206	0	Inf	6.8083e-09	3.9993e-07
c58718_g1	20.2341	219.216	-3.4375	6.8372e-09	4.0142e-07
c22794_g1	204.922	3.46508	5.886	6.8739e-09	4.0316e-07
c61831_g1	75.4635	1.92504	5.2928	6.8743e-09	4.0316e-07
c94761_g1	51.2731	0.444776	6.849	6.8894e-09	4.0383e-07
c102145_g1	132.389	1.27456	6.6986	7.0069e-09	4.1028e-07
c3968_g1	444.095	13.4753	5.0425	7.0068e-09	4.1028e-07
c45546_g3	92.6258	1.92504	5.5885	7.0228e-09	4.1077e-07
c53561_g1	92.6258	1.92504	5.5885	7.0228e-09	4.1077e-07
c18175_g1	181.509	3.46508	5.711	7.0779e-09	4.1377e-07
c47660_g1	130.8	1.54004	6.4083	7.124e-09	4.1625e-07
c37480_g1	135.072	2.69506	5.6473	7.1327e-09	4.1652e-07
c52370_g2	910.753	39.0721	4.5428	7.1363e-09	4.1652e-07
c48283_g1	56.6051	0.829785	6.0921	7.1693e-09	4.1821e-07
c53681_g3	73.84	0	Inf	7.1729e-09	4.1821e-07
c91582_g1	56.6051	0.770018	6.1999	7.2047e-09	4.1984e-07
c102399_g1	50.8502	0.385009	7.0452	7.2172e-09	4.2035e-07
c59042_g1	312.663	3.46508	6.4956	7.2564e-09	4.2241e-07
c91593_g1	185.076	1.92504	6.5871	7.2899e-09	4.2413e-07
c91906_g1	262.518	3.46508	6.2434	7.2998e-09	4.2448e-07
c82293_g1	50.7092	0.385009	7.0412	7.3166e-09	4.2501e-07
c84800_g1	50.7092	0.385009	7.0412	7.3166e-09	4.2501e-07
c93810_g1	101.559	4.2351	4.5838	7.3414e-09	4.2622e-07
c53354_g1	636.485	4106.2	-2.6896	7.3696e-09	4.2763e-07
c45374_g2	44.7747	0	Inf	7.4906e-09	4.3442e-07
c57468_g1	7.83988	129.731	-4.0486	7.5014e-09	4.3482e-07
c22855_g1	69.354	1.92504	5.171	7.5057e-09	4.3484e-07
c104373_g1	61.1253	1.15503	5.7258	7.5654e-09	4.3771e-07
c2838_g1	69.213	1.92504	5.1681	7.5672e-09	4.3771e-07
c6803_g1	117.91	2.75483	5.4196	7.5665e-09	4.3771e-07
c24591_g1	434.914	13.4753	5.0123	7.6644e-09	4.431e-07
c103101_g1	243.873	2.31005	6.7221	7.7263e-09	4.4644e-07
c61665_g1	371.952	10.0102	5.2156	7.7512e-09	4.4764e-07
c31601_g1	181.723	0.770018	7.8826	7.8005e-09	4.4998e-07
c40962_g1	1019.97	6418.8	-2.6538	7.804e-09	4.4998e-07
c62209_g1	60.7023	1.15503	5.7158	7.802e-09	4.4998e-07
c80644_g1	76.946	2.69506	4.8355	7.8131e-09	4.5027e-07
c80260_g1	245.39	5.77513	5.4091	7.8367e-09	4.5139e-07
c113504_g1	76.805	2.69506	4.8328	7.8651e-09	4.5279e-07
c54135_g2	252.807	3.46508	6.189	7.9074e-09	4.5499e-07
c61250_g1	109.258	2.36982	5.5268	7.9449e-09	4.569e-07
c24291_g1	155.413	1.98481	6.291	8.0072e-09	4.6024e-07
c87787_g1	200.12	2.69506	6.2144	8.0537e-09	4.6268e-07
c80847_g1	109.399	3.08007	5.1505	8.0983e-09	4.65e-07
c7308_g1	125.079	1.54004	6.3437	8.1043e-09	4.6509e-07
c17620_g1	50.8843	0.385009	7.0462	8.1219e-09	4.6586e-07
c57333_g1	343.501	2224.87	-2.6953	8.1336e-09	4.6629e-07
c51457_g6	174.092	6.93016	4.6508	8.1407e-09	4.6645e-07
c113886_g1	107.387	1.54004	6.1237	8.1659e-09	4.674e-07
c120602_g1	107.387	1.54004	6.1237	8.1659e-09	4.674e-07
c52212_g1	97.744	5.42348	4.1717	8.1816e-09	4.6806e-07
c59624_g1	61.5823	1.15503	5.7365	8.187e-09	4.6813e-07
c54266_g1	139.379	11.1722	3.641	8.2116e-09	4.6928e-07
c114970_g1	353.909	4.2351	6.3848	8.2376e-09	4.7053e-07
c36149_g1	0	53.4912	#NAME?	8.2943e-09	4.7285e-07
c59252_g1	106.716	1.15503	6.5297	8.2914e-09	4.7285e-07
c5947_g1	83.7263	3.46508	4.5947	8.2877e-09	4.7285e-07
c91210_g1	1629.04	17.5047	6.5401	8.2955e-09	4.7285e-07
c27325_g1	160.497	4.2351	5.244	8.3196e-09	4.7366e-07
c4336_g1	157.002	1.54004	6.6717	8.3226e-09	4.7366e-07
c6694_g1	63.881	1.15503	5.7894	8.3147e-09	4.7366e-07
c80490_g1	156.861	1.15503	7.0854	8.3673e-09	4.7595e-07
c104003_g1	43.7879	0	Inf	8.3969e-09	4.7664e-07
c114010_g1	90.8955	1.92504	5.5612	8.3869e-09	4.7664e-07
c70696_g1	43.7879	0	Inf	8.3969e-09	4.7664e-07
c93506_g1	389.046	5.39012	6.1735	8.3938e-09	4.7664e-07
c121671_g1	70.6613	0.770018	6.5199	8.4224e-09	4.7784e-07
c81601_g1	197.364	5.77513	5.0949	8.4373e-09	4.7844e-07
c113420_g1	130.659	1.15503	6.8217	8.4802e-09	4.8062e-07
c42757_g1	168.76	5.77513	4.869	8.5126e-09	4.8221e-07
c114657_g1	128.574	5.00511	4.683	8.5257e-09	4.8271e-07
c104033_g1	43.6469	0	Inf	8.5371e-09	4.831e-07
c15785_g1	114.697	1.15503	6.6338	8.5624e-09	4.8428e-07
c17416_g1	160.745	2.69506	5.8983	8.5828e-09	4.8519e-07
c23709_g1	1223.07	32.6396	5.2277	8.6388e-09	4.881e-07
c61768_g1	60.5955	1.15503	5.7132	8.7911e-09	4.9645e-07
c72915_g1	55.5114	0.770018	6.1717	8.8617e-09	4.9992e-07
c91757_g1	55.5114	0.770018	6.1717	8.8617e-09	4.9992e-07
c38066_g2	22.3874	227.514	-3.3452	8.8761e-09	5.0048e-07
c58376_g1	564.129	7.70018	6.195	8.9554e-09	5.0469e-07
c5847_g1	69.8452	1.98481	5.1371	8.9619e-09	5.048e-07
c31754_g1	60.3135	1.15503	5.7065	8.9741e-09	5.0522e-07
c13801_g1	121.123	5.00511	4.5969	9.0133e-09	5.0717e-07
c62510_g1	80.1588	3.08007	4.7018	9.0298e-09	5.0784e-07
c104202_g1	44.245	0	Inf	9.0599e-09	5.0927e-07
c8056_g2	55.2294	0.770018	6.1644	9.0746e-09	5.0983e-07
c57841_g1	172.994	16.5095	3.3894	9.135e-09	5.1297e-07
c102773_g1	358.109	9.62522	5.2174	9.1454e-09	5.1328e-07
c6918_g1	83.4785	3.46508	4.5904	9.1866e-09	5.1533e-07
c93054_g1	123.242	3.85009	5.0005	9.1989e-09	5.1576e-07
c5863_g1	119.11	3.08007	5.2732	9.2069e-09	5.1594e-07
c92839_g1	159.122	1.15503	7.1061	9.263e-09	5.1882e-07
c56989_g1	127.899	897.741	-2.8113	9.2751e-09	5.1923e-07
c115096_g1	72.7078	2.31005	4.9761	9.2862e-09	5.1959e-07
c113915_g1	97.005	1.15503	6.3921	9.3301e-09	5.2178e-07
c6065_g1	159.263	1.54004	6.6923	9.3532e-09	5.2281e-07
c82172_g1	69.1403	1.92504	5.1666	9.3614e-09	5.23e-07
c59920_g1	73.5922	1.15503	5.9936	9.3916e-09	5.2442e-07
c34827_g1	195.245	6.93016	4.8163	9.6002e-09	5.358e-07
c69958_g1	186.982	5.39012	5.1164	9.6134e-09	5.3626e-07
c3919_g1	152.41	7.70018	4.3069	9.669e-09	5.3908e-07
c26906_g1	421.319	11.5503	5.1889	9.6875e-09	5.3984e-07
c102576_g1	50.2135	0.385009	7.027	9.79e-09	5.4528e-07
c8936_g2	68.1534	1.98481	5.1017	9.8777e-09	5.4988e-07
c70297_g1	64.022	1.54004	5.3775	9.9103e-09	5.5142e-07
c59383_g1	50.0726	0.385009	7.023	9.9251e-09	5.5196e-07
c80657_g1	65.4659	1.54004	5.4097	1.0064e-08	5.5938e-07
c62531_g1	137.084	4.62011	4.891	1.0119e-08	5.6194e-07
c63758_g1	67.8715	1.15503	5.8768	1.012e-08	5.6194e-07
c47406_g1	91.5959	4.35463	4.3947	1.0265e-08	5.697e-07
c103429_g1	43.1171	0	Inf	1.0335e-08	5.7299e-07
c6369_g2	43.1171	0	Inf	1.0335e-08	5.7299e-07
c113569_g1	54.9816	0.770018	6.1579	1.0409e-08	5.768e-07
c103857_g1	72.319	2.31005	4.9684	1.049e-08	5.8099e-07
c81162_g1	157.391	1.15503	7.0903	1.0593e-08	5.8642e-07
c16556_g1	228.758	5.77513	5.3078	1.0615e-08	5.8735e-07
c72736_g1	100.218	3.08007	5.024	1.0744e-08	5.9417e-07
c41770_g1	572.251	8.52996	6.068	1.0776e-08	5.9563e-07
c510_g1	72.2507	0.385009	7.552	1.0801e-08	5.9673e-07
c30084_g1	139.169	1.15503	6.9128	1.0814e-08	5.9714e-07
c103002_g1	192.173	5.77513	5.0564	1.0972e-08	6.0524e-07
c50009_g1	50.2477	0.444776	6.8198	1.0968e-08	6.0524e-07
c7538_g1	334.91	5.77513	5.8578	1.0982e-08	6.0524e-07
c91802_g1	152.623	2.31005	6.0459	1.0983e-08	6.0524e-07
c118073_g1	75.9206	2.75483	4.7845	1.0989e-08	6.0531e-07
c59867_g1	80.1247	2.69506	4.8939	1.101e-08	6.0616e-07
c42218_g1	225.617	1.15503	7.6098	1.1096e-08	6.1057e-07
c36795_g1	186.136	1.92504	6.5953	1.1129e-08	6.1206e-07
c21067_g1	255.101	6.16014	5.372	1.1134e-08	6.1207e-07
c21117_g1	90.2247	1.54004	5.8725	1.1231e-08	6.1708e-07
c2143_g1	173.669	4.62011	5.2323	1.1333e-08	6.2236e-07
c24654_g1	3.31967	89.8822	-4.7589	1.1453e-08	6.2862e-07
c70958_g1	75.0747	2.69506	4.7999	1.1472e-08	6.2934e-07
c31707_g1	224.84	1.92504	6.8679	1.149e-08	6.3001e-07
[truncated: 9,132 more rows]

## Sheet: 3dtvsCk.DEG
gene_id	As3dt_readcount	AsCk_readcount	log2FoldChange	pval	padj
c40737_g1	4062.52	6.07994	9.3841	0	0
c51654_g2	4645.15	95.542	5.6034	4.8219e-274	2.4947e-269
c55000_g1	92418.1	13.1732	12.776	3.4308e-260	1.1833e-255
c54949_g2	1876.65	1.09604	10.742	8.5043e-257	2.1999e-252
c50484_g1	2260.92	13.8557	7.3503	1.2028e-253	2.4892e-249
c41534_g2	2326.34	31.9301	6.187	5.9882e-232	1.0327e-227
c55354_g1	2196.88	71.2326	4.9468	5.8312e-184	8.6196e-180
c57814_g1	1076.82	1.64407	9.3553	3.2495e-173	4.203e-169
c9126_g1	5396.73	2.02665	11.379	2.1101e-164	2.426e-160
c53291_g1	1160.32	19.6668	5.8826	2.7166e-148	2.8109e-144
c43040_g1	825.613	0.465302	10.793	1.6217e-144	1.5255e-140
c47998_g1	744.66	0	Inf	2.7551e-135	2.3756e-131
c25266_g1	5145.19	11.5291	8.8018	9.8562e-120	7.845e-116
c49105_g1	682.083	3.58799	7.5706	1.6728e-115	1.2364e-111
c45576_g1	13663.2	2396.62	2.5112	3.1331e-112	2.1612e-108
c46638_g1	812.953	16.2649	5.6433	5.4255e-111	3.5087e-107
c51876_g2	13275.4	5.06662	11.355	6.8265e-109	4.1551e-105
c49972_g1	388.77	2823.55	-2.8605	2.9162e-99	1.6764e-95
c45019_g1	869.807	35.5181	4.6141	1.2528e-97	6.8225e-94
c57454_g1	734.321	4315.49	-2.555	7.0369e-95	3.6407e-91
c51876_g1	11326.2	1.94393	12.508	1.0889e-94	5.3653e-91
c45044_g1	518.567	3264.98	-2.6545	2.7883e-93	1.3114e-89
c24939_g1	492.858	10242.3	-4.3772	5.1519e-92	2.3177e-88
c52940_g1	396.596	2722.74	-2.7793	3.2923e-91	1.4194e-87
c40218_g1	348.976	2477.42	-2.8276	1.4178e-90	5.8682e-87
c44656_g1	3390.43	20307.8	-2.5825	3.1126e-89	1.2387e-85
c47231_g1	413.536	0	Inf	3.3186e-83	1.2718e-79
c29633_g1	584.549	0	Inf	8.4776e-78	3.1329e-74
c49252_g1	637.209	3.20541	7.6351	1.8683e-76	6.6661e-73
c32815_g1	486.877	1.09604	8.7951	2.4201e-75	8.3473e-72
c47779_g1	366.064	0	Inf	7.469e-75	2.493e-71
c50244_g1	365.122	0	Inf	1.1066e-74	3.5783e-71
c39921_g1	472.305	8.48918	5.798	1.6896e-74	5.2979e-71
c43533_g1	908.802	2.74011	8.3736	5.4264e-72	1.6514e-68
c40615_g1	4230.03	16046	-1.9235	1.2643e-71	3.7377e-68
c27308_g1	8316.08	30575.5	-1.8784	1.6368e-71	4.7045e-68
c47728_g1	709.7	48.4948	3.8713	1.6289e-69	4.5552e-66
c37133_g1	1087.34	4613.43	-2.085	7.9636e-69	2.1685e-65
c47361_g1	1026.96	115.891	3.1475	1.048e-68	2.7804e-65
c50163_g1	145.915	1144.01	-2.9709	1.356e-68	3.5076e-65
c57810_g2	1445.71	5761.19	-1.9946	1.6636e-66	4.1986e-63
c41534_g1	427.644	9.33706	5.5173	4.4033e-66	1.0848e-62
c34180_g1	3863.46	3.03997	10.312	5.8029e-65	1.3964e-61
c48149_g1	366.624	0	Inf	5.5599e-61	1.3075e-57
c50002_g1	1081.56	4220.62	-1.9643	1.2484e-60	2.8705e-57
c73084_g1	407.66	10.702	5.2514	2.3013e-60	5.1767e-57
c70868_g1	299.207	0.930605	8.3288	1.9931e-59	4.3879e-56
c53060_g1	290.887	0.465302	9.2881	2.363e-59	5.0939e-56
c40519_g1	136.237	948.316	-2.7992	1.4682e-56	3.1004e-53
c44871_g1	974.334	0.465302	11.032	2.2066e-56	4.5664e-53
c61851_g1	4.84278	320.965	-6.0504	3.0933e-56	6.2759e-53
c45340_g1	1918.99	423.807	2.1789	3.9607e-56	7.8812e-53
c49253_g1	998.84	149.91	2.7362	7.9609e-56	1.5542e-52
c50848_g1	368.962	10.6813	5.1103	1.5946e-55	3.0555e-52
c45292_g1	450.426	23.2754	4.2744	5.5651e-55	1.047e-51
c16837_g1	387	0.465302	9.7	4.483e-54	8.2834e-51
c56281_g6	183.966	1433.34	-2.9619	2.25e-53	4.0844e-50
c50900_g1	356.791	1824.65	-2.3545	7.6503e-53	1.3648e-49
c45272_g1	1658.69	5577.63	-1.7496	1.2856e-52	2.2547e-49
c50904_g1	317.166	0	Inf	5.0559e-52	8.7191e-49
c58621_g1	12.5754	356.525	-4.8253	1.078e-51	1.8285e-48
c50647_g1	158.96	1434.64	-3.174	5.2347e-51	8.7363e-48
c48780_g1	7237.27	2254.67	1.6825	7.2687e-51	1.1938e-47
c49197_g1	1917.75	6180.8	-1.6884	1.7998e-50	2.9099e-47
c46661_g1	234.683	0	Inf	2.348e-50	3.7378e-47
c46666_g1	241.471	1219.4	-2.3363	6.2346e-50	9.7745e-47
c46303_g1	384.001	1648.2	-2.1017	5.2341e-49	8.0835e-46
c46742_g1	6318.42	18527.2	-1.552	6.7932e-49	1.0337e-45
c40580_g1	34.8774	456.647	-3.7107	1.358e-48	2.0364e-45
c47360_g1	472.674	1895.98	-2.004	1.9943e-48	2.948e-45
c57732_g1	239.539	1.09604	7.7718	2.9335e-48	4.2752e-45
c48991_g1	415.5	1687.6	-2.0221	1.8375e-46	2.6407e-43
c56737_g1	222.086	0.548022	8.6627	2.9772e-46	4.22e-43
c53905_g1	1016.56	3367.43	-1.728	1.2143e-45	1.6979e-42
c39548_g1	462.677	0.548022	9.7216	1.338e-45	1.8459e-42
c49944_g1	463.015	1805.95	-1.9636	1.5218e-45	2.072e-42
c4344_g1	212.302	1050.09	-2.3063	2.0439e-44	2.7466e-41
c56656_g2	15.4898	325.515	-4.3933	5.0217e-44	6.6617e-41
c46961_g1	5991.49	438.17	3.7734	8.6703e-44	1.1356e-40
c52655_g1	337.725	1398.82	-2.0503	9.541e-44	1.234e-40
c25687_g1	2569.65	7718.51	-1.5867	1.2401e-43	1.5841e-40
c46406_g1	199.224	0	Inf	2.277e-43	2.8733e-40
c43452_g1	15.02	316.323	-4.3964	6.7207e-43	8.3785e-40
c37886_g1	195.878	0	Inf	1.0738e-42	1.3202e-39
c54622_g2	389.871	28.8901	3.7544	1.0845e-42	1.3202e-39
c47234_g1	12248	4444.56	1.4624	1.2819e-42	1.5424e-39
c51736_g1	30.9495	394.969	-3.6738	1.4596e-42	1.736e-39
c58448_g2	109.887	974.363	-3.1484	1.7966e-42	2.1125e-39
c58640_g1	90.6775	619.555	-2.7724	3.3795e-42	3.9291e-39
c58727_g1	387.022	0.548022	9.464	6.9093e-42	7.9436e-39
c33281_g1	1816.08	6383.88	-1.8136	1.3025e-41	1.4811e-38
c30494_g1	62.055	510.043	-3.039	1.9408e-41	2.1828e-38
c50687_g1	1629.15	7.42415	7.7777	2.0193e-41	2.2467e-38
c50444_g1	441.71	1822.74	-2.0449	2.62e-41	2.8841e-38
c47291_g1	188.653	0	Inf	3.0563e-41	3.3251e-38
c56483_g1	203.195	1.09604	7.5344	3.0849e-41	3.3251e-38
c50761_g2	390.772	31.9301	3.6133	5.6148e-41	5.9895e-38
c44677_g1	2823.82	906.253	1.6397	5.3519e-40	5.6507e-37
c58182_g1	276.924	1.01332	8.0943	7.9381e-40	8.2967e-37
c58453_g1	39.1819	408.184	-3.381	9.279e-40	9.6012e-37
c42803_g1	4240.37	11290.3	-1.4128	1.7846e-39	1.8103e-36
c58907_g4	179.913	0	Inf	1.7682e-39	1.8103e-36
c46137_g1	178.951	0	Inf	2.7734e-39	2.7861e-36
c45905_g1	2242.32	311.928	2.8457	1.0953e-38	1.0897e-35
c27445_g1	316.645	20.5146	3.9481	1.4784e-38	1.4569e-35
c54216_g1	64585.6	25269.5	1.3538	2.9926e-38	2.9213e-35
c53642_g1	48.4196	433.113	-3.1611	3.1396e-38	3.0361e-35
c54251_g1	846.514	2602.58	-1.6203	3.2548e-38	3.1184e-35
c49417_g1	402.433	40.2021	3.3234	3.9798e-38	3.778e-35
c80424_g1	197.806	1.94393	6.669	5.1891e-38	4.8812e-35
c53806_g1	18.4179	301.268	-4.0319	5.2881e-38	4.9295e-35
c48313_g1	450.391	1576.13	-1.8071	7.712e-38	7.1248e-35
c56718_g1	10288.8	28755.4	-1.4828	8.5514e-38	7.8304e-35
c57001_g6	265.695	11.86	4.4856	9.2048e-38	8.3548e-35
c49398_g1	55686.4	22472	1.3092	1.5816e-37	1.4231e-34
c45509_g1	19.8573	305.3	-3.9425	2.0021e-37	1.7859e-34
c53024_g2	6.7684	230.376	-5.089	2.7737e-37	2.453e-34
c54884_g1	4345.07	1547.15	1.4898	3.0487e-37	2.6734e-34
c22948_g1	76.5997	524.064	-2.7743	3.5057e-37	3.0483e-34
c50622_g1	262.262	11.1983	4.5497	3.6976e-37	3.1883e-34
c38028_g1	649.095	2073.14	-1.6753	4.5042e-37	3.8518e-34
c46103_g1	187.667	1.56135	6.9092	4.5547e-37	3.8631e-34
c56402_g1	1163.51	3334.43	-1.519	9.9739e-37	8.3905e-34
c48411_g1	1346.82	4039.24	-1.5845	1.6083e-36	1.3421e-33
c57903_g2	207.563	4.21874	5.6206	1.7952e-36	1.486e-33
c40931_g1	184.22	1.56135	6.8825	2.1222e-36	1.7428e-33
c55680_g1	491.736	39.2198	3.6482	3.2177e-36	2.6216e-33
c26871_g1	15.9678	278.416	-4.124	3.545e-36	2.8657e-33
c39081_g1	457.759	2518.75	-2.46	5.6602e-36	4.5402e-33
c46685_g3	1031.74	2978.91	-1.5297	9.8266e-36	7.8215e-33
c55177_g1	393.46	1387.75	-1.8185	1.1171e-35	8.8233e-33
c53800_g1	203.485	1027.16	-2.3357	1.8609e-35	1.4587e-32
c57694_g1	368.489	1621.14	-2.1373	2.2674e-35	1.764e-32
c44973_g2	38.7696	372.128	-3.2628	2.6648e-35	2.0577e-32
c52646_g1	386.905	43.0249	3.1687	5.0134e-35	3.8426e-32
c53397_g1	462.01	1529.92	-1.7275	9.6266e-35	7.3242e-32
c37641_g1	156.606	0	Inf	1.002e-34	7.5682e-32
c51064_g1	1910.84	4978.39	-1.3815	2.9612e-34	2.2203e-31
c46594_g1	422.853	55.1848	2.9378	4.128e-34	3.0729e-31
c7502_g1	782.865	0	Inf	7.8595e-34	5.8089e-31
c53931_g1	707.34	2105.48	-1.5737	8.8483e-34	6.4934e-31
c49215_g1	170.67	1.64407	6.6978	9.575e-34	6.9771e-31
c56343_g1	181.388	0	Inf	9.653e-34	6.9848e-31
c28230_g1	386.542	4.60132	6.3924	1.2158e-33	8.7364e-31
c58462_g1	23.7004	297.173	-3.6483	1.6449e-33	1.1738e-30
c43650_g1	6475.01	2572.55	1.3317	1.6782e-33	1.1894e-30
c35600_g1	169.173	1.47863	6.8381	1.9419e-33	1.3669e-30
c38066_g1	47.9745	418.12	-3.1236	2.3469e-33	1.6408e-30
c56677_g1	365.212	1.64407	7.7953	2.9769e-33	2.0673e-30
c30401_g1	1424.37	3787.35	-1.4109	3.5959e-33	2.4805e-30
c57810_g1	753.84	3411.41	-2.178	5.8647e-33	4.0188e-30
c47754_g1	800.29	186.379	2.1023	7.9617e-33	5.4199e-30
c33139_g1	13225.8	5505.55	1.2644	1.3636e-32	9.2222e-30
c40106_g1	145.934	0	Inf	1.6034e-32	1.0774e-29
c47938_g1	4355.36	10514.8	-1.2716	1.858e-32	1.2404e-29
c8960_g1	144.514	0	Inf	3.1858e-32	2.1131e-29
c50917_g1	112.952	581.369	-2.3637	3.8837e-32	2.5596e-29
c45327_g1	1063.3	294.205	1.8537	4.2941e-32	2.8122e-29
c58718_g1	5.80423	267.797	-5.5279	7.6775e-32	4.9963e-29
c59674_g1	1084.55	3.83615	8.1432	1.3393e-31	8.6614e-29
c49168_g1	375.973	1334.47	-1.8276	1.4014e-31	9.0068e-29
c607_g1	139.638	0	Inf	3.2693e-31	2.0882e-28
c52169_g3	146.417	0.465302	8.2977	3.8738e-31	2.4591e-28
c40517_g1	447.444	1408.62	-1.6545	4.3409e-31	2.7388e-28
c56281_g5	98.7375	713.308	-2.8529	8.4452e-31	5.2961e-28
c55359_g1	7928.61	2886.25	1.4579	9.1701e-31	5.716e-28
c33535_g1	29825.9	13066.6	1.1907	9.2664e-31	5.7414e-28
c52581_g1	899.801	2955.87	-1.7159	1.7156e-30	1.0566e-27
c46950_g1	554.239	109.325	2.3419	1.8945e-30	1.16e-27
c46300_g1	1049.04	2783.49	-1.4078	2.118e-30	1.2892e-27
c44513_g1	1436.26	3644	-1.3432	2.6022e-30	1.5746e-27
c91236_g1	664.529	0	Inf	2.8206e-30	1.6968e-27
c54517_g1	185.998	980.908	-2.3988	2.8434e-30	1.7006e-27
c54055_g1	907.397	2972.73	-1.712	5.3939e-30	3.2076e-27
c48113_g1	1047.61	2756.98	-1.396	6.9978e-30	4.1376e-27
c52609_g1	103.228	529.958	-2.36	7.3776e-30	4.3374e-27
c58632_g1	315.716	17.0611	4.2098	8.6928e-30	5.0817e-27
c49234_g1	1192.95	4220.9	-1.823	1.0452e-29	6.0759e-27
c58766_g1	18.8548	247.654	-3.7153	2.045e-29	1.1821e-26
c41428_g2	2429.89	909.231	1.4182	3.0767e-29	1.7686e-26
c50059_g1	7221.91	3088.27	1.2256	3.3565e-29	1.9188e-26
c51052_g2	712.405	70.0021	3.3472	4.3285e-29	2.4609e-26
c58521_g1	313.266	35.2699	3.1509	4.5968e-29	2.5992e-26
c54823_g1	844.036	2262.61	-1.4226	4.8048e-29	2.6874e-26
c58079_g6	60.4732	642.913	-3.4103	4.7788e-29	2.6874e-26
c45542_g1	2466.15	5857.5	-1.248	4.8529e-29	2.6997e-26
c49188_g1	270.885	943.787	-1.8008	6.0197e-29	3.3309e-26
c58679_g2	152.137	645.146	-2.0843	1.8264e-28	1.0052e-25
c40487_g2	58.5066	571.36	-3.2877	2.6816e-28	1.4681e-25
c58133_g3	132.367	0.548022	7.9161	2.9411e-28	1.6017e-25
c49694_g1	1761.17	4240.95	-1.2679	3.0229e-28	1.6376e-25
c40952_g1	687.371	2167.86	-1.6571	3.1703e-28	1.7085e-25
c54900_g1	3277.99	8961.49	-1.4509	3.4805e-28	1.866e-25
c50450_g1	964.934	3130.39	-1.6978	4.3995e-28	2.3465e-25
c57798_g4	384.878	1420.12	-1.8835	7.8063e-28	4.1423e-25
c46331_g1	1258.37	3111.23	-1.3059	9.691e-28	5.1161e-25
c53331_g1	989.97	2527.88	-1.3525	1.1467e-27	6.0231e-25
c30496_g1	9049.35	4012.59	1.1733	1.3476e-27	7.0424e-25
c46850_g1	365.092	1128.57	-1.6282	4.5379e-27	2.3477e-24
c54530_g1	1030.72	2592.11	-1.3305	4.5376e-27	2.3477e-24
c39516_g1	1957.91	733.388	1.4167	5.1897e-27	2.6716e-24
c29914_g1	656.973	1783.9	-1.4411	5.4024e-27	2.7674e-24
c40487_g3	31.9164	323.829	-3.3429	5.5897e-27	2.8492e-24
c56374_g1	750.65	202.872	1.8876	6.3614e-27	3.2267e-24
c55749_g1	162.478	0.930605	7.4479	1.3195e-26	6.6599e-24
c49597_g1	2838.91	6424.3	-1.1782	1.5961e-26	8.0172e-24
c44662_g1	19.8738	256.402	-3.6895	1.9252e-26	9.6235e-24
c55695_g1	1110.24	2729.63	-1.2978	2.1166e-26	1.0529e-23
c56011_g1	166.264	651.278	-1.9698	2.3707e-26	1.1737e-23
c51210_g1	1919.43	728.632	1.3974	2.78e-26	1.3698e-23
c42441_g1	18026.2	8405.01	1.1008	2.9467e-26	1.445e-23
c49627_g1	1617.71	429.949	1.9117	3.1622e-26	1.5434e-23
c53228_g1	189.929	704.384	-1.8909	3.3089e-26	1.6074e-23
c58137_g1	1122.85	2741.93	-1.288	4.5641e-26	2.2068e-23
c37221_g1	3.38968	145.122	-5.42	6.212e-26	2.9897e-23
c53151_g1	114.457	0	Inf	6.4905e-26	3.1092e-23
c56219_g2	114.463	0	Inf	9.6968e-26	4.6238e-23
c39571_g1	3133.53	1323.19	1.2438	1.1351e-25	5.3877e-23
c50573_g1	112.971	0	Inf	1.3321e-25	6.294e-23
c35335_g1	1123.66	5149.99	-2.1964	1.5274e-25	7.1836e-23
c43460_g2	133.274	0.465302	8.162	1.7172e-25	8.0399e-23
c43187_g1	1456.54	526.06	1.4692	1.7918e-25	8.3516e-23
c56713_g2	1537.92	80.9625	4.2476	2.0074e-25	9.3143e-23
c43542_g1	56.6056	428.016	-2.9186	2.244e-25	1.0366e-22
c50639_g2	2780.75	1149.29	1.2747	2.4851e-25	1.1428e-22
c46008_g1	84.7173	508.947	-2.5868	3.8195e-25	1.7488e-22
c41428_g1	1901.77	740.388	1.361	4.0749e-25	1.8575e-22
c58243_g1	348.171	56.467	2.6243	4.3458e-25	1.9723e-22
c55265_g3	30.4989	262.554	-3.1058	4.5094e-25	2.0375e-22
c48849_g1	171.702	0	Inf	7.0272e-25	3.1614e-22
c49439_g1	150.222	587.408	-1.9673	7.5108e-25	3.3644e-22
c48058_g1	1220.42	2892.88	-1.2451	8.144e-25	3.6322e-22
c49765_g1	151.312	4.9839	4.9241	9.3298e-25	4.1433e-22
c57493_g1	136.666	552.768	-2.016	1.0346e-24	4.5751e-22
c57983_g1	557.228	59.1037	3.2369	1.1886e-24	5.2337e-22
c58792_g1	155.684	1439.19	-3.2086	1.4422e-24	6.3234e-22
c46924_g1	143.517	4.38417	5.0328	1.502e-24	6.5578e-22
c33904_g1	29.0622	935.877	-5.0091	1.6275e-24	7.0757e-22
c103445_g1	40.1844	290.462	-2.8536	1.804e-24	7.8101e-22
c50716_g1	752.564	1902.28	-1.3378	1.9564e-24	8.4346e-22
c44453_g1	117.844	1.09604	6.7484	3.8543e-24	1.6548e-21
c46082_g1	49.87	317.522	-2.6706	4.4649e-24	1.9091e-21
c53498_g1	112.037	0.548022	7.6755	4.9628e-24	2.1132e-21
c9736_g1	66.3732	914.339	-3.7841	5.1211e-24	2.1717e-21
c56281_g2	110.87	1021.19	-3.2033	5.2268e-24	2.2075e-21
c56960_g1	123.588	508.513	-2.0407	9.0943e-24	3.8253e-21
c34194_g1	226.868	754.017	-1.7327	1.2107e-23	5.0718e-21
c46937_g1	103.775	0	Inf	1.2206e-23	5.0927e-21
c55403_g1	166.805	9.11992	4.193	1.4193e-23	5.8979e-21
c47381_g1	103.305	0	Inf	1.544e-23	6.3897e-21
c47481_g1	114.946	1.01332	6.8257	1.55e-23	6.3897e-21
c62085_g1	1985.44	705.636	1.4925	1.5673e-23	6.4354e-21
c42908_g1	61.0771	343.362	-2.491	1.7435e-23	7.1308e-21
c45169_g1	102.808	0	Inf	1.9668e-23	8.012e-21
c55189_g3	274.988	16.9784	4.0176	1.9966e-23	8.1019e-21
c56781_g1	284.723	1.56135	7.5106	2.1805e-23	8.8135e-21
c54359_g1	83.1684	721.642	-3.1172	2.6083e-23	1.0502e-20
c45205_g1	122.225	0.548022	7.8011	2.8981e-23	1.1623e-20
c53314_g1	22.2473	287.102	-3.6899	4.1362e-23	1.6525e-20
c43642_g1	325.803	56.0327	2.5397	5.2261e-23	2.0798e-20
c52889_g1	1292.13	479.416	1.4304	5.5412e-23	2.1968e-20
c58134_g1	853.102	2837.73	-1.7339	5.6063e-23	2.2141e-20
c58818_g2	18.8548	203.389	-3.4312	6.306e-23	2.481e-20
c48733_g1	1583.11	631.653	1.3256	9.6265e-23	3.7588e-20
c58320_g1	341.49	0.548022	9.2834	9.5923e-23	3.7588e-20
c47156_g1	556.512	1434.92	-1.3665	9.7488e-23	3.7922e-20
c33266_g1	183.657	803.783	-2.1298	1.0381e-22	4.0231e-20
c48608_g1	1042.32	365.882	1.5104	1.2468e-22	4.8138e-20
c51417_g2	399.226	0	Inf	1.3051e-22	5.0202e-20
c53354_g1	1401.16	5014.04	-1.8394	1.4635e-22	5.6086e-20
c47512_g1	11.125	689.091	-5.9528	1.6767e-22	6.4021e-20
c38935_g1	2103	4539.72	-1.1102	1.802e-22	6.8553e-20
c42199_g1	2909.82	1288.27	1.1755	1.897e-22	7.1899e-20
c47754_g2	529.828	138.464	1.936	2.1705e-22	8.1965e-20
c51745_g1	2440.01	5187.78	-1.0882	2.603e-22	9.794e-20
c43280_g1	219.117	712.925	-1.7021	2.6194e-22	9.82e-20
c43166_g1	123.605	488.764	-1.9834	3.1394e-22	1.1727e-19
c48320_g1	112.507	1.47863	6.2496	4.196e-22	1.56e-19
c49349_g1	142.116	0.548022	8.0186	4.2062e-22	1.56e-19
c50802_g1	106.052	877.301	-3.0483	6.8634e-22	2.5364e-19
c55065_g3	126.596	0	Inf	7.0948e-22	2.6125e-19
c46910_g1	152.208	551.424	-1.8571	7.1308e-22	2.6165e-19
c35351_g1	95.4847	0	Inf	7.2485e-22	2.6409e-19
c57329_g1	1834.88	3955.44	-1.1081	7.2282e-22	2.6409e-19
c50201_g1	7437.09	3620.24	1.0387	8.5467e-22	3.103e-19
c37489_g1	41.6676	668.949	-4.0049	8.6202e-22	3.1187e-19
c49921_g1	852.692	2754.92	-1.6919	8.6697e-22	3.1257e-19
c39052_g1	95.0559	0	Inf	9.0863e-22	3.2645e-19
c34395_g1	95.0149	0	Inf	9.1821e-22	3.2875e-19
c113129_g1	3000.37	6905.69	-1.2026	9.313e-22	3.3229e-19
c57004_g3	134.823	5.06662	4.7339	9.6857e-22	3.444e-19
c32378_g1	100.86	0.548022	7.5239	1.0899e-21	3.8621e-19
c56264_g2	120.286	1.01332	6.8912	1.119e-21	3.9517e-19
c53357_g1	540.17	147.284	1.8748	1.1351e-21	3.9951e-19
c43935_g1	843.75	262.348	1.6853	1.1968e-21	4.1979e-19
c48004_g1	181.412	0	Inf	1.3313e-21	4.6539e-19
c56706_g1	3144.03	1432.04	1.1345	1.4405e-21	5.0187e-19
c45302_g1	340.048	0	Inf	1.7824e-21	6.1681e-19
c58920_g4	124.129	3.50527	5.1462	1.7775e-21	6.1681e-19
c51710_g1	5.8097	135.579	-4.5445	1.8175e-21	6.2688e-19
c42798_g1	10.6443	160.291	-3.9125	1.995e-21	6.8579e-19
c42970_g1	5931.13	2732.61	1.118	2.498e-21	8.5587e-19
c44116_g1	224.473	709.43	-1.6601	2.5315e-21	8.6451e-19
c52129_g1	356.28	988.694	-1.4725	2.7652e-21	9.4118e-19
c58240_g3	38.3026	258.015	-2.7519	3.4661e-21	1.1759e-18
c58992_g1	126.486	606.299	-2.261	3.6961e-21	1.2498e-18
c38969_g1	39.2613	369.439	-3.2342	4.0462e-21	1.3637e-18
c56389_g1	293.471	0.465302	9.3008	4.4356e-21	1.4901e-18
c30664_g1	1618.56	3475.4	-1.1025	4.5968e-21	1.5393e-18
c57635_g2	130.93	4.9839	4.7154	5.0696e-21	1.6921e-18
c59584_g1	148.895	5.11833	4.8625	5.3237e-21	1.7713e-18
c53072_g1	793.634	1849.07	-1.2203	5.7359e-21	1.9023e-18
c52631_g1	414.508	1100.29	-1.4084	6.2722e-21	2.0735e-18
c57468_g1	11.1195	158.203	-3.8306	7.8736e-21	2.5946e-18
c50436_g1	1713.31	397.823	2.1066	8.1643e-21	2.6818e-18
c44300_g1	1438.02	3609.13	-1.3276	8.7077e-21	2.8513e-18
c46523_g1	2332.37	7651.47	-1.7139	8.9901e-21	2.9345e-18
c44095_g1	33.4626	238.286	-2.8321	9.9079e-21	3.2239e-18
c25106_g1	128.906	1.09604	6.8779	1.0456e-20	3.3917e-18
c24409_g1	96.0311	0.548022	7.4531	1.1401e-20	3.6865e-18
c52304_g1	1202.41	471.041	1.352	1.2851e-20	4.1426e-18
c65483_g1	2.41729	111.166	-5.5232	1.3233e-20	4.2524e-18
c57929_g1	1692.99	3583.52	-1.0818	1.3342e-20	4.274e-18
c55668_g3	89.2435	0	Inf	1.6332e-20	5.2158e-18
c57589_g1	120.119	473.502	-1.9789	1.6738e-20	5.3289e-18
c37810_g1	210.881	662.238	-1.6509	1.6857e-20	5.3504e-18
c57630_g4	32.4601	231.782	-2.836	1.8583e-20	5.8803e-18
c41160_g1	2193.56	980.929	1.1611	1.9411e-20	6.1236e-18
c57540_g1	634.174	197.04	1.6864	1.9897e-20	6.2577e-18
c44957_g1	15699.4	8071.34	0.95983	2.0817e-20	6.5274e-18
c57815_g1	1124.31	2463.32	-1.1316	2.1012e-20	6.5684e-18
c36823_g2	8.70497	144.926	-4.0573	2.271e-20	7.078e-18
c38066_g2	26.156	277.93	-3.4095	2.4579e-20	7.6375e-18
c54683_g2	9048.97	4552.14	0.99121	2.6365e-20	8.1435e-18
c56387_g1	396.522	1045.85	-1.3992	2.6314e-20	8.1435e-18
c57049_g1	511.11	142.103	1.8467	2.696e-20	8.3025e-18
c36445_g1	94.0945	0.548022	7.4237	2.9246e-20	8.9798e-18
c45583_g1	1293.62	520.818	1.3126	3.3645e-20	1.03e-17
c48244_g1	144.049	4.60132	4.9684	3.4488e-20	1.0527e-17
c38531_g1	0.483457	92.4607	-7.5793	3.502e-20	1.0658e-17
c36028_g1	87.3015	0	Inf	4.2952e-20	1.3033e-17
c54147_g1	2458.42	4990.79	-1.0215	4.6017e-20	1.3923e-17
c57681_g1	453.098	0	Inf	6.4677e-20	1.9511e-17
c58278_g1	224.511	30.286	2.8901	6.6113e-20	1.9887e-17
c50337_g1	210.365	653.305	-1.6349	7.3446e-20	2.1964e-17
c57524_g3	217.737	28.4248	2.9374	7.3257e-20	2.1964e-17
c49273_g1	170.233	11.281	3.9155	7.8152e-20	2.3304e-17
c56673_g1	1335.82	8640.88	-2.6935	8.0884e-20	2.405e-17
c38904_g1	111.554	2.32651	5.5834	8.1494e-20	2.4162e-17
c40769_g1	250.124	730.503	-1.5463	1.0418e-19	3.0798e-17
c30244_g1	224.424	680.726	-1.6009	1.1632e-19	3.4291e-17
c55085_g1	342.246	74.8205	2.1935	1.2655e-19	3.7199e-17
c43917_g1	325.246	914.122	-1.4909	1.5339e-19	4.4963e-17
c105952_g1	21.7556	191.425	-3.1373	1.5643e-19	4.5724e-17
c47192_g1	3492.96	1677.79	1.0579	1.585e-19	4.6197e-17
c48492_g1	2029.6	12578.3	-2.6317	1.6852e-19	4.8981e-17
c51308_g1	14.0257	163.145	-3.54	1.6976e-19	4.9203e-17
c55260_g1	1687.53	3495.1	-1.0504	1.9777e-19	5.7161e-17
c53893_g1	1173.72	473.098	1.3109	1.994e-19	5.7473e-17
c58594_g1	126.011	461.9	-1.874	2.053e-19	5.9009e-17
c46434_g1	83.8981	0	Inf	2.3436e-19	6.7174e-17
c1499_g1	226.533	0.548022	8.6913	2.9631e-19	8.4696e-17
c57026_g2	293.024	3415.06	-3.5428	3.2065e-19	9.14e-17
c56989_g1	306.902	1096.37	-1.8369	3.2179e-19	9.1474e-17
c34748_g1	186.602	2356.73	-3.6588	3.3324e-19	9.4468e-17
c56764_g7	8.70497	137.75	-3.9841	3.7248e-19	1.0531e-16
c56376_g2	319.578	67.81	2.2366	3.8278e-19	1.0792e-16
c24654_g1	3.38694	109.739	-5.0179	4.3739e-19	1.2298e-16
c46088_g1	21745.4	11426.1	0.92838	4.4698e-19	1.2534e-16
c55730_g1	87.7931	0	Inf	4.5191e-19	1.2634e-16
c58602_g3	95.0696	0	Inf	4.5299e-19	1.2634e-16
c94678_g1	0.966915	92.0781	-6.5733	4.5523e-19	1.2662e-16
c47374_g1	12.6109	153.033	-3.6011	6.386e-19	1.7715e-16
c52702_g1	683.542	1.09604	9.2846	7.433e-19	2.0565e-16
c58079_g7	81.4863	0	Inf	7.8567e-19	2.1679e-16
c52929_g1	81.4453	0	Inf	7.9405e-19	2.1852e-16
c50327_g1	2185.95	1012.95	1.1097	8.7325e-19	2.3968e-16
c58858_g1	113.156	891.973	-2.9787	9.1562e-19	2.5064e-16
c48035_g1	904.57	2460.72	-1.4438	9.9414e-19	2.7142e-16
c51146_g1	365.28	1.09604	8.3806	1.0286e-18	2.8009e-16
c50733_g1	303.187	0.465302	9.3478	1.0401e-18	2.8247e-16
c56074_g1	33.4188	221.99	-2.7318	1.071e-18	2.901e-16
c55552_g1	232.774	36.3659	2.6783	1.1371e-18	3.072e-16
c43162_g1	11.603	147.253	-3.6657	1.1976e-18	3.2271e-16
c49850_g1	80.5057	0	Inf	1.2807e-18	3.4419e-16
c45998_g1	3895.46	7538.19	-0.95243	1.3086e-18	3.4988e-16
c46777_g1	19.3465	176.587	-3.1902	1.3075e-18	3.4988e-16
c47648_g1	86.3072	0.465302	7.5352	1.3189e-18	3.5173e-16
c47691_g1	9612.2	1979.18	2.28	1.4298e-18	3.8031e-16
c56716_g1	511.61	136.664	1.9044	1.485e-18	3.9401e-16
c58845_g5	53.2597	275.717	-2.3721	1.5145e-18	4.0079e-16
c40957_g1	310.714	835.207	-1.4265	1.5623e-18	4.1159e-16
c52829_g1	345.196	905.55	-1.3914	1.5633e-18	4.1159e-16
c46719_g2	6720.32	12763.6	-0.92544	1.6739e-18	4.3961e-16
c45108_g1	122.217	6.07994	4.3292	1.802e-18	4.7205e-16
c46452_g1	81.9068	347.643	-2.0855	1.8289e-18	4.7789e-16
c38750_g1	288.47	789.483	-1.4525	2.0988e-18	5.4702e-16
c47434_g2	634.657	212.426	1.579	2.1919e-18	5.6986e-16
c83841_g1	244.863	700.476	-1.5164	2.2914e-18	5.9422e-16
c55361_g1	120.294	0.465302	8.0142	2.482e-18	6.4204e-16
c48022_g1	2570.7	10222.1	-1.9915	2.4889e-18	6.4224e-16
c52278_g1	477.478	1196.43	-1.3252	2.6109e-18	6.7204e-16
c38021_g1	75.1384	328.048	-2.1263	2.626e-18	6.7424e-16
c22541_g1	99.6716	818.549	-3.0378	2.651e-18	6.7729e-16
c50152_g2	79.0608	0	Inf	2.6491e-18	6.7729e-16
c45000_g1	53.7924	275.976	-2.3591	2.6605e-18	6.7805e-16
c54792_g4	93.6056	1.56135	5.9057	2.8183e-18	7.165e-16
c53411_g1	578.005	187.651	1.623	2.9549e-18	7.4939e-16
c49994_g1	1141.46	472.137	1.2736	2.9927e-18	7.5713e-16
c54754_g3	148.868	12.8734	3.5316	4.1444e-18	1.0434e-15
c55126_g1	170.722	12.1599	3.8114	4.1438e-18	1.0434e-15
c45150_g1	83.9036	0.548022	7.2584	4.2032e-18	1.0556e-15
c58216_g4	23.2333	209.624	-3.1735	4.2205e-18	1.0574e-15
c36818_g1	92.6058	1.64407	5.8158	4.3842e-18	1.0958e-15
c54837_g2	159.545	15.7479	3.3407	5.6436e-18	1.4071e-15
c52640_g1	317.895	833.893	-1.3913	6.057e-18	1.5066e-15
c51233_g1	190.601	19.3049	3.3035	7.0656e-18	1.7532e-15
c45337_g1	225.932	659.591	-1.5457	7.6744e-18	1.8997e-15
c40620_g1	376.165	1014.69	-1.4316	7.8982e-18	1.9505e-15
c51871_g1	527.152	114.009	2.2091	7.9478e-18	1.958e-15
c50819_g1	82.393	342.752	-2.0566	8.484e-18	2.0852e-15
c52617_g1	86.7496	351.282	-2.0177	8.7646e-18	2.1491e-15
c43481_g1	5690.78	2974.49	0.93599	1.0576e-17	2.5871e-15
c54372_g1	325.511	0.465302	9.4503	1.0954e-17	2.6731e-15
c49847_g1	29.0622	351.965	-3.5982	1.11e-17	2.7024e-15
c57234_g2	206.549	31.1132	2.7309	1.1445e-17	2.78e-15
c57077_g6	13.078	192.893	-3.8826	1.2701e-17	3.0778e-15
c28932_g1	4.35112	107.102	-4.6215	1.3085e-17	3.1634e-15
c54770_g1	2667.24	1304.93	1.0314	1.4233e-17	3.4329e-15
c55037_g1	487.29	147.987	1.7193	1.4429e-17	3.4721e-15
c5840_g1	114.963	0	Inf	1.5069e-17	3.6176e-15
c54527_g1	190.999	576.002	-1.5925	1.5149e-17	3.6284e-15
c56001_g1	272.854	738.631	-1.4367	1.5205e-17	3.6335e-15
c42980_g1	85.8183	0.930605	6.527	1.638e-17	3.9052e-15
c44850_g1	2927.89	1270.94	1.204	1.6853e-17	4.0088e-15
c50074_g1	80.981	0.465302	7.4433	1.7874e-17	4.2419e-15
c54719_g1	1522.53	688.026	1.1459	1.8443e-17	4.3669e-15
c56547_g1	151.812	7.09327	4.4197	1.8624e-17	4.3998e-15
c47607_g1	5791.94	20336.3	-1.8119	2.0582e-17	4.8513e-15
c36825_g1	61.992	287.856	-2.2152	2.0872e-17	4.9084e-15
c45743_g1	1656.83	3294.18	-0.99149	2.2722e-17	5.3314e-15
c42831_g1	507.089	1186.64	-1.2266	2.6404e-17	6.1811e-15
c35429_g1	88.7108	1.39591	5.9898	2.8676e-17	6.6978e-15
c47630_g1	540.53	1674.43	-1.6312	2.9217e-17	6.8089e-15
c56000_g1	212.466	1.47863	7.1668	2.9477e-17	6.854e-15
c20399_g1	74.2016	0	Inf	3.0382e-17	7.0487e-15
c58602_g1	32.4491	206.346	-2.6688	3.4147e-17	7.9044e-15
c35097_g1	176.282	728.094	-2.0462	3.4539e-17	7.9772e-15
c53857_g1	5.8097	112.055	-4.2696	3.5315e-17	8.1384e-15
c46502_g1	2510.15	1230.41	1.0286	3.5655e-17	8.1944e-15
c55295_g1	171.634	20.3182	3.0785	3.5716e-17	8.1944e-15
c50473_g2	1532.79	4426.72	-1.5301	3.6276e-17	8.3044e-15
c28639_g2	106.716	0	Inf	3.987e-17	9.1069e-15
c55661_g2	185.299	1.56135	6.8909	4.0856e-17	9.3116e-15
c47793_g1	194.043	0	Inf	4.1402e-17	9.4154e-15
c55895_g1	947.366	1981.11	-1.0643	4.2325e-17	9.6041e-15
c41760_g1	87.7904	1.56135	5.8132	4.2979e-17	9.7313e-15
c49524_g2	79.0444	0.465302	7.4084	4.6193e-17	1.0436e-14
c43935_g2	422.265	123.657	1.7718	4.8863e-17	1.0991e-14
c48504_g1	455.223	136.127	1.7416	4.8772e-17	1.0991e-14
c44245_g1	73.2319	0	Inf	4.9516e-17	1.1114e-14
c16534_g1	4073.7	2103.02	0.95388	5.1136e-17	1.1453e-14
c54308_g1	783.197	198.539	1.98	5.3363e-17	1.1926e-14
c51052_g4	291.838	765.236	-1.3907	6.1479e-17	1.371e-14
c44417_g1	171.148	20.8662	3.036	7.0211e-17	1.5623e-14
c48608_g3	910.063	367.289	1.3091	7.6216e-17	1.6923e-14
c54934_g2	123.209	0.548022	7.8127	7.6763e-17	1.7008e-14
c41746_g1	5974.61	10998.5	-0.8804	7.7725e-17	1.7185e-14
c51540_g1	341.345	87.6112	1.962	8.4951e-17	1.8742e-14
c27638_g1	295.214	765.897	-1.3754	8.5674e-17	1.8862e-14
c58867_g1	96.042	0.548022	7.4533	8.9603e-17	1.9685e-14
c52753_g1	535.204	175.171	1.6113	8.9893e-17	1.9707e-14
c48853_g1	55.24	263.03	-2.2514	9.1501e-17	2.0017e-14
c49293_g1	1113.67	474.05	1.2322	9.174e-17	2.0027e-14
c35402_g1	458.642	140.459	1.7072	9.2177e-17	2.008e-14
c43720_g1	223.462	1017.72	-2.1872	1.0211e-16	2.2196e-14
c53902_g1	4509.4	2369.05	0.92863	1.0254e-16	2.2243e-14
c43807_g1	71.7788	0	Inf	1.0305e-16	2.2308e-14
c45612_g1	21960.6	12143.1	0.85478	1.0459e-16	2.2594e-14
c36070_g1	85.8347	1.56135	5.7807	1.0706e-16	2.303e-14
c51033_g1	282.606	1161.45	-2.0391	1.0687e-16	2.303e-14
c39945_g1	0.966915	80.0733	-6.3718	1.0964e-16	2.3538e-14
c26870_g1	303.938	783.837	-1.3668	1.1569e-16	2.4772e-14
c46815_g1	433.899	1029.57	-1.2466	1.1587e-16	2.4772e-14
c51410_g1	143.088	4.13602	5.1125	1.3087e-16	2.792e-14
c49556_g1	84.8869	0	Inf	1.464e-16	3.1106e-14
c54644_g1	84.8869	0	Inf	1.464e-16	3.1106e-14
c57077_g2	42.6181	427.799	-3.3274	1.5257e-16	3.235e-14
c51763_g1	209.505	595.783	-1.5078	1.6001e-16	3.3859e-14
c44373_g1	96.9515	549.956	-2.504	1.6157e-16	3.412e-14
c58761_g1	174.898	555.426	-1.6671	1.6305e-16	3.4361e-14
c54127_g1	114.965	0	Inf	1.6431e-16	3.4556e-14
c47616_g1	76.638	0.548022	7.1277	1.6485e-16	3.4599e-14
c51951_g1	80.9892	0.930605	6.4434	1.6606e-16	3.4782e-14
c53147_g1	2342.37	4705.43	-1.0064	1.673e-16	3.4972e-14
c39644_g1	70.7982	0	Inf	1.6858e-16	3.5169e-14
c57077_g3	54.6745	340.384	-2.6382	1.7874e-16	3.7212e-14
c51954_g1	186.73	14.2693	3.71	2.1591e-16	4.4861e-14
c57885_g2	143.104	0	Inf	2.3928e-16	4.9618e-14
c59014_g2	151.585	607.922	-2.0038	2.4988e-16	5.1712e-14
c47256_g1	199.298	569.157	-1.5139	2.5987e-16	5.3672e-14
c57541_g2	52.249	332.629	-2.6704	2.7086e-16	5.583e-14
c94984_g1	90.6994	2.65739	5.093	2.7452e-16	5.6473e-14
c41423_g2	21.7611	167.933	-2.9481	2.93e-16	6.0155e-14
c56268_g2	75.1713	0.548022	7.0998	3.0302e-16	6.2088e-14
c56227_g1	21.3214	166.733	-2.9672	3.1023e-16	6.3439e-14
c52080_g1	940.163	392.736	1.2594	3.598e-16	7.3432e-14
c55036_g1	294.479	0	Inf	3.7684e-16	7.6756e-14
c44733_g1	1362.6	6658.44	-2.2888	3.7764e-16	7.6768e-14
c45871_g1	75.6684	0.465302	7.3454	3.8021e-16	7.714e-14
c57311_g1	2696.46	6016.15	-1.1578	3.9343e-16	7.9666e-14
c58422_g1	405.817	959.515	-1.2415	4.0525e-16	8.1899e-14
c56600_g2	36.8194	209.551	-2.5088	4.4057e-16	8.8863e-14
c48085_g1	15184.3	8466.56	0.84273	4.4338e-16	8.9256e-14
c43937_g1	1408.12	4679.72	-1.7327	4.8235e-16	9.6913e-14
c53408_g1	731.114	283.989	1.3643	4.9704e-16	9.9672e-14
c91759_g1	3.39241	93.0501	-4.7776	5.0202e-16	1.0048e-13
c58867_g2	74.2153	0	Inf	5.6395e-16	1.1265e-13
c56943_g1	73.7154	0.548022	7.0716	6.1931e-16	1.2347e-13
c54543_g1	518.764	1160.68	-1.1618	6.2969e-16	1.253e-13
c24889_g1	8110.92	19716.8	-1.2815	6.3198e-16	1.2551e-13
c50513_g1	1013.89	2666.87	-1.3952	7.1464e-16	1.4166e-13
c51921_g1	10078.6	5236.44	0.94464	7.2024e-16	1.425e-13
c58932_g3	3570.01	1497.83	1.2531	7.3233e-16	1.4461e-13
c49418_g1	619.042	1345.82	-1.1204	7.3699e-16	1.4525e-13
c43111_g1	480.42	159.092	1.5944	7.4393e-16	1.461e-13
c57526_g6	26.1779	177.787	-2.7637	7.4411e-16	1.461e-13
c40994_g1	463.629	2211.54	-2.254	7.4589e-16	1.4617e-13
c43616_g1	792.331	317.863	1.3177	7.503e-16	1.4676e-13
c56068_g2	5.80149	104.827	-4.1754	7.6626e-16	1.496e-13
c54510_g1	386.462	915.032	-1.2435	8.0741e-16	1.5734e-13
c43009_g1	41.1158	285.313	-2.7948	8.3259e-16	1.6194e-13
c48359_g1	84.398	1.39591	5.9179	8.4323e-16	1.637e-13
c107680_g1	67.3976	0	Inf	9.3889e-16	1.8193e-13
c43460_g1	67.3593	0	Inf	9.4835e-16	1.8342e-13
c35786_g1	126.074	10.764	3.55	9.5671e-16	1.8434e-13
c54660_g1	1751.13	845.081	1.0511	9.5502e-16	1.8434e-13
c51575_g1	234.664	630.96	-1.427	9.7381e-16	1.8729e-13
c44701_g2	532.158	1181.37	-1.1505	9.9745e-16	1.9148e-13
c57026_g5	3295.82	222.135	3.8911	1.0314e-15	1.9763e-13
c50496_g1	592.482	213.708	1.4711	1.0418e-15	1.9926e-13
c54792_g2	77.1106	1.01332	6.2498	1.0444e-15	1.9938e-13
c46430_g1	658.639	1447.13	-1.1356	1.1324e-15	2.158e-13
c49015_g1	95.9326	1114.93	-3.5388	1.2726e-15	2.4206e-13
c53042_g1	60.528	412.785	-2.7697	1.3407e-15	2.5453e-13
c40649_g1	836.817	1731.56	-1.0491	1.4407e-15	2.7303e-13
c54858_g1	1468.26	2840.75	-0.95217	1.4686e-15	2.7781e-13
c28847_g1	98.473	0	Inf	1.5065e-15	2.8446e-13
c52169_g1	85.8593	0	Inf	1.5352e-15	2.8935e-13
c57111_g1	332.203	59.1451	2.4897	1.8239e-15	3.4314e-13
c54949_g1	602.362	90.0411	2.742	1.9061e-15	3.5795e-13
c56308_g1	673.381	1422.21	-1.0786	2.0703e-15	3.8808e-13
c51667_g1	494.457	1107.9	-1.1639	2.1924e-15	4.1022e-13
c92683_g1	112.662	957.012	-3.0865	2.3239e-15	4.3405e-13
c30354_g1	1226.59	3327.79	-1.4399	2.3524e-15	4.3858e-13
c38441_g1	339.894	829.499	-1.2872	2.4923e-15	4.6383e-13
c39275_g1	65.4693	0	Inf	2.5001e-15	4.6444e-13
c57467_g1	128.013	663.52	-2.3738	2.5622e-15	4.7512e-13
c57172_g1	1982.85	824.453	1.2661	2.6026e-15	4.8174e-13
c51080_g1	304.58	39.8195	2.9353	2.6324e-15	4.8639e-13
c45864_g1	17494.5	37299.4	-1.0923	2.7534e-15	5.0784e-13
c54773_g1	979.684	1963.47	-1.003	2.8446e-15	5.2374e-13
c57001_g4	179.757	513.621	-1.5147	3.0023e-15	5.5179e-13
c39015_g1	878.714	2271.12	-1.3699	3.0274e-15	5.5542e-13
c43519_g1	5056.79	11173.7	-1.1438	3.2976e-15	6.0391e-13
c48873_g1	290.368	722.759	-1.3156	3.4332e-15	6.2764e-13
c40339_g1	1703.89	838.857	1.0223	3.4587e-15	6.3118e-13
c46862_g1	489.259	169.173	1.5321	3.5033e-15	6.3819e-13
c53492_g1	6.28495	104.321	-4.053	3.8653e-15	7.0291e-13
c57647_g1	160.479	473.088	-1.5597	3.9692e-15	7.2054e-13
c41903_g1	13.0643	130.243	-3.3175	4.0654e-15	7.3605e-13
c56077_g2	292.851	73.9416	1.9857	4.0689e-15	7.3605e-13
c54252_g1	806.201	1655.61	-1.0381	4.1708e-15	7.5316e-13
c24989_g1	81.4918	0.548022	7.2163	4.3117e-15	7.7725e-13
c57367_g1	70.3339	0.465302	7.2399	4.6316e-15	8.3347e-13
c42004_g1	208.563	14.4864	3.8477	4.9499e-15	8.892e-13
c47284_g1	354.483	103.359	1.7781	4.989e-15	8.9467e-13
c50551_g2	73.7264	1.09604	6.0718	5.2011e-15	9.3109e-13
c56625_g1	117.388	1.56135	6.2324	5.3863e-15	9.6258e-13
c53305_g1	1433.79	686.155	1.0632	5.4754e-15	9.7683e-13
c55055_g1	698.146	278.985	1.3233	5.5348e-15	9.8572e-13
c34386_g2	6.7684	105.303	-3.9596	5.5509e-15	9.8688e-13
c58835_g3	129.016	9.66794	3.7382	5.8973e-15	1.0467e-12
c39215_g1	579.801	0	Inf	5.916e-15	1.0482e-12
c36586_g1	76.6408	0.548022	7.1277	6.0101e-15	1.063e-12
c50291_g1	613.175	1569.44	-1.3559	6.0957e-15	1.0763e-12
c57630_g1	78.4104	402.166	-2.3587	6.4209e-15	1.1318e-12
c58133_g6	63.5436	0	Inf	6.6622e-15	1.1712e-12
c92125_g1	63.5409	0	Inf	6.6669e-15	1.1712e-12
c42554_g2	68.8781	0.548022	6.9737	6.7055e-15	1.176e-12
c50833_g2	68.848	0.548022	6.973	6.756e-15	1.1829e-12
c55374_g2	36.273	247.241	-2.7689	7.0902e-15	1.2393e-12
c53128_g1	194.54	0	Inf	7.7862e-15	1.3586e-12
c27793_g1	1.45037	75.4513	-5.7011	8.1109e-15	1.4129e-12
c58936_g1	1160.43	440.372	1.3979	8.1514e-15	1.4176e-12
c51707_g2	20.3326	151.957	-2.9018	8.2395e-15	1.4305e-12
c58994_g2	177.356	502.04	-1.5012	8.4518e-15	1.4649e-12
c51052_g1	63.0465	0	Inf	8.5491e-15	1.4793e-12
c50274_g1	131.908	412.361	-1.6444	8.7622e-15	1.5136e-12
c55065_g1	715.1	285.168	1.3263	8.9799e-15	1.5486e-12
c58667_g1	34.8117	321.007	-3.205	9.2948e-15	1.6003e-12
c51205_g1	161.26	739.447	-2.1971	9.3733e-15	1.6111e-12
c2860_g1	2.90074	83.5476	-4.8481	1.0184e-14	1.7475e-12
c55182_g1	478.5	164.965	1.5364	1.1691e-14	2.0028e-12
c44817_g1	75.6301	1.64407	5.5236	1.2484e-14	2.1352e-12
c57748_g2	4597.78	1553.02	1.5659	1.2912e-14	2.2047e-12
c50099_g1	172.158	27.1943	2.6624	1.3233e-14	2.2558e-12
c52267_g1	1947.33	990.473	0.97531	1.4316e-14	2.4364e-12
c53103_g1	14646.3	8456.48	0.79241	1.6631e-14	2.8256e-12
c99332_g1	61.5934	0	Inf	1.7894e-14	3.0353e-12
c49314_g2	70.8201	0.548022	7.0138	1.8008e-14	3.0446e-12
c56627_g6	61.5715	0	Inf	1.7997e-14	3.0446e-12
c54934_g1	177.039	10.764	4.0398	1.9734e-14	3.3311e-12
c56828_g1	41.5883	297.514	-2.8387	1.9797e-14	3.3363e-12
c50914_g1	81.9807	0	Inf	1.999e-14	3.3634e-12
c102706_g1	224.125	1238.93	-2.4667	2.0188e-14	3.391e-12
c81404_g1	20.7887	172.482	-3.0526	2.0531e-14	3.4432e-12
c44864_g1	23.2251	158.844	-2.7739	2.1912e-14	3.6688e-12
c36793_g1	1987.39	1016.09	0.96785	2.2666e-14	3.7889e-12
c52269_g1	1732.92	871.283	0.99199	2.3102e-14	3.8556e-12
c45252_g1	1377.84	670.51	1.0391	2.3474e-14	3.9113e-12
c49837_g1	1123.89	520.621	1.1102	2.3677e-14	3.9388e-12
c35518_g1	392.198	890.867	-1.1836	2.5128e-14	4.1735e-12
c21414_g1	105.269	0	Inf	2.6286e-14	4.3588e-12
c34593_g1	516.682	162.587	1.6681	2.6543e-14	4.3944e-12
c39949_g2	9.66915	112.748	-3.5436	2.815e-14	4.653e-12
c54035_g1	1032.12	2497.9	-1.2751	2.949e-14	4.8667e-12
c41297_g1	941.01	3177.43	-1.7556	3.0713e-14	5.0605e-12
c51751_g1	140.599	17.94	2.9703	3.1557e-14	5.1912e-12
c48753_g1	101.385	0.548022	7.5314	3.2811e-14	5.389e-12
c54649_g3	8.70223	108.198	-3.6361	3.3282e-14	5.4576e-12
c57239_g7	18.3714	146.518	-2.9955	3.4906e-14	5.7149e-12
c9298_g1	5966.68	3364.57	0.82651	3.5819e-14	5.8551e-12
c55049_g1	85.3184	306.892	-1.8468	3.6009e-14	5.8769e-12
c41050_g1	427.212	143.416	1.5747	3.7211e-14	6.0635e-12
c48899_g1	71.2762	276.389	-1.9552	3.8362e-14	6.2413e-12
c112280_g1	2.42002	78.574	-5.021	3.8792e-14	6.3013e-12
c34896_g1	2224.24	1158.28	0.94133	3.9831e-14	6.4599e-12
c50701_g1	1378.1	2809.29	-1.0275	4.0053e-14	6.4858e-12
c47854_g1	218.606	570.212	-1.3832	4.0587e-14	6.562e-12
c50681_g1	4.83457	91.6128	-4.2441	4.2889e-14	6.9234e-12
c58286_g2	82.4341	2.87453	4.8418	4.4578e-14	7.1848e-12
c92723_g1	10.6634	114.743	-3.4277	4.6212e-14	7.4366e-12
c44628_g3	59.6568	0	Inf	4.7958e-14	7.7056e-12
c47558_g1	643.313	1321.6	-1.0387	5.0014e-14	8.0235e-12
c51323_g1	592.993	232.124	1.3531	5.1066e-14	8.1795e-12
c47844_g1	125.404	580.025	-2.2095	5.3162e-14	8.502e-12
c37376_g1	235.991	600.198	-1.3467	5.4669e-14	8.7295e-12
c52542_g1	2466.65	1315.87	0.90653	5.5434e-14	8.8381e-12
c57619_g2	84.3487	328.979	-1.9636	5.7882e-14	9.2141e-12
c44381_g1	1058.18	2041.42	-0.948	5.9212e-14	9.4115e-12
c51110_g1	1963.21	1014.22	0.95284	6.0232e-14	9.5588e-12
c52046_g1	592.454	1268.24	-1.098	6.122e-14	9.7009e-12
c57112_g2	73.6196	278.158	-1.9177	6.1443e-14	9.7082e-12
c58707_g2	59.1679	0	Inf	6.1454e-14	9.7082e-12
c53867_g1	737.345	1645.11	-1.1578	6.3064e-14	9.9473e-12
c52853_g1	1133.98	2398.11	-1.0805	6.3376e-14	9.9814e-12
c38106_g1	129.529	0	Inf	6.9679e-14	1.0941e-11
c51310_g1	280.139	678.876	-1.277	6.9669e-14	1.0941e-11
c8454_g1	103.329	0	Inf	7.0012e-14	1.0976e-11
c24013_g1	667.654	0	Inf	7.0288e-14	1.1003e-11
c52759_g2	18.8603	141.338	-2.9057	7.1607e-14	1.1192e-11
c56275_g1	1248.38	2357.09	-0.91695	7.5566e-14	1.1793e-11
c61043_g1	69.8532	0	Inf	7.8759e-14	1.2273e-11
c40574_g1	18.9096	141.038	-2.8989	8.187e-14	1.2739e-11
c47580_g1	814.409	1610	-0.98323	8.8479e-14	1.3747e-11
c40806_g1	90.153	313.086	-1.7961	8.8708e-14	1.3761e-11
c37950_g1	77.6159	0	Inf	9.3454e-14	1.4476e-11
c53531_g1	12.0864	118.528	-3.2938	9.363e-14	1.4482e-11
c48610_g1	340.381	786.381	-1.2081	9.5229e-14	1.4707e-11
c55879_g2	73.2456	1.01332	6.1756	9.5821e-14	1.4776e-11
c27961_g1	58.1846	0	Inf	1.0108e-13	1.5564e-11
c36138_g1	5395.76	2921.92	0.88491	1.0675e-13	1.6398e-11
c57552_g2	23.725	154.429	-2.7025	1.0681e-13	1.6398e-11
c28041_g1	351.052	966.742	-1.4614	1.088e-13	1.6678e-11
c52242_g1	778.037	1544.69	-0.98941	1.1152e-13	1.7069e-11
c43970_g1	202.715	41.5153	2.2877	1.1386e-13	1.7402e-11
c55940_g1	69.3096	265.119	-1.9355	1.1689e-13	1.784e-11
c57221_g1	1481.22	744.028	0.99335	1.2687e-13	1.9334e-11
c30741_g1	371.286	836.427	-1.1717	1.2827e-13	1.949e-11
c58079_g4	76.6435	0.548022	7.1278	1.2811e-13	1.949e-11
c47135_g1	57.7066	0	Inf	1.2919e-13	1.9591e-11
c48122_g1	1248.97	2342.72	-0.90745	1.2933e-13	1.9591e-11
c55796_g2	818.339	3415.26	-2.0612	1.295e-13	1.9591e-11
c58079_g2	179.506	0	Inf	1.2979e-13	1.9605e-11
c56711_g1	3969.04	6898.91	-0.79758	1.3011e-13	1.9626e-11
c17612_g1	1335.72	655.848	1.0262	1.3257e-13	1.9967e-11
c46536_g1	142.146	0	Inf	1.4416e-13	2.1681e-11
c58004_g2	380.549	853.643	-1.1656	1.4674e-13	2.2037e-11
c52777_g1	3596.8	1993.2	0.85163	1.5183e-13	2.2769e-11
c51833_g2	7046.82	4069.45	0.79214	1.5719e-13	2.3538e-11
c102553_g1	14.9927	126.024	-3.0714	1.6734e-13	2.5021e-11
c18638_g1	4633.4	30300.5	-2.7092	1.7089e-13	2.5516e-11
c39023_g1	517.854	200.183	1.3712	1.8054e-13	2.6917e-11
c51418_g1	887.248	1924.24	-1.1169	1.8279e-13	2.7214e-11
c49592_g2	459.077	166.868	1.46	1.8497e-13	2.7499e-11
c31474_g1	972.539	1856.92	-0.93308	1.98e-13	2.9394e-11
c48434_g1	97.9841	2.49195	5.2972	2.0078e-13	2.9764e-11
c57024_g2	1930.99	3483.71	-0.85129	2.0582e-13	3.0467e-11
c56395_g5	219.685	49.291	2.156	2.0886e-13	3.0874e-11
c54128_g1	1906.06	997.111	0.93476	2.1206e-13	3.1257e-11
c57104_g1	9.66915	106.771	-3.465	2.1198e-13	3.1257e-11
c54931_g1	1060.07	2010.87	-0.92366	2.3339e-13	3.4353e-11
c55817_g1	472.302	174.974	1.4326	2.511e-13	3.6907e-11
c54472_g1	205.124	45.4135	2.1753	2.5924e-13	3.8048e-11
c38931_g1	1159.24	109.108	3.4094	2.6063e-13	3.8199e-11
c46939_g1	125.088	375.726	-1.5867	2.6147e-13	3.8267e-11
c57630_g2	60.1512	0	Inf	2.6998e-13	3.9457e-11
c84815_g1	56.2562	0	Inf	2.7102e-13	3.9553e-11
c56378_g1	81.0001	3.42256	4.5648	2.7246e-13	3.9708e-11
c58002_g1	239.619	13.4214	4.1581	2.7651e-13	4.0241e-11
c48414_g2	13.5395	120.224	-3.1505	2.7732e-13	4.0302e-11
c19182_g1	8.70223	103.111	-3.5667	2.8848e-13	4.1866e-11
c36095_g1	25.6451	156.621	-2.6105	2.9292e-13	4.245e-11
c49547_g1	254.51	618.262	-1.2805	2.972e-13	4.301e-11
c53766_g2	31.0015	171.055	-2.4641	3.0642e-13	4.422e-11
c56528_g3	98.94	7.39313	3.7423	3.0639e-13	4.422e-11
c57537_g1	538.509	1849.34	-1.78	3.0854e-13	4.4465e-11
c51365_g1	83.4393	0	Inf	3.1217e-13	4.4925e-11
c45360_g1	8.21878	100.588	-3.6134	3.2723e-13	4.6962e-11
c51015_g1	1942.34	3476.88	-0.84	3.27e-13	4.6962e-11
c16437_g1	55.77	0	Inf	3.4725e-13	4.9767e-11
c48292_g2	55.7618	0	Inf	3.4801e-13	4.9806e-11
c58095_g2	64.9749	1.01332	6.0027	3.5159e-13	5.0248e-11
c56828_g5	18.863	136.354	-2.8537	3.561e-13	5.0823e-11
c52736_g1	168.269	478.599	-1.5081	3.6706e-13	5.2315e-11
c57235_g2	77.4079	552.293	-2.8349	3.6955e-13	5.2597e-11
c58226_g1	228.499	1.56135	7.1933	3.7896e-13	5.3863e-11
c58367_g2	520.719	1087.01	-1.0618	3.8727e-13	5.4969e-11
c6055_g1	1450.18	2659.83	-0.87511	3.9098e-13	5.5419e-11
c49724_g1	34.9102	180.175	-2.3677	3.9468e-13	5.5867e-11
c49342_g3	156.704	0	Inf	4.012e-13	5.6712e-11
c38636_g1	30890.6	18493	0.74019	4.0336e-13	5.694e-11
c54551_g1	792.533	1541.87	-0.96013	4.1833e-13	5.8973e-11
c57374_g1	2327.8	4463.9	-0.93934	4.255e-13	5.9901e-11
c57496_g4	55.2975	0	Inf	4.4337e-13	6.2333e-11
c50432_g2	55.2756	0	Inf	4.4595e-13	6.261e-11
c43332_g1	161.399	618.438	-1.938	4.8215e-13	6.7601e-11
c58952_g1	349.217	41.9289	3.0581	5.0248e-13	7.0356e-11
c45665_g1	6249.12	2993.65	1.0617	5.0433e-13	7.052e-11
c49279_g1	60.1321	0.465302	7.0138	5.0892e-13	7.1066e-11
c51131_g1	519.091	1733.79	-1.7399	5.3079e-13	7.402e-11
c54918_g1	2500.38	5186.68	-1.0527	5.3689e-13	7.477e-11
c52179_g1	140.553	402.631	-1.5183	5.593e-13	7.7786e-11
c50488_g1	54.8058	0	Inf	5.6902e-13	7.9031e-11
c50880_g1	54.8004	0	Inf	5.6984e-13	7.9039e-11
c46623_g1	59.1816	0	Inf	5.8984e-13	8.1703e-11
c52192_g1	643.176	1285.64	-0.9992	6.3531e-13	8.7884e-11
c53057_g1	162.443	652.674	-2.0064	7.2011e-13	9.9482e-11
c5721_g1	54.295	0	Inf	7.3405e-13	1.0127e-10
c30031_g1	4.83457	84.4885	-4.1273	7.4438e-13	1.0256e-10
c50257_g1	14712.3	8803.68	0.74085	7.6432e-13	1.0517e-10
c35727_g1	89.2627	0	Inf	7.9569e-13	1.0934e-10
c52169_g2	59.1652	0.548022	6.7544	8.0425e-13	1.1037e-10
c53861_g1	360.18	119.676	1.5896	8.1979e-13	1.1235e-10
c42660_g1	143.525	407.439	-1.5053	8.4528e-13	1.1569e-10
c50805_g1	527.075	1080.86	-1.0361	8.5812e-13	1.1729e-10
c17345_g1	122.632	365.748	-1.5765	8.7856e-13	1.1993e-10
c57905_g5	60.6374	0	Inf	8.8927e-13	1.2123e-10
c45425_g1	171.73	2.65739	6.014	9.0666e-13	1.2344e-10
c58878_g2	133.361	18.457	2.8531	9.2069e-13	1.2519e-10
c58123_g2	417.532	150.903	1.4683	9.2419e-13	1.255e-10
c55500_g1	158.638	1.01332	7.2905	9.5343e-13	1.293e-10
c45716_g1	8787.96	14692.1	-0.74144	9.7642e-13	1.3224e-10
c58507_g2	18.8713	133.428	-2.8218	1.0221e-12	1.3825e-10
c54977_g1	40.687	190.857	-2.2298	1.0591e-12	1.4306e-10
c49640_g1	144.467	404.316	-1.4847	1.0634e-12	1.4308e-10
c50993_g1	10.6443	106.947	-3.3287	1.0628e-12	1.4308e-10
c58293_g1	393.777	137.833	1.5145	1.0613e-12	1.4308e-10
c51077_g1	2068	1121.32	0.88305	1.1135e-12	1.4963e-10
c19178_g1	11.1524	108.591	-3.2835	1.116e-12	1.4977e-10
c56777_g1	163.972	1.56135	6.7145	1.1674e-12	1.5647e-10
c32671_g1	39.2011	231.503	-2.5621	1.1942e-12	1.5985e-10
c43027_g1	53.3445	0	Inf	1.1991e-12	1.6031e-10
c46470_g1	53.339	0	Inf	1.2009e-12	1.6033e-10
c80943_g1	395.184	853.85	-1.1115	1.2174e-12	1.6233e-10
c58612_g1	228.884	57.6768	1.9886	1.2522e-12	1.6676e-10
c50774_g1	239.375	578.856	-1.2739	1.2957e-12	1.7233e-10
c45144_g1	2497.44	5923.02	-1.2459	1.3288e-12	1.765e-10
c37371_g1	351.421	777.085	-1.1449	1.337e-12	1.7736e-10
c50187_g1	1803.8	3195.09	-0.82482	1.3855e-12	1.8356e-10
c38768_g1	191.508	492.631	-1.3631	1.4463e-12	1.9137e-10
c54160_g1	1185.2	482.653	1.2961	1.4508e-12	1.9173e-10
c55314_g1	11.6057	109.356	-3.2361	1.4696e-12	1.9395e-10
c50159_g1	175.136	1.01332	7.4332	1.52e-12	2.0035e-10
c56506_g3	52.8611	0	Inf	1.5362e-12	2.0223e-10
c39970_g1	52.8419	0	Inf	1.544e-12	2.03e-10
c43273_g1	1754.4	3123.99	-0.83241	1.5512e-12	2.0368e-10
c48843_g1	204.108	513.156	-1.3301	1.5726e-12	2.0623e-10
c52654_g1	3248.31	6770.14	-1.0595	1.6359e-12	2.1427e-10
c42075_g1	30.5427	163.414	-2.4196	1.7503e-12	2.2896e-10
c40170_g1	32.4765	167.902	-2.3701	1.7882e-12	2.3363e-10
c42986_g1	63.5491	0	Inf	1.8234e-12	2.3762e-10
c56738_g2	64.9448	248.295	-1.9348	1.8228e-12	2.3762e-10
c57622_g2	613.281	1644.64	-1.4231	1.8663e-12	2.4291e-10
c51537_g1	166.805	30.9684	2.4293	1.9129e-12	2.4866e-10
c36829_g1	85.8593	2.10937	5.3471	1.92e-12	2.4927e-10
c37890_g1	26.6531	152.815	-2.5194	1.9719e-12	2.5568e-10
c53607_g2	160.099	0.548022	8.1905	2.0068e-12	2.5989e-10
c50124_g1	573.995	1155.73	-1.0097	2.0386e-12	2.6335e-10
c56124_g3	126.14	0	Inf	2.037e-12	2.6335e-10
c53094_g1	1508.06	2824.37	-0.90524	2.067e-12	2.6668e-10
c52154_g1	547.856	1157.73	-1.0794	2.1294e-12	2.7439e-10
c50469_g1	39.753	184.022	-2.2107	2.1509e-12	2.7682e-10
c55772_g1	331.069	984.165	-1.5718	2.1762e-12	2.7972e-10
c58907_g2	120.802	0	Inf	2.1827e-12	2.8021e-10
c41663_g1	310.209	859.878	-1.4709	2.1994e-12	2.82e-10
c44222_g1	17.4264	126.138	-2.8557	2.2361e-12	2.8636e-10
c34344_g1	78.5527	3.88786	4.3366	2.281e-12	2.9174e-10
c57170_g2	62.0358	235.794	-1.9264	2.3607e-12	3.0157e-10
c51396_g2	174.177	0	Inf	2.3699e-12	3.0236e-10
c54202_g1	962.787	1799.95	-0.90267	2.4174e-12	3.0805e-10
c51423_g1	65.005	0	Inf	2.4991e-12	3.1807e-10
c7777_g1	51.8969	0	Inf	2.52e-12	3.2034e-10
c48654_g1	961.837	1799.67	-0.90387	2.6331e-12	3.343e-10
c52858_g2	292.733	667.181	-1.1885	2.7113e-12	3.438e-10
c53144_g2	278.408	32.0128	3.1205	2.7482e-12	3.4805e-10
c51471_g1	5.31803	83.3097	-3.9695	2.8775e-12	3.6399e-10
c53339_g1	605.251	160.953	1.9109	2.9491e-12	3.7259e-10
c53296_g1	1063.73	2264.3	-1.0899	3.0188e-12	3.8093e-10
c48686_g1	24.7056	145.774	-2.5608	3.0383e-12	3.8293e-10
c57982_g1	248.572	613.154	-1.3026	3.1871e-12	4.012e-10
c45692_g1	51.4107	0	Inf	3.2316e-12	4.0629e-10
c54652_g9	66.4608	0	Inf	3.3407e-12	4.195e-10
c52143_g1	56.2507	0.548022	6.6815	3.3914e-12	4.2536e-10
c36364_g1	7.25186	90.951	-3.6487	3.4409e-12	4.3105e-10
c48576_g1	801.424	1523.34	-0.9266	3.4697e-12	4.3413e-10
c53543_g1	12.5699	150.748	-3.5841	3.6195e-12	4.5232e-10
c57297_g3	60.1458	0.930605	6.0142	3.657e-12	4.5645e-10
c113750_g1	4.83457	80.0733	-4.0499	3.7936e-12	4.7294e-10
c36286_g1	112.969	337.509	-1.579	3.8475e-12	4.7908e-10
c108996_g1	58.6981	0	Inf	3.9164e-12	4.8706e-10
c42758_g1	54.8168	0	Inf	4.0868e-12	5.0765e-10
c42626_g1	213.332	525.202	-1.2998	4.0984e-12	5.0848e-10
c58802_g2	50.9245	0	Inf	4.1444e-12	5.1357e-10
c57402_g1	103.684	317.119	-1.6128	4.2229e-12	5.2268e-10
c38174_g1	417.382	155.607	1.4235	4.3477e-12	5.3748e-10
c42956_g1	313.058	697.632	-1.156	4.3926e-12	5.4238e-10
c44064_g1	2090.6	834.762	1.3245	4.4425e-12	5.4789e-10
c53820_g1	746.623	340.756	1.1316	4.6545e-12	5.7335e-10
c51282_g1	699.81	213.718	1.7113	4.6664e-12	5.741e-10
c54037_g1	633.122	1239.32	-0.96899	4.6772e-12	5.741e-10
c6438_g1	131.474	0.465302	8.1424	4.6771e-12	5.741e-10
c44014_g1	123.662	17.0611	2.8576	4.7133e-12	5.7784e-10
c57511_g1	1331.66	2381.23	-0.83848	4.974e-12	6.0909e-10
c45843_g1	42.5525	277.858	-2.707	5.1249e-12	6.2634e-10
c47226_g1	4559.62	20931.6	-2.1987	5.127e-12	6.2634e-10
c48254_g1	183.256	467.267	-1.3504	5.2593e-12	6.4174e-10
c56058_g1	26.1149	166.754	-2.6748	5.4732e-12	6.6705e-10
c59043_g1	1233.01	2227.14	-0.853	5.4881e-12	6.6808e-10
c50781_g1	55.2565	0.548022	6.6558	5.5117e-12	6.7017e-10
c54533_g1	205.593	49.3737	2.058	5.5306e-12	6.7167e-10
c29398_g1	1079.82	3984.78	-1.8837	5.7074e-12	6.9233e-10
c55613_g1	404.388	857.872	-1.085	5.7186e-12	6.9288e-10
c35415_g1	4.35112	77.3125	-4.1512	5.7426e-12	6.9498e-10
c49799_g1	1407.06	741.164	0.92482	5.9696e-12	7.216e-10
c38316_g1	1316.09	2693.59	-1.0333	6.0534e-12	7.3088e-10
c57652_g2	94.5095	8.98549	3.3948	6.4091e-12	7.7292e-10
c40800_g1	507.677	205.881	1.3021	6.778e-12	8.1646e-10
c34668_g1	49.9576	0	Inf	6.8085e-12	8.1918e-10
c50695_g1	2094.33	4410.14	-1.0743	7.146e-12	8.5878e-10
c53677_g1	152.768	27.8768	2.4542	7.2906e-12	8.7515e-10
c50471_g1	587.112	250.322	1.2298	7.3472e-12	8.8092e-10
c53708_g1	97.4979	5.14934	4.2429	7.4875e-12	8.9671e-10
c38660_g1	796.188	1500.86	-0.91461	7.5435e-12	9.0237e-10
c53655_g1	161.042	10.0505	4.0021	7.8768e-12	9.4116e-10
c44119_g1	136.262	374.899	-1.4601	8.02e-12	9.565e-10
c55730_g2	289.59	16.4303	4.1396	8.0238e-12	9.565e-10
c58835_g1	49.4769	0	Inf	8.7214e-12	1.0385e-09
c44342_g2	49.4686	0	Inf	8.7405e-12	1.0395e-09
c47260_g1	1774.83	3741.13	-1.0758	8.8422e-12	1.0504e-09
c55916_g1	2410.96	4143.71	-0.78131	9.0525e-12	1.0742e-09
c49651_g1	5571.11	3333.56	0.7409	9.1261e-12	1.0817e-09
c57527_g3	24.2084	141.4	-2.5462	9.421e-12	1.1153e-09
c47823_g1	1111.6	563.543	0.98004	9.7391e-12	1.1517e-09
c57388_g7	23.2333	138.164	-2.5721	9.7984e-12	1.1574e-09
c54765_g1	134.298	21.3315	2.6544	9.8577e-12	1.1631e-09
c18526_g1	430.91	3180.18	-2.8837	9.8899e-12	1.1655e-09
c50183_g2	85.8347	6.46253	3.7314	1.0135e-11	1.1931e-09
c80202_g1	168.749	1203.26	-2.834	1.0348e-11	1.2167e-09
c31467_g1	273.159	1863.08	-2.7699	1.0382e-11	1.2193e-09
c50268_g1	300.548	670.159	-1.1569	1.0491e-11	1.2308e-09
c44673_g2	3219.23	1864.55	0.78789	1.0953e-11	1.2835e-09
c51746_g1	53.828	0.548022	6.618	1.1243e-11	1.316e-09
c58965_g5	83.4229	6.16266	3.7588	1.1385e-11	1.3311e-09
c17354_g1	53.828	0.465302	6.854	1.1478e-11	1.3405e-09
c57065_g1	69.856	0.548022	6.994	1.1595e-11	1.3526e-09
c47589_g1	137.721	376.471	-1.4508	1.1688e-11	1.3619e-09
c54290_g1	221.58	529.824	-1.2577	1.2607e-11	1.4674e-09
c34070_g1	75.1959	0	Inf	1.2776e-11	1.4853e-09
c53413_g1	243.948	565.952	-1.2141	1.2907e-11	1.4989e-09
c49355_g1	715.056	1353.94	-0.92103	1.3946e-11	1.6177e-09
c46665_g1	1091.65	365.293	1.5794	1.4169e-11	1.6418e-09
c54637_g1	467.167	1195.83	-1.356	1.433e-11	1.6585e-09
c34672_g1	48.4744	0	Inf	1.4472e-11	1.6731e-09
c60644_g1	53.3254	0.465302	6.8405	1.4655e-11	1.6924e-09
c48995_g1	874.18	424.479	1.0422	1.4715e-11	1.6974e-09
c58837_g2	525.836	27.6596	4.2488	1.4796e-11	1.7048e-09
c25161_g1	28.524	197.784	-2.7937	1.5624e-11	1.7983e-09
c46404_g1	4565.79	2712.33	0.75133	1.5783e-11	1.8146e-09
c46845_g1	1099.04	563.812	0.96296	1.6044e-11	1.8425e-09
c50036_g1	272.447	83.9095	1.6991	1.6356e-11	1.8763e-09
c54821_g2	66.3623	236.125	-1.8311	1.6609e-11	1.9032e-09
c55188_g1	218.24	57.9766	1.9124	1.6655e-11	1.9063e-09
c58493_g2	268.124	733.626	-1.4521	1.744e-11	1.994e-09
c51574_g1	5685.09	3414.82	0.73537	1.7667e-11	2.0178e-09
c69445_g1	222.638	14.4244	3.9481	1.7852e-11	2.0366e-09
c48350_g1	105.28	0	Inf	1.8199e-11	2.0739e-09
c42876_g1	48.0155	0	Inf	1.8435e-11	2.0985e-09
c49956_g1	48.0019	0	Inf	1.8503e-11	2.1034e-09
c54754_g1	52.8638	0.465302	6.828	1.8519e-11	2.1034e-09
c52652_g1	172.106	456.027	-1.4058	1.9007e-11	2.1565e-09
c48903_g1	23.2087	153.581	-2.7263	1.9467e-11	2.2063e-09
c49668_g1	413.088	160.271	1.3659	1.9738e-11	2.2346e-09
c47168_g1	344.814	106.234	1.6986	1.9816e-11	2.2409e-09
c58542_g2	13.0534	106.203	-3.0243	2.0229e-11	2.2851e-09
c52854_g1	396.359	7.22769	5.7771	2.0798e-11	2.3468e-09
c53683_g1	101.865	5.14934	4.3061	2.1685e-11	2.4442e-09
c57096_g1	277.755	88.0765	1.657	2.1781e-11	2.4524e-09
c52687_g1	1493.88	3779.2	-1.339	2.2044e-11	2.4793e-09
c27749_g1	4.35112	73.7762	-4.0837	2.2493e-11	2.5271e-09
c45072_g1	2271.2	1285.09	0.82158	2.253e-11	2.5285e-09
c46700_g1	5.81244	80.4249	-3.7904	2.2839e-11	2.5603e-09
c50801_g1	1.45037	58.6901	-5.3386	2.3033e-11	2.5793e-09
c51060_g1	590.048	1143.58	-0.95465	2.3574e-11	2.637e-09
c5844_g1	47.5376	0	Inf	2.3607e-11	2.6378e-09
c57974_g1	431.113	169.959	1.3429	2.3688e-11	2.6441e-09
c57333_g1	1442.03	2716.62	-0.91371	2.3876e-11	2.6622e-09
c56990_g1	71.6967	262.317	-1.8713	2.423e-11	2.6988e-09
c49240_g1	89.664	282.335	-1.6548	2.4829e-11	2.7625e-09
c40869_g1	1.45037	58.2765	-5.3284	2.5235e-11	2.8046e-09
c58312_g2	627.01	1200.37	-0.93691	2.6752e-11	2.97e-09
c57183_g2	82.4696	1.01332	6.3467	2.7073e-11	3.0024e-09
c51835_g1	30.5427	153.281	-2.3273	2.7331e-11	3.0279e-09
c94426_g1	0.483457	50.8523	-6.7168	2.7417e-11	3.0341e-09
c49337_g1	2868.32	951.222	1.5924	2.7533e-11	3.0437e-09
c52157_g2	21.7665	130.44	-2.5832	2.9129e-11	3.2167e-09
c56050_g1	324.926	109.956	1.5632	2.9389e-11	3.2386e-09
c58335_g5	51.8832	0.548022	6.5649	2.939e-11	3.2386e-09
c38567_g1	7.25186	85.3364	-3.5567	2.9735e-11	3.2731e-09
c56082_g4	51.9051	0.465302	6.8016	2.984e-11	3.2812e-09
c29645_g1	47.0486	0	Inf	3.0319e-11	3.3233e-09
c48243_g2	485.902	200.101	1.2799	3.0292e-11	3.3233e-09
c50235_g2	47.0514	0	Inf	3.0297e-11	3.3233e-09
c56082_g3	47.0349	0	Inf	3.043e-11	3.3319e-09
c31545_g1	47.0158	0	Inf	3.0585e-11	3.3454e-09
c57684_g1	28.0679	159.557	-2.5071	3.3242e-11	3.6321e-09
c54247_g1	694.885	322.516	1.1074	3.444e-11	3.7591e-09
c26168_g1	4.35112	72.5147	-4.0588	3.5927e-11	3.9172e-09
c56535_g1	929.607	445.718	1.0605	3.6141e-11	3.9364e-09
c45105_g1	98.4593	11.312	3.1217	3.7819e-11	4.1149e-09
c48010_g1	152.809	4.68404	5.0278	3.7969e-11	4.1269e-09
c38588_g1	4019.1	16374	-2.0265	3.8112e-11	4.1337e-09
c56164_g3	51.4052	0.465302	6.7876	3.8074e-11	4.1337e-09
c59018_g1	2195.75	3693.11	-0.75012	3.8882e-11	4.2128e-09
c43975_g1	36.8139	167.747	-2.188	3.8984e-11	4.2194e-09
c48594_g1	46.5515	0	Inf	3.903e-11	4.22e-09
c44371_g1	67.9194	0	Inf	4.145e-11	4.477e-09
c56141_g1	52.2982	281.673	-2.4292	4.209e-11	4.5413e-09
c43087_g1	174.1	20.4733	3.0881	4.2697e-11	4.6021e-09
c54676_g1	286.618	89.2759	1.6828	4.3026e-11	4.6327e-09
c43426_g1	4102.86	2456.18	0.74021	4.3197e-11	4.6463e-09
c39011_g1	421.263	165.761	1.3456	4.3715e-11	4.6971e-09
c47507_g1	1662.32	3052.25	-0.87668	4.5051e-11	4.8356e-09
c58055_g1	1462.89	2537.63	-0.79466	4.5477e-11	4.8763e-09
c50438_g1	1375.14	3337.25	-1.2791	4.6688e-11	5.001e-09
c57783_g3	25.1507	166.061	-2.723	4.7544e-11	5.0874e-09
c56290_g1	231.343	50.5318	2.1948	4.7895e-11	5.1197e-09
c41019_g1	1060.8	547.609	0.95393	4.8855e-11	5.2169e-09
c57261_g7	2.90348	64.708	-4.4781	4.9541e-11	5.2847e-09
c36149_g1	2.90895	65.318	-4.4889	4.9738e-11	5.3003e-09
c40048_g1	46.0653	0	Inf	5.0101e-11	5.3334e-09
c48221_g1	338.395	714.332	-1.0779	5.0735e-11	5.3954e-09
c48497_g1	2850.22	4743.6	-0.73491	5.0875e-11	5.4047e-09
c51596_g2	77.5721	5.53192	3.8097	5.194e-11	5.5079e-09
c57261_g11	387.113	16.9784	4.511	5.1953e-11	5.5079e-09
c56068_g9	14.5065	107.95	-2.8956	5.3972e-11	5.7161e-09
c47942_g1	1080.04	2935.85	-1.4427	5.473e-11	5.7845e-09
c49099_g1	194.548	2.10937	6.5272	5.4695e-11	5.7845e-09
c57534_g1	15.4761	110.142	-2.8313	5.6056e-11	5.9187e-09
c56100_g1	265.635	590.52	-1.1525	5.6679e-11	5.9723e-09
c57570_g1	57.723	1.47863	5.2868	5.6638e-11	5.9723e-09
c33070_g1	54.306	1.09604	5.6307	5.7547e-11	6.0576e-09
c54879_g4	57.723	1.39591	5.3699	5.7707e-11	6.0682e-09
c41565_g1	13.0807	102.914	-2.9759	5.8045e-11	6.0917e-09
c56136_g1	461.095	911.423	-0.98306	5.8049e-11	6.0917e-09
c40457_g1	544.103	238.121	1.1922	5.83e-11	6.1119e-09
c48257_g2	26.1122	165.792	-2.6666	5.8824e-11	6.1606e-09
c55415_g1	1291.86	2246.25	-0.79807	6.0061e-11	6.2838e-09
c98519_g1	23.7223	132.239	-2.4788	6.0531e-11	6.3266e-09
c58275_g2	182.415	2.65739	6.1011	6.0646e-11	6.3322e-09
c55989_g1	1302.25	2262.66	-0.79701	6.1273e-11	6.3912e-09
c57296_g3	157.141	27.8561	2.496	6.1517e-11	6.4038e-09
c58371_g4	50.4383	0.465302	6.7602	6.1482e-11	6.4038e-09
c81112_g1	50.4164	0.465302	6.7596	6.182e-11	6.4288e-09
c107293_g1	45.5982	0	Inf	6.3991e-11	6.6479e-09
c1817_g1	45.5599	0	Inf	6.4648e-11	6.7027e-09
c31573_g1	45.5599	0	Inf	6.4648e-11	6.7027e-09
c53195_g1	131.908	22.8929	2.5266	6.5312e-11	6.7648e-09
c58880_g3	295.329	98.9129	1.5781	6.6431e-11	6.8738e-09
c44118_g1	123.646	20.0183	2.6268	6.79e-11	7.0188e-09
c58645_g1	505.26	217.12	1.2185	6.8252e-11	7.0482e-09
c33483_g1	83518.8	52992.7	0.65631	6.9864e-11	7.2074e-09
c37119_g1	147.499	0	Inf	7.0694e-11	7.2857e-09
c58672_g4	7.25186	82.4825	-3.5077	7.3207e-11	7.5373e-09
c39572_g1	119.355	0	Inf	7.3483e-11	7.5581e-09
c17023_g1	66.9497	0	Inf	7.405e-11	7.6089e-09
c46122_g1	11.1578	96.1521	-3.1073	7.6151e-11	7.8171e-09
c51179_g1	45.601	0	Inf	8.0131e-11	8.2174e-09
c44901_g1	16.4813	112.2	-2.7672	8.0288e-11	8.2254e-09
c48064_g1	38.2178	211.826	-2.4706	8.0726e-11	8.2621e-09
c47127_g1	949.933	252.783	1.9099	8.0817e-11	8.2632e-09
c30826_g1	61.6126	0	Inf	8.1516e-11	8.3264e-09
c56483_g2	45.1121	0	Inf	8.2158e-11	8.3838e-09
c103850_g1	437.703	876.288	-1.0015	8.2776e-11	8.4385e-09
c44994_g1	732.969	1354.01	-0.88541	8.3763e-11	8.5269e-09
c45175_g2	80.5303	0.930605	6.4352	8.3808e-11	8.5269e-09
c48208_g1	134.828	24.6196	2.4532	8.5242e-11	8.6643e-09
c51943_g2	64.9858	3.20541	4.3415	8.7049e-11	8.8393e-09
c38287_g1	11.1442	95.9349	-3.1058	8.7756e-11	8.9024e-09
c53664_g5	324.53	16.5958	4.2895	8.9383e-11	9.0585e-09
c58232_g1	729.768	351.944	1.0521	8.9667e-11	9.0784e-09
c47881_g1	144.085	2.57467	5.8064	9.0237e-11	9.1252e-09
c57239_g2	83.3599	259.659	-1.6392	9.0306e-11	9.1252e-09
c56141_g2	146.382	376.812	-1.3641	9.0525e-11	9.1384e-09
c50490_g1	415.756	1266.09	-1.6066	9.1207e-11	9.1893e-09
c57360_g2	346.081	721.29	-1.0595	9.1199e-11	9.1893e-09
c57510_g1	10.1526	92.8432	-3.1929	9.3793e-11	9.4408e-09
c55836_g2	424.322	171.738	1.305	9.629e-11	9.6826e-09
c65236_g1	69.8614	0	Inf	9.8863e-11	9.9317e-09
c49385_g1	35.8771	161.749	-2.1726	1.0079e-10	1.0115e-08
c35789_g1	4300.63	2526.32	0.76751	1.0343e-10	1.037e-08
c43600_g1	2541.96	1488.6	0.77198	1.042e-10	1.0437e-08
c53932_g5	44.6231	0	Inf	1.0557e-10	1.0554e-08
c96121_g1	44.6259	0	Inf	1.0549e-10	1.0554e-08
c54301_g2	44.6094	0	Inf	1.0595e-10	1.0583e-08
c38392_g2	44.604	0	Inf	1.0611e-10	1.0588e-08
c43123_g1	44.5958	0	Inf	1.0634e-10	1.0601e-08
c36848_g1	4151.07	2526.49	0.71635	1.0677e-10	1.0633e-08
c53884_g1	670.961	1709.68	-1.3494	1.0729e-10	1.0675e-08
c38580_g1	9.19664	88.9244	-3.2734	1.0783e-10	1.0708e-08
c50289_g1	79.4868	321.834	-2.0175	1.0781e-10	1.0708e-08
c58093_g2	282.781	35.5491	2.9918	1.0928e-10	1.0841e-08
c49820_g1	211.354	59.1554	1.8371	1.1153e-10	1.1054e-08
c37243_g1	271.464	593.363	-1.1282	1.1165e-10	1.1055e-08
c31744_g1	16.454	111.104	-2.7554	1.1198e-10	1.1077e-08
c26319_g2	6.77661	79.6907	-3.5558	1.1214e-10	1.1083e-08
c29457_g2	46.0297	0	Inf	1.1278e-10	1.1135e-08
c49915_g1	8698.23	5418.96	0.68271	1.1377e-10	1.1223e-08
c56153_g3	115.946	1.86121	5.9611	1.1898e-10	1.1725e-08
c51080_g2	277.935	30.5341	3.1863	1.2347e-10	1.2156e-08
c55088_g1	632.112	1318.57	-1.0607	1.2405e-10	1.2201e-08
c36364_g2	22.7635	128.113	-2.4926	1.2763e-10	1.2529e-08
c58903_g1	116.331	321.286	-1.4656	1.2752e-10	1.2529e-08
c52880_g3	59.1871	0	Inf	1.279e-10	1.2544e-08
c45187_g1	3104.06	1854.64	0.74302	1.3014e-10	1.274e-08
c48083_g1	727.793	1341.71	-0.88248	1.301e-10	1.274e-08
c54926_g3	133.331	24.4542	2.4469	1.3092e-10	1.2804e-08
c57873_g2	65.9801	0	Inf	1.3157e-10	1.2856e-08
c45263_g1	170.137	464.764	-1.4498	1.3258e-10	1.293e-08
c53041_g1	745.318	364.766	1.0309	1.3251e-10	1.293e-08
c25301_g1	44.1424	0	Inf	1.3537e-10	1.3189e-08
c38577_g1	44.1342	0	Inf	1.3566e-10	1.3206e-08
c58377_g4	184.308	31.5785	2.5451	1.3742e-10	1.3364e-08
c48926_g1	58.6872	2.10937	4.7982	1.3835e-10	1.3442e-08
c29434_g1	79.0499	6.54525	3.5942	1.3888e-10	1.348e-08
c56211_g2	28.5623	141.524	-2.3089	1.44e-10	1.3964e-08
c57390_g1	4086.61	6599.45	-0.69144	1.4767e-10	1.4307e-08
c42607_g1	652.518	1216.9	-0.89912	1.4888e-10	1.4411e-08
c46219_g1	5726.18	10663.5	-0.89704	1.5624e-10	1.5095e-08
c47331_g1	820.869	1482.67	-0.85297	1.5625e-10	1.5095e-08
c58186_g2	108.126	15.7479	2.7795	1.5777e-10	1.5229e-08
c50052_g1	313.195	662.507	-1.0809	1.5922e-10	1.5354e-08
c59047_g1	11009.5	17314.1	-0.6532	1.5938e-10	1.5355e-08
c56310_g1	57.1547	205.033	-1.8429	1.5974e-10	1.5376e-08
c53475_g1	505.09	970.641	-0.9424	1.6177e-10	1.5556e-08
c46719_g4	537.875	1160.88	-1.1099	1.6327e-10	1.5687e-08
c55330_g1	5363.39	11460.8	-1.0955	1.6591e-10	1.5925e-08
c56309_g1	60.5717	212.488	-1.8107	1.696e-10	1.6264e-08
c55280_g1	381.671	125.642	1.603	1.7007e-10	1.6295e-08
c55712_g1	475.845	49.1566	3.275	1.7536e-10	1.6785e-08
c56400_g5	62.0987	0	Inf	1.7698e-10	1.6925e-08
c50139_g1	510.444	986.285	-0.95025	1.7982e-10	1.7164e-08
c54277_g1	2163.59	1263.88	0.77556	1.7974e-10	1.7164e-08
c58166_g1	315.413	0	Inf	1.8069e-10	1.7232e-08
c58189_g3	110.598	6.29709	4.1345	1.8365e-10	1.7498e-08
c54668_g1	88.7436	10.1643	3.1261	1.8811e-10	1.7906e-08
c116778_g1	3.38968	64.2737	-4.245	1.9471e-10	1.8517e-08
c41836_g1	48.0073	0.548022	6.4529	2.0029e-10	1.9031e-08
c50893_g1	129702	83320.3	0.63846	2.0712e-10	1.9661e-08
c46167_g1	68.4001	1.64407	5.3787	2.0748e-10	1.9678e-08
c57462_g4	3618.41	5867.49	-0.69739	2.108e-10	1.9974e-08
c5857_g1	18.8658	129.406	-2.7781	2.1379e-10	2.024e-08
c55574_g1	895.652	457.723	0.96847	2.1722e-10	2.0545e-08
c57270_g1	1013.08	387.648	1.3859	2.2079e-10	2.0864e-08
c30225_g1	118.841	6.97954	4.0898	2.2117e-10	2.088e-08
c38192_g1	81.5082	0	Inf	2.2158e-10	2.0901e-08
c31465_g1	43.1673	0	Inf	2.2345e-10	2.0981e-08
c37100_g1	43.1673	0	Inf	2.2345e-10	2.0981e-08
c44650_g1	43.1755	0	Inf	2.2296e-10	2.0981e-08
c46707_g1	43.1728	0	Inf	2.2312e-10	2.0981e-08
c51417_g1	43.17	0	Inf	2.2328e-10	2.0981e-08
c56130_g1	374.316	760.117	-1.022	2.2802e-10	2.139e-08
c36299_g1	34.4213	154.956	-2.1705	2.2863e-10	2.1428e-08
c50492_g1	825.998	1485.2	-0.84645	2.3334e-10	2.185e-08
c52606_g1	3140.65	1886.01	0.73572	2.3529e-10	2.2013e-08
c54879_g1	102.851	0.930605	6.7882	2.3596e-10	2.2056e-08
c55143_g1	546.343	1037.15	-0.92474	2.3736e-10	2.2166e-08
c41138_g2	51.3724	1.01332	5.6638	2.3777e-10	2.2184e-08
c56124_g1	261.05	0.548022	8.8959	2.3829e-10	2.2213e-08
c44936_g2	58.2174	0	Inf	2.4077e-10	2.2424e-08
c42578_g1	14.0504	109.087	-2.9568	2.4329e-10	2.2639e-08
c52985_g1	13.5368	100.371	-2.8904	2.4861e-10	2.3113e-08
c69157_g1	89.249	6.04893	3.8831	2.4992e-10	2.3214e-08
c57411_g3	90.2268	4.21874	4.4187	2.5589e-10	2.3747e-08
c12276_g1	1800.16	4045.79	-1.1683	2.655e-10	2.4617e-08
c26603_g1	364.103	141.721	1.3613	2.7103e-10	2.5107e-08
c41047_g1	2597.38	8120.16	-1.6444	2.7756e-10	2.5688e-08
c18556_g1	0.966915	50.3663	-5.7029	2.8422e-10	2.6282e-08
c102193_g1	42.6783	0	Inf	2.8722e-10	2.6512e-08
c42682_g1	42.6811	0	Inf	2.8702e-10	2.6512e-08
c58150_g1	536.843	220.946	1.2808	2.9934e-10	2.7606e-08
c54677_g1	13743.4	21546.6	-0.64871	3.1609e-10	2.9125e-08
c55364_g2	114.474	10.4641	3.4515	3.1707e-10	2.9189e-08
c17403_g1	56.2726	0.930605	5.9181	3.2419e-10	2.9818e-08
c56801_g3	14.9927	103.462	-2.7868	3.3308e-10	3.0609e-08
c58914_g3	237.671	31.7439	2.9044	3.338e-10	3.0647e-08
c51017_g1	391.226	783.093	-1.0012	3.3447e-10	3.0681e-08
c53289_g1	234.71	71.853	1.7078	3.4122e-10	3.1273e-08
c45744_g1	249.222	547.784	-1.1362	3.4295e-10	3.1403e-08
c51903_g2	5.80149	72.8973	-3.6514	3.5311e-10	3.2305e-08
c54806_g4	146.499	7.64129	4.2609	3.557e-10	3.2514e-08
c56281_g1	34.8883	153.829	-2.1405	3.6019e-10	3.2894e-08
c57830_g1	2370.66	1397.26	0.76269	3.6302e-10	3.3124e-08
c49342_g1	113.051	0	Inf	3.6794e-10	3.3543e-08
c49086_g1	42.1839	0	Inf	3.6978e-10	3.3682e-08
c49625_g1	42.1648	0	Inf	3.7168e-10	3.3825e-08
c56885_g1	1626.89	2728.14	-0.7458	3.8013e-10	3.4564e-08
c55233_g1	699.102	1533.06	-1.1328	3.8135e-10	3.4613e-08
c56213_g1	1434.01	599.598	1.258	3.8125e-10	3.4613e-08
c58776_g1	843.152	1495.76	-0.82701	3.9225e-10	3.5572e-08
c53620_g1	508.117	227.884	1.1569	3.9593e-10	3.5874e-08
c58671_g1	28.0487	172.782	-2.6229	4.0092e-10	3.6294e-08
c30546_g1	46.5706	0.548022	6.409	4.097e-10	3.7057e-08
c48108_g1	46.5597	0.548022	6.4087	4.1082e-10	3.7125e-08
c36252_g1	3.3842	62.9088	-4.2164	4.1218e-10	3.7216e-08
c53514_g3	185.843	0	Inf	4.195e-10	3.7844e-08
c56252_g1	164.382	39.9849	2.0395	4.2639e-10	3.8432e-08
c50520_g1	170.115	407.429	-1.26	4.2961e-10	3.8689e-08
c29432_g1	6.7684	76.2682	-3.4942	4.3088e-10	3.8769e-08
c29559_g2	3.3842	62.6607	-4.2107	4.315e-10	3.8791e-08
c49498_g1	101.89	0	Inf	4.3485e-10	3.9058e-08
c43442_g1	1853.41	3191.21	-0.78392	4.4312e-10	3.9766e-08
c57282_g1	72.2185	232.134	-1.6845	4.6042e-10	4.1283e-08
c51889_g1	414.505	814.268	-0.97411	4.6821e-10	4.1946e-08
c47365_g1	61.0935	3.03997	4.3289	4.837e-10	4.3295e-08
c55466_g2	24.6727	131.587	-2.415	5.0569e-10	4.5225e-08
c40747_g1	46.068	0.548022	6.3934	5.2316e-10	4.673e-08
c50730_g1	49.9658	1.09604	5.5106	5.2343e-10	4.673e-08
c40998_g1	45.1175	0	Inf	5.2756e-10	4.7059e-08
c41087_g2	197.839	573.304	-1.535	5.292e-10	4.7164e-08
c53203_g1	879.01	1549.02	-0.81741	5.323e-10	4.7394e-08
c54063_g1	356.856	722.521	-1.0177	5.3269e-10	4.7394e-08
c36977_g1	11.1524	90.4547	-3.0198	5.3462e-10	4.7525e-08
c52140_g2	403.441	167.136	1.2713	5.3589e-10	4.7596e-08
c54513_g1	313.801	71.4497	2.1349	5.4173e-10	4.8074e-08
c47943_g1	692.408	340.849	1.0225	5.4499e-10	4.8322e-08
c40882_g1	53.8252	191.415	-1.8303	5.4894e-10	4.863e-08
c56574_g1	464.619	133.118	1.8033	5.7384e-10	5.0793e-08
c58516_g2	16.9265	107.63	-2.6687	5.7713e-10	5.104e-08
c57886_g1	1816.36	12173.1	-2.7446	5.7925e-10	5.1184e-08
c46176_g3	49.4823	0.548022	6.4965	5.8041e-10	5.12e-08
c54115_g2	49.4823	0.548022	6.4965	5.8041e-10	5.12e-08
c42160_g1	140.589	357.042	-1.3446	6.0264e-10	5.3115e-08
c105928_g1	41.228	0	Inf	6.0772e-10	5.3518e-08
c1412_g1	41.2198	0	Inf	6.0906e-10	5.3589e-08
c48785_g1	93.6111	12.0772	2.9544	6.1189e-10	5.3793e-08
c52557_g1	229.387	67.7066	1.7604	6.1297e-10	5.3842e-08
c55563_g1	63.4561	212.271	-1.7421	6.2764e-10	5.5084e-08
c45710_g1	384.422	764.719	-0.99224	6.3238e-10	5.5453e-08
c111923_g1	53.3664	0	Inf	6.4094e-10	5.6156e-08
c55307_g3	46.5734	0	Inf	6.5151e-10	5.7034e-08
c80386_g1	63.0629	1.86121	5.0825	6.537e-10	5.7177e-08
c45140_g1	45.5873	0.465302	6.6143	6.7826e-10	5.9275e-08
c48637_g1	626.804	299.479	1.0656	6.8818e-10	6.0091e-08
c49066_g3	1067.72	1915.24	-0.84299	7.011e-10	6.116e-08
c58697_g1	172.123	411.13	-1.2562	7.016e-10	6.116e-08
c52384_g1	2211.64	6131.09	-1.471	7.1634e-10	6.2392e-08
c52259_g1	3424.68	2094.98	0.70904	7.2086e-10	6.2733e-08
c55908_g1	525.911	1086.25	-1.0465	7.235e-10	6.291e-08
c26472_g1	1.45037	51.1005	-5.1388	7.3199e-10	6.3594e-08
c54080_g4	948.95	502.919	0.91601	7.3481e-10	6.3786e-08
c53062_g1	20.349	116.315	-2.515	7.4446e-10	6.457e-08
c58324_g3	584.372	224.389	1.3809	7.4604e-10	6.4653e-08
c36618_g1	5.80149	71.1188	-3.6157	7.5372e-10	6.5263e-08
c57607_g2	139.737	0.548022	7.9943	7.5819e-10	6.5595e-08
c49317_g1	14.5119	144.802	-3.3188	7.6471e-10	6.6104e-08
c41084_g2	40.7363	0	Inf	7.8205e-10	6.7547e-08
c52369_g2	40.7308	0	Inf	7.832e-10	6.7589e-08
c44535_g1	49.3537	347.963	-2.8177	7.9047e-10	6.816e-08
c47040_g1	2077.58	418.213	2.3126	7.97e-10	6.8666e-08
c51014_g3	45.1148	0.548022	6.3632	8.4208e-10	7.2489e-08
c72843_g1	6.30137	72.6802	-3.5278	8.4597e-10	7.2764e-08
c56515_g1	255.548	87.1459	1.5521	8.5216e-10	7.3236e-08
c37636_g1	51.8722	1.47863	5.1326	8.5314e-10	7.3259e-08
c83942_g1	3.8704	63.0432	-4.0258	9.0323e-10	7.7496e-08
c57496_g1	70.6641	310.698	-2.1365	9.082e-10	7.7857e-08
c53212_g1	87.7904	10.4331	3.0729	9.1947e-10	7.8759e-08
c38607_g1	1335.83	3335.23	-1.3201	9.2575e-10	7.9231e-08
c48931_g1	761.704	1355.85	-0.83189	9.266e-10	7.9238e-08
c33058_g1	42.692	0	Inf	9.3016e-10	7.9477e-08
c44196_g1	857.18	1505.52	-0.81259	9.3575e-10	7.9888e-08
c52521_g1	132.834	339.288	-1.3529	9.3929e-10	8.0059e-08
c6962_g1	165.942	0.465302	8.4783	9.3912e-10	8.0059e-08
c37588_g1	77.5967	7.64129	3.3441	9.5215e-10	8.1088e-08
c51098_g1	4545.06	2829.24	0.68388	9.5339e-10	8.1127e-08
c25770_g1	1.93383	53.5407	-4.7911	9.5623e-10	8.1302e-08
c48524_g1	19.3465	112.117	-2.5349	9.5904e-10	8.1473e-08
c53914_g1	120.138	322.961	-1.4267	9.6464e-10	8.1882e-08
c53889_g1	369.336	729.014	-0.98101	9.6687e-10	8.2004e-08
c38037_g1	857.03	1590.91	-0.89243	9.6885e-10	8.2105e-08
c94092_g1	12.5699	93.443	-2.8941	9.771e-10	8.2736e-08
c51006_g3	53.7295	234.088	-2.1233	9.8924e-10	8.3695e-08
c45284_g1	1365.82	2290.9	-0.74615	9.9825e-10	8.4389e-08
c49696_g1	40.2638	0	Inf	1.0013e-09	8.4581e-08
c42579_g1	40.2529	0	Inf	1.0043e-09	8.469e-08
c49306_g1	6194.26	9716.23	-0.64946	1.0035e-09	8.469e-08
c37434_g1	40.22	0	Inf	1.0131e-09	8.5368e-08
c56068_g1	46.9337	238.607	-2.3459	1.0193e-09	8.5814e-08
c55790_g1	255.543	86.3704	1.565	1.0568e-09	8.8905e-08
c53729_g1	973.481	1680.69	-0.78783	1.0693e-09	8.9879e-08
c94398_g1	50.9409	0	Inf	1.0769e-09	9.0445e-08
c58829_g1	3543.35	5620.36	-0.66555	1.0926e-09	9.1694e-08
c49212_g1	1724.06	2834.15	-0.71711	1.113e-09	9.3328e-08
c38702_g1	201.143	1203.63	-2.5811	1.1522e-09	9.6532e-08
c52781_g1	675.836	1218.1	-0.84989	1.1538e-09	9.6595e-08
c55839_g1	93.1577	0	Inf	1.1798e-09	9.869e-08
c54174_g1	8.22425	79.4529	-3.2721	1.1817e-09	9.8765e-08
c56777_g2	468.525	103.99	2.1717	1.1911e-09	9.9474e-08
c51408_g2	2.41729	55.0401	-4.509	1.1962e-09	9.982e-08
c1605_g1	216.721	68.1409	1.6692	1.2363e-09	1.0308e-07
c54258_g2	53.8444	2.10937	4.6739	1.2384e-09	1.0318e-07
c39009_g1	346.157	692.4	-1.0002	1.2525e-09	1.0426e-07
c119229_g1	8.70497	80.7661	-3.2138	1.2694e-09	1.0559e-07
c34906_g1	39.7803	0	Inf	1.286e-09	1.0688e-07
c42870_g2	39.7721	0	Inf	1.2888e-09	1.0703e-07
c55645_g3	37.2618	265.212	-2.8314	1.2962e-09	1.0755e-07
c53815_g3	65.9719	3.67071	4.1677	1.3753e-09	1.1403e-07
c47312_g1	44.1342	0.465302	6.5676	1.3931e-09	1.1541e-07
c56603_g1	30.5016	137.636	-2.1739	1.4096e-09	1.1668e-07
c65677_g1	1.45037	49.7873	-5.1013	1.4306e-09	1.1832e-07
c53664_g9	122.255	3.03997	5.3297	1.4388e-09	1.1891e-07
c57102_g1	1001.44	1726.74	-0.78596	1.4491e-09	1.1967e-07
c52591_g1	998.689	1716.82	-0.78163	1.4865e-09	1.2266e-07
c49636_g1	2315.54	1388.66	0.73766	1.4892e-09	1.2278e-07
c57607_g4	76.4629	351.779	-2.2018	1.5403e-09	1.269e-07
c48133_g1	704.742	1251.96	-0.82902	1.6014e-09	1.3182e-07
c40483_g1	29.0074	186.886	-2.6877	1.6052e-09	1.3203e-07
c55622_g2	44.6313	0.465302	6.5837	1.6319e-09	1.3412e-07
c58762_g1	38.6848	228.318	-2.5612	1.6398e-09	1.3466e-07
c12742_g1	179.738	981.673	-2.4494	1.6502e-09	1.3541e-07
c10287_g1	39.2558	0	Inf	1.6699e-09	1.3692e-07
c57886_g2	1023	6484.55	-2.6642	1.6765e-09	1.3735e-07
c58098_g3	50.389	180.61	-1.8417	1.6866e-09	1.3807e-07
c46653_g1	5700.06	3611.89	0.65822	1.7129e-09	1.4011e-07
c29914_g2	723.486	2167.38	-1.5829	1.7168e-09	1.4025e-07
c58466_g1	1254.85	708.407	0.82486	1.7173e-09	1.4025e-07
c43308_g1	593.249	1080.8	-0.86539	1.786e-09	1.4563e-07
c50473_g1	427.015	2065.18	-2.2739	1.7851e-09	1.4563e-07
c51023_g1	724.895	1388.77	-0.93796	1.7892e-09	1.4578e-07
c41631_g1	1624.72	950.126	0.774	1.7997e-09	1.4651e-07
c58105_g4	0.966915	46.1993	-5.5783	1.8318e-09	1.4901e-07
c55585_g1	201.553	543.493	-1.4311	1.8831e-09	1.5306e-07
c91784_g1	4038.24	7331.21	-0.86033	1.8896e-09	1.5347e-07
c9146_g1	41.7224	0	Inf	2.0582e-09	1.6703e-07
c45258_g1	38.8052	0	Inf	2.1263e-09	1.7242e-07
c6791_g1	38.7997	0	Inf	2.1294e-09	1.7254e-07
c104171_g1	38.7888	0	Inf	2.1357e-09	1.729e-07
c55115_g1	38.7861	0	Inf	2.1372e-09	1.729e-07
c56265_g2	197.765	445.801	-1.1726	2.1405e-09	1.7303e-07
c29979_g1	510.515	946.6	-0.8908	2.1511e-09	1.7362e-07
c39464_g1	708.291	360.485	0.9744	2.1498e-09	1.7362e-07
c53334_g1	177.949	48.743	1.8682	2.1558e-09	1.7387e-07
c48377_g1	1.45585	49.0221	-5.0735	2.1801e-09	1.7568e-07
c57438_g1	537.192	989.47	-0.88122	2.2043e-09	1.775e-07
c42452_g1	196.804	444.188	-1.1744	2.2303e-09	1.7945e-07
c39011_g2	261.35	92.6468	1.4962	2.2376e-09	1.799e-07
c41410_g1	9720.01	24966.7	-1.361	2.3073e-09	1.8533e-07
c50910_g1	2037.79	1219.83	0.74033	2.3087e-09	1.8533e-07
c47249_g1	46.5624	1.09604	5.4088	2.3472e-09	1.8827e-07
c58715_g1	1739.55	2840.82	-0.7076	2.3557e-09	1.8881e-07
c48347_g1	298.59	608.129	-1.0262	2.3909e-09	1.9133e-07
c52512_g1	53.3637	1.09604	5.6055	2.3901e-09	1.9133e-07
c49213_g1	10512.4	6815.25	0.62525	2.4055e-09	1.9235e-07
c46639_g1	43.1782	0	Inf	2.4471e-09	1.9553e-07
c50555_g1	264.616	553.223	-1.064	2.4714e-09	1.9732e-07
c70191_g1	0.966915	46.0132	-5.5725	2.4797e-09	1.9783e-07
c53037_g1	110.144	0	Inf	2.489e-09	1.9842e-07
c61855_g1	99.9535	0	Inf	2.5333e-09	2.0179e-07
c50783_g2	99.9453	0.930605	6.7468	2.6007e-09	2.07e-07
c55136_g1	63.9888	325.618	-2.3473	2.639e-09	2.0989e-07
c57351_g1	160.995	41.9289	1.941	2.6622e-09	2.1157e-07
c53583_g1	237.302	766.518	-1.6916	2.7232e-09	2.1625e-07
c58665_g1	1971.22	3186.93	-0.69308	2.7311e-09	2.1671e-07
c58672_g1	38.3135	0	Inf	2.7375e-09	2.1705e-07
c54355_g8	38.3053	0	Inf	2.7435e-09	2.172e-07
c6130_g1	38.3053	0	Inf	2.7435e-09	2.172e-07
c2878_g1	38.2971	0	Inf	2.7496e-09	2.1751e-07
c43474_g1	987.187	540.608	0.86874	2.756e-09	2.1769e-07
c80932_g1	204.78	0	Inf	2.7557e-09	2.1769e-07
c56407_g1	274.021	78.2741	1.8077	2.759e-09	2.1776e-07
c69765_g1	42.6838	0.465302	6.5194	2.8591e-09	2.2549e-07
c55162_g2	18.3769	108.56	-2.5625	2.9044e-09	2.2888e-07
c44175_g2	1879.53	1124.44	0.74116	2.9451e-09	2.3192e-07
c47689_g1	13.0588	91.4163	-2.8074	3.0514e-09	2.4011e-07
c44131_g1	5233.54	8114.5	-0.63271	3.0649e-09	2.4098e-07
c48260_g2	5.80423	67.4481	-3.5386	3.0754e-09	2.4163e-07
c40487_g1	3.8704	60.1687	-3.9585	3.1324e-09	2.4592e-07
c60218_g1	2.90074	55.3709	-4.2546	3.18e-09	2.4946e-07
c43399_g1	9.21032	109.997	-3.5781	3.216e-09	2.521e-07
c47515_g1	85.3047	245.71	-1.5263	3.2504e-09	2.546e-07
c51196_g1	671.367	1186.2	-0.82117	3.2632e-09	2.5541e-07
c49852_g2	1413.64	2330.87	-0.72146	3.2968e-09	2.5785e-07
c49557_g1	223.451	514.965	-1.2045	3.3935e-09	2.6521e-07
c50772_g1	699.561	1484.12	-1.0851	3.4435e-09	2.6891e-07
c52768_g1	611.345	301.65	1.0191	3.464e-09	2.7031e-07
c46699_g2	37.8301	0	Inf	3.517e-09	2.7424e-07
c43274_g1	443.631	1391.41	-1.6491	3.5551e-09	2.77e-07
c55979_g1	509.572	939.796	-0.88306	3.5747e-09	2.7832e-07
c56547_g3	91.6909	2.49195	5.2014	3.6886e-09	2.8697e-07
c45325_g1	554.291	260.269	1.0906	3.7676e-09	2.929e-07
c35038_g1	39.2969	0	Inf	3.8212e-09	2.9684e-07
c49261_g1	628.632	1146.93	-0.86749	3.8605e-09	2.9967e-07
c46886_g1	687.529	1671.84	-1.2819	3.8694e-09	3.0014e-07
c69563_g1	406.465	46.0442	3.142	3.9128e-09	3.0328e-07
c49753_g2	283.119	577.481	-1.0284	3.9631e-09	3.0695e-07
c50152_g1	49.0016	0	Inf	4.0445e-09	3.1301e-07
c49649_g1	432.495	193.369	1.1613	4.138e-09	3.2001e-07
c36600_g1	23.2826	117.297	-2.3328	4.1446e-09	3.2028e-07
c54539_g1	35.3006	203.068	-2.5242	4.2843e-09	3.3083e-07
c40002_g1	8.22425	75.0067	-3.1891	4.3333e-09	3.3436e-07
c46651_g1	1014.27	1713.77	-0.75673	4.3468e-09	3.351e-07
c53830_g1	660.418	333.415	0.98606	4.3494e-09	3.351e-07
c52546_g1	191.538	58.7211	1.7057	4.3721e-09	3.3661e-07
c58079_g1	1720.09	125.042	3.782	4.3844e-09	3.373e-07
c52140_g3	282.092	573.087	-1.0226	4.4269e-09	3.4032e-07
c52809_g1	3022.39	1878.26	0.68629	4.4918e-09	3.4505e-07
c42304_g1	40.7527	0	Inf	4.5014e-09	3.4553e-07
c57630_g3	37.3439	0	Inf	4.5222e-09	3.4686e-07
c54678_g1	1361.64	784.23	0.796	4.5608e-09	3.4957e-07
c115927_g1	41.7196	0.465302	6.4864	4.614e-09	3.5339e-07
c13331_g1	41.706	0.465302	6.4859	4.6297e-09	3.5433e-07
c52223_g1	523.997	960.156	-0.87371	4.6492e-09	3.5556e-07
c47662_g2	70.3531	0	Inf	4.7062e-09	3.5965e-07
c53608_g1	86.8481	0.548022	7.3081	4.7171e-09	3.6022e-07
c44554_g1	963.186	528.407	0.86616	4.7749e-09	3.6436e-07
c36447_g1	124.214	0.548022	7.8244	4.7826e-09	3.6468e-07
c6315_g1	10.6388	82.9271	-2.9625	4.8206e-09	3.6731e-07
c43064_g1	948.822	2039.23	-1.1038	4.8729e-09	3.7102e-07
c53290_g1	4542.76	13712.3	-1.5938	4.9704e-09	3.7817e-07
c48571_g1	6.28495	68.7716	-3.4518	5.0049e-09	3.8051e-07
c35327_g1	79.0882	0	Inf	5.0952e-09	3.8709e-07
c38713_g1	42.2086	0	Inf	5.1855e-09	3.9366e-07
c38555_g1	9.18843	77.7468	-3.0809	5.255e-09	3.9865e-07
c51867_g1	190.494	425.917	-1.1608	5.2924e-09	4.0118e-07
c56036_g1	85618.3	214968	-1.3281	5.2998e-09	4.0146e-07
c57226_g1	205.588	64.9562	1.6622	5.3155e-09	4.0235e-07
c31505_g1	2017.43	1224.42	0.72042	5.3709e-09	4.0625e-07
c54569_g1	23108.6	34902.5	-0.5949	5.4475e-09	4.1174e-07
c54162_g6	54.825	0	Inf	5.4612e-09	4.1247e-07
c51412_g1	76.6517	2.02665	5.2412	5.6232e-09	4.244e-07
c49758_g2	41.217	0.548022	6.2329	5.7713e-09	4.3526e-07
c42937_g1	36.8659	0	Inf	5.8024e-09	4.3728e-07
c69802_g1	36.8632	0	Inf	5.8066e-09	4.3728e-07
c90110_g1	36.8577	0	Inf	5.8152e-09	4.3761e-07
c48293_g1	144.09	4.0533	5.1517	5.8311e-09	4.3849e-07
c44953_g1	36.8413	0	Inf	5.8408e-09	4.389e-07
c46551_g3	96.5118	15.5824	2.6308	6.167e-09	4.6282e-07
c49992_g1	139.242	2.95725	5.5572	6.1725e-09	4.6282e-07
c58241_g1	264.204	545.985	-1.0472	6.1691e-09	4.6282e-07
c51194_g1	5.80423	65.9178	-3.5055	6.2599e-09	4.6903e-07
c38721_g1	472.701	875.254	-0.88877	6.2825e-09	4.7038e-07
c35381_g1	3.3842	56.0844	-4.0507	6.3326e-09	4.7379e-07
c52107_g1	28.046	162.235	-2.5322	6.3725e-09	4.7643e-07
c52412_g1	755.361	1310.26	-0.79461	6.4221e-09	4.7979e-07
c58012_g3	47.491	1.47863	5.0053	6.4518e-09	4.8166e-07
c34853_g1	617.198	1095.31	-0.82753	6.4999e-09	4.849e-07
c50527_g1	407.704	770.344	-0.91798	6.6317e-09	4.9438e-07
c41651_g1	835.804	450.443	0.89182	7.0765e-09	5.2715e-07
c50979_g6	18.863	104.259	-2.4665	7.0814e-09	5.2715e-07
c47286_g1	2260.2	3573.92	-0.66106	7.1167e-09	5.2939e-07
c56124_g4	529.939	1.01332	9.0306	7.131e-09	5.3007e-07
c42544_g1	1675.58	931.214	0.84747	7.2757e-09	5.4044e-07
c17647_g1	40.75	0.548022	6.2164	7.304e-09	5.4216e-07
c91291_g1	52.3749	2.57467	4.3464	7.4262e-09	5.5084e-07
c29776_g1	36.3825	0	Inf	7.4566e-09	5.523e-07
c47293_g1	758.196	1312.57	-0.79175	7.4554e-09	5.523e-07
c115184_g1	36.3797	0	Inf	7.4621e-09	5.5231e-07
c58355_g4	36.3633	0	Inf	7.4951e-09	5.5435e-07
c42919_g1	3133.75	4885.67	-0.64066	7.5404e-09	5.5731e-07
c50689_g1	91.6581	14.1038	2.7002	7.7153e-09	5.6982e-07
c55606_g1	30.9659	149.31	-2.2696	7.7216e-09	5.6988e-07
c50648_g1	118.328	24.9505	2.2456	7.9189e-09	5.8403e-07
c52729_g1	1579.15	935.981	0.7546	7.9715e-09	5.8749e-07
c58541_g1	47.0514	1.47863	4.9919	7.9895e-09	5.8839e-07
c92930_g1	68.3426	6.62797	3.3661	8.002e-09	5.889e-07
c52568_g1	140.111	1014.71	-2.8564	8.1021e-09	5.9584e-07
c46527_g1	9.18843	77.0126	-3.0672	8.1217e-09	5.9686e-07
c35345_g1	6.28495	67.0965	-3.4163	8.1284e-09	5.9692e-07
c40081_g1	733.603	386.087	0.92607	8.1975e-09	6.0157e-07
c50718_g1	29.0293	140.707	-2.2771	8.3675e-09	6.1361e-07
c103291_g1	15.9869	95.8212	-2.5835	8.4686e-09	6.2059e-07
c50521_g2	87.8068	4.0533	4.4372	8.5727e-09	6.2777e-07
c54638_g1	4894.35	11037.7	-1.1732	8.6392e-09	6.3219e-07
c21492_g1	31.5068	223.748	-2.8281	8.6995e-09	6.3616e-07
c58723_g1	75.5234	289.873	-1.9404	8.7118e-09	6.3661e-07
c28932_g2	3.86766	57.7595	-3.9005	8.8035e-09	6.4277e-07
c75516_g1	50.9436	0	Inf	8.8086e-09	6.4277e-07
c35920_g1	116.88	23.8235	2.2946	8.9461e-09	6.5235e-07
c44965_g1	76.6326	8.54088	3.1655	8.967e-09	6.5295e-07
c91672_g1	442.847	2655.18	-2.5839	8.9667e-09	6.5295e-07
c19763_g1	58.6817	3.80514	3.9469	9.112e-09	6.6304e-07
c59471_g1	532.238	13.0285	5.3523	9.1629e-09	6.6628e-07
c39010_g1	5.80149	64.9045	-3.4838	9.2707e-09	6.7365e-07
c54168_g2	40.2419	0.548022	6.1983	9.3382e-09	6.7807e-07
c49004_g1	3895	6008.87	-0.62547	9.3949e-09	6.8171e-07
c51803_g1	38.6821	236.239	-2.6105	9.4874e-09	6.8794e-07
c52292_g2	11.1496	82.2964	-2.8838	9.4971e-09	6.8816e-07
c45145_g1	40.2529	0.465302	6.4348	9.5062e-09	6.8834e-07
c58172_g1	2331.37	3657.42	-0.64965	9.5473e-09	6.9083e-07
c24542_g1	35.899	0	Inf	9.5834e-09	6.9296e-07
c27739_g2	3.86766	57.2632	-3.8881	9.5922e-09	6.9301e-07
c34071_g1	35.8935	0	Inf	9.5975e-09	6.9301e-07
c114529_g1	35.8853	0	Inf	9.6187e-09	6.9319e-07
c41743_g1	43.6371	1.01332	5.4284	9.6202e-09	6.9319e-07
c55919_g1	35.8853	0	Inf	9.6187e-09	6.9319e-07
c46558_g1	890.481	489.032	0.86466	9.6514e-09	6.9496e-07
c58336_g1	830.886	150.437	2.4655	9.8581e-09	7.0935e-07
c54512_g1	83.8133	236.342	-1.4956	1.0064e-08	7.2365e-07
c50761_g1	67.8756	6.29709	3.4301	1.0072e-08	7.237e-07
c47327_g1	142.49	340.28	-1.2559	1.013e-08	7.2743e-07
c57684_g5	5.32077	62.8778	-3.5628	1.0154e-08	7.2859e-07
c36971_g1	69.378	1.09604	5.9841	1.0327e-08	7.4051e-07
c21079_g1	242.443	506.445	-1.0628	1.04e-08	7.4523e-07
c54693_g1	2.41729	50.387	-4.3816	1.0479e-08	7.5039e-07
c52156_g2	60.1567	1.39591	5.4295	1.049e-08	7.5067e-07
c47587_g1	54.2348	192.79	-1.8297	1.0804e-08	7.726e-07
c55276_g1	112.504	22.5103	2.3213	1.0822e-08	7.7333e-07
c58747_g3	55.6113	312.331	-2.4896	1.091e-08	7.7907e-07
c40043_g1	31.4986	132.301	-2.0705	1.0978e-08	7.834e-07
c52915_g2	100.434	1.09604	6.5178	1.114e-08	7.944e-07
c45119_g1	932.999	446.473	1.0633	1.1574e-08	8.2477e-07
c46321_g1	6.77114	67.4481	-3.3163	1.1599e-08	8.2597e-07
c48701_g1	1757.94	1060.56	0.72906	1.1729e-08	8.3352e-07
c54797_g1	91.1117	249.743	-1.4547	1.1725e-08	8.3352e-07
c58078_g1	269.085	545.644	-1.0199	1.172e-08	8.3352e-07
c26445_g1	34.4103	138.546	-2.0095	1.1783e-08	8.3682e-07
c38668_g1	13522.2	7721.85	0.80831	1.1953e-08	8.483e-07
c48328_g1	1319.84	2140.89	-0.69784	1.203e-08	8.5316e-07
c55661_g1	39.7803	0.465302	6.4177	1.2046e-08	8.5375e-07
c45320_g1	43.17	1.01332	5.4129	1.2069e-08	8.5478e-07
c13345_g1	43.1728	0.930605	5.5358	1.2296e-08	8.7025e-07
c9325_g1	35.4155	0	Inf	1.2318e-08	8.7121e-07
c5924_g1	35.4046	0	Inf	1.2354e-08	8.7317e-07
c576_g1	35.4019	0	Inf	1.2363e-08	8.7322e-07
c98920_g1	35.3909	0	Inf	1.24e-08	8.7519e-07
c56783_g1	548.353	983.111	-0.84225	1.2495e-08	8.813e-07
c58426_g1	422.389	192.738	1.1319	1.2542e-08	8.8404e-07
c46759_g1	1085.48	272.626	1.9933	1.2619e-08	8.8882e-07
c27216_g1	44.1506	0	Inf	1.2945e-08	9.1118e-07
c19388_g1	1.93383	47.5125	-4.6188	1.3346e-08	9.3878e-07
c52662_g2	143.129	2.74011	5.7069	1.3392e-08	9.4139e-07
c51151_g1	3.8704	56.5807	-3.8698	1.3779e-08	9.679e-07
c42291_g3	92.1935	0	Inf	1.3821e-08	9.7019e-07
c3175_g1	130.515	2.02665	6.009	1.4267e-08	1.0009e-06
c52669_g1	78.0474	222.89	-1.5139	1.4484e-08	1.0154e-06
c50249_g1	85.3211	12.8734	2.7285	1.4617e-08	1.024e-06
c40938_g1	1388.99	824.474	0.75249	1.4751e-08	1.0327e-06
c52900_g1	86.8262	8.6236	3.3318	1.4835e-08	1.0379e-06
c56351_g2	71.1202	337.53	-2.2467	1.4934e-08	1.0441e-06
c41175_g1	25851.3	78739.7	-1.6069	1.5015e-08	1.049e-06
c50553_g1	6.77114	67.262	-3.3123	1.5051e-08	1.0502e-06
c55194_g3	2.90074	52.393	-4.1749	1.5052e-08	1.0502e-06
c51735_g3	7.73806	70.0228	-3.1778	1.5079e-08	1.0514e-06
c35737_g1	48.5182	0	Inf	1.5428e-08	1.075e-06
c47207_g1	3.3842	54.5024	-4.0094	1.5603e-08	1.0865e-06
c50467_g1	2654.19	8356.85	-1.6547	1.5729e-08	1.0945e-06
c53227_g2	394.777	129.819	1.6045	1.5742e-08	1.0946e-06
c42132_g1	1324.57	2148.87	-0.69805	1.5889e-08	1.1042e-06
c13067_g1	34.9129	0	Inf	1.5916e-08	1.1053e-06
c43234_g1	34.9102	0	Inf	1.5928e-08	1.1054e-06
c21114_g1	49.974	0	Inf	1.6076e-08	1.1149e-06
c47017_g1	1324.7	2227.68	-0.74988	1.6892e-08	1.1707e-06
c57370_g9	20.7914	120.606	-2.5362	1.7175e-08	1.1895e-06
c52033_g1	41.6102	194.413	-2.2241	1.719e-08	1.1898e-06
c51176_g1	6690.35	4407.7	0.60206	1.7368e-08	1.2013e-06
c51840_g1	946.41	1867.07	-0.98024	1.7381e-08	1.2014e-06
c47752_g1	426.663	861.439	-1.0137	1.7529e-08	1.2108e-06
c30272_g1	6.28495	65.0699	-3.372	1.7557e-08	1.2119e-06
c52726_g1	1523.06	2437.04	-0.67816	1.7568e-08	1.2119e-06
c56469_g2	501.625	31.7439	3.9821	1.76e-08	1.2133e-06
c35095_g1	486.645	879.452	-0.85374	1.7667e-08	1.2171e-06
c54954_g1	3603.62	2307.59	0.64306	1.7821e-08	1.2269e-06
c45013_g1	64.5188	3.97058	4.0223	1.788e-08	1.2301e-06
c74410_g1	0.966915	41.8772	-5.4366	1.7965e-08	1.2351e-06
c49658_g2	19.3848	102.315	-2.4	1.8046e-08	1.2399e-06
c49329_g1	62.0194	192.139	-1.6314	1.8114e-08	1.2437e-06
c51798_g1	592.738	1072.84	-0.85597	1.8139e-08	1.2446e-06
c48192_g1	1229.1	3145.66	-1.3558	1.8261e-08	1.2521e-06
c103453_g1	63.0766	0	Inf	1.8437e-08	1.2634e-06
c55959_g1	842.665	1417.09	-0.7499	1.8452e-08	1.2636e-06
c113972_g1	107.724	0	Inf	1.8499e-08	1.266e-06
c51862_g1	119.783	27.0599	2.1462	1.8541e-08	1.268e-06
c49298_g1	4571.77	6967.41	-0.60787	1.8609e-08	1.2718e-06
c56445_g1	122.168	27.5769	2.1473	1.865e-08	1.2738e-06
c115238_g1	4.84005	87.5905	-4.1777	1.8732e-08	1.2785e-06
c45386_g1	565.247	284.868	0.98859	1.882e-08	1.2837e-06
c47622_g2	7046.55	12594	-0.83775	1.9162e-08	1.3062e-06
c57873_g4	38.8052	0.465302	6.3819	1.9488e-08	1.3275e-06
c43733_g1	42.1976	0.930605	5.5028	1.9533e-08	1.3297e-06
c54568_g2	85.821	13.2559	2.6947	1.9894e-08	1.3534e-06
c49456_g1	2360.85	3685.49	-0.64255	2.0247e-08	1.3747e-06
c53474_g1	1122.58	641.538	0.80721	2.022e-08	1.3747e-06
c54747_g1	313.711	130.688	1.2633	2.0238e-08	1.3747e-06
c12672_g1	34.4377	0	Inf	2.0416e-08	1.3836e-06
c36480_g1	34.4377	0	Inf	2.0416e-08	1.3836e-06
c49696_g2	34.4349	0	Inf	2.0431e-08	1.3836e-06
c60142_g1	34.4349	0	Inf	2.0431e-08	1.3836e-06
c8940_g1	34.4295	0	Inf	2.0461e-08	1.3847e-06
c38526_g1	34.424	0	Inf	2.0491e-08	1.3858e-06
c40700_g1	34.413	0	Inf	2.0552e-08	1.389e-06
c28940_g1	21.305	107.195	-2.331	2.0708e-08	1.3986e-06
c31587_g1	5.80149	62.7124	-3.4343	2.0757e-08	1.401e-06
c57456_g1	62.8631	354.146	-2.4941	2.077e-08	1.401e-06
c48534_g1	9623.42	6413.75	0.58538	2.1392e-08	1.442e-06
c53003_g1	542.808	1376.22	-1.3422	2.1644e-08	1.458e-06
c7413_g1	413.541	190.081	1.1214	2.1667e-08	1.4586e-06
c44185_g1	1546.2	931.752	0.73071	2.1709e-08	1.4605e-06
c13461_g1	176.096	847.418	-2.2667	2.1942e-08	1.4752e-06
c45525_g1	480.071	213.646	1.168	2.2104e-08	1.4852e-06
c58347_g3	96.7708	454.703	-2.2323	2.214e-08	1.4866e-06
c53288_g1	1.93383	46.251	-4.58	2.2233e-08	1.4919e-06
c58437_g1	1021.58	1683.86	-0.72096	2.2262e-08	1.4929e-06
c48877_g1	148.379	343.92	-1.2128	2.2311e-08	1.4952e-06
c37963_g1	489.152	883.257	-0.85255	2.2417e-08	1.5013e-06
c114579_g1	40.2693	0	Inf	2.2527e-08	1.5078e-06
c51012_g1	774.721	1312.71	-0.7608	2.2678e-08	1.5168e-06
c45756_g1	1401.82	2251.42	-0.68353	2.2717e-08	1.5185e-06
c52482_g2	10.1553	76.8472	-2.9198	2.3279e-08	1.555e-06
c43637_g1	11.1223	121.578	-3.4504	2.3687e-08	1.5803e-06
c55442_g1	419.095	66.2487	2.6613	2.3688e-08	1.5803e-06
c58798_g1	644.291	1108.36	-0.78264	2.3907e-08	1.5939e-06
c50089_g1	147.887	340.26	-1.2021	2.3975e-08	1.5974e-06
c47120_g1	4579.18	2996.91	0.61161	2.4022e-08	1.5995e-06
c58216_g3	207.077	70.1882	1.5609	2.4129e-08	1.6056e-06
c100830_g1	179.405	55.6191	1.6896	2.419e-08	1.6086e-06
c113251_g1	8.22151	70.6845	-3.1039	2.4298e-08	1.6116e-06
c45614_g1	38.319	0.548022	6.1277	2.4275e-08	1.6116e-06
c47165_g1	38.3218	0.548022	6.1278	2.4259e-08	1.6116e-06
c58770_g1	1868.72	2944.17	-0.65581	2.4287e-08	1.6116e-06
c115983_g1	173.6	52.1655	1.7346	2.4416e-08	1.6184e-06
c36970_g1	65.4775	6.29709	3.3782	2.4809e-08	1.6434e-06
c37953_g1	2814.11	1790.53	0.65229	2.4841e-08	1.6445e-06
c41894_g1	669.955	1149.87	-0.77934	2.498e-08	1.6527e-06
c50301_g1	402.878	187.61	1.1026	2.501e-08	1.6536e-06
c25077_g1	11.1496	79.67	-2.837	2.5046e-08	1.6547e-06
c50721_g1	429.547	788.707	-0.87667	2.5058e-08	1.6547e-06
c43540_g1	17.9208	98.158	-2.4535	2.5129e-08	1.6583e-06
c45450_g1	885.136	2442.3	-1.4643	2.5298e-08	1.6668e-06
c47576_g1	10.6415	77.4159	-2.8629	2.5323e-08	1.6668e-06
c49205_g1	329.75	632.097	-0.93877	2.531e-08	1.6668e-06
c50312_g1	13.0698	84.9538	-2.7004	2.5287e-08	1.6668e-06
c39961_g1	2375.11	4050.9	-0.77025	2.5351e-08	1.6676e-06
c41194_g1	1424.01	849.052	0.74604	2.5407e-08	1.6702e-06
c45854_g1	1625.26	2576.78	-0.6649	2.56e-08	1.6818e-06
c48575_g1	145.014	335.886	-1.2118	2.5712e-08	1.6881e-06
c53091_g1	46.9665	175.646	-1.903	2.5751e-08	1.6896e-06
c37367_g1	73.7537	0	Inf	2.5832e-08	1.6939e-06
c44176_g3	91.7101	0	Inf	2.5999e-08	1.7038e-06
c49827_g1	377.178	170.621	1.1444	2.6136e-08	1.7106e-06
c55036_g10	4.83731	58.4109	-3.594	2.6137e-08	1.7106e-06
c25822_g1	47.0267	2.10937	4.4786	2.6225e-08	1.7145e-06
c41057_g1	33.957	0	Inf	2.623e-08	1.7145e-06
c61344_g1	33.9542	0	Inf	2.6249e-08	1.7147e-06
c16994_g1	33.9515	0	Inf	2.6268e-08	1.7149e-06
c442_g1	76.1655	2.79181	4.7699	2.6296e-08	1.7156e-06
c63819_g1	33.9378	0	Inf	2.6365e-08	1.719e-06
c53397_g2	73.2402	9.28536	2.9796	2.6512e-08	1.7275e-06
c58335_g2	66.4663	1.47863	5.4903	2.71e-08	1.7647e-06
c49734_g1	1128.09	1838.76	-0.70485	2.7265e-08	1.7744e-06
c70516_g1	47.0514	1.86121	4.6599	2.7473e-08	1.7868e-06
c53244_g6	24.7083	112.686	-2.1892	2.755e-08	1.7907e-06
c44438_g4	61.6016	5.4492	3.4989	2.7693e-08	1.7988e-06
c48420_g1	308.794	601.336	-0.96152	2.7721e-08	1.7995e-06
c52919_g1	240.957	488.598	-1.0199	2.7738e-08	1.7995e-06
c71795_g1	30.529	125.445	-2.0388	2.802e-08	1.8166e-06
c46043_g1	15.9568	92.1815	-2.5303	2.8057e-08	1.8179e-06
c53287_g1	74.6933	9.33706	2.9999	2.8905e-08	1.8716e-06
c45706_g1	485.754	865.503	-0.83331	2.9265e-08	1.8937e-06
c42507_g1	7.74079	68.4097	-3.1436	2.97e-08	1.9207e-06
c52565_g1	482.45	236.87	1.0263	2.9887e-08	1.9316e-06
c45806_g1	51.916	0	Inf	2.9976e-08	1.9361e-06
c36764_g1	9.66915	74.0761	-2.9375	3.0962e-08	1.9986e-06
c48919_g2	6.77114	64.6253	-3.2546	3.107e-08	2.0043e-06
c58606_g1	989.525	563.119	0.8133	3.2591e-08	2.1011e-06
c58057_g1	86.2415	245.256	-1.5078	3.2858e-08	2.117e-06
c58707_g3	352.97	156.486	1.1735	3.3359e-08	2.1479e-06
c2942_g1	33.4735	0	Inf	3.3727e-08	2.1689e-06
c38159_g1	33.4735	0	Inf	3.3727e-08	2.1689e-06
c40739_g1	33.468	0	Inf	3.3776e-08	2.1698e-06
c57485_g2	37.2591	171.769	-2.2048	3.3782e-08	2.1698e-06
c33962_g1	33.4571	0	Inf	3.3876e-08	2.1718e-06
c64769_g1	33.4571	0	Inf	3.3876e-08	2.1718e-06
c84055_g1	33.4598	0	Inf	3.3851e-08	2.1718e-06
c30555_g1	33.4762	0	Inf	3.4283e-08	2.1965e-06
c57012_g1	159.037	45.6203	1.8016	3.4456e-08	2.2062e-06
c91244_g1	1551.8	2457.95	-0.66352	3.4654e-08	2.2175e-06
c54886_g2	2381.41	3686.55	-0.63045	3.5544e-08	2.2731e-06
c41782_g1	82.4231	227.036	-1.4618	3.5683e-08	2.2806e-06
c51125_g1	455.223	218.754	1.0573	3.6053e-08	2.3025e-06
c53216_g1	197.416	36.2315	2.4459	3.6071e-08	2.3025e-06
c49926_g1	285.438	607.798	-1.0904	3.7075e-08	2.3652e-06
c99038_g1	0	32.6435	#NAME?	3.7231e-08	2.3736e-06
c56262_g1	12.5754	82.2964	-2.7102	3.7554e-08	2.3919e-06
c57291_g1	14.0203	86.1015	-2.6185	3.7563e-08	2.3919e-06
c97463_g1	34.9321	0	Inf	3.789e-08	2.4112e-06
c53599_g4	154.751	12.2426	3.66	3.799e-08	2.4161e-06
c51939_g1	202.209	428.274	-1.0827	3.8348e-08	2.4373e-06
c57036_g1	3881.04	7327.46	-0.91687	3.843e-08	2.441e-06
c55645_g6	7.27102	65.6386	-3.1743	3.8597e-08	2.4501e-06
c53468_g1	162.456	47.7296	1.7671	3.889e-08	2.4672e-06
c54315_g1	797.797	305.052	1.387	3.9278e-08	2.4903e-06
c13376_g1	15.5062	90.1031	-2.5387	3.9354e-08	2.4936e-06
c58995_g2	311.37	97.0517	1.6818	3.9547e-08	2.5043e-06
c56164_g1	182.934	1.47863	6.9509	4.0582e-08	2.5683e-06
c52762_g1	234.098	86.8667	1.4302	4.0833e-08	2.5826e-06
c58429_g6	104.307	4.0533	4.6856	4.1087e-08	2.597e-06
c45387_g1	64.4558	193.545	-1.5863	4.1545e-08	2.6244e-06
c57077_g4	21.3241	103.431	-2.2781	4.1821e-08	2.6402e-06
c57254_g1	155.578	352.337	-1.1793	4.2237e-08	2.6649e-06
c52441_g1	8383.25	16079.7	-0.93966	4.2397e-08	2.6734e-06
c57879_g2	386.072	109.077	1.8235	4.3057e-08	2.7133e-06
c45309_g2	32.9736	0	Inf	4.3562e-08	2.7418e-06
c58854_g6	32.9736	0	Inf	4.3562e-08	2.7418e-06
c52875_g2	32.9682	0	Inf	4.3627e-08	2.7425e-06
c7565_g1	32.9682	0	Inf	4.3627e-08	2.7425e-06
c50180_g1	148.951	879.762	-2.5623	4.3995e-08	2.764e-06
c41662_g1	617.998	221.66	1.4793	4.4425e-08	2.7893e-06
c43030_g1	10.1636	75.0687	-2.8848	4.4941e-08	2.82e-06
c39668_g1	12.6055	81.5002	-2.6928	4.5422e-08	2.8485e-06
c53386_g1	12862.2	7997.1	0.68559	4.5781e-08	2.8692e-06
c55550_g1	18.3796	103.824	-2.498	4.5937e-08	2.8772e-06
c56002_g1	1120.22	519.318	1.1091	4.5965e-08	2.8773e-06
c36605_g1	15.4706	96.6484	-2.6432	4.7399e-08	2.9653e-06
c52159_g3	3.3842	51.6795	-3.9327	4.7687e-08	2.9815e-06
c81886_g1	88.7765	4.65302	4.2539	4.844e-08	3.0267e-06
c45099_g1	127.508	303.915	-1.2531	4.896e-08	3.0574e-06
c53900_g1	4281.1	2816.6	0.60403	4.9247e-08	3.0734e-06
c41984_g1	0.969651	39.6851	-5.355	4.9545e-08	3.0902e-06
c113244_g1	533.409	1300.56	-1.2858	4.9742e-08	3.1006e-06
c58324_g4	36.8632	0.548022	6.0718	4.9848e-08	3.1053e-06
c115493_g1	36.8686	0.465302	6.3081	5.081e-08	3.1633e-06
c38435_g1	36.8632	0.465302	6.3079	5.0879e-08	3.1657e-06
c57459_g2	36.8522	0.465302	6.3074	5.1017e-08	3.1724e-06
c57105_g1	873.845	493.934	0.82306	5.1216e-08	3.1829e-06
c54513_g3	53.8581	0	Inf	5.1275e-08	3.1846e-06
c52788_g1	46.5788	0	Inf	5.2088e-08	3.2331e-06
c35939_g1	48.0347	0	Inf	5.2338e-08	3.2467e-06
c53853_g1	7.25733	65.8144	-3.1809	5.3471e-08	3.315e-06
c50986_g2	3.86766	53.5718	-3.7919	5.4285e-08	3.3632e-06
c57048_g1	890.637	1464.77	-0.71776	5.4314e-08	3.3632e-06
c42311_g1	5.80423	60.2204	-3.3751	5.4357e-08	3.3639e-06
c42834_g1	33.9269	156.497	-2.2056	5.4907e-08	3.3959e-06
c55987_g1	38.2862	140.604	-1.8767	5.5576e-08	3.4353e-06
c30102_g1	32.5011	0	Inf	5.5859e-08	3.4507e-06
c6276_g1	32.4929	0	Inf	5.5982e-08	3.4563e-06
c57513_g2	32.4874	0	Inf	5.6065e-08	3.4593e-06
c55477_g2	89.1943	15.6652	2.5094	5.6371e-08	3.4761e-06
c91657_g1	47.0596	0.930605	5.6602	5.6541e-08	3.4845e-06
c42340_g1	49.9521	3.03997	4.0384	5.6666e-08	3.4901e-06
c57459_g3	177.957	57.4286	1.6317	5.6717e-08	3.4912e-06
c58401_g2	5353.02	7978.22	-0.57571	5.7916e-08	3.5628e-06
c41329_g1	233.681	88.6245	1.3988	5.8025e-08	3.5674e-06
c47797_g2	50.9436	0.548022	6.5385	5.8825e-08	3.6145e-06
c47485_g1	48.5127	1.94393	4.6413	5.8891e-08	3.6164e-06
c48493_g1	336.502	633.638	-0.91304	5.9172e-08	3.6315e-06
c58625_g4	39.7721	1.01332	5.2946	6.0655e-08	3.7203e-06
c42024_g1	42.6537	1.39591	4.9334	6.0996e-08	3.739e-06
c57211_g1	1998.81	3074.13	-0.62103	6.1718e-08	3.781e-06
c43926_g1	647.279	1101.06	-0.76643	6.259e-08	3.8322e-06
c51502_g1	334.068	147.501	1.1794	6.2733e-08	3.8387e-06
c48466_g1	256.163	12.0772	4.4067	6.2866e-08	3.8446e-06
c51772_g1	1157.59	686.982	0.75277	6.3025e-08	3.852e-06
c49392_g1	9.66915	71.884	-2.8942	6.3154e-08	3.8576e-06
c16034_g1	36.377	0.548022	6.0526	6.3369e-08	3.8638e-06
c44936_g1	36.3797	0.548022	6.0528	6.3326e-08	3.8638e-06
c53681_g4	84.3487	225.185	-1.4167	6.3363e-08	3.8638e-06
c46685_g2	1201.73	1922.61	-0.67796	6.4489e-08	3.9298e-06
c31980_g1	45.0956	1.86121	4.5987	6.5386e-08	3.9822e-06
c45380_g1	313.577	836.582	-1.4157	6.6305e-08	4.035e-06
c54718_g9	8.70771	69.7022	-3.0008	6.6332e-08	4.035e-06
c52821_g1	629.672	1447.65	-1.201	6.6477e-08	4.0391e-06
c58943_g1	363.267	116.305	1.6431	6.6461e-08	4.0391e-06
c50429_g1	890.951	504.563	0.82031	6.6951e-08	4.0655e-06
c48130_g4	49.4714	3.12269	3.9857	6.8405e-08	4.1514e-06
c55470_g1	1634.33	2555.81	-0.64508	6.8658e-08	4.1642e-06
c52072_g1	465.831	868.801	-0.89922	7.1024e-08	4.3052e-06
c57155_g1	4716.04	3132.11	0.59044	7.1118e-08	4.3084e-06
c55546_g1	291.901	124.37	1.2308	7.1183e-08	4.3098e-06
c18478_g1	5.80149	59.1761	-3.3505	7.1407e-08	4.3209e-06
c8924_g1	3.40062	50.7489	-3.8995	7.165e-08	4.333e-06
c91853_g1	32.0204	0	Inf	7.1792e-08	4.3391e-06
c113188_g1	32.0149	0	Inf	7.1897e-08	4.3404e-06
c20533_g1	32.0149	0	Inf	7.1897e-08	4.3404e-06
c93531_g1	32.0094	0	Inf	7.2003e-08	4.3443e-06
c52793_g1	193.436	67.2103	1.5251	7.2101e-08	4.3456e-06
c94591_g1	32.004	0	Inf	7.211e-08	4.3456e-06
c52938_g2	7.73532	66.0005	-3.0929	7.2722e-08	4.3799e-06
c58506_g3	42.1976	1.56135	4.7563	7.3021e-08	4.3954e-06
c41609_g1	238.567	91.468	1.3831	7.3727e-08	4.4353e-06
c46661_g3	5.80149	59.7034	-3.3633	7.4349e-08	4.4701e-06
c53635_g1	3.38694	58.8452	-4.1189	7.4533e-08	4.4786e-06
c13050_g1	12.5726	79.8562	-2.6671	7.5072e-08	4.5084e-06
c45516_g1	84.4226	1.47863	5.8353	7.6159e-08	4.571e-06
c54819_g2	81.5	5.4492	3.9027	7.7811e-08	4.6675e-06
c46120_g1	45.5545	151.926	-1.7377	7.8423e-08	4.7014e-06
c54089_g1	79.5634	3.42256	4.539	7.8752e-08	4.7184e-06
c50576_g1	32.5066	0	Inf	7.9236e-08	4.74e-06
c51890_g1	548.465	284.103	0.94899	7.9213e-08	4.74e-06
c53337_g1	292.9	125.135	1.2269	7.925e-08	4.74e-06
c56906_g2	159.061	47.4815	1.7441	8.032e-08	4.8013e-06
c44246_g2	200.797	56.5807	1.8274	8.0398e-08	4.8032e-06
c49864_g1	46.0543	153.881	-1.7404	8.066e-08	4.816e-06
c57196_g5	35.8716	0.548022	6.0325	8.0934e-08	4.8296e-06
c56306_g2	21.7775	102.863	-2.2398	8.1034e-08	4.8327e-06
c49283_g1	35.8963	0.465302	6.2695	8.2105e-08	4.8938e-06
c57710_g1	2912.13	4660.76	-0.67849	8.2341e-08	4.9051e-06
c59009_g3	192.109	15.0344	3.6756	8.2887e-08	4.9347e-06
c55509_g7	33.8694	152.733	-2.173	8.3353e-08	4.9596e-06
c47927_g1	985.919	1599.26	-0.69787	8.385e-08	4.9863e-06
c57269_g5	33.9624	0	Inf	8.4304e-08	5.0104e-06
c49429_g2	17.9098	93.6911	-2.3872	8.5057e-08	5.0494e-06
c49518_g1	262.858	106.285	1.3063	8.5021e-08	5.0494e-06
c17557_g1	38.2643	137.554	-1.8459	8.535e-08	5.0639e-06
c51003_g1	123.673	31.413	1.9771	8.7744e-08	5.203e-06
c50441_g2	13.5423	82.131	-2.6005	8.8035e-08	5.2172e-06
c38147_g1	51.4326	0	Inf	8.8232e-08	5.2259e-06
c56464_g1	6.28495	61.0476	-3.28	9.0433e-08	5.3532e-06
c54445_g1	436.403	212.209	1.0402	9.05e-08	5.3541e-06
c54294_g1	574.247	186.09	1.6257	9.0572e-08	5.3553e-06
c39472_g1	84.9143	0.465302	7.5117	9.0926e-08	5.3731e-06
c48011_g1	36.8741	0	Inf	9.1396e-08	5.3979e-06
c50382_g1	282.232	116.077	1.2818	9.1899e-08	5.4214e-06
c55115_g2	48.5209	0	Inf	9.1867e-08	5.4214e-06
c57744_g3	31.5315	0	Inf	9.2481e-08	5.4495e-06
c73484_g1	31.5315	0	Inf	9.2481e-08	5.4495e-06
c43465_g1	31.5287	0	Inf	9.255e-08	5.4504e-06
c36224_g1	31.526	0	Inf	9.2618e-08	5.4513e-06
c54917_g2	760.032	1263.45	-0.73324	9.3509e-08	5.5007e-06
c55384_g1	578.071	274.321	1.0754	9.3828e-08	5.5163e-06
c56732_g1	103.816	7.80673	3.7332	9.5061e-08	5.5856e-06
c49466_g1	448.872	796.38	-0.82715	9.5361e-08	5.6001e-06
c46989_g1	137.18	313.624	-1.193	9.5493e-08	5.6046e-06
c55653_g1	707.395	1180.61	-0.73894	9.6853e-08	5.6812e-06
c41668_g1	549.394	268.852	1.031	9.7006e-08	5.6837e-06
c56956_g1	4018.63	6005.04	-0.57947	9.6991e-08	5.6837e-06
c57566_g1	1439.18	2251.7	-0.64577	1.004e-07	5.8795e-06
c54446_g1	756.424	421.905	0.84228	1.0061e-07	5.8882e-06
c54718_g4	113.474	26.15	2.1175	1.0108e-07	5.9096e-06
c55349_g1	714.07	1193.12	-0.7406	1.0109e-07	5.9096e-06
c17657_g1	10.6607	73.0317	-2.7762	1.0145e-07	5.9252e-06
c45079_g1	388.844	707.724	-0.864	1.0147e-07	5.9252e-06
c47546_g2	35.4155	0.548022	6.014	1.0211e-07	5.9595e-06
c55604_g1	450.418	1195.26	-1.408	1.0239e-07	5.9722e-06
c58101_g1	224.192	1.39591	7.3274	1.0267e-07	5.9849e-06
c55042_g1	333.077	619.462	-0.89516	1.0306e-07	6.0012e-06
c56506_g1	196.408	68.4614	1.5205	1.0305e-07	6.0012e-06
c46467_g1	2645.8	1705.23	0.63374	1.0336e-07	6.0154e-06
c55274_g1	288.94	555.074	-0.94191	1.0414e-07	6.0569e-06
c57874_g5	2.90074	47.2643	-4.0263	1.045e-07	6.0748e-06
c54500_g1	292.329	555.974	-0.92742	1.0467e-07	6.0813e-06
c57284_g1	1887.03	1198.96	0.65434	1.0504e-07	6.0991e-06
c54423_g1	748.014	417.169	0.84243	1.0552e-07	6.1238e-06
c31726_g1	11.125	74.6241	-2.7458	1.0706e-07	6.206e-06
c52990_g1	263.797	108.26	1.2849	1.0703e-07	6.206e-06
c50189_g1	2078.52	1326.82	0.64758	1.0833e-07	6.2761e-06
c56043_g2	190.62	42.3632	2.1698	1.0869e-07	6.2934e-06
c42357_g1	62.1097	0	Inf	1.0878e-07	6.295e-06
c95189_g1	6.29589	59.7241	-3.2458	1.089e-07	6.2986e-06
c58545_g1	616.86	284.91	1.1144	1.1008e-07	6.363e-06
c46860_g1	12.1029	77.2815	-2.6748	1.1079e-07	6.401e-06
c53809_g1	1037.7	613.454	0.75837	1.1176e-07	6.453e-06
c61815_g1	72.7868	0	Inf	1.131e-07	6.527e-06
c55036_g2	60.6538	0	Inf	1.1339e-07	6.5397e-06
c53097_g1	163.306	417.831	-1.3553	1.1379e-07	6.5592e-06
c51819_g1	464.774	923.707	-0.99091	1.1399e-07	6.5674e-06
c58042_g1	65.9281	190.06	-1.5275	1.1427e-07	6.5797e-06
c56547_g2	1055.36	343.703	1.6185	1.1447e-07	6.5875e-06
c58767_g8	12.5699	78.8738	-2.6496	1.1514e-07	6.6225e-06
c54673_g1	1035.77	610.621	0.76235	1.1555e-07	6.6423e-06
c58695_g1	1208.21	1910.5	-0.66108	1.1591e-07	6.6595e-06
c51357_g1	286.659	65.0182	2.1404	1.1604e-07	6.6634e-06
c56137_g1	1400.19	2592.31	-0.88862	1.1751e-07	6.7438e-06
c44025_g1	364.106	170.156	1.0975	1.1772e-07	6.7519e-06
c52494_g3	24.6645	137.554	-2.4795	1.1833e-07	6.7833e-06
c47169_g1	71.331	0	Inf	1.187e-07	6.8007e-06
c41420_g1	31.0507	0	Inf	1.1888e-07	6.8075e-06
c13712_g1	31.0453	0	Inf	1.1906e-07	6.8137e-06
c58061_g1	462.057	817.556	-0.82325	1.1923e-07	6.8198e-06
c63419_g1	31.0343	0	Inf	1.1941e-07	6.8263e-06
c25424_g1	0.966915	37.462	-5.2759	1.2069e-07	6.8956e-06
c55811_g1	572.067	979.119	-0.7753	1.2196e-07	6.9645e-06
c47977_g1	822.325	465.24	0.82173	1.2379e-07	7.065e-06
c56254_g1	169.14	55.0194	1.6202	1.2405e-07	7.0745e-06
c56743_g1	1051.55	1675.93	-0.67245	1.2409e-07	7.0745e-06
c16860_g1	1009.44	3936.78	-1.9635	1.2422e-07	7.0778e-06
c48463_g1	617.52	1233.71	-0.99845	1.2452e-07	7.0912e-06
c10421_g1	43.6398	1.86121	4.5513	1.2473e-07	7.0989e-06
c58842_g2	1044.51	618.128	0.75684	1.2691e-07	7.2192e-06
c49983_g2	51.9133	1.01332	5.6789	1.28e-07	7.277e-06
c42608_g1	3.86766	50.6042	-3.7097	1.2883e-07	7.3204e-06
c54934_g3	48.0237	2.95725	4.0214	1.2998e-07	7.3818e-06
c55569_g5	65.0077	3.42256	4.2475	1.3105e-07	7.4382e-06
c66599_g1	50.4575	0.930605	5.7608	1.333e-07	7.5617e-06
c55444_g4	160.484	348.842	-1.1201	1.3561e-07	7.689e-06
c56724_g1	1177.18	1864.1	-0.66315	1.3604e-07	7.7088e-06
c53211_g1	40.2145	140.438	-1.8041	1.3672e-07	7.7435e-06
c54041_g1	119.781	29.9861	1.998	1.3774e-07	7.7969e-06
c48248_g1	628.244	1261.82	-1.0061	1.3863e-07	7.843e-06
c16822_g1	7138.22	17451.5	-1.2897	1.393e-07	7.8762e-06
c51046_g1	344.158	635.282	-0.88433	1.3981e-07	7.9008e-06
c50155_g2	14.5174	83.1443	-2.5178	1.4093e-07	7.9601e-06
c44175_g3	892.557	516.413	0.78942	1.4302e-07	8.0733e-06
c57752_g1	176.042	58.8245	1.5814	1.4408e-07	8.1291e-06
c58393_g1	437.911	214.029	1.0328	1.4555e-07	8.2064e-06
c58636_g3	185.244	63.8911	1.5357	1.4561e-07	8.2064e-06
c55448_g2	206.632	43.4075	2.251	1.4734e-07	8.2991e-06
c37346_g1	431.918	927.667	-1.1028	1.4822e-07	8.3443e-06
c47694_g1	10.169	71.398	-2.8117	1.5009e-07	8.445e-06
c5673_g1	775.312	1581.76	-1.0287	1.5192e-07	8.5434e-06
c51653_g1	37.8137	1.01332	5.2217	1.5278e-07	8.5868e-06
c111008_g1	30.5645	0	Inf	1.5306e-07	8.598e-06
c35375_g1	30.5591	0	Inf	1.5328e-07	8.606e-06
c15042_g1	30.5509	0	Inf	1.5362e-07	8.6183e-06
c53244_g5	172.546	365.727	-1.0838	1.5375e-07	8.6183e-06
c56297_g3	46.9994	152.205	-1.6953	1.5375e-07	8.6183e-06
c53563_g1	39.6435	229.487	-2.5333	1.5414e-07	8.6351e-06
c56731_g1	1277.4	587.18	1.1213	1.5458e-07	8.6552e-06
c20863_g1	4.35933	52.5274	-3.5909	1.5518e-07	8.6842e-06
c52968_g1	10.6443	72.1321	-2.7606	1.5651e-07	8.7537e-06
c55116_g1	265.269	512.008	-0.94871	1.5694e-07	8.773e-06
c36025_g1	5.32898	55.8673	-3.3901	1.575e-07	8.7948e-06
c51682_g1	1316.71	2064.8	-0.64906	1.5744e-07	8.7948e-06
c53901_g1	80.9591	214.732	-1.4073	1.5808e-07	8.8227e-06
c49606_g1	509.993	881.675	-0.78977	1.6271e-07	9.0759e-06
c92542_g1	2.41729	44.5863	-4.2051	1.6326e-07	9.1019e-06
c58602_g2	214.861	62.3815	1.7842	1.6344e-07	9.1067e-06
c56017_g1	570.117	972.75	-0.77081	1.6524e-07	9.2022e-06
c4236_g1	34.4322	0.548022	5.9734	1.6541e-07	9.2066e-06
c48212_g1	98.4785	245.659	-1.3188	1.6616e-07	9.2436e-06
c34905_g1	1931.94	2957.92	-0.61453	1.663e-07	9.2463e-06
c29059_g1	67.8975	9.28536	2.8703	1.6643e-07	9.2486e-06
c57607_g1	188.255	5.11833	5.2009	1.6735e-07	9.2949e-06
c57295_g1	37.8383	133.583	-1.8198	1.6945e-07	9.4066e-06
c56528_g2	282.74	120.689	1.2282	1.6967e-07	9.4134e-06
c50551_g3	44.6395	0	Inf	1.702e-07	9.4379e-06
c41124_g2	43.1837	0	Inf	1.7486e-07	9.6913e-06
c48884_g1	648.524	1081.82	-0.73822	1.7626e-07	9.7635e-06
c115185_g1	41.7279	0	Inf	1.7908e-07	9.9146e-06
c55847_g3	31.5369	0	Inf	1.8026e-07	9.9689e-06
c5968_g1	31.5369	0	Inf	1.8026e-07	9.9689e-06
c49301_g1	2332.31	1512.44	0.62489	1.8036e-07	9.9693e-06
c51369_g1	40.2501	1.47863	4.7667	1.8081e-07	9.9886e-06
c52461_g1	331.184	812.893	-1.2954	1.8268e-07	1.0087e-05
c46297_g1	8.22151	64.6563	-2.9753	1.8474e-07	1.0195e-05
c56131_g1	98.4018	21.3625	2.2036	1.8701e-07	1.0315e-05
c36929_g1	3.38694	48.0605	-3.8268	1.8744e-07	1.033e-05
c52650_g1	37.3603	0	Inf	1.8748e-07	1.033e-05
c48013_g1	2879.9	1885.35	0.61119	1.9024e-07	1.0476e-05
c53157_g1	980.809	578.877	0.76072	1.9157e-07	1.0544e-05
c57624_g1	19.3657	170.331	-3.1368	1.9328e-07	1.0632e-05
c58353_g1	230.433	21.1454	3.4459	1.9428e-07	1.0682e-05
c37483_g1	37.3494	0.930605	5.3268	1.9495e-07	1.0701e-05
c53683_g3	37.3494	0.930605	5.3268	1.9495e-07	1.0701e-05
c55715_g3	12.5836	76.8989	-2.6114	1.948e-07	1.0701e-05
c56541_g1	1545.58	2385.42	-0.6261	1.9569e-07	1.0737e-05
c56208_g1	92.999	0	Inf	1.9599e-07	1.0747e-05
c45460_g2	30.0811	0	Inf	1.9693e-07	1.0793e-05
c55836_g3	30.0756	0	Inf	1.9722e-07	1.0803e-05
c35340_g1	30.0729	0	Inf	1.9737e-07	1.0806e-05
c46180_g1	30.0701	0	Inf	1.9752e-07	1.0808e-05
c55552_g2	30.0674	0	Inf	1.9766e-07	1.081e-05
c26323_g1	30.0647	0	Inf	1.9781e-07	1.0812e-05
c41320_g1	89.29	0	Inf	1.9905e-07	1.0875e-05
c44461_g1	12.5699	77.4986	-2.6242	1.995e-07	1.0893e-05
c12837_g1	1322.62	2064.03	-0.64206	2.0283e-07	1.1069e-05
c37245_g1	4.35112	51.5658	-3.567	2.0444e-07	1.1151e-05
c97304_g1	55.3167	0	Inf	2.0542e-07	1.1199e-05
c44314_g1	7.25186	61.12	-3.0752	2.0592e-07	1.122e-05
c50226_g1	187.706	51.3487	1.8701	2.0837e-07	1.1348e-05
c57239_g11	10.6361	71.5324	-2.7496	2.088e-07	1.1365e-05
c53294_g3	15.5035	83.4648	-2.4286	2.0925e-07	1.1384e-05
c52524_g1	2518.77	4158.56	-0.72337	2.1024e-07	1.1432e-05
c51742_g1	4.35112	51.3176	-3.56	2.1273e-07	1.1561e-05
c57266_g6	33.957	0.465302	6.1894	2.1396e-07	1.1622e-05
c55681_g2	685.549	383.357	0.83857	2.1458e-07	1.1649e-05
c42471_g1	10.6388	71.2015	-2.7426	2.1652e-07	1.1748e-05
c49563_g1	93.1331	15.5824	2.5794	2.1672e-07	1.1753e-05
c57462_g5	267.621	514.572	-0.94318	2.1887e-07	1.1863e-05
c58355_g1	132.225	385.249	-1.5428	2.1974e-07	1.1904e-05
c25609_g1	334.885	1393.98	-2.0575	2.2075e-07	1.1953e-05
c51407_g1	1952.31	2960.1	-0.60046	2.2134e-07	1.1978e-05
c56294_g1	12.5699	98.3235	-2.9676	2.2416e-07	1.2124e-05
c51155_g1	1356.28	2101.82	-0.63198	2.2505e-07	1.2167e-05
c2500_g1	3.3842	47.6779	-3.8164	2.2648e-07	1.2238e-05
c54239_g1	515.849	886.948	-0.7819	2.3028e-07	1.2436e-05
c28323_g1	914.928	540.205	0.76015	2.3464e-07	1.2665e-05
c58941_g1	147.895	45.186	1.7106	2.3501e-07	1.2678e-05
c58630_g1	297.73	131.039	1.184	2.37e-07	1.2779e-05
c52006_g1	80.503	209.872	-1.3824	2.4005e-07	1.2937e-05
c44628_g2	49.4933	0	Inf	2.5101e-07	1.3513e-05
c48946_g1	976.01	581.524	0.74706	2.51e-07	1.3513e-05
c56801_g2	273.538	101.601	1.4288	2.5135e-07	1.3524e-05
c30387_g2	29.5894	0	Inf	2.5397e-07	1.3659e-05
c54164_g1	29.5757	0	Inf	2.5491e-07	1.3702e-05
c60831_g1	29.573	0	Inf	2.551e-07	1.3705e-05
c44947_g1	29.5703	0	Inf	2.5529e-07	1.3708e-05
c51216_g1	2678.35	4012.86	-0.58329	2.5577e-07	1.3727e-05
c55577_g1	396.161	191.58	1.0481	2.5652e-07	1.376e-05
c53381_g2	545.367	289.821	0.91207	2.5933e-07	1.3903e-05
c51544_g1	1746.03	2668.22	-0.6118	2.6362e-07	1.4126e-05
c24480_g1	33.4708	0.548022	5.9325	2.6642e-07	1.4269e-05
c49908_g1	33.468	0.548022	5.9324	2.666e-07	1.4271e-05
c58134_g2	144.385	323.271	-1.1628	2.7096e-07	1.4497e-05
c58467_g3	538.774	286.76	0.90983	2.724e-07	1.4567e-05
c35707_g2	62.5931	0.465302	7.0717	2.7362e-07	1.4624e-05
c46363_g1	33.4407	0.465302	6.1673	2.7393e-07	1.4633e-05
c41218_g1	1495.68	936.642	0.67523	2.756e-07	1.4715e-05
c91182_g1	4842.39	13031.6	-1.4282	2.7912e-07	1.4895e-05
c54156_g1	710.76	1170.93	-0.72022	2.8069e-07	1.4971e-05
c52409_g1	138.726	28.6729	2.2745	2.8479e-07	1.5182e-05
c57492_g1	261.281	110.587	1.2404	2.8887e-07	1.5392e-05
c39014_g1	228.054	4.65302	5.6151	2.9062e-07	1.5477e-05
c58954_g1	249.447	1.09604	7.8303	2.9114e-07	1.5496e-05
c33444_g1	15.9924	84.9021	-2.4084	2.9147e-07	1.5506e-05
c55170_g1	415.022	730.493	-0.81568	2.9175e-07	1.5513e-05
c60232_g1	56.7698	0.548022	6.6947	2.9283e-07	1.5563e-05
c57002_g1	4244.06	2869.14	0.56482	2.9349e-07	1.5589e-05
c52535_g1	1293.94	2011.03	-0.63617	2.9407e-07	1.5596e-05
c52746_g1	210.36	423.321	-1.0089	2.9389e-07	1.5596e-05
c55275_g3	25.6971	106.254	-2.0478	2.9404e-07	1.5596e-05
c55272_g1	1097.45	1763.49	-0.68429	2.9579e-07	1.5679e-05
c22413_g2	4.83457	52.8583	-3.4507	2.9602e-07	1.5683e-05
c46696_g1	55.2866	5.61464	3.2997	2.9717e-07	1.5737e-05
c54020_g1	785.597	1386.33	-0.81941	2.9741e-07	1.5741e-05
c52589_g1	161.959	344.458	-1.0887	2.9824e-07	1.5769e-05
c57857_g1	30.5016	117.215	-1.9422	2.981e-07	1.5769e-05
c56745_g1	314.582	581.359	-0.88599	3.01e-07	1.5906e-05
c43240_g2	1.45037	38.5063	-4.7306	3.0412e-07	1.6064e-05
c51373_g1	64.4887	216.448	-1.7469	3.0842e-07	1.6282e-05
c56031_g1	286.844	633.224	-1.1424	3.0983e-07	1.6348e-05
c50831_g1	131.84	297.09	-1.1721	3.1073e-07	1.6388e-05
c55531_g1	129.444	292.54	-1.1763	3.1676e-07	1.6697e-05
c44910_g1	717.078	407.811	0.81423	3.1769e-07	1.6738e-05
c55205_g1	332.14	604.841	-0.86476	3.1985e-07	1.6835e-05
c59017_g2	173.161	39.9539	2.1157	3.1986e-07	1.6835e-05
c49479_g1	196.754	504.232	-1.3577	3.2009e-07	1.6838e-05
c5244_g1	1766.37	2681	-0.60198	3.2069e-07	1.6861e-05
c47602_g2	2866.96	4268.83	-0.57432	3.2391e-07	1.7013e-05
c49939_g1	760.644	1853.46	-1.2849	3.2375e-07	1.7013e-05
c52244_g2	29.1087	0	Inf	3.2659e-07	1.7145e-05
c107968_g1	29.0978	0	Inf	3.2756e-07	1.7172e-05
c35453_g1	29.1005	0	Inf	3.2732e-07	1.7172e-05
c51139_g1	397.582	196.223	1.0188	3.276e-07	1.7172e-05
c35503_g1	29.0895	0	Inf	3.2828e-07	1.7182e-05
c36603_g1	29.0923	0	Inf	3.2804e-07	1.7182e-05
c40414_g1	29.0895	0	Inf	3.2828e-07	1.7182e-05
c53243_g1	1588.23	1009.83	0.65331	3.2918e-07	1.722e-05
c51354_g1	186.116	67.0138	1.4737	3.3111e-07	1.7312e-05
c51259_g1	109.562	260.507	-1.2496	3.3274e-07	1.7388e-05
c52321_g1	6020.64	4134.85	0.54208	3.3573e-07	1.7534e-05
c57994_g2	86.8454	3.50527	4.6308	3.3585e-07	1.7534e-05
c57885_g3	125.626	26.698	2.2343	3.3786e-07	1.763e-05
c43051_g1	263.699	503.808	-0.93398	3.3966e-07	1.7714e-05
c34723_g1	92.5894	231.586	-1.3226	3.4282e-07	1.787e-05
c51026_g1	84.3569	16.0477	2.3941	3.481e-07	1.8136e-05
c57837_g1	961.872	1527.92	-0.66765	3.4841e-07	1.8144e-05
c58697_g2	108.096	256.113	-1.2445	3.5088e-07	1.8263e-05
c55131_g1	292.406	129.147	1.179	3.5193e-07	1.8308e-05
c54275_g1	531.88	901.311	-0.76092	3.5609e-07	1.8515e-05
c56110_g1	59.6103	172.286	-1.5312	3.6159e-07	1.8792e-05
c56214_g1	213.818	83.5579	1.3555	3.6263e-07	1.8837e-05
c31807_g1	45.5982	2.87453	3.9876	3.6416e-07	1.8906e-05
c41915_g1	36.3907	0	Inf	3.7131e-07	1.9268e-05
c46240_g1	5911.9	8603.65	-0.54133	3.7613e-07	1.9509e-05
c55215_g1	187.178	68.2753	1.455	3.7905e-07	1.965e-05
c54274_g1	2.90074	44.2244	-3.9303	3.7996e-07	1.9687e-05
c43648_g1	440.11	760.262	-0.78863	3.8167e-07	1.9766e-05
c22843_g1	35.8744	1.01332	5.1458	3.8223e-07	1.9785e-05
[truncated: 5,000 more rows]

## Sheet: 6dvsCk.DEG
gene_id	As6d_readcount	AsCk_readcount	log2FoldChange	pval	padj
c55000_g1	50041	12.4462	11.973	1.8307e-27	2.0006e-22
c51876_g1	6192.24	1.84306	11.714	2.8425e-24	1.5531e-19
c51876_g2	7602.19	4.787	10.633	5.3399e-23	1.9452e-18
c9126_g1	3032.46	1.9148	10.629	1.9756e-21	5.3975e-17
c56208_g1	1280.94	0	Inf	9.6031e-21	2.0989e-16
c56208_g2	897.554	0	Inf	2.8338e-19	5.1614e-15
c34180_g1	1952.86	2.8722	9.4092	7.6252e-19	1.1904e-14
c24013_g1	760.049	0	Inf	6.1431e-18	8.3916e-14
c25266_g1	3468.03	10.9025	8.3133	1.63e-17	1.8237e-13
c40737_g1	2140.87	5.7444	8.5418	1.6688e-17	1.8237e-13
c44871_g1	692.861	0.442829	10.612	3.3514e-17	3.3294e-13
c57026_g3	540.62	0	Inf	4.1707e-17	3.7982e-13
c91236_g1	523.759	0	Inf	5.1233e-17	4.3068e-13
c52702_g1	645.388	1.02914	9.2926	3.3236e-16	2.5944e-12
c36113_g1	519.705	0.885658	9.1967	1.9372e-15	1.3231e-11
c58079_g2	368.287	0	Inf	1.8655e-15	1.3231e-11
c39215_g1	342.792	0	Inf	2.7851e-15	1.7903e-11
c1499_g1	390.4	0.514571	9.5674	9.2706e-15	5.6283e-11
c43533_g1	640.071	2.57285	7.9587	1.1407e-14	6.561e-11
c48149_g1	303.942	0	Inf	1.2299e-14	6.72e-11
c7502_g1	284.865	0	Inf	2.281e-14	1.187e-10
c56124_g4	389.258	0.957399	8.6674	3.2157e-14	1.5973e-10
c54949_g2	395.895	1.02914	8.5875	3.4942e-14	1.646e-10
c57814_g1	454.97	1.54371	8.2032	3.6148e-14	1.646e-10
c39548_g1	325.214	0.514571	9.3038	4.6445e-14	2.0302e-10
c50904_g1	249.281	0	Inf	8.9508e-14	3.6309e-10
c59674_g1	606.463	3.60199	7.3955	8.9707e-14	3.6309e-10
c51146_g1	350.957	1.02914	8.4137	1.339e-13	5.2259e-10
c58569_g1	817.852	6.18723	7.0464	1.6315e-13	6.1481e-10
c50244_g1	224.507	0	Inf	2.0099e-13	7.3214e-10
c50484_g1	1422.72	13.1166	6.7611	2.613e-13	9.2113e-10
c43040_g1	264.452	0.442829	9.222	4.254e-13	1.4528e-09
c50687_g1	729.061	6.98876	6.7049	7.4803e-13	2.4771e-09
c58320_g1	243.314	0.514571	8.8852	8.735e-13	2.8076e-09
c47231_g1	193.36	0	Inf	1.0407e-12	3.2493e-09
c57026_g4	597.376	5.37331	6.7967	1.4412e-12	4.3749e-09
c29633_g1	171.947	0	Inf	4.015e-12	1.1859e-08
c47998_g1	167.607	0	Inf	4.3542e-12	1.2522e-08
c41360_g1	167.92	0	Inf	4.6656e-12	1.3073e-08
c32815_g1	241.83	1.02914	7.8764	5.0109e-12	1.369e-08
c70868_g1	227.231	0.885658	8.0032	6.424e-12	1.7122e-08
c24409_g1	198.771	0.514571	8.5935	7.1713e-12	1.8659e-08
c46103_g1	258.432	1.47197	7.4559	9.3989e-12	2.3887e-08
c56124_g1	187.589	0.514571	8.51	9.7397e-12	2.419e-08
c51417_g2	150.739	0	Inf	1.1877e-11	2.8842e-08
c51396_g2	150.54	0	Inf	1.4352e-11	3.4095e-08
c47793_g1	155.634	0	Inf	1.6166e-11	3.6806e-08
c48849_g1	148.187	0	Inf	1.6154e-11	3.6806e-08
c61851_g1	2.42752	303.389	-6.9655	2.6757e-11	5.9673e-08
c49342_g3	135.399	0	Inf	3.3194e-11	7.2549e-08
c55065_g2	174.445	0	Inf	3.4712e-11	7.438e-08
c55065_g3	136.8	0	Inf	4.0774e-11	8.569e-08
c56677_g1	220.325	1.54371	7.1571	4.2451e-11	8.7529e-08
c28639_g2	132.699	0	Inf	5.25e-11	1.0624e-07
c53060_g1	161.122	0.442829	8.5072	6.1125e-11	1.2145e-07
c47779_g1	128.645	0	Inf	7.2271e-11	1.4103e-07
c58079_g4	154.136	0.514571	8.2266	8.0444e-11	1.5423e-07
c49252_g1	462.169	3.01568	7.2598	9.0123e-11	1.6981e-07
c42785_g1	148.823	0.442829	8.3926	1.0179e-10	1.8853e-07
c16837_g1	147.877	0.442829	8.3834	1.0601e-10	1.9307e-07
c58079_g7	122.14	0	Inf	1.1999e-10	2.1496e-07
c46406_g1	119.881	0	Inf	1.5779e-10	2.7813e-07
c56737_g1	143.48	0.514571	8.1233	1.6509e-10	2.8636e-07
c31676_g1	117.093	0	Inf	1.6779e-10	2.865e-07
c58727_g1	138.944	0.514571	8.0769	1.93e-10	3.2449e-07
c57732_g1	165.688	1.02914	7.3309	1.9605e-10	3.2461e-07
c8960_g1	116.629	0	Inf	2.0659e-10	3.3696e-07
c52773_g4	280.441	0.442829	9.3067	2.2976e-10	3.6924e-07
c80932_g1	111.198	0	Inf	2.4243e-10	3.8396e-07
c53291_g1	847.579	18.5493	5.5139	2.5443e-10	3.9721e-07
c56117_g2	279.966	4.11657	6.0877	2.726e-10	4.1958e-07
c56673_g1	212.194	8162.49	-5.2656	2.8703e-10	4.3565e-07
c34748_g1	55.0754	2225.86	-5.3368	3.0543e-10	4.5723e-07
c58954_g1	153.749	1.02914	7.223	3.5845e-10	5.2935e-07
c55036_g1	103.626	0	Inf	4.5762e-10	6.6679e-07
c49342_g1	103.188	0	Inf	4.9654e-10	7.1398e-07
c45302_g1	101.804	0	Inf	5.7307e-10	8.1332e-07
c45425_g1	206.828	2.50111	6.3697	5.9381e-10	8.3196e-07
c37489_g1	14.1274	631.822	-5.4829	7.4813e-10	1.0349e-06
c57681_g1	131.931	0	Inf	9.3821e-10	1.2816e-06
c50159_g1	138.574	0.957399	7.1773	1.1484e-09	1.5304e-06
c81628_g1	96.946	0	Inf	1.137e-09	1.5304e-06
c116045_g1	96.872	0	Inf	1.2292e-09	1.5803e-06
c54372_g1	115.326	0.442829	8.0247	1.2192e-09	1.5803e-06
c58182_g1	135.544	0.957399	7.1454	1.2051e-09	1.5803e-06
c21414_g1	168.667	0	Inf	1.4463e-09	1.8167e-06
c58079_g1	6795.47	118.228	5.8449	1.4356e-09	1.8167e-06
c58484_g2	193.925	2.72871	6.1511	1.7186e-09	2.1342e-06
c58672_g1	91.4849	0	Inf	1.9678e-09	2.4162e-06
c49105_g1	209.548	3.38677	5.9512	2.2687e-09	2.7245e-06
c61855_g1	88.357	0	Inf	2.2618e-09	2.7245e-06
c52169_g3	107.313	0.442829	7.9209	2.8311e-09	3.3629e-06
c39921_g1	344.314	8.03028	5.4221	2.9926e-09	3.5165e-06
c41534_g2	983.891	30.2063	5.0256	3.5095e-09	4.0801e-06
c46661_g1	83.2359	0	Inf	3.8606e-09	4.4409e-06
c58166_g1	83.0407	0	Inf	4.2189e-09	4.8026e-06
c51052_g1	84.7848	0	Inf	4.3136e-09	4.8598e-06
c39572_g1	83.7175	0	Inf	4.666e-09	5.2032e-06
c53037_g1	81.9229	0	Inf	5.184e-09	5.7223e-06
c38531_g1	0	87.3386	#NAME?	5.3097e-09	5.8025e-06
c108996_g1	83.327	0	Inf	5.602e-09	6.0613e-06
c92158_g1	99.0571	0.514571	7.5887	7.0702e-09	7.5749e-06
c81566_g1	79.8826	0	Inf	7.2069e-09	7.6464e-06
c12823_g1	78.5729	0	Inf	7.9016e-09	8.3028e-06
c25106_g1	112.989	1.02914	6.7786	8.6894e-09	9.0437e-06
c31573_g1	77.4079	0	Inf	9.0103e-09	9.2892e-06
c80424_g1	141.194	1.84306	6.2594	9.3717e-09	9.494e-06
c9736_g1	31.1168	863.656	-4.7947	9.3827e-09	9.494e-06
c31173_g1	95.3434	0.514571	7.5336	1.0151e-08	1.0177e-05
c53707_g1	110.781	0.957399	6.8544	1.0423e-08	1.0355e-05
c54127_g1	76.8962	0	Inf	1.0965e-08	1.0795e-05
c36445_g1	94.0572	0.514571	7.514	1.1352e-08	1.1076e-05
c45813_g1	74.3272	0	Inf	1.1609e-08	1.1227e-05
c103174_g1	212.652	4.93048	5.4306	1.2827e-08	1.2296e-05
c50733_g1	90.202	0.442829	7.6703	1.3203e-08	1.2547e-05
c49992_g1	159.425	2.80046	5.8311	1.39e-08	1.306e-05
c94984_g1	162.139	2.50111	6.0185	1.3982e-08	1.306e-05
c24939_g1	416.686	9678.05	-4.5377	1.5203e-08	1.408e-05
c57708_g2	88.8418	0.514571	7.4317	1.6015e-08	1.4707e-05
c49349_g1	89.421	0.514571	7.4411	1.8427e-08	1.6781e-05
c6962_g1	86.5827	0.442829	7.6112	2.2687e-08	2.0489e-05
c25778_g2	71.4823	0	Inf	2.365e-08	2.1185e-05
c36028_g1	69.6405	0	Inf	2.44e-08	2.1678e-05
c58240_g3	6.36003	243.766	-5.2603	2.652e-08	2.3372e-05
c58907_g4	67.8695	0	Inf	2.8994e-08	2.5348e-05
c51710_g1	2.32989	128.269	-5.7828	3.2997e-08	2.8619e-05
c35826_g1	107.723	1.32849	6.3414	4.028e-08	3.466e-05
c45380_g1	33.7631	790.248	-4.5488	4.087e-08	3.4894e-05
c80647_g1	67.065	0	Inf	4.2154e-08	3.571e-05
c102749_g1	66.8225	0	Inf	4.2615e-08	3.5824e-05
c25609_g1	57.9406	1316.37	-4.5058	4.3012e-08	3.5881e-05
c35351_g1	66.2401	0	Inf	4.5974e-08	3.8061e-05
c48004_g1	63.7922	0	Inf	4.9097e-08	4.0341e-05
c14786_g1	65.6812	0	Inf	5.2112e-08	4.2499e-05
c49850_g1	64.4455	0	Inf	5.251e-08	4.2506e-05
c50781_g1	78.8389	0.514571	7.2594	5.675e-08	4.5601e-05
c53354_g1	236.295	4737.59	-4.3255	5.7848e-08	4.6144e-05
c56281_g2	43.5472	965.991	-4.4714	6.13e-08	4.8543e-05
c52921_g4	63.4253	0	Inf	6.4065e-08	5.0368e-05
c44817_g1	102.431	1.54371	6.0521	6.8143e-08	5.2814e-05
c56268_g2	77.4551	0.514571	7.2338	6.7843e-08	5.2814e-05
c57885_g2	61.0011	0	Inf	7.2231e-08	5.5588e-05
c37886_g1	81.7244	0	Inf	7.442e-08	5.6872e-05
c28230_g1	158.314	4.34417	5.1876	7.967e-08	6.0461e-05
c57694_g1	71.3441	1531.8	-4.4243	8.3988e-08	6.3298e-05
c102564_g1	120.588	2.28589	5.7212	8.5375e-08	6.3903e-05
c58381_g3	99.5183	1.47197	6.0791	8.7153e-08	6.4791e-05
c27779_g2	87.3336	0.957399	6.5113	9.3364e-08	6.8939e-05
c39005_g1	60.0517	0	Inf	1.0302e-07	7.5238e-05
c5924_g1	61.045	0	Inf	1.0327e-07	7.5238e-05
c40962_g1	393.952	7407.65	-4.2329	1.0577e-07	7.6545e-05
c57630_g2	59.2032	0	Inf	1.0763e-07	7.7382e-05
c55354_g1	1340.75	67.3173	4.3159	1.0997e-07	7.8549e-05
c53953_g1	73.3274	0.514571	7.1548	1.2335e-07	8.7533e-05
c48753_g1	71.6304	0.514571	7.1211	1.3153e-07	9.2136e-05
c51654_g2	1724.05	90.4038	4.2533	1.3144e-07	9.2136e-05
c53128_g1	57.3346	0	Inf	1.3909e-07	9.6816e-05
c52169_g1	57.237	0	Inf	1.4743e-07	0.00010197
c12977_g1	56.9945	0	Inf	1.4938e-07	0.00010203
c57630_g3	56.9945	0	Inf	1.4938e-07	0.00010203
c77696_g1	114.881	2.28589	5.6512	1.5076e-07	0.00010233
c57367_g1	69.5429	0.442829	7.295	1.7222e-07	0.00011618
c53044_g1	57.0653	0	Inf	1.7484e-07	0.00011722
c49104_g1	91.0236	1.47197	5.9504	1.8695e-07	0.00012457
c71150_g1	91.5321	1.47197	5.9585	1.9185e-07	0.00012706
c40931_g1	89.2055	1.47197	5.9213	1.9584e-07	0.00012739
c58602_g3	55.998	0	Inf	1.9564e-07	0.00012739
c65236_g1	55.1259	0	Inf	1.9454e-07	0.00012739
c113284_g1	141.567	3.98546	5.1506	1.9955e-07	0.00012843
c45019_g1	668.831	33.5931	4.3154	1.9978e-07	0.00012843
c42764_g1	56.264	0	Inf	2.0368e-07	0.00012941
c46924_g1	137.675	4.11657	5.0637	2.0291e-07	0.00012941
c28847_g1	54.567	0	Inf	2.2383e-07	0.00014076
c57903_g2	136.413	3.97308	5.1016	2.2412e-07	0.00014076
c56343_g1	54.0822	0	Inf	2.3014e-07	0.00014371
c49279_g1	65.7349	0.442829	7.2138	2.3211e-07	0.00014412
c72388_g1	54.493	0	Inf	2.5095e-07	0.00015494
c55847_g3	55.365	0	Inf	2.5278e-07	0.00015519
c37224_g1	54.2506	0	Inf	2.5442e-07	0.00015533
c42349_g1	133.547	4.11657	5.0198	2.8182e-07	0.0001711
c57026_g6	97.2828	0.442829	7.7793	2.9447e-07	0.00017682
c58851_g2	110.269	1.9148	5.8477	2.9393e-07	0.00017682
c58757_g2	346.183	16.9338	4.3536	3.0417e-07	0.00018164
c50603_g1	66.3849	0.514571	7.0113	3.1556e-07	0.0001864
c55661_g2	83.2124	1.47197	5.821	3.1468e-07	0.0001864
c53514_g3	51.3886	0	Inf	3.366e-07	0.00019776
c52655_g1	79.2025	1322.61	-4.0617	3.5447e-07	0.00020715
c59856_g1	353.896	8.55723	5.37	3.7864e-07	0.0002201
c70340_g1	52.6512	0	Inf	4.0528e-07	0.00023433
c35485_g1	50.7321	0	Inf	4.148e-07	0.00023858
c57261_g11	321.695	16.0606	4.3241	4.2907e-07	0.00024549
c41534_g1	209.211	8.8442	4.5641	4.517e-07	0.0002571
c81512_g1	60.9473	0	Inf	4.5562e-07	0.00025798
c47381_g1	50.0284	0	Inf	4.5869e-07	0.00025838
c43234_g1	50.4157	0	Inf	4.7429e-07	0.0002658
c56000_g1	80.2967	1.40023	5.8416	5.1377e-07	0.00028646
c36480_g1	49.9544	0	Inf	5.1709e-07	0.00028684
c34047_g1	49.5908	0	Inf	5.2894e-07	0.0002912
c49215_g1	79.0846	1.54371	5.6789	5.3027e-07	0.0002912
c55839_g1	48.8635	0	Inf	5.5387e-07	0.00030264
c35600_g1	79.253	1.40023	5.8227	5.7572e-07	0.00031301
c59178_g1	417.129	16.4564	4.6638	5.8908e-07	0.00031869
c63317_g1	49.2743	0	Inf	6.0646e-07	0.00032647
c93356_g1	50.1464	0	Inf	6.0989e-07	0.00032671
c58907_g2	47.941	0	Inf	6.6037e-07	0.00035203
c38066_g2	13.1073	262.53	-4.324	6.7476e-07	0.00035796
c38066_g1	21.8948	395.035	-4.1733	7.5814e-07	0.00040024
c38292_g1	48.2542	0	Inf	7.7338e-07	0.00040632
c37100_g1	48.0117	0	Inf	7.8542e-07	0.00041068
c49188_g1	59.0787	892.338	-3.9169	7.999e-07	0.00041626
c45292_g1	393.653	22.0326	4.1592	8.6303e-07	0.00044698
c43087_g1	360.512	19.4845	4.2097	8.6825e-07	0.00044756
c58224_g1	75.3205	1.47197	5.6772	9.0967e-07	0.00046671
c607_g1	47.0892	0	Inf	9.41e-07	0.00048053
c2860_g1	1.38378	79.0585	-5.8362	9.6362e-07	0.00048979
c40099_g1	8.59229	184.429	-4.4239	9.94e-07	0.00050289
c30037_g1	57.769	0.442829	7.0274	1.0041e-06	0.00050569
c40580_g1	26.9182	431.827	-4.0038	1.0818e-06	0.00054227
c44825_g1	55.6343	0.514571	6.7565	1.2371e-06	0.00061729
c40207_g1	1.50499	76.9754	-5.6766	1.2729e-06	0.00063227
c42014_g1	55.0283	0.442829	6.9573	1.2803e-06	0.0006331
c61344_g1	44.7357	0	Inf	1.3248e-06	0.00064922
c65677_g1	0	47.0684	#NAME?	1.3206e-06	0.00064922
c17357_g1	73.2297	1.54371	5.568	1.4442e-06	0.00070455
c46536_g1	43.4024	0	Inf	1.4555e-06	0.00070691
c80698_g1	53.3549	0.442829	6.9127	1.4743e-06	0.00071291
c92125_g1	44.6617	0	Inf	1.5088e-06	0.00072636
c53607_g2	53.6209	0.514571	6.7033	1.5284e-06	0.00073259
c47291_g1	43.426	0	Inf	1.5454e-06	0.00073746
c105195_g1	1.16495	66.6345	-5.8379	1.6494e-06	0.00078366
c49886_g1	63.7149	1.02914	5.9521	1.6824e-06	0.00079592
c55749_g1	62.4792	0.885658	6.1405	1.6919e-06	0.00079693
c53681_g8	43.4732	0	Inf	1.7455e-06	0.00081869
c38380_g1	44.224	0	Inf	1.7657e-06	0.00082461
c54162_g6	42.8671	0	Inf	1.8227e-06	0.0008476
c53024_g2	11.4575	217.713	-4.2481	1.8453e-06	0.00085449
c19763_g1	106.218	3.61437	4.8771	1.8589e-06	0.00085715
c27445_g1	309.965	19.3632	4.0007	1.889e-06	0.0008624
c43452_g1	18.0835	298.852	-4.0467	1.894e-06	0.0008624
c49956_g1	43.2543	0	Inf	1.889e-06	0.0008624
c42291_g3	42.1398	0	Inf	1.9221e-06	0.00087156
c113188_g1	42.8907	0	Inf	1.9385e-06	0.00087538
c32378_g1	63.9875	0.514571	6.9583	2.0581e-06	0.00092558
c55699_g1	43.1803	0	Inf	2.16e-06	0.00096742
c54934_g2	52.1631	0.514571	6.6635	2.1752e-06	0.00096762
c95774_g1	59.8833	1.02914	5.8626	2.1782e-06	0.00096762
c28189_g1	41.3385	0	Inf	2.3147e-06	0.0010241
c56124_g3	71.1488	0	Inf	2.3755e-06	0.0010397
c58095_g2	60.2941	0.957399	5.9768	2.3756e-06	0.0010397
c62688_g1	341.93	7.59983	5.4916	2.3785e-06	0.0010397
c61815_g1	41.3621	0	Inf	2.4631e-06	0.0010724
c53608_g1	51.8466	0.514571	6.6547	2.4769e-06	0.0010741
c40002_g1	1.38378	70.9441	-5.68	2.4879e-06	0.0010746
c84264_g1	74.3239	2.05828	5.1743	2.6885e-06	0.0011567
c34796_g1	59.1292	0.957399	5.9486	2.7663e-06	0.0011855
c65248_g1	40.682	0	Inf	2.9502e-06	0.0012594
c38760_g1	192.629	10.6155	4.1816	3.0113e-06	0.0012804
c29721_g1	41.1905	0	Inf	3.0339e-06	0.0012851
c38577_g1	41.0692	0	Inf	3.0611e-06	0.0012866
c5840_g1	40.1972	0	Inf	3.0608e-06	0.0012866
c61792_g1	40.076	0	Inf	3.0894e-06	0.0012935
c57870_g1	353.566	24.3902	3.8576	3.2786e-06	0.0013675
c48010_g1	104.181	4.41591	4.5602	3.3166e-06	0.0013781
c18526_g1	248.092	3003.23	-3.5976	3.3334e-06	0.0013799
c36224_g1	40.5104	0	Inf	3.6464e-06	0.0014981
c48849_g2	40.5104	0	Inf	3.6464e-06	0.0014981
c114579_g1	39.9043	0	Inf	3.8159e-06	0.0015618
c58226_g1	62.6273	1.47197	5.411	3.8335e-06	0.0015632
c57065_g1	48.0622	0.514571	6.5454	3.848e-06	0.0015633
c27704_g1	346.944	4.27243	6.3435	3.9783e-06	0.0016102
c30826_g1	39.8067	0	Inf	4.1125e-06	0.0016584
c37641_g1	38.8134	0	Inf	4.1517e-06	0.001668
c58737_g1	58.5198	0	Inf	4.3174e-06	0.0017282
c53228_g1	54.3213	665.972	-3.6159	4.3457e-06	0.0017332
c57298_g1	210.989	13.9899	3.9147	4.4214e-06	0.001757
c49908_g1	48.6178	0.514571	6.562	4.4447e-06	0.0017598
c114669_g1	177.253	2.65697	6.0599	4.5502e-06	0.0017951
c80370_g1	86.2224	3.0998	4.7978	4.5694e-06	0.0017962
c41260_g1	39.2242	0	Inf	4.6013e-06	0.0018023
c107680_g1	38.8606	0	Inf	4.7321e-06	0.0018469
c52597_g1	38.4969	0	Inf	4.8684e-06	0.0018933
c91853_g1	37.5036	0	Inf	4.9303e-06	0.0019106
c47616_g1	46.6784	0.514571	6.5032	4.9745e-06	0.0019209
c39052_g1	38.645	0	Inf	5.256e-06	0.0020225
c72644_g1	158.139	1818.66	-3.5236	5.7501e-06	0.0022048
c52527_g1	37.938	0	Inf	5.8346e-06	0.0022216
c56781_g1	60.6106	1.47197	5.3637	5.8288e-06	0.0022216
c94389_g1	36.8235	0	Inf	5.964e-06	0.002263
c5844_g1	37.332	0	Inf	6.1244e-06	0.0023158
c38287_g1	3.47125	90.666	-4.707	6.2401e-06	0.0023514
c45006_g1	53.9341	0.957399	5.8159	6.2701e-06	0.0023546
c54516_g5	61.1426	1.32849	5.5243	6.3483e-06	0.0023759
c47374_g1	8.47108	144.664	-4.094	6.4804e-06	0.0023889
c50450_g1	271.876	2958.15	-3.4437	6.4848e-06	0.0023889
c52036_g1	96.1951	4.27243	4.4928	6.5083e-06	0.0023889
c52495_g2	59.422	1.40023	5.4073	6.4384e-06	0.0023889
c52773_g2	37.598	0	Inf	6.425e-06	0.0023889
c81196_g1	45.1734	0.514571	6.456	6.5145e-06	0.0023889
c56264_g2	52.8432	0.957399	5.7865	6.6034e-06	0.0024135
c58101_g1	58.4524	1.32849	5.4594	6.7153e-06	0.0024462
c42201_g1	1.04373	55.6133	-5.7356	6.8295e-06	0.0024795
c96121_g1	36.7495	0	Inf	6.8807e-06	0.0024898
c38192_g1	36.6283	0	Inf	6.9496e-06	0.0025065
c34512_g1	37.2579	0	Inf	7.0806e-06	0.002537
c49099_g1	65.2232	1.98654	5.0371	7.0642e-06	0.002537
c49565_g1	603.924	50.4082	3.5826	7.168e-06	0.0025599
c36823_g2	7.40376	137.005	-4.2098	7.2066e-06	0.0025616
c49625_g1	37.0155	0	Inf	7.2197e-06	0.0025616
c57652_g2	139.715	8.46073	4.0456	7.262e-06	0.0025683
c99252_g1	0.461261	47.6424	-6.6905	7.3389e-06	0.0025871
c58275_g2	70.5395	2.50111	4.8178	7.5539e-06	0.0026543
c56309_g2	36.6755	0	Inf	7.9633e-06	0.0027892
c51451_g1	534.472	44.6514	3.5813	8.0194e-06	0.0027999
c40106_g1	36.433	0	Inf	8.122e-06	0.0028267
c116585_g1	36.3118	0	Inf	8.2031e-06	0.0028279
c54251_g1	239.15	2460.76	-3.3631	8.1715e-06	0.0028279
c7405_g1	36.3118	0	Inf	8.2031e-06	0.0028279
c52736_g1	37.066	452.711	-3.6104	8.2567e-06	0.0028374
c31476_g1	36.0694	0	Inf	8.3688e-06	0.0028669
c45374_g3	35.9482	0	Inf	8.4536e-06	0.0028869
c43403_g1	35.7058	0	Inf	8.6268e-06	0.0029369
c44936_g2	35.5846	0	Inf	8.7154e-06	0.0029579
c26349_g1	43.0624	0.442829	6.6035	8.9649e-06	0.0030331
c76431_g1	35.0997	0	Inf	9.0834e-06	0.0030637
c44967_g5	51.8702	0.885658	5.872	9.1717e-06	0.0030745
c47594_g1	95.4947	4.50003	4.4074	9.1552e-06	0.0030745
c333_g1	153.725	9.37115	4.036	9.2295e-06	0.0030844
c57261_g3	35.3657	0	Inf	9.5268e-06	0.0031741
c46638_g1	215.618	15.4025	3.8072	9.6589e-06	0.0032083
c57607_g2	42.7223	0.514571	6.3755	9.6976e-06	0.0032114
c70291_g1	74.7616	2.65697	4.8144	1.004e-05	0.0033046
c7321_g1	204.901	4.12894	5.633	1.0012e-05	0.0033046
c52921_g6	35.1469	0	Inf	1.0422e-05	0.0034201
c35380_g1	34.7833	0	Inf	1.0749e-05	0.0034961
c54859_g1	42.1398	0.514571	6.3557	1.0714e-05	0.0034961
c60346_g1	43.1331	0.442829	6.6059	1.0743e-05	0.0034961
c37709_g2	34.662	0	Inf	1.0862e-05	0.0035223
c29645_g1	33.79	0	Inf	1.093e-05	0.003534
c44245_g1	34.5408	0	Inf	1.0976e-05	0.0035384
c31980_g1	77.4112	1.77132	5.4496	1.1402e-05	0.0036646
c55361_g1	42.0422	0.442829	6.5689	1.1527e-05	0.0036942
c46434_g1	34.5644	0	Inf	1.1768e-05	0.0037603
c107270_g1	34.2008	0	Inf	1.2144e-05	0.0038691
c56389_g1	55.4188	0.442829	6.9675	1.2281e-05	0.0039014
c53681_g6	33.8371	0	Inf	1.2537e-05	0.0039713
c57130_g1	166.97	11.7758	3.8257	1.3049e-05	0.0041215
c34395_g1	34.1032	0	Inf	1.3166e-05	0.0041463
c53151_g1	33.1099	0	Inf	1.3382e-05	0.0041904
c55668_g3	33.1099	0	Inf	1.3382e-05	0.0041904
c51423_g1	33.8607	0	Inf	1.3447e-05	0.0041984
c39197_g1	33.4971	0	Inf	1.3885e-05	0.0043229
c58718_g1	20.4134	252.956	-3.6313	1.3962e-05	0.0043347
c37367_g1	33.1335	0	Inf	1.4344e-05	0.0044406
c35375_g1	33.157	0	Inf	1.539e-05	0.0047509
c50833_g2	74.1994	0.514571	7.1719	1.5574e-05	0.0047807
c52708_g2	33.0358	0	Inf	1.5558e-05	0.0047807
c52405_g1	40.0524	0.442829	6.499	1.5913e-05	0.0048711
c36540_g1	48.5202	1.02914	5.5591	1.6126e-05	0.0049111
c56176_g1	301.4	2965.31	-3.2984	1.6133e-05	0.0049111
c40991_g1	196.946	14.8038	3.7338	1.6257e-05	0.004935
c46137_g1	32.3086	0	Inf	1.6624e-05	0.0050323
c51179_g1	33.0594	0	Inf	1.6707e-05	0.0050436
c54037_g1	114.79	1171.31	-3.351	1.7156e-05	0.0051648
c54258_g3	40.5844	0.442829	6.518	1.7449e-05	0.0052386
c58335_g2	52.8432	1.40023	5.238	1.7539e-05	0.0052511
c69445_g1	235.631	13.7277	4.1014	1.7782e-05	0.0053095
c39644_g1	32.3322	0	Inf	1.784e-05	0.0053123
c61378_g1	60.5162	1.32849	5.5095	1.7946e-05	0.0053293
c50647_g1	135.567	1355.56	-3.3218	1.8313e-05	0.0054234
c52495_g3	35.4129	0	Inf	1.8533e-05	0.0054737
c56154_g1	396.292	36.6212	3.4358	1.862e-05	0.0054846
c40869_g1	1.50499	55.0987	-5.1942	1.9548e-05	0.0057427
c107674_g1	31.2412	0	Inf	1.9761e-05	0.0057893
c50880_g1	31.9921	0	Inf	1.9813e-05	0.0057893
c94426_g1	1.04373	48.11	-5.5265	2.0679e-05	0.0060263
c44453_g1	45.9007	1.02914	5.479	2.0834e-05	0.00604
c58798_g3	32.2581	0	Inf	2.0837e-05	0.00604
c4344_g1	102.794	992.274	-3.271	2.1017e-05	0.0060761
c30225_g1	272.118	6.64243	5.3564	2.1103e-05	0.006083
c39080_g1	84.5726	1.32849	5.9923	2.1174e-05	0.006083
c44628_g2	31.2648	0	Inf	2.1208e-05	0.006083
c46445_g1	254.459	22.6065	3.4926	2.1716e-05	0.0062123
c52169_g2	40.0491	0.514571	6.2823	2.1928e-05	0.0062405
c53930_g1	56.8969	1.9148	4.8931	2.1877e-05	0.0062405
c47750_g1	31.4096	0	Inf	2.2526e-05	0.006394
c54879_g1	45.4394	0.885658	5.6811	2.2856e-05	0.0064709
c50573_g1	31.1672	0	Inf	2.3046e-05	0.0065076
c53199_g2	34.5913	0	Inf	2.3194e-05	0.0065298
c58621_g1	30.9484	336.861	-3.4442	2.3244e-05	0.0065298
c45692_g1	65.8496	0	Inf	2.3508e-05	0.006587
c35579_g1	95.2254	5.38569	4.1441	2.3967e-05	0.0066984
c56082_g3	30.6824	0	Inf	2.4138e-05	0.0067292
c72832_g1	30.5611	0	Inf	2.4423e-05	0.0067913
c51273_g2	64.9034	0.957399	6.083	2.4489e-05	0.0067924
c46937_g1	31.1908	0	Inf	2.4782e-05	0.0068562
c43027_g1	30.9484	0	Inf	2.5353e-05	0.0069966
c46594_g1	526.961	52.1424	3.3372	2.5765e-05	0.0070847
c51459_g1	31.578	0	Inf	2.5802e-05	0.0070847
c48853_g1	22.3797	248.783	-3.4746	2.6168e-05	0.0071671
c58920_g4	70.4419	3.31503	4.4093	2.6762e-05	0.0073114
c54644_g1	30.3423	0	Inf	2.6869e-05	0.0073224
c34906_g1	31.0932	0	Inf	2.698e-05	0.0073344
c42075_g1	12.306	154.453	-3.6497	2.709e-05	0.0073459
c38106_g1	30.0999	0	Inf	2.7512e-05	0.007442
c38346_g1	39.2478	0	Inf	2.7844e-05	0.007513
c50551_g2	44.9041	1.02914	5.4473	2.8006e-05	0.0075383
c10421_g1	54.0586	1.77132	4.9316	2.8677e-05	0.0077
c33070_g1	44.2981	1.02914	5.4277	2.8955e-05	0.0077365
c44222_g1	8.47108	119.257	-3.8154	2.8924e-05	0.0077365
c28625_g1	30.2447	0	Inf	2.924e-05	0.0077824
c50761_g2	319.605	30.2063	3.4034	2.9269e-05	0.0077824
c16860_g1	419.598	3717.71	-3.1473	2.9532e-05	0.0078333
c57467_g1	63.7182	626.76	-3.2981	2.9973e-05	0.0079309
c44662_g1	22.0396	242.21	-3.4581	3.0242e-05	0.0079829
c49473_g1	309.841	29.4518	3.3951	3.0388e-05	0.0079882
c54075_g1	43.5708	0.885658	5.6205	3.0409e-05	0.0079882
c53397_g2	122.406	8.76008	3.8046	3.0608e-05	0.0080022
c56547_g3	58.6948	2.35763	4.6378	3.056e-05	0.0080022
c45374_g2	30.5107	0	Inf	3.0766e-05	0.0080241
c74410_g1	0.461261	39.5403	-6.4216	3.1383e-05	0.0081657
c48350_g1	29.3962	0	Inf	3.1786e-05	0.0082314
c50914_g1	29.3962	0	Inf	3.1786e-05	0.0082314
c49273_g1	140.325	10.6873	3.7148	3.1938e-05	0.008251
c41297_g1	335.867	3001.71	-3.1598	3.2112e-05	0.0082764
c58707_g2	30.0258	0	Inf	3.2224e-05	0.0082859
c58711_g1	167.411	13.7747	3.6033	3.2443e-05	0.0083227
c70767_g1	37.2108	0.442829	6.3928	3.2792e-05	0.0083923
c50001_g1	294.582	28.2198	3.3839	3.3791e-05	0.0086078
c58541_g1	48.1834	1.40023	5.1048	3.3769e-05	0.0086078
c120766_g1	33.0863	0	Inf	3.4412e-05	0.0087454
c47360_g1	207.528	1792.64	-3.1107	3.4586e-05	0.0087693
c50401_g1	30.0494	0	Inf	3.4727e-05	0.0087847
c4879_g1	29.1774	0	Inf	3.503e-05	0.008841
c57333_g1	282.888	2566.93	-3.1817	3.5277e-05	0.0088622
c70218_g1	36.2411	0.442829	6.3547	3.5201e-05	0.0088622
c19388_g1	0.922522	44.9384	-5.6062	3.5535e-05	0.0089067
c99038_g1	0	30.8644	#NAME?	3.5748e-05	0.0089395
c16492_g1	29.6858	0	Inf	3.5964e-05	0.0089731
c28639_g1	29.5646	0	Inf	3.6391e-05	0.0090121
c38931_g1	949.427	103.112	3.2028	3.645e-05	0.0090121
c40167_g1	29.5646	0	Inf	3.6391e-05	0.0090121
c55757_g1	75.0007	2.05828	5.1874	3.6363e-05	0.0090121
c47481_g1	42.4059	0.957399	5.469	3.6604e-05	0.0090296
c55730_g1	29.201	0	Inf	3.7717e-05	0.0092832
c43345_g1	37.0155	0.514571	6.1686	3.7925e-05	0.0093134
c102562_g1	88.5051	1.77132	5.6429	3.8097e-05	0.0093327
c69239_g1	29.0797	0	Inf	3.8174e-05	0.0093327
c33904_g1	95.4679	883.868	-3.2107	3.831e-05	0.0093451
c49053_g1	65.1459	0.514571	6.9842	3.8797e-05	0.0094371
c57810_g1	373.269	3223.33	-3.1103	3.886e-05	0.0094371
c28787_g1	35.5374	0.514571	6.1098	3.9475e-05	0.0095652
c56943_g1	36.2882	0.514571	6.14	3.9962e-05	0.0096616
c36649_g1	0	37.6849	#NAME?	4.0504e-05	0.0097711
c31783_g1	70.6371	3.54263	4.3175	4.0966e-05	0.0098608
c57665_g1	47.5269	1.47197	5.0129	4.1198e-05	0.0098949
c27793_g1	3.71367	71.2904	-4.2628	4.1338e-05	0.0099068
c65483_g1	7.54856	105.015	-3.7982	4.1807e-05	0.0099971
c5839_g1	36.3118	0.514571	6.1409	4.2745e-05	0.010199
c58704_g1	169.499	14.8756	3.5103	4.3036e-05	0.010246
c36447_g1	35.0761	0.514571	6.091	4.3743e-05	0.010392
c51575_g1	65.1491	596.282	-3.1942	4.3934e-05	0.010415
c54513_g3	28.3761	0	Inf	4.4258e-05	0.010469
c35786_g1	127.191	10.1603	3.646	4.5378e-05	0.010693
c41984_g1	0.582473	37.4821	-6.0079	4.55e-05	0.010693
c48492_g1	1410.73	11881.9	-3.0743	4.544e-05	0.010693
c54987_g2	92.1178	6.04374	3.93	4.5783e-05	0.010736
c53568_g1	161.758	14.1458	3.5154	4.6655e-05	0.010918
c53737_g2	52.0655	1.98654	4.712	4.7059e-05	0.010989
c48885_g1	35.8506	0.442829	6.3391	4.7641e-05	0.011101
c47135_g1	28.2784	0	Inf	4.8309e-05	0.011209
c47974_g1	50.2237	1.9148	4.7131	4.829e-05	0.011209
c47881_g1	54.8599	2.42937	4.4971	4.9433e-05	0.011425
c58433_g1	304.295	32.2522	3.238	4.9452e-05	0.011425
c39036_g1	28.7869	0	Inf	4.97e-05	0.011434
c58079_g5	28.7869	0	Inf	4.97e-05	0.011434
c53498_g1	34.2512	0.514571	6.0566	4.9902e-05	0.011457
c47032_g3	27.9148	0	Inf	5.0139e-05	0.011471
c54162_g1	6.2624	92.8801	-3.8906	5.0176e-05	0.011471
c22325_g1	55.732	2.21414	4.6537	5.0774e-05	0.01156
c49556_g1	27.7936	0	Inf	5.0771e-05	0.01156
c56112_g3	28.5444	0	Inf	5.0901e-05	0.011565
c49168_g1	149.981	1261.45	-3.0722	5.1045e-05	0.011573
c44181_g1	277.155	30.659	3.1763	5.1593e-05	0.011625
c47662_g2	27.6724	0	Inf	5.1415e-05	0.011625
c56400_g5	28.4232	0	Inf	5.1518e-05	0.011625
c50218_g3	83.7477	0.885658	6.5632	5.3686e-05	0.012072
c57810_g2	659.7	5444.73	-3.045	5.4724e-05	0.01228
c36273_g1	28.4468	0	Inf	5.569e-05	0.012471
c72702_g1	39.5911	0.885658	5.4823	5.5859e-05	0.012483
c9146_g1	27.5747	0	Inf	5.6158e-05	0.012524
c46353_g1	27.3323	0	Inf	5.7595e-05	0.012774
c57001_g1	56.1664	2.57285	4.4483	5.763e-05	0.012774
c61085_g1	27.3323	0	Inf	5.7595e-05	0.012774
c36131_g1	70.3409	3.97308	4.146	5.7775e-05	0.012781
c45205_g1	34.056	0.514571	6.0484	5.8151e-05	0.012838
c45310_g1	27.2111	0	Inf	5.8334e-05	0.012852
c36070_g1	45.9479	1.47197	4.9642	5.9605e-05	0.013106
c83651_g1	117.002	8.04266	3.8627	6.0281e-05	0.013228
c18459_g1	44.2273	1.32849	5.0571	6.1679e-05	0.013481
c53664_g5	167.802	15.6895	3.4189	6.1602e-05	0.013481
c48260_g3	27.3559	0	Inf	6.2176e-05	0.013535
c72397_g1	83.7712	3.17154	4.7232	6.2121e-05	0.013535
c42834_g1	13.2285	147.786	-3.4818	6.2524e-05	0.013584
c36977_g1	5.67993	85.5203	-3.9123	6.2657e-05	0.013586
c69573_g1	44.3217	395.943	-3.1592	6.292e-05	0.013616
c94995_g1	333.435	11.5135	4.856	6.3221e-05	0.013654
c27530_g1	27.1135	0	Inf	6.3767e-05	0.013745
c35429_g1	109.77	1.32849	6.3686	6.5199e-05	0.014026
c31918_g1	26.8711	0	Inf	6.5418e-05	0.014045
c55072_g1	27.6219	0	Inf	6.5572e-05	0.014051
c51956_g1	87.9665	6.18723	3.8296	6.6676e-05	0.014259
c70567_g1	27.3795	0	Inf	6.721e-05	0.014345
c98847_g1	3.1312	62.0034	-4.3076	6.9226e-05	0.014747
c71235_g1	137.443	3.98546	5.1079	6.9892e-05	0.01486
c8888_g1	124.48	3.0998	5.3276	7.087e-05	0.015038
c15972_g1	60.6309	0	Inf	7.3927e-05	0.015657
c56619_g1	357.296	16.5999	4.4279	7.476e-05	0.015802
c42785_g2	26.1674	0	Inf	7.6369e-05	0.016111
c27749_g1	3.8113	69.7591	-4.194	7.8019e-05	0.016428
c44650_g1	26.6758	0	Inf	7.8401e-05	0.016448
c45169_g1	25.925	0	Inf	7.8418e-05	0.016448
c51736_g1	41.2173	373.267	-3.1789	7.8847e-05	0.016495
c57001_g6	122.874	11.1894	3.457	7.8942e-05	0.016495
c39532_g1	26.5546	0	Inf	7.9405e-05	0.016528
c58324_g4	32.7934	0.514571	5.9939	7.9322e-05	0.016528
c50848_g1	117.918	10.0886	3.547	7.9967e-05	0.016614
c47361_g1	908.045	109.623	3.0502	8.0693e-05	0.016733
c58371_g4	32.551	0.442829	6.1998	8.1332e-05	0.016833
c58134_g1	346.445	2681.28	-2.9522	8.2554e-05	0.017054
c56013_g3	58.1562	2.8722	4.3397	8.4714e-05	0.017467
c70490_g1	31.7025	0.442829	6.1617	8.7161e-05	0.017938
c14548_g1	28.11	0	Inf	8.8171e-05	0.018112
c24989_g1	32.2109	0.514571	5.968	8.9267e-05	0.018302
c46430_g1	174.475	1367.65	-2.9706	9.0073e-05	0.018413
c6228_g1	32.0897	0.514571	5.9626	9.0142e-05	0.018413
c48244_g1	66.8998	4.34417	3.9449	9.0739e-05	0.0185
c56625_g1	42.2846	1.47197	4.8443	9.1267e-05	0.018573
c45806_g1	25.9721	0	Inf	9.1652e-05	0.018617
c19178_g1	8.7135	102.585	-3.5574	9.273e-05	0.018801
c51208_g1	19.4673	189.842	-3.2857	9.2922e-05	0.018805
c58185_g2	131.776	11.5729	3.5093	9.3467e-05	0.01888
c37636_g1	42.9143	1.40023	4.9377	9.4232e-05	0.019
c41565_g1	7.40376	97.3084	-3.7162	9.6763e-05	0.019474
c50819_g1	38.0593	323.816	-3.0889	9.8003e-05	0.019651
c58867_g2	25.3661	0	Inf	9.7895e-05	0.019651
c58133_g6	25.2449	0	Inf	9.9218e-05	0.019858
c50473_g1	257.799	1950.33	-2.9194	9.9594e-05	0.019897
c80711_g1	26.1438	0	Inf	9.9836e-05	0.019909
c46523_g1	964.78	7229.28	-2.9056	0.00010152	0.020209
c104709_g1	25.7533	0	Inf	0.00010189	0.020227
c11400_g2	31.5073	0.442829	6.1528	0.00010217	0.020227
c58628_g1	39.1266	0.957399	5.3529	0.00010214	0.020227
c103750_g1	304.598	9.37115	5.0225	0.00010335	0.020277
c17710_g1	25.6321	0	Inf	0.00010322	0.020277
c18005_g1	25.6321	0	Inf	0.00010322	0.020277
c38721_g1	102	827.087	-3.0195	0.00010307	0.020277
c92723_g1	9.02997	108.51	-3.587	0.00010274	0.020277
c113951_g1	45.4663	0.885658	5.6819	0.00010408	0.020383
c54258_g2	46.3619	1.98654	4.5446	0.00010484	0.020496
c13067_g1	25.3897	0	Inf	0.00010597	0.020679
c119995_g1	1.04373	39.0258	-5.2246	0.00010715	0.020873
c30197_g1	1.62621	43.9686	-4.7569	0.00010757	0.02088
c55796_g1	25.3897	232.084	-3.1923	0.00010749	0.02088
c104171_g1	25.1472	0	Inf	0.00010882	0.021085
c59552_g1	123.265	11.0707	3.4769	0.00010971	0.021219
c50597_g4	26.3593	0	Inf	0.00011051	0.021337
c71961_g1	60.0012	3.31503	4.1779	0.0001121	0.021605
c51416_g1	133.648	12.9608	3.3662	0.00011269	0.021617
c55730_g2	154.718	15.546	3.315	0.00011259	0.021617
c61800_g1	32.0393	0.514571	5.9603	0.00011275	0.021617
c57313_g3	25.5344	0	Inf	0.00011339	0.021702
c40346_g1	1.50499	43.1077	-4.8401	0.00011428	0.021795
c50402_g1	36.5071	0.885658	5.3653	0.00011412	0.021795
c56474_g3	31.9181	0.442829	6.1715	0.00011448	0.021795
c20806_g1	24.2987	0	Inf	0.00011974	0.022758
c45150_g1	30.3187	0.514571	5.8807	0.00012058	0.022877
c12422_g1	24.9284	0	Inf	0.0001211	0.022935
c70191_g1	1.62621	43.4417	-4.7395	0.00012248	0.023157
c58768_g1	271.747	32.7074	3.0546	0.00012572	0.023728
c49342_g2	24.5648	0	Inf	0.0001261	0.023758
c49439_g1	68.1388	555.524	-3.0273	0.00012635	0.023766
c58459_g3	44.5438	1.40023	4.9915	0.00012775	0.023987
c102448_g1	31.4568	0.442829	6.1505	0.00012798	0.02399
c52662_g2	48.6447	2.57285	4.2408	0.00012986	0.0243
c48466_g1	121.413	11.4171	3.4107	0.00013012	0.024307
c45892_g1	150.86	15.546	3.2786	0.00013048	0.024333
c58835_g3	103.451	9.13117	3.502	0.00013095	0.024379
c44947_g1	24.2011	0	Inf	0.0001314	0.024384
c58667_g1	36.4095	303.268	-3.0582	0.00013142	0.024384
c24037_g1	31.0932	0.442829	6.1337	0.00013178	0.024408
c59507_g1	24.8308	0	Inf	0.00013313	0.024617
c69539_g1	103.555	4.94286	4.3889	0.00013408	0.02475
c57562_g2	116.269	10.9025	3.4147	0.0001357	0.025007
c103178_g1	30.9988	0	Inf	0.0001367	0.02507
c35010_g1	24.5883	0	Inf	0.00013673	0.02507
c5187_g1	30.6083	0.514571	5.8944	0.0001363	0.02507
c30494_g1	61.6543	482.378	-2.9679	0.00013724	0.025122
c53681_g3	38.9077	0	Inf	0.00013826	0.025266
c53681_g2	24.3459	0	Inf	0.00014047	0.025585
c57607_g1	70.4923	4.87112	3.8551	0.0001403	0.025585
c52915_g2	35.0997	1.02914	5.0919	0.00014189	0.0258
c49972_g1	380.468	2668.51	-2.8102	0.00014229	0.02583
c12742_g1	124.908	927.082	-2.8918	0.00014302	0.02592
c56958_g1	130.18	13.1884	3.3032	0.00014632	0.026473
c56619_g2	133.631	5.75677	4.5369	0.00014708	0.026567
c40047_g1	24.952	212.268	-3.0887	0.00014762	0.026621
c57380_g1	172.341	19.148	3.17	0.00015192	0.027307
c80431_g1	391.914	11.5135	5.0891	0.00015181	0.027307
c37221_g1	14.8783	137.136	-3.2043	0.00015306	0.027465
c58010_g2	24.2483	0	Inf	0.00015456	0.027689
c58335_g5	29.9046	0.514571	5.8609	0.00015574	0.027855
c70581_g1	41.8738	0.442829	6.5632	0.00015619	0.027868
c82226_g1	40.0288	0.885658	5.4981	0.00015632	0.027868
c58992_g1	74.8592	572.812	-2.9358	0.00015702	0.027946
c43751_g2	29.7834	0.514571	5.855	0.00015734	0.027958
c14098_g1	24.0059	0	Inf	0.00015881	0.028128
c58072_g4	24.0059	0	Inf	0.00015881	0.028128
c41368_g1	30.4131	0.514571	5.8852	0.00016108	0.028483
c53557_g2	29.2986	0.442829	6.0479	0.00016501	0.029131
c59179_g1	35.5138	0.442829	6.3255	0.00016588	0.029238
c41770_g1	170.552	9.81397	4.1192	0.00016721	0.029425
c55036_g2	23.521	0	Inf	0.00016784	0.029442
c58835_g1	23.521	0	Inf	0.00016784	0.029442
c115484_g1	88.9663	3.0998	4.843	0.00016882	0.029566
c43819_g1	163.546	1150.72	-2.8148	0.00017355	0.030297
c58679_g2	80.6132	609.685	-2.919	0.00017335	0.030297
c49944_g1	238.658	1706.74	-2.8382	0.00017794	0.031009
c55796_g2	464.195	3226.08	-2.797	0.0001782	0.031009
c41087_g2	70.6371	541.564	-2.9386	0.00017889	0.03108
c5206_g1	107.828	4.42829	4.6058	0.0001795	0.031133
c58845_g2	23.6658	0	Inf	0.00017977	0.031133
c105747_g1	57.9439	0.442829	7.0318	0.00018084	0.03127
c112280_g1	5.55872	74.2343	-3.7393	0.00018205	0.031429
c53932_g5	22.7938	0	Inf	0.00018287	0.031521
c58112_g5	23.4234	0	Inf	0.0001848	0.031803
c81193_g1	78.8658	6.27134	3.6526	0.00018509	0.031804
c7529_g1	33.2075	0.885658	5.2286	0.00018698	0.032077
c52512_g1	33.9584	1.02914	5.0443	0.00018818	0.032232
c39900_g1	23.0598	0	Inf	0.00019275	0.032912
c55115_g2	23.0598	0	Inf	0.00019275	0.032912
c50473_g2	615.897	4182.45	-2.7636	0.00019388	0.033054
c40456_g1	34.4668	1.02914	5.0657	0.00019504	0.0332
c91895_g1	22.9385	0	Inf	0.00019551	0.033227
c16736_g2	448.452	61.2736	2.8716	0.00019932	0.033824
c109703_g1	23.3258	0	Inf	0.00020374	0.0343
c31565_g1	0	24.1502	#NAME?	0.00020402	0.0343
c38147_g1	30.7767	0	Inf	0.00020299	0.0343
c57232_g1	38.0121	1.40023	4.7627	0.00020311	0.0343
c57635_g2	64.7855	4.71526	3.7803	0.00020402	0.0343
c70602_g1	62.9438	3.0998	4.3438	0.00020259	0.0343
c44901_g1	10.0737	106.068	-3.3963	0.00020457	0.034341
c18379_g1	29.4938	0	Inf	0.00020542	0.034378
c31819_g1	75.2025	3.0998	4.6005	0.00020513	0.034378
c48129_g1	15.9961	146.757	-3.1976	0.00020638	0.034485
c40048_g1	22.4537	0	Inf	0.00020715	0.034561
c57026_g5	1469.11	210.212	2.805	0.00020889	0.034799
c51653_g1	33.2547	0.957399	5.1183	0.00021274	0.035386
c56563_g1	161.489	18.8486	3.0989	0.00021697	0.036034
c13989_g1	27.77	0.442829	5.9706	0.00021937	0.036213
c3565_g1	27.77	0.442829	5.9706	0.00021937	0.036213
c57873_g2	22.7197	0	Inf	0.00021852	0.036213
c70098_g1	27.77	0.442829	5.9706	0.00021937	0.036213
c113972_g1	25.1001	0	Inf	0.00021981	0.036231
c14663_g1	29.615	0.442829	6.0634	0.00022375	0.036825
c92075_g1	22.4773	0	Inf	0.00022488	0.036955
c51410_g1	57.0417	3.90134	3.87	0.00022627	0.037128
c45516_g1	37.1872	1.40023	4.7311	0.00022713	0.037212
c32299_g1	23.1069	0	Inf	0.00022804	0.037214
c44176_g3	22.3561	0	Inf	0.00022816	0.037214
c58355_g4	22.3561	0	Inf	0.00022816	0.037214
c25822_g1	40.9985	1.98654	4.3672	0.00022892	0.037283
c94678_g1	7.28255	86.9675	-3.578	0.00022987	0.037382
c115815_g1	32.1638	0.885658	5.1825	0.00023105	0.037517
c54115_g2	28.7869	0.514571	5.8059	0.0002325	0.037696
c102145_g1	39.5675	1.47197	4.7485	0.00023307	0.037734
c16689_g1	27.6724	0.442829	5.9656	0.00023867	0.038526
c52244_g2	21.9924	0	Inf	0.00023843	0.038526
c44471_g1	22.6221	0	Inf	0.00024111	0.038862
c54287_g2	73.4754	6.33071	3.5368	0.0002418	0.038916
c116323_g1	34.5913	0.885658	5.2875	0.0002475	0.039775
c53857_g1	10.1713	106.022	-3.3818	0.00024797	0.039784
c55622_g2	28.0596	0.442829	5.9856	0.00024901	0.039784
c58965_g3	53.4964	3.38677	3.9815	0.00024892	0.039784
c93605_g1	32.9854	0	Inf	0.00024879	0.039784
c38498_g1	41.5305	2.05828	4.3347	0.00025127	0.040002
c48982_g1	80.8287	7.07288	3.5145	0.00025082	0.040002
c56153_g3	40.5372	1.77132	4.5164	0.00025147	0.040002
c53523_g3	59.5904	4.20068	3.8264	0.00025635	0.040679
c54956_g1	137.072	15.546	3.1403	0.00025648	0.040679
c13376_g1	7.7674	85.1368	-3.4543	0.00025759	0.040776
c47226_g1	3019.96	19770.3	-2.7107	0.00025783	0.040776
c50642_g1	64.5935	5.22983	3.6266	0.00026061	0.041155
c25790_g1	50.685	3.0998	4.0313	0.00026116	0.041184
c40582_g1	21.8948	0	Inf	0.00026288	0.041335
c6114_g1	21.8948	0	Inf	0.00026288	0.041335
c5678_g1	55.54	3.0998	4.1633	0.00026394	0.041382
c95087_g1	27.3323	0.514571	5.7311	0.00026393	0.041382
c105607_g1	37.6013	1.32849	4.8229	0.00027031	0.0422
c18490_g1	22.4032	0	Inf	0.00027017	0.0422
c5249_g1	38.9851	0.885658	5.46	0.00026981	0.0422
c21278_g1	634.659	29.3702	4.4336	0.00027352	0.042475
c42392_g1	96.5824	665.868	-2.7854	0.00027398	0.042475
c6130_g1	22.282	0	Inf	0.00027402	0.042475
c70866_g1	22.282	0	Inf	0.00027402	0.042475
c80333_g1	85.5927	1.77132	5.5946	0.00027328	0.042475
c17128_g1	31.4837	0.885658	5.1517	0.00027894	0.042665
c48260_g1	22.1608	0	Inf	0.00027795	0.042665
c49015_g1	164.105	1055.02	-2.6846	0.00027717	0.042665
c53681_g1	22.1608	0	Inf	0.00027795	0.042665
c56777_g1	36.0222	1.47197	4.6131	0.00027576	0.042665
c58568_g3	21.41	0	Inf	0.00027903	0.042665
c58632_g1	138.093	16.1323	3.0976	0.00027837	0.042665
c76059_g1	22.1608	0	Inf	0.00027795	0.042665
c83787_g1	63.7686	4.87112	3.7105	0.00027915	0.042665
c84815_g1	21.41	0	Inf	0.00027903	0.042665
c57146_g2	112.124	9.20291	3.6069	0.00028164	0.042987
c56141_g6	32.2345	0.885658	5.1857	0.00028371	0.043241
c442_g1	58.89	2.65697	4.4702	0.00028611	0.043409
c46101_g1	24.2719	0	Inf	0.00028647	0.043409
c56738_g2	29.6386	234.55	-2.9843	0.00028571	0.043409
c59299_g1	108.75	4.87112	4.4806	0.00028528	0.043409
c92851_g1	67.2163	2.65697	4.661	0.00028679	0.043409
c58151_g2	43.0624	2.35763	4.191	0.00028959	0.043772
c29914_g1	259.405	1685.68	-2.7001	0.00029472	0.044474
c48377_g1	2.66994	46.3263	-4.117	0.00029505	0.044474
c35038_g1	21.5548	0	Inf	0.00029888	0.044918
c52646_g1	300.471	40.6536	2.8858	0.00029923	0.044918
c52773_g6	21.5548	0	Inf	0.00029888	0.044918
c42798_g1	17.3562	151.509	-3.1259	0.0002997	0.044927
c54792_g2	31.2648	0.957399	5.0293	0.00030252	0.045288
c51365_g1	21.4336	0	Inf	0.00030335	0.045322
c58236_g2	63.6946	5.08634	3.6465	0.00030358	0.045322
c29914_g2	315.477	2047.3	-2.6981	0.00030453	0.045402
c26844_g1	26.6286	0.442829	5.9101	0.00030595	0.045552
c105928_g1	21.3123	0	Inf	0.00030791	0.045689
c43637_g1	12.5248	114.791	-3.1962	0.00030797	0.045689
c80628_g1	125.11	12.842	3.2842	0.00030813	0.045689
c18059_g1	26.3862	0.514571	5.6803	0.00031083	0.045903
c28398_g1	1.96626	41.9103	-4.4138	0.0003105	0.045903
c42554_g2	26.3862	0.514571	5.6803	0.00031083	0.045903
c41112_g1	21.1911	0	Inf	0.00031258	0.046036
c50551_g3	21.1911	0	Inf	0.00031258	0.046036
c58216_g4	23.9351	198.026	-3.0485	0.00031502	0.046334
c52880_g3	21.0699	0	Inf	0.00031735	0.046613
c35854_g1	31.5308	0.957399	5.0415	0.00031874	0.046691
c48608_g1	2273.32	346.116	2.7155	0.00031832	0.046691
c20206_g1	35.0525	0.885658	5.3066	0.00032018	0.04684
c105477_g1	33.5679	0	Inf	0.00032242	0.047042
c20863_g1	3.1312	49.6413	-3.9868	0.00032214	0.047042
c57720_g1	288.494	39.3746	2.8732	0.0003261	0.047451
c91759_g1	9.17476	88.0461	-3.2625	0.00032609	0.047451
c35327_g1	20.8275	0	Inf	0.00032721	0.04755
c53664_g8	143.157	8.40137	4.0908	0.00032873	0.047708
c56100_g3	21.4571	0	Inf	0.00033038	0.047838
c58429_g6	54.2741	3.8296	3.825	0.00033051	0.047838
c10287_g1	37.4027	0	Inf	0.00033212	0.048009
c72808_g1	35.0997	1.32849	4.7236	0.00033526	0.048398
c47550_g1	21.2147	0	Inf	0.00034027	0.049057
c53791_g2	214.554	29.2366	2.8755	0.00034156	0.049178
c43460_g1	21.0935	0	Inf	0.00034538	0.049597
c94197_g1	21.0935	0	Inf	0.00034538	0.049597
c117005_g1	80.8353	0.885658	6.5121	0.00034865	0.049957
c57570_g1	35.4869	1.40023	4.6636	0.0003488	0.049957

## Sheet: 6dtvsCk.DEG
gene_id	As6dt_readcount	AsCk_readcount	log2FoldChange	pval	padj
c50484_g1	1242.46	13.6194	6.5114	2.6351e-124	2.8258e-119
c25266_g1	2505.13	11.3165	7.7903	4.3579e-101	2.3367e-96
c40117_g1	1017.41	43.8272	4.5369	3.267e-88	1.1678e-83
c44871_g1	493.024	0.460578	10.064	1.4263e-81	3.8239e-77
c51876_g2	5423.15	4.96738	10.092	1.1591e-64	2.4861e-60
c51876_g1	4784.77	1.91463	11.287	1.4694e-57	2.6262e-53
c55000_g1	39713.6	12.9152	11.586	8.9245e-57	1.3672e-52
c45576_g1	7791.32	2351.92	1.728	4.5178e-48	6.056e-44
c59674_g1	304.043	3.73029	6.3488	1.7379e-46	2.0707e-42
c50904_g1	235.348	0	Inf	3.068e-43	3.2901e-39
c53291_g1	515.839	19.2376	4.7449	5.8271e-43	5.6808e-39
c34180_g1	1495.59	2.98043	8.971	3.8752e-42	3.4631e-38
c47998_g1	192.501	0	Inf	7.4507e-36	6.1462e-32
c48780_g1	6174.01	2213.62	1.4798	8.5143e-35	6.5219e-31
c56677_g1	200.016	1.59869	6.9671	2.2069e-33	1.5778e-29
c57681_g1	176.691	0	Inf	3.1397e-33	2.1044e-29
c50244_g1	176.774	0	Inf	4.0422e-33	2.5499e-29
c56124_g1	266.502	0.532898	8.9661	1.7022e-32	1.0141e-28
c40737_g1	1566.16	5.96086	8.0375	2.2305e-32	1.2589e-28
c20401_g1	558.991	16.2116	5.1077	4.3097e-32	2.2342e-28
c49252_g1	479.812	3.12507	7.2624	4.3752e-32	2.2342e-28
c57810_g2	2137.52	5650.4	-1.4024	3.3255e-31	1.621e-27
c24939_g1	2628.97	10043.1	-1.9336	8.9891e-30	4.1912e-26
c9126_g1	2335.39	1.98695	10.199	1.9538e-28	8.73e-25
c57026_g4	476.032	5.5726	6.4166	3.5545e-28	1.5247e-24
c48149_g1	254.037	0	Inf	5.3954e-28	2.2254e-24
c24409_g1	153.56	0.532898	8.1707	9.1418e-28	3.6309e-24
c57694_g1	515.175	1589.57	-1.6255	7.3815e-27	2.8271e-23
c39921_g1	211.783	8.33607	4.6671	2.1594e-26	7.5148e-23
c47231_g1	138.538	0	Inf	2.1723e-26	7.5148e-23
c51654_g2	1610.51	93.855	4.1009	2.143e-26	7.5148e-23
c48608_g1	1197.74	359.3	1.7371	1.2919e-25	4.3293e-22
c54884_g1	3785.11	1519.07	1.3171	1.6126e-25	5.2403e-22
c56124_g4	569.435	0.993476	9.1628	4.0549e-25	1.2789e-21
c43533_g1	487.691	2.66449	7.516	4.693e-25	1.4379e-21
c29633_g1	128.486	0	Inf	1.1053e-24	3.2083e-21
c45044_g1	1293.21	3204.09	-1.309	1.1069e-24	3.2083e-21
c52655_g1	455.147	1372.77	-1.5927	2.7593e-24	7.7869e-21
c40580_g1	78.2741	448.225	-2.5176	3.3348e-24	9.1698e-21
c58079_g4	133.033	0.532898	7.9637	3.7665e-24	1.0098e-20
c51146_g1	253.963	1.0658	7.8965	6.3439e-24	1.6593e-20
c49944_g1	647.094	1771.2	-1.4527	2.4917e-23	6.3621e-20
c53773_g1	605.065	139.041	2.1216	4.2035e-23	1.0483e-19
c50436_g1	1187.29	390.074	1.6059	4.6201e-23	1.126e-19
c53128_g1	118.518	0	Inf	7.4729e-23	1.7809e-19
c55036_g1	118.001	0	Inf	8.4107e-23	1.9608e-19
c8960_g1	128.228	0	Inf	2.7796e-22	6.3422e-19
c27445_g1	234.549	20.0865	3.5456	6.6585e-22	1.4876e-18
c49439_g1	137.551	576.635	-2.0677	1.3444e-21	2.9422e-18
c32815_g1	214.353	1.0658	7.6519	1.3993e-21	3.0013e-18
c51451_g1	328.395	46.3584	2.8245	1.6501e-21	3.4697e-18
c49398_g1	44700.8	22043.8	1.0199	1.8989e-21	3.9161e-18
c48411_g1	1745.3	3961.03	-1.1824	2.2073e-21	4.4662e-18
c58932_g3	3370.9	1469.39	1.1979	2.5574e-21	5.0788e-18
c58166_g1	107.412	0	Inf	8.1351e-21	1.5862e-17
c56176_g1	1106.55	3077.15	-1.4755	4.8384e-20	9.2655e-17
c55359_g1	5947.83	2831.03	1.071	7.873e-20	1.4798e-16
c57810_g1	1177.31	3344.85	-1.5065	8.0036e-20	1.4798e-16
c39081_g1	1061.17	2470.1	-1.2189	8.909e-20	1.6193e-16
c53060_g1	107.193	0.460578	7.8626	1.7154e-19	3.0659e-16
c45509_g1	45.2756	299.505	-2.7258	2.0308e-19	3.5702e-16
c55065_g2	98.1345	0	Inf	3.7473e-19	6.4816e-16
c50473_g2	1687.96	4340.06	-1.3624	4.0577e-19	6.9071e-16
c50687_g1	509.507	7.24361	6.1362	4.634e-19	7.7648e-16
c54037_g1	412.244	1215.58	-1.5601	6.7812e-19	1.1188e-15
c50761_g2	254.126	31.3573	3.0187	7.2346e-19	1.1755e-15
c48991_g1	674.074	1655.36	-1.2962	8.668e-19	1.3874e-15
c50733_g1	102.238	0.460578	7.7943	1.0912e-18	1.7208e-15
c45425_g1	173.866	2.59217	6.0677	1.4072e-18	2.1693e-15
c46406_g1	95.242	0	Inf	1.416e-18	2.1693e-15
c57026_g5	796.465	218.245	1.8677	1.6972e-18	2.5635e-15
c39548_g1	226.526	0.532898	8.7316	2.9735e-18	4.4288e-15
c57333_g1	1138.21	2663.74	-1.2267	3.8776e-18	5.6963e-15
c57261_g11	189.924	16.6721	3.5099	5.3822e-18	7.7997e-15
c58521_g1	253.711	34.6537	2.8721	6.1124e-18	8.7398e-15
c41534_g2	955.882	31.3573	4.93	1.0042e-17	1.4169e-14
c38721_g1	295.433	858.299	-1.5386	1.0429e-17	1.4524e-14
c56718_g1	14848.8	28199.4	-0.92532	1.8497e-17	2.5431e-14
c46523_g1	3046.44	7501.72	-1.3001	1.9613e-17	2.6623e-14
c37886_g1	88.461	0	Inf	2.5719e-17	3.4476e-14
c30354_g1	1262.29	3262.55	-1.37	2.8405e-17	3.7607e-14
c46103_g1	103.963	1.52637	6.0898	3.3108e-17	4.3298e-14
c46300_g1	1272.33	2730.32	-1.1016	3.9278e-17	5.0749e-14
c33139_g1	10413.5	5404.31	0.94628	5.153e-17	6.5786e-14
c57814_g1	368.697	1.59869	7.8494	2.159e-16	2.7239e-13
c91784_g1	3739.23	7190.11	-0.94327	2.3598e-16	2.9426e-13
c54035_g1	1064.03	2449.02	-1.2027	2.866e-16	3.5327e-13
c56781_g1	98.8354	1.52637	6.0168	2.9225e-16	3.5614e-13
c54949_g2	544.488	1.0658	8.9968	3.3437e-16	4.029e-13
c29914_g1	779.002	1749.28	-1.1671	3.7813e-16	4.5056e-13
c49565_g1	292.934	52.3459	2.4844	4.0829e-16	4.8114e-13
c58226_g1	97.4367	1.52637	5.9963	4.2904e-16	5.001e-13
c59326_g1	471.858	8.2904	5.8308	5.014e-16	5.7817e-13
c45302_g1	164.26	0	Inf	5.1355e-16	5.8588e-13
c40218_g1	1146.63	2429.61	-1.0833	5.5949e-16	6.3157e-13
c102706_g1	501.613	1214.76	-1.276	6.3343e-16	7.0759e-13
c55749_g1	91.3503	0.921156	6.6318	8.1375e-16	8.9046e-13
c80424_g1	100.375	1.91463	5.7122	8.1022e-16	8.9046e-13
c49627_g1	1059.81	421.98	1.3286	8.731e-16	9.4576e-13
c49197_g1	3172.82	6063.77	-0.93445	1.1292e-15	1.211e-12
c58837_g2	206.496	27.1398	2.9276	1.258e-15	1.3357e-12
c46924_g1	118.404	4.26318	4.7956	1.2742e-15	1.3397e-12
c56389_g1	85.1965	0.460578	7.5312	1.4428e-15	1.5022e-12
c30494_g1	148.427	500.716	-1.7542	2.1488e-15	2.2157e-12
c46638_g1	167.132	15.9946	3.3853	2.6273e-15	2.6833e-12
c70868_g1	99.0199	0.921156	6.7481	3.5403e-15	3.5817e-12
c47779_g1	100.083	0	Inf	4.0197e-15	4.0287e-12
c53042_g1	101.805	404.607	-1.9907	4.3145e-15	4.2841e-12
c24013_g1	440.503	0	Inf	7.8881e-15	7.7606e-12
c49349_g1	80.5732	0.532898	7.2403	8.5225e-15	8.3086e-12
c56374_g1	594.685	199.091	1.5787	1.1516e-14	1.1126e-11
c49306_g1	5202.7	9528.34	-0.87296	1.1788e-14	1.1287e-11
c45292_g1	184.979	22.8766	3.0154	1.2164e-14	1.1544e-11
c39215_g1	202.918	0	Inf	1.3774e-14	1.2957e-11
c61851_g1	70.9704	314.867	-2.1495	1.397e-14	1.3027e-11
c46961_g1	2092.73	429.973	2.2831	1.7156e-14	1.586e-11
c58907_g2	72.6548	0	Inf	1.8129e-14	1.6616e-11
c40615_g1	8164.72	15743.7	-0.9473	2.1101e-14	1.9177e-11
c58837_g1	309.506	70.7081	2.13	2.6462e-14	2.3846e-11
c46430_g1	642.068	1419.31	-1.1444	2.9506e-14	2.6151e-11
c48004_g1	71.8157	0	Inf	2.9407e-14	2.6151e-11
c38668_g1	13639.1	7580.62	0.84736	3.0456e-14	2.6771e-11
c57708_g2	78.5198	0.532898	7.2031	3.2714e-14	2.8522e-11
c50513_g1	1270.16	2614.71	-1.0416	4.5703e-14	3.9525e-11
c46742_g1	10292.7	18173.8	-0.82023	4.698e-14	4.0305e-11
c41534_g1	180.515	9.1849	4.2967	5.0918e-14	4.3027e-11
c6962_g1	76.4696	0.460578	7.3753	5.0956e-14	4.3027e-11
c38037_g1	719.709	1559.91	-1.116	5.3312e-14	4.4665e-11
c38028_g1	993.062	2033.62	-1.0341	6.1733e-14	5.1319e-11
c45998_g1	4063.73	7394.13	-0.86358	6.9835e-14	5.7608e-11
c46536_g1	69.5441	0	Inf	8.1099e-14	6.6389e-11
c58324_g3	617.951	220.323	1.4879	9.9958e-14	8.1208e-11
c52702_g1	387.278	1.0658	8.5053	1.2571e-13	1.0136e-10
c51396_g2	94.658	0	Inf	1.5655e-13	1.2528e-10
c52169_g3	94.1722	0.460578	7.6757	1.5795e-13	1.2547e-10
c58182_g1	153.446	0.993476	7.271	1.5938e-13	1.2567e-10
c9298_g1	5971.9	3300.78	0.85538	1.9532e-13	1.5289e-10
c59028_g1	396.605	115.342	1.7818	1.9827e-13	1.5407e-10
c27308_g1	17281.6	30005.4	-0.79599	3.0084e-13	2.321e-10
c40517_g1	649.225	1382.42	-1.0904	3.0772e-13	2.3571e-10
c48293_g1	96.8127	3.9739	4.6066	3.2532e-13	2.4743e-10
c54359_g1	276.486	708.082	-1.3567	3.5206e-13	2.6587e-10
c43452_g1	77.2781	310.109	-2.0046	4.4577e-13	3.3429e-10
c57870_g1	177.829	25.3241	2.8119	4.9168e-13	3.6616e-10
c50716_g1	927.13	1865.53	-1.0087	5.6987e-13	4.2146e-10
c58851_g2	82.8111	1.98695	5.3812	6.2133e-13	4.5637e-10
c32378_g1	70.1619	0.532898	7.0407	6.4552e-13	4.7092e-10
c38066_g1	124.456	409.917	-1.7197	7.1674e-13	5.1934e-10
c48035_g1	1248.68	2412.7	-0.95024	7.2907e-13	5.2473e-10
c48849_g1	118.072	0	Inf	8.7815e-13	6.2781e-10
c46137_g1	63.8605	0	Inf	8.9409e-13	6.3498e-10
c83841_g1	269.597	686.835	-1.3492	9.7423e-13	6.8734e-10
c38750_g1	315.626	774.116	-1.2943	1.2319e-12	8.6345e-10
c102564_g1	92.5678	2.37521	5.2844	1.4961e-12	1.0418e-09
c94984_g1	83.4688	2.59217	5.009	1.6005e-12	1.1074e-09
c58079_g2	345.267	0	Inf	1.7561e-12	1.2072e-09
c45754_g1	1281.75	2425.81	-0.92035	2.0076e-12	1.3713e-09
c56281_g2	233.753	1002.78	-2.1009	3.2938e-12	2.2356e-09
c44973_g2	109.022	364.975	-1.7432	4.0446e-12	2.7279e-09
c58672_g1	60.0826	0	Inf	4.2999e-12	2.882e-09
c24889_g1	8862.66	19332.1	-1.1252	4.3731e-12	2.9129e-09
c42349_g1	119.246	4.26318	4.8059	5.5818e-12	3.695e-09
c58519_g1	253.644	59.9702	2.0805	5.6258e-12	3.7013e-09
c47793_g1	121.444	0	Inf	5.8357e-12	3.816e-09
c52609_g1	187.573	519.74	-1.4703	6.362e-12	4.1349e-09
c35429_g1	73.4664	1.38173	5.7325	6.6187e-12	4.2758e-09
c33266_g1	335.978	788.07	-1.23	7.477e-12	4.8014e-09
c51080_g2	178.708	29.9756	2.5757	7.9573e-12	5.0794e-09
c53228_g1	283.691	691.22	-1.2848	9.0773e-12	5.76e-09
c54294_g1	500.537	182.537	1.4553	1.028e-11	6.4851e-09
c33281_g1	3626.96	6260.67	-0.78756	1.0825e-11	6.7889e-09
c69280_g1	119.289	10.9549	3.4448	1.2208e-11	7.6114e-09
c40931_g1	71.4837	1.52637	5.5494	1.2774e-11	7.9181e-09
c50031_g1	12553.7	7510.6	0.74111	1.2974e-11	7.996e-09
c41297_g1	1199.28	3114.7	-1.3769	1.3513e-11	8.2806e-09
c54678_g1	1523.93	769.739	0.98536	1.3782e-11	8.3978e-09
c37133_g1	2591.77	4526.8	-0.80456	1.5709e-11	9.5177e-09
c35335_g1	2422.23	5049.04	-1.0597	1.7456e-11	1.0516e-08
c51210_g1	1427.05	715.269	0.99648	1.9799e-11	1.1862e-08
c54055_g1	1612.23	2915.03	-0.85445	2.118e-11	1.2618e-08
c53024_g2	50.6642	225.934	-2.1569	2.1745e-11	1.2883e-08
c48244_g1	87.5756	4.5068	4.2804	2.2325e-11	1.3154e-08
c39572_g1	66.6423	0	Inf	2.8879e-11	1.6923e-08
c49597_g1	3699.97	6300.37	-0.76792	3.3459e-11	1.95e-08
c40487_g2	152.737	560.454	-1.8755	3.3965e-11	1.9689e-08
c56673_g1	2374.68	8469.56	-1.8346	3.7664e-11	2.1715e-08
c54934_g2	60.4115	0.532898	6.8248	3.875e-11	2.2222e-08
c58602_g3	59.7875	0	Inf	4.4752e-11	2.5528e-08
c34896_g1	2110.91	1136.93	0.89272	4.8489e-11	2.7512e-08
c80932_g1	54.5865	0	Inf	5.0643e-11	2.8584e-08
c37489_g1	167.528	655.561	-1.9683	5.5434e-11	3.0962e-08
c54637_g1	575.067	1172.5	-1.0278	5.53e-11	3.0962e-08
c91236_g1	425.431	0	Inf	5.6245e-11	3.1252e-08
c29628_g1	77.3887	2.76347	4.8076	5.8832e-11	3.2521e-08
c26870_g1	339.934	768.642	-1.1771	6.4511e-11	3.5478e-08
c56656_g2	96.6345	319.275	-1.7242	6.6777e-11	3.6536e-08
c35402_g1	401.56	137.857	1.5424	6.8277e-11	3.698e-08
c45905_g1	1368.34	305.998	2.1608	6.8025e-11	3.698e-08
c44513_g1	2061.57	3575.62	-0.79445	7.6901e-11	4.1441e-08
c48466_g1	114.488	11.8494	3.2723	8.132e-11	4.3603e-08
c55796_g2	1179.73	3347.42	-1.5046	8.3282e-11	4.4433e-08
c58856_g3	362.813	119.849	1.598	9.472e-11	5.0285e-08
c42291_g3	60.2639	0	Inf	1.0147e-10	5.3603e-08
c41360_g1	52.4562	0	Inf	1.1267e-10	5.9229e-08
c55354_g1	1003.07	69.8593	3.8438	1.1973e-10	6.2631e-08
c50848_g1	119.879	10.4677	3.5176	1.2096e-10	6.2969e-08
c43720_g1	404.419	997.587	-1.3026	1.2482e-10	6.4663e-08
c35600_g1	65.7663	1.45405	5.4992	1.2807e-10	6.5716e-08
c47284_g1	322.628	101.335	1.6707	1.2755e-10	6.5716e-08
c52854_g1	132.894	7.12563	4.2211	1.3972e-10	7.1349e-08
c39516_g1	1396.02	720.072	0.95511	1.4259e-10	7.2469e-08
c56402_g1	1884.75	3271.9	-0.79576	1.6474e-10	8.3333e-08
c50059_g1	5099.62	3029.7	0.75121	1.727e-10	8.6949e-08
c35380_g1	53.4091	0	Inf	1.742e-10	8.7245e-08
c51736_g1	134.65	387.364	-1.5245	1.7492e-10	8.7245e-08
c50450_g1	1178.85	3069.8	-1.3808	1.9791e-10	9.8257e-08
c54644_g1	51.2113	0	Inf	2.0275e-10	1.002e-07
c56731_g1	1145.92	576.113	0.99208	2.1842e-10	1.0745e-07
c80718_g1	60.1933	0.993476	5.921	2.6327e-10	1.2892e-07
c47854_g1	230.067	559.289	-1.2815	2.7163e-10	1.3241e-07
c52646_g1	192.574	42.1866	2.1906	3.2081e-10	1.5567e-07
c36006_g1	50.0001	0	Inf	3.2896e-10	1.5891e-07
c48877_g1	112.293	337.302	-1.5868	3.4584e-10	1.6631e-07
c48497_g1	2761.12	4651.84	-0.75255	3.5251e-10	1.6876e-07
c33904_g1	223.473	917.054	-2.0369	4.2175e-10	2.0101e-07
c57367_g1	54.5834	0.460578	6.8889	4.5872e-10	2.1767e-07
c41087_g2	204.332	561.938	-1.4595	5.2837e-10	2.4961e-07
c41224_g1	2238.52	1199.02	0.90069	5.3795e-10	2.5302e-07
c45150_g1	54.0331	0.532898	6.6638	5.6189e-10	2.6313e-07
c39015_g1	1252.22	2226.87	-0.83053	5.7699e-10	2.6832e-07
c54530_g1	1462.05	2543.01	-0.79855	5.7797e-10	2.6832e-07
c52169_g1	48.6446	0	Inf	6.0858e-10	2.8131e-07
c58079_g3	553.958	230.022	1.268	6.6233e-10	3.0484e-07
c44656_g1	11147.7	19932	-0.83834	7.6975e-10	3.5127e-07
c58493_g2	328.499	719.151	-1.1304	7.675e-10	3.5127e-07
c56960_g1	204.667	499.163	-1.2862	8.2253e-10	3.7376e-07
c53905_g1	1936.5	3302.48	-0.7701	8.3815e-10	3.7925e-07
c34748_g1	598.803	2309.47	-1.9474	8.6719e-10	3.9074e-07
c92158_g1	94.8056	0.532898	7.475	8.893e-10	3.9903e-07
c51667_g1	554.253	1086.44	-0.97099	9.0191e-10	4.03e-07
c52853_g1	1340.39	2351.35	-0.81084	9.1021e-10	4.0502e-07
c92125_g1	47.7285	0	Inf	9.2017e-10	4.0776e-07
c56625_g1	60.4853	1.52637	5.3084	9.3985e-10	4.1477e-07
c58560_g1	841.676	405	1.0553	1.0239e-09	4.5002e-07
c56124_g3	58.3644	0	Inf	1.0957e-09	4.7962e-07
c22948_g1	213.317	514.05	-1.2689	1.15e-09	4.9929e-07
c48350_g1	47.2152	0	Inf	1.1468e-09	4.9929e-07
c47361_g1	874.423	113.797	2.9419	1.1556e-09	4.9972e-07
c56828_g1	94.2554	291.998	-1.6313	1.284e-09	5.5301e-07
c53427_g1	2657.53	1540.62	0.78657	1.2919e-09	5.5416e-07
c53867_g1	883.401	1613	-0.8686	1.3707e-09	5.8562e-07
c53339_g1	426.772	157.818	1.4352	1.3861e-09	5.8986e-07
c37367_g1	46.7387	0	Inf	1.4167e-09	6.005e-07
c50490_g1	610.524	1241.19	-1.0236	1.4986e-09	6.3271e-07
c49099_g1	80.8652	2.05927	5.2953	1.531e-09	6.4386e-07
c46759_g1	602.406	267.496	1.1712	1.5843e-09	6.6369e-07
c41662_g1	536.612	217.937	1.3	1.6401e-09	6.8439e-07
c51052_g1	80.2412	0	Inf	1.6466e-09	6.8444e-07
c56777_g1	59.019	1.52637	5.273	1.6735e-09	6.9291e-07
c46661_g1	46.4099	0	Inf	1.689e-09	6.9662e-07
c45966_g1	3215.22	6408.65	-0.9951	1.8e-09	7.3958e-07
c49694_g1	1999.25	4160.55	-1.0573	1.8393e-09	7.5284e-07
c55772_g1	459.559	964.757	-1.0699	1.9639e-09	8.008e-07
c58679_g2	285.203	632.707	-1.1495	1.9796e-09	8.0413e-07
c53514_g3	58.8777	0	Inf	2.2024e-09	8.9126e-07
c53251_g1	2449.5	4031.84	-0.71895	2.3122e-09	9.3217e-07
c50804_g1	373.916	780.412	-1.0615	2.3927e-09	9.61e-07
c47291_g1	45.5676	0	Inf	2.5104e-09	1.0045e-06
c27779_g2	87.6462	0.993476	6.4631	2.53e-09	1.0086e-06
c58920_g4	69.3597	3.44101	4.3332	2.639e-09	1.0482e-06
c49105_g1	182.609	3.51333	5.6998	2.9688e-09	1.1748e-06
c34194_g1	352.067	739.344	-1.0704	3.3132e-09	1.3063e-06
c57049_g1	372.235	139.456	1.4164	3.7916e-09	1.4894e-06
c55260_g1	2081.5	3428.67	-0.72002	3.8848e-09	1.5204e-06
c56541_g1	1368.39	2340.03	-0.77405	3.9311e-09	1.533e-06
c45542_g1	3567.88	5745.03	-0.68725	4.4174e-09	1.7164e-06
c47481_g1	53.1171	0.993476	5.7405	4.4409e-09	1.7193e-06
c41194_g1	1501.8	833.348	0.8497	4.5662e-09	1.7614e-06
c38380_g1	64.5889	0	Inf	4.6115e-09	1.7662e-06
c53037_g1	64.5889	0	Inf	4.6115e-09	1.7662e-06
c43955_g1	331.942	118.014	1.492	4.8122e-09	1.8365e-06
c56738_g2	72.2922	243.375	-1.7513	4.8624e-09	1.8488e-06
c58335_g2	56.5661	1.45405	5.2818	4.879e-09	1.8488e-06
c48753_g1	102.235	0.532898	7.5838	5.4284e-09	2.0498e-06
c50001_g1	156.271	29.298	2.4152	5.4587e-09	2.054e-06
c52858_g2	295.449	654.499	-1.1475	5.491e-09	2.0589e-06
c52384_g1	2561.33	6009.55	-1.2304	6.895e-09	2.5764e-06
c57940_g2	98.2883	1.38173	6.1525	7.036e-09	2.6199e-06
c57489_g2	110.636	15.751	2.8123	7.1338e-09	2.6471e-06
c38577_g1	43.0747	0	Inf	7.4327e-09	2.7485e-06
c58353_g1	122.437	20.6917	2.5649	7.5281e-09	2.7742e-06
c58240_g3	78.855	252.948	-1.6816	7.7122e-09	2.8324e-06
c55908_g1	562.897	1065.03	-0.91995	8.1339e-09	2.977e-06
c25687_g1	4581.23	7569.58	-0.72448	9.1375e-09	3.333e-06
c43274_g1	504.935	1363.66	-1.4333	9.2868e-09	3.3759e-06
c49498_g1	42.5244	0	Inf	9.3527e-09	3.3884e-06
c42764_g1	42.4876	0	Inf	9.4365e-09	3.4073e-06
c58381_g3	72.8087	1.52637	5.5759	1.0004e-08	3.6002e-06
c57311_g1	3678.32	5898.95	-0.68141	1.0392e-08	3.7273e-06
c55374_g2	75.7781	242.56	-1.6785	1.1075e-08	3.9589e-06
c58275_g2	59.8612	2.59217	4.5294	1.1119e-08	3.9613e-06
c108996_g1	96.7726	0	Inf	1.1384e-08	4.0424e-06
c44994_g1	734.409	1328.11	-0.85472	1.145e-08	4.0525e-06
c50701_g1	1659.83	2754.76	-0.73089	1.2345e-08	4.3414e-06
c54792_g2	50.5135	0.993476	5.668	1.2347e-08	4.3414e-06
c25106_g1	116.898	1.0658	6.7772	1.3138e-08	4.5892e-06
c35786_g1	91.5748	10.54	3.1191	1.3095e-08	4.5892e-06
c46445_g1	127.862	23.4552	2.4466	1.3591e-08	4.7167e-06
c54160_g1	947.172	473.488	1.0003	1.3587e-08	4.7167e-06
c55932_g1	1885.72	1097.03	0.78151	1.3781e-08	4.7674e-06
c58737_g1	41.6453	0	Inf	1.4041e-08	4.8416e-06
c40106_g1	41.424	0	Inf	1.4813e-08	5.0914e-06
c47064_g1	4516.7	8587.64	-0.92699	1.5164e-08	5.1954e-06
c53289_g1	233.992	70.6168	1.7284	1.5262e-08	5.2125e-06
c51417_g2	180.604	0	Inf	1.5406e-08	5.2449e-06
c63317_g1	41.2026	0	Inf	1.563e-08	5.3044e-06
c607_g1	76.7585	0	Inf	1.6076e-08	5.4385e-06
c48058_g1	1721.94	2837.52	-0.7206	1.7046e-08	5.7484e-06
c57873_g2	40.8737	0	Inf	1.8644e-08	6.2678e-06
c45327_g1	611.665	288.675	1.0833	1.8801e-08	6.3007e-06
c56737_g1	97.4092	0.532898	7.5141	2.0023e-08	6.6894e-06
c51015_g1	2069.96	3410.91	-0.72055	2.1028e-08	7.0032e-06
c37221_g1	29.1775	142.311	-2.2861	2.3254e-08	7.7204e-06
c29914_g2	901.147	2124.29	-1.2371	2.4035e-08	7.9551e-06
c31573_g1	40.4004	0	Inf	2.5387e-08	8.3768e-06
c49104_g1	51.9428	1.52637	5.0887	2.5629e-08	8.4307e-06
c54156_g1	630.532	1148.15	-0.86467	2.6824e-08	8.7717e-06
c55528_g1	335.766	682.202	-1.0227	2.6829e-08	8.7717e-06
c80581_g1	75.5936	5.98751	3.6582	2.7231e-08	8.876e-06
c58858_g1	456.285	874.906	-0.93919	2.7866e-08	9.0556e-06
c52654_g1	3850.17	6638.17	-0.78586	2.8904e-08	9.3645e-06
c47120_g1	4792.12	2938.85	0.70541	2.9244e-08	9.4462e-06
c38768_g1	214.525	483.126	-1.1713	3.2218e-08	1.0375e-05
c58079_g7	102.087	0	Inf	3.6791e-08	1.1813e-05
c55839_g1	39.223	0	Inf	3.7199e-08	1.1908e-05
c56281_g6	612.019	1406.07	-1.2	3.8294e-08	1.2222e-05
c16837_g1	121.973	0.460578	8.0489	3.8458e-08	1.2238e-05
c58216_g4	60.0857	205.478	-1.7739	3.8638e-08	1.2259e-05
c31496_g2	330.777	668.038	-1.0141	3.9258e-08	1.2419e-05
c51921_g1	7872.6	5135.37	0.61637	3.9619e-08	1.2496e-05
c50642_g1	138.599	5.42796	4.6744	3.9746e-08	1.2499e-05
c28041_g1	482.917	947.749	-0.97273	4.0014e-08	1.2547e-05
c41260_g1	39.0417	0	Inf	4.2821e-08	1.3388e-05
c1499_g1	263.959	0.532898	8.9522	4.3999e-08	1.3716e-05
c56281_g5	213.01	700.043	-1.7165	4.6422e-08	1.443e-05
c46594_g1	259.865	54.1083	2.2638	4.6607e-08	1.4445e-05
c42834_g1	35.559	153.33	-2.1084	4.693e-08	1.4503e-05
c37224_g1	38.3808	0	Inf	5.5385e-08	1.7067e-05
c58642_g1	3135.82	6444.6	-1.0392	6.2593e-08	1.9233e-05
c51080_g1	157.774	39.0615	2.014	6.3178e-08	1.9358e-05
c50914_g1	38.015	0	Inf	6.6687e-08	2.0375e-05
c12090_g1	37.8306	0	Inf	6.9745e-08	2.1248e-05
c23247_g1	116.544	7.82982	3.8958	7.0374e-08	2.1355e-05
c80757_g1	64.632	4.1452	3.9627	7.0494e-08	2.1355e-05
c58172_g1	2281.22	3588.76	-0.65368	7.0906e-08	2.142e-05
c40991_g1	112.391	15.3627	2.871	7.3499e-08	2.214e-05
c42014_g1	42.5244	0.460578	6.5287	7.4867e-08	2.2489e-05
c42554_g2	42.4138	0.532898	6.3145	7.5511e-08	2.2619e-05
c45019_g1	453.018	34.8706	3.6995	7.8419e-08	2.3425e-05
c58150_g1	487.844	216.829	1.1699	7.9733e-08	2.3751e-05
c51410_g1	73.0206	4.04622	4.1737	8.0614e-08	2.3947e-05
c91895_g1	37.5755	0	Inf	8.1754e-08	2.4219e-05
c49256_g1	4475.89	2874.29	0.63897	8.2785e-08	2.4457e-05
c45108_g1	69.3197	5.96086	3.5397	8.8062e-08	2.5944e-05
c48504_g1	336.267	133.693	1.3307	9.0347e-08	2.6544e-05
c51110_g1	1669.21	995.284	0.74598	9.7118e-08	2.8378e-05
c55361_g1	61.143	0.460578	7.0526	9.6875e-08	2.8378e-05
c57170_g2	76.3589	231.316	-1.599	9.9172e-08	2.89e-05
c30308_g1	41.6422	0.460578	6.4985	1.0037e-07	2.9169e-05
c43442_g1	1969.46	3129.1	-0.66795	1.009e-07	2.9244e-05
c30826_g1	36.9514	0	Inf	1.0482e-07	3.0209e-05
c44850_g1	2032.43	1246.34	0.70551	1.0509e-07	3.0209e-05
c47894_g1	461.065	859.89	-0.89918	1.0536e-07	3.0209e-05
c53414_g1	649.083	327.394	0.98738	1.0505e-07	3.0209e-05
c28230_g1	144.738	4.5068	5.0052	1.0613e-07	3.035e-05
c46950_g1	287.115	107.25	1.4207	1.0767e-07	3.0631e-05
c58010_g2	36.8408	0	Inf	1.0768e-07	3.0631e-05
c27638_g1	369.468	751.506	-1.0243	1.0828e-07	3.072e-05
c36028_g1	47.4334	0	Inf	1.0907e-07	3.0792e-05
c51772_g1	1183.77	673.908	0.81277	1.0911e-07	3.0792e-05
c55037_g1	355.415	145.299	1.2905	1.1183e-07	3.1477e-05
c55442_g1	206.899	64.9642	1.6712	1.1777e-07	3.2975e-05
c61815_g1	36.8808	0	Inf	1.1754e-07	3.2975e-05
c39961_g1	2541.3	3971.81	-0.64423	1.1985e-07	3.3429e-05
c53608_g1	56.7443	0.532898	6.7345	1.2001e-07	3.3429e-05
c51398_g1	2781.92	4808.45	-0.78949	1.2286e-07	3.4132e-05
c28639_g2	73.2757	0	Inf	1.277e-07	3.5386e-05
c57243_g1	1021.57	1701.57	-0.73609	1.3114e-07	3.6247e-05
c55661_g2	103.664	1.52637	6.0857	1.3428e-07	3.7019e-05
c51282_g1	458.79	209.703	1.1295	1.408e-07	3.8716e-05
c53523_g3	73.0206	4.36216	4.0652	1.4999e-07	4.1063e-05
c55622_g2	41.6053	0.460578	6.4972	1.501e-07	4.1063e-05
c43519_g1	6240.95	10956.4	-0.81193	1.5428e-07	4.2082e-05
c52829_g1	482.391	887.905	-0.8802	1.5461e-07	4.2082e-05
c55330_g1	6671.47	11236	-0.75205	1.5703e-07	4.2633e-05
c16437_g1	35.9616	0	Inf	1.6188e-07	4.3839e-05
c55189_g3	100.735	16.6721	2.5951	1.6282e-07	4.3982e-05
c54162_g6	35.851	0	Inf	1.6631e-07	4.4811e-05
c58835_g3	128.886	9.47418	3.7659	1.6808e-07	4.5174e-05
c54290_g1	248.363	519.569	-1.0649	1.7343e-07	4.6496e-05
c38660_g1	875.612	1472.09	-0.7495	1.7563e-07	4.6967e-05
c55036_g2	41.5684	0	Inf	1.766e-07	4.7111e-05
c47226_g1	8309.94	20513.3	-1.3037	1.7982e-07	4.7782e-05
c58594_g1	208.556	453.033	-1.1192	1.8001e-07	4.7782e-05
c58382_g1	222.087	472.015	-1.0877	1.8366e-07	4.8631e-05
c25161_g1	60.1995	193.998	-1.6882	1.8562e-07	4.9029e-05
c38106_g1	35.7065	0	Inf	1.8982e-07	5.0015e-05
c57467_g1	234.019	650.331	-1.4745	1.9161e-07	5.0363e-05
c52889_g1	868.305	470.82	0.88303	2.0307e-07	5.3245e-05
c43280_g1	352.46	699.224	-0.9883	2.0911e-07	5.4561e-05
c51308_g1	42.672	159.95	-1.9063	2.0874e-07	5.4561e-05
c46240_g1	5639.24	8438.46	-0.58148	2.0967e-07	5.4574e-05
c57570_g1	46.5543	1.45405	5.0008	2.1105e-07	5.48e-05
c57172_g1	1362.31	808.453	0.75281	2.1171e-07	5.4839e-05
c36445_g1	85.9955	0.532898	7.3343	2.1329e-07	5.5114e-05
c52169_g2	39.7733	0.532898	6.2218	2.1981e-07	5.6665e-05
c52956_g1	1496.66	896.218	0.73982	2.2999e-07	5.9147e-05
c39040_g1	157.384	12.4356	3.6617	2.334e-07	5.9879e-05
c56469_g2	165.471	31.087	2.4122	2.3557e-07	6.0292e-05
c54718_g4	122.843	25.7124	2.2563	2.3753e-07	6.0648e-05
c50639_g2	1845.2	1128.32	0.70961	2.4722e-07	6.2972e-05
c36138_g1	4681.37	2869.64	0.70606	2.5673e-07	6.4779e-05
c57065_g1	39.5182	0.532898	6.2125	2.5607e-07	6.4779e-05
c58747_g3	124.134	306.512	-1.304	2.5664e-07	6.4779e-05
c58936_g1	854.245	432.383	0.98234	2.5623e-07	6.4779e-05
c52259_g1	3203.51	2055.72	0.64001	2.6078e-07	6.5494e-05
c58994_g2	237.008	492.536	-1.0553	2.6071e-07	6.5494e-05
c38629_g1	6555.46	4355.83	0.58975	2.6761e-07	6.6983e-05
c58907_g4	108.318	0	Inf	2.6796e-07	6.6983e-05
c53435_g1	2537.99	1600.38	0.66528	2.7046e-07	6.745e-05
c46219_g1	6284.1	10455.6	-0.7345	2.7783e-07	6.8949e-05
c51939_g1	190.85	419.978	-1.1379	2.7825e-07	6.8949e-05
c54516_g5	58.2474	1.38173	5.3976	2.784e-07	6.8949e-05
c45583_g1	920.147	511.104	0.84825	2.8253e-07	6.9811e-05
c57885_g2	63.012	0	Inf	2.873e-07	7.0827e-05
c57732_g1	191.784	1.0658	7.4914	3.0229e-07	7.4351e-05
c39023_g1	422.453	196.095	1.1072	3.1165e-07	7.6478e-05
c56077_g2	216.289	72.5504	1.5759	3.1855e-07	7.7993e-05
c44245_g1	34.3109	0	Inf	3.2371e-07	7.9076e-05
c56400_g2	96.9971	261.311	-1.4298	3.3167e-07	8.0836e-05
c48733_g1	1074.12	619.35	0.79433	3.3295e-07	8.0964e-05
c40487_g3	87.2224	317.855	-1.8656	3.3494e-07	8.1264e-05
c55605_g1	316.911	131.283	1.2714	3.3768e-07	8.1744e-05
c55233_g1	887.662	1502.93	-0.7597	3.5316e-07	8.53e-05
c55298_g1	190.438	58.6951	1.698	3.6554e-07	8.809e-05
c51835_g1	38.891	150.357	-1.9509	3.6961e-07	8.8871e-05
c41663_g1	461.713	842.974	-0.86849	3.7503e-07	8.9771e-05
c53664_g5	113.501	16.2839	2.8012	3.742e-07	8.9771e-05
c55065_g3	121.441	0	Inf	3.7651e-07	8.9927e-05
c9736_g1	291.714	896.127	-1.6192	3.8162e-07	9.0943e-05
c30244_g1	349.691	667.525	-0.93274	3.8892e-07	9.2308e-05
c51423_g1	33.9451	0	Inf	3.8993e-07	9.2308e-05
c56711_g1	4545.19	6769.3	-0.57466	3.8957e-07	9.2308e-05
c33070_g1	42.048	1.0658	5.302	3.9242e-07	9.2489e-05
c52512_g1	42.048	1.0658	5.302	3.9242e-07	9.2489e-05
c44817_g1	104.104	1.59869	6.025	3.9864e-07	9.3748e-05
c53883_g1	388.689	173.432	1.1642	4.0795e-07	9.573e-05
c58724_g1	67.8903	7.02665	3.2723	4.1472e-07	9.7106e-05
c54837_g2	92.8904	15.435	2.5893	4.194e-07	9.7987e-05
c54990_g1	2410.48	1535.13	0.65095	4.2334e-07	9.8692e-05
c47374_g1	39.9946	150.141	-1.9084	4.3901e-07	0.00010212
c46777_g1	52.2074	173.207	-1.7302	4.4177e-07	0.00010254
c46228_g1	488.266	236.79	1.0441	4.4302e-07	0.00010261
c52739_g2	208.052	472.902	-1.1846	4.4904e-07	0.00010378
c58727_g1	203.806	0.532898	8.5791	4.5254e-07	0.00010437
c102379_g1	2123.98	66.8561	4.9896	4.6044e-07	0.00010596
c57929_g1	1920.96	3515.6	-0.87194	4.6739e-07	0.00010733
c46303_g1	845.757	1616.94	-0.93495	4.7729e-07	0.00010937
c51064_g1	3263.3	4886.32	-0.58241	4.8199e-07	0.00011016
c73084_g1	98.6816	10.5933	3.2196	4.8278e-07	0.00011016
c35351_g1	46.4868	0	Inf	4.9901e-07	0.00011338
c48637_g1	580.72	294.039	0.98184	4.9816e-07	0.00011338
c98928_g1	37.7199	0.460578	6.3557	5.1782e-07	0.0001174
c53357_g1	358.461	144.469	1.3111	5.1911e-07	0.00011744
c38066_g2	105.358	272.403	-1.3704	5.339e-07	0.00012054
c53848_g2	3053.17	1981.24	0.6239	5.3635e-07	0.00012083
c38147_g1	33.3612	0	Inf	5.4612e-07	0.00012278
c38316_g1	1688.76	2641.08	-0.64517	5.5754e-07	0.0001249
c51473_g1	1437.5	868.679	0.72666	5.5788e-07	0.0001249
c58973_g2	193.884	63.3655	1.6134	5.7326e-07	0.00012808
c45665_g1	4520.12	2935.63	0.62269	5.787e-07	0.00012902
c50159_g1	150.326	0.993476	7.2414	5.8867e-07	0.00013097
c51357_g1	193.333	63.7271	1.6011	6.1238e-07	0.00013597
c57622_g2	892.632	1612.26	-0.85295	6.1737e-07	0.00013679
c47260_g1	2396.36	3667.97	-0.61414	6.2525e-07	0.00013825
c31566_g1	97.443	11.975	3.0245	6.3973e-07	0.00014116
c54935_g6	61.5151	5.42796	3.5025	6.4698e-07	0.00014247
c54451_g6	83.3982	12.0207	2.7945	6.545e-07	0.00014383
c52652_g1	212.367	447.038	-1.0738	6.5655e-07	0.00014398
c50695_g1	2706.81	4323.9	-0.67574	6.7343e-07	0.00014738
c92203_g1	46.4099	1.84231	4.6548	6.8522e-07	0.00014966
c55730_g1	32.8109	0	Inf	6.8818e-07	0.00015
c49376_g2	1360.01	3419.4	-1.3301	7.0643e-07	0.00015367
c47127_g1	504.207	248.266	1.0221	7.4552e-07	0.00016184
c12977_g1	32.442	0	Inf	7.5279e-07	0.00016243
c55136_g1	104.808	319.043	-1.606	7.5066e-07	0.00016243
c96121_g1	32.442	0	Inf	7.5279e-07	0.00016243
c43027_g1	32.4051	0	Inf	7.596e-07	0.00016357
c30031_g1	12.5016	82.8468	-2.7283	7.6524e-07	0.00016439
c49556_g1	32.3682	0	Inf	7.6649e-07	0.00016439
c47648_g1	36.767	0.460578	6.3188	7.7521e-07	0.0001656
c48468_g1	1484.26	908.464	0.70825	7.7363e-07	0.0001656
c47728_g1	292.184	47.6678	2.6158	7.9434e-07	0.00016935
c51840_g1	1083.5	1830.39	-0.75645	8.3276e-07	0.00017719
c39848_g1	164.964	367.422	-1.1553	8.4005e-07	0.00017839
c53665_g1	887.975	504.13	0.81672	8.5772e-07	0.00018178
c53599_g3	31.9656	0	Inf	9.3187e-07	0.00019684
c56823_g1	497.125	248.666	0.9994	9.3243e-07	0.00019684
c47099_g1	2102.03	4346.82	-1.0482	9.376e-07	0.00019754
c52708_g2	31.818	0	Inf	9.6612e-07	0.00020315
c58670_g1	356.798	159.135	1.1649	9.9457e-07	0.00020872
c55126_g1	89.2601	11.9217	2.9044	9.9875e-07	0.00020919
c57552_g2	43.1854	151.522	-1.8109	1.0052e-06	0.00021012
c57710_g1	3049.73	4570.01	-0.58352	1.0346e-06	0.00021585
c42785_g1	75.6949	0.460578	7.3606	1.0584e-06	0.00022033
c53902_g1	3498.53	2323.41	0.5905	1.0622e-06	0.00022033
c56287_g1	1275.13	767.181	0.73301	1.0622e-06	0.00022033
c46864_g1	3010.8	4507.17	-0.58207	1.0711e-06	0.00022175
c46937_g1	44.9405	0	Inf	1.0957e-06	0.00022558
c51550_g1	31.7104	0	Inf	1.0931e-06	0.00022558
c52617_g5	35.9985	0.532898	6.0779	1.0959e-06	0.00022558
c25609_g1	426.302	1365.75	-1.6797	1.1148e-06	0.00022902
c58632_g1	226.722	16.7445	3.7592	1.1302e-06	0.00023174
c47512_g1	193.481	675.107	-1.8029	1.1332e-06	0.0002319
c49994_g1	820.946	463.165	0.82576	1.1409e-06	0.00023291
c55788_g5	363.397	165.404	1.1356	1.1424e-06	0.00023291
c44628_g2	31.4891	0	Inf	1.1536e-06	0.00023475
c56082_g3	31.4522	0	Inf	1.1641e-06	0.00023643
c52267_g1	1564.32	971.669	0.687	1.1721e-06	0.00023761
c103056_g1	53.9256	3.68462	3.8714	1.1925e-06	0.00024128
c52915_g2	39.3737	1.0658	5.2072	1.204e-06	0.00024316
c56378_g1	51.4664	3.36869	3.9334	1.2235e-06	0.00024662
c29398_g1	1967.69	3905.72	-0.98909	1.2401e-06	0.0002495
c44116_g1	377.909	695.631	-0.88028	1.2605e-06	0.00025314
c57109_g2	2380.46	4473.82	-0.91027	1.2659e-06	0.00025376
c57619_g2	139.23	322.465	-1.2117	1.3157e-06	0.00026323
c51575_g1	300.625	618.799	-1.0415	1.3246e-06	0.00026453
c58101_g1	41.9742	1.38173	4.925	1.3295e-06	0.000265
c58134_g1	1261.66	2782.37	-1.141	1.3413e-06	0.00026686
c30664_g1	2256.81	3409.03	-0.59507	1.3569e-06	0.00026946
c55265_g3	102.687	257.508	-1.3264	1.3799e-06	0.00027353
c25301_g1	38.599	0	Inf	1.3864e-06	0.00027432
c48782_g1	869.175	500.72	0.79564	1.4162e-06	0.0002796
c55712_g1	262.026	48.2464	2.4412	1.4184e-06	0.0002796
c51418_g1	1129.48	1886.66	-0.74017	1.4624e-06	0.00028775
c46651_g1	1053.82	1680.77	-0.67349	1.4741e-06	0.00028934
c50002_g1	1964.7	4140.3	-1.0754	1.4759e-06	0.00028934
c47434_g2	474.012	208.52	1.1847	1.537e-06	0.00030078
c57146_g2	71.1148	9.5465	2.8971	1.5517e-06	0.0003031
c56011_g1	343.857	638.767	-0.89348	1.584e-06	0.00030885
c52338_g3	41.2764	1.59869	4.6904	1.6015e-06	0.0003117
c57798_g4	759.187	1394.19	-0.8769	1.6334e-06	0.00031732
c50074_g1	35.1194	0.460578	6.2527	1.6395e-06	0.00031794
c47616_g1	61.5457	0.532898	6.8517	1.6588e-06	0.00032109
c58503_g1	386.04	102.065	1.9193	1.6675e-06	0.00032219
c58498_g1	4040.14	2710.5	0.57585	1.7213e-06	0.000332
c4236_g1	35.7034	0.532898	6.0661	1.7281e-06	0.00033211
c58367_g2	635.826	1065.96	-0.74545	1.7276e-06	0.00033211
c47662_g2	30.5731	0	Inf	1.7526e-06	0.00033621
c36224_g1	30.5362	0	Inf	1.7684e-06	0.00033865
c42920_g2	67.9272	7.90215	3.1037	1.8364e-06	0.00035017
c52921_g4	30.3886	0	Inf	1.8334e-06	0.00035017
c92723_g1	26.5432	112.632	-2.0852	1.8384e-06	0.00035017
c46685_g2	1190.38	1885.77	-0.66373	1.8435e-06	0.00035052
c52231_g1	441.38	217.526	1.0208	1.8885e-06	0.00035844
c45744_g1	279.12	537.261	-0.94474	1.9022e-06	0.0003604
c56547_g3	45.8596	2.44753	4.2278	1.9722e-06	0.00037301
c38292_g1	57.5865	0	Inf	1.9761e-06	0.0003731
c51682_g1	1299.06	2025.15	-0.64056	1.9843e-06	0.00037397
c43616_g1	741.301	311.94	1.2488	2.0511e-06	0.0003859
c56000_g1	119.609	1.45405	6.3621	2.0679e-06	0.00038836
c49293_g1	1239.36	465.537	1.4126	2.0735e-06	0.00038875
c52880_g3	30.1704	0	Inf	2.1314e-06	0.0003989
c53305_g1	1117	673.185	0.73056	2.1543e-06	0.00040249
c42908_g1	133.795	336.922	-1.3324	2.1628e-06	0.00040337
c46441_g1	214.421	433.776	-1.0165	2.1737e-06	0.0004047
c41047_g1	3965.61	7958.81	-1.005	2.2497e-06	0.00041812
c16928_g1	339.129	713.354	-1.0728	2.2757e-06	0.00042223
c57001_g6	116.655	11.6058	3.3293	2.2926e-06	0.00042462
c56001_g1	408.981	724.602	-0.82516	2.3048e-06	0.00042615
c30710_g1	106.462	12.8962	3.0453	2.383e-06	0.00043985
c24654_g1	24.2685	107.611	-2.1487	2.4173e-06	0.00044468
c91672_g1	953.399	2605.83	-1.4506	2.4175e-06	0.00044468
c57886_g2	2234.49	6365.03	-1.5102	2.4362e-06	0.00044736
c57982_g1	324.802	601.403	-0.88877	2.485e-06	0.00045553
c51653_g1	37.2434	0.993476	5.2284	2.5122e-06	0.00045895
c52631_g1	618.784	1078.92	-0.80208	2.5104e-06	0.00045895
c56783_g1	569.091	963.942	-0.76029	2.7123e-06	0.00049466
c47135_g1	29.3619	0	Inf	2.8625e-06	0.00052117
c53408_g1	530.784	278.668	0.92958	2.8896e-06	0.00052522
c51017_g1	435.902	767.991	-0.81709	2.9005e-06	0.00052631
c18726_g1	54.9185	1.84231	4.8977	2.9112e-06	0.00052735
c43414_g1	1740.08	1109.65	0.64905	2.933e-06	0.00052862
c44825_g1	33.7269	0.532898	5.9839	2.9288e-06	0.00052862
c48309_g1	1748.74	3311.55	-0.92119	2.9317e-06	0.00052862
c12276_g1	2575.23	3966.59	-0.62319	2.9862e-06	0.0005373
c56378_g2	51.8047	160.391	-1.6304	2.9937e-06	0.00053775
c58095_g2	59.1265	0.993476	5.8952	3.0245e-06	0.00054239
c35052_g1	45.0511	2.30289	4.29	3.0876e-06	0.00055278
c41159_g1	149.712	330.953	-1.1444	3.1005e-06	0.00055416
c45337_g1	330.089	646.681	-0.9702	3.1094e-06	0.00055483
c54056_g1	1703.14	1091.12	0.64239	3.1406e-06	0.00055946
c47254_g1	29.3282	0	Inf	3.1818e-06	0.00056586
c52852_g1	1812.32	1169.98	0.63135	3.2547e-06	0.00057787
c91759_g1	18.5511	91.4074	-2.3008	3.2779e-06	0.00058103
c47192_g1	2499.92	1646.73	0.60228	3.2891e-06	0.00058205
c55065_g1	762.519	280.236	1.4441	3.3001e-06	0.00058303
c53708_g1	54.2176	5.0397	3.4274	3.3791e-06	0.00059601
c58356_g2	247.01	99.1116	1.3174	3.4517e-06	0.0006078
c45522_g1	4771.33	3272.01	0.54421	3.5431e-06	0.00062217
c55115_g2	28.8855	0	Inf	3.5449e-06	0.00062217
c56163_g1	4606.04	3137.27	0.55402	3.5874e-06	0.00062861
c36823_g2	42.7489	142.193	-1.7339	3.6176e-06	0.00063286
c43648_g1	424.205	746.31	-0.81501	3.6421e-06	0.00063611
c46767_g1	2844.75	4761.64	-0.74316	3.6535e-06	0.00063706
c50937_g1	981.447	584.122	0.74864	3.7347e-06	0.00065017
c43040_g1	134.33	0.460578	8.1881	3.8412e-06	0.00066655
c65483_g1	25.7348	108.966	-2.0821	3.8394e-06	0.00066655
c70644_g1	132.341	23.4895	2.4942	3.8721e-06	0.00067082
c58867_g1	32.8447	0.532898	5.9457	3.9169e-06	0.00067749
c50180_g1	504.355	862.455	-0.77401	3.9668e-06	0.00068503
c50573_g1	28.8148	0	Inf	3.9761e-06	0.00068552
c53290_g1	6425.86	13439.3	-1.0645	4.0012e-06	0.00068874
c39945_g1	13.2701	78.6102	-2.5665	4.0537e-06	0.00069554
c45006_g1	36.2937	0.993476	5.1911	4.0525e-06	0.00069554
c58964_g1	1079.81	1679.11	-0.63691	4.1346e-06	0.00070828
c53681_g8	28.6304	0	Inf	4.1588e-06	0.0007113
c57745_g2	225.432	526.748	-1.2244	4.1945e-06	0.00071627
c46691_g1	1842.39	1194.61	0.62504	4.2232e-06	0.00072002
c19763_g1	50.114	3.75694	3.7376	4.2757e-06	0.00072781
c41057_g1	28.4828	0	Inf	4.3115e-06	0.00073275
c4344_g1	458.319	1029.71	-1.1678	4.3278e-06	0.00073435
[truncated: 898 more rows]

## Sheet: 9dvsCk.DEG
gene_id	As9d_readcount	AsCk_readcount	log2FoldChange	pval	padj
[truncated: 389 more rows]

[truncated: 4 more sheets: 9dtvsCk.DEG, 12dvsCk.DEG, 12dtvsCk.DEG, 3dtvs3d.DEG]
