# Supplementary material for: High-resolution transcript profiling reveals shoot abscission process of spruce dwarf mistletoe Arceuthobium sichuanense in response to ethephon
Source: Sci Rep. 2016 Dec 12;6:38889. doi: 10.1038/srep38889 (PMC5151019; doi:10.1038/srep38889)
Supplement: Supplementary Dataset 5 [file srep38889-s6.xls]

## Sheet: hormone-aassociated
gene_id	homologs	Gene Length	1d	3d	6d	9d	12d	3dt	6dt	9dt	12dt	NR GI	NR ID	NR Score	NR Evalue	NR Description	NT GI	NT ID	NT Score	NT Evalue	NT Description	KO ID	KO Name	KO Description	Http Link	Swissprot ID	Swissprot Score	Swissprot Evalue	Swissprot Description	PFAM ID	PFAM description	Gene Ontology Biological Pathway	BP Description	Gene Ontology Molecular Function	MF Description	Gene Ontology Cellular Component	CC Description	KOG ID	KOG Description
ethylene
c55916_g1	EIN	2847	-0.753271	-0.0205522	-0.685303	-0.584155	-0.893986	-0.417412	-0.242162	0.235787	-0.858446	590590255	XP_007016682.1	1638	0	Ethylene insensitive 3 family protein [Theobroma cacao] >gi|508787045|gb|EOY34301.1| Ethylene insensitive 3 family protein [Theobroma cacao]	359479197	XM_002275248.2	271	1.49649e-137	PREDICTED: Vitis vinifera protein ETHYLENE INSENSITIVE 3-like (LOC100256432), mRNA	K14514	EIN3	ethylene-insensitive protein 3	http://www.genome.jp/dbget-bin/www_bget?ko:K14514	O24606	1434	0	Protein ETHYLENE INSENSITIVE 3 OS=Arabidopsis thaliana GN=EIN3 PE=1 SV=1	PF04873//PF00771	Ethylene insensitive 3//FHIPEP family	GO:0009306	protein secretion	--	--	GO:0005634//GO:0016020	nucleus//membrane	--	--
c56482_g1	EIN	4129	-0.984633	-0.351179	-0.0176229	0.0401186	0.403928	-0.366516	-0.103847	-0.0160984	-0.298227	225440009	XP_002276399.1	1558	0	PREDICTED: ethylene-insensitive protein 2-like [Vitis vinifera]	--	--	--	--	--	K14513	EIN2	ethylene-insensitive protein 2	http://www.genome.jp/dbget-bin/www_bget?ko:K14513	Q9S814	1291	3.6092e-152	Ethylene-insensitive protein 2 OS=Arabidopsis thaliana GN=EIN2 PE=1 SV=1	PF05887//PF01566	Procyclic acidic repetitive protein (PARP)//Natural resistance-associated macrophage protein	GO:0044763//GO:0006952//GO:0065007//GO:0009725//GO:0006810	single-organism cellular process//defense response//biological regulation//response to hormone//transport	GO:0005215	transporter activity	GO:0016020	membrane	KOG1291	Mn2+ and Fe2+ transporters of the NRAMP family
c56909_g1	ETR	2435	-0.824625	-0.0337229	-0.44418	-0.490841	-0.644739	-0.175453	-0.194239	-0.418853	-0.987097	590719277	XP_007051012.1	2344	0	Ethylene response sensor 1 [Theobroma cacao] >gi|508703273|gb|EOX95169.1| Ethylene response sensor 1 [Theobroma cacao]	11935115	AF311942.1	437	0	Carica papaya ethylene receptor mRNA, complete cds	K14509	ETR, ERS	ethylene receptor	http://www.genome.jp/dbget-bin/www_bget?ko:K14509	Q9M7M1	2153	0	Ethylene receptor OS=Prunus persica GN=ETR1 PE=2 SV=1	PF00512//PF01590//PF02518//PF13492	His Kinase A (phospho-acceptor) domain//GAF domain//Histidine kinase-, DNA gyrase B-, and HSP90-like ATPase//GAF domain	GO:0007165//GO:0000160//GO:0016310	signal transduction//phosphorelay signal transduction system//phosphorylation	GO:0005524//GO:0005515//GO:0000155	ATP binding//protein binding//phosphorelay sensor kinase activity	GO:0016020//GO:0009365	membrane//protein histidine kinase complex	KOG0519	Sensory transduction histidine kinase
c46767_g1	ETR	2989	-0.427612	-0.310505	-1.13026	-2.00213	-2.6705	-0.255645	-0.293906	-0.460625	-1.41813	645235704	XP_008224393.1	2223	0	PREDICTED: ethylene receptor 2 [Prunus mume]	54260393	AB042110.1	236	4.49638e-118	Pyrus pyrifolia PPETR2 mRNA for ethylene receptor, complete cds	K14509	ETR, ERS	ethylene receptor	http://www.genome.jp/dbget-bin/www_bget?ko:K14509	Q0WPQ2	1830	0	Ethylene receptor 2 OS=Arabidopsis thaliana GN=ETR2 PE=1 SV=2	PF00512//PF01590//PF13492//PF00072	His Kinase A (phospho-acceptor) domain//GAF domain//GAF domain//Response regulator receiver domain	GO:0007165//GO:0000160//GO:0006355//GO:0016310	signal transduction//phosphorelay signal transduction system//regulation of transcription, DNA-templated//phosphorylation	GO:0000156//GO:0000155//GO:0005515	phosphorelay response regulator activity//phosphorelay sensor kinase activity//protein binding	GO:0016020//GO:0009365	membrane//protein histidine kinase complex	KOG0519	Sensory transduction histidine kinase
c53233_g1	ERF	1844	-0.646825	-1.19452	-2.18622	-1.55984	-1.92595	0.263634	-0.808924	1.25343	-0.927702	449438084	XP_004136820.1	480	1.61991e-50	PREDICTED: ethylene-responsive transcription factor ERF053-like [Cucumis sativus] >gi|449522996|ref|XP_004168511.1| PREDICTED: ethylene-responsive transcription factor ERF053-like [Cucumis sativus]	356515193	XM_003526238.1	99	3.96448e-42	PREDICTED: Glycine max ethylene-responsive transcription factor ERF054-like (LOC100811328), mRNA	--	--	--	--	Q9SKT1	395	3.72973e-41	Ethylene-responsive transcription factor ERF053 OS=Arabidopsis thaliana GN=ERF053 PE=2 SV=1	PF00847//PF00457	AP2 domain//Glycosyl hydrolases family 11	GO:0005975//GO:0006355	carbohydrate metabolic process//regulation of transcription, DNA-templated	GO:0004553//GO:0003700	hydrolase activity, hydrolyzing O-glycosyl compounds//sequence-specific DNA binding transcription factor activity	GO:0005667	transcription factor complex	--	--
c4344_g1	ERF	841	-3.50338	-1.9037	-3.12696	-2.88286	-4.12695	-1.80811	-0.72869	-0.13129	-1.30916	449433379	XP_004134475.1	310	6.33783e-30	PREDICTED: ethylene-responsive transcription factor ERF086-like [Cucumis sativus]	--	--	--	--	--	--	--	--	--	Q6J9Q2	281	2.92736e-27	Ethylene-responsive transcription factor ERF086 OS=Arabidopsis thaliana GN=ERF086 PE=2 SV=2	PF00847	AP2 domain	GO:0006355	regulation of transcription, DNA-templated	GO:0003700	sequence-specific DNA binding transcription factor activity	GO:0005667	transcription factor complex	--	--
c51710_g1	ERF	772	-8.62862	-8.62862	-6.69135	-6.02526	-4.61908	-5.49067	-1.59836	-5.1067	-0.640312	645261881	XP_008236506.1	375	6.56234e-40	PREDICTED: ethylene-responsive transcription factor ERF109 [Prunus mume]	--	--	--	--	--	--	--	--	--	Q9SZ06	275	4.62307e-27	Ethylene-responsive transcription factor ERF109 OS=Arabidopsis thaliana GN=ERF109 PE=1 SV=1	PF00847	AP2 domain	GO:0006355	regulation of transcription, DNA-templated	GO:0003700	sequence-specific DNA binding transcription factor activity	GO:0005667	transcription factor complex	--	--
c49743_g1	ERF	1051	0.52251	0.0988794	0.0825613	0.765105	0.995391	-0.493138	-0.573	-0.145755	0.554748	659132832	XP_008466408.1	425	3.86423e-47	PREDICTED: ethylene-responsive transcription factor SHINE 2-like [Cucumis melo] >gi|659132834|ref|XP_008466409.1| PREDICTED: ethylene-responsive transcription factor SHINE 2-like [Cucumis melo] >gi|659132836|ref|XP_008466410.1| PREDICTED: ethylene-responsive transcription factor SHINE 2-like [Cucumis melo]	224143141	XM_002324823.1	73	6.32629e-28	Populus trichocarpa AP2/ERF domain-containing transcription factor (DREB27), mRNA	--	--	--	--	Q3E958	385	9.34781e-43	Ethylene-responsive transcription factor SHINE 3 OS=Arabidopsis thaliana GN=SHN3 PE=2 SV=1	PF00847	AP2 domain	GO:0006355	regulation of transcription, DNA-templated	GO:0003700	sequence-specific DNA binding transcription factor activity	GO:0005667	transcription factor complex	--	--
c51003_g1	ERF	1750	1.46817	0.339431	1.33083	0.975217	1.16942	1.00106	0.77162	-1.15051	0.426354	590581085	XP_007014251.1	934	4.39881e-115	AP2-like ethylene-responsive transcription factor AIL5, putative [Theobroma cacao] >gi|508784614|gb|EOY31870.1| AP2-like ethylene-responsive transcription factor AIL5, putative [Theobroma cacao]	323388900	HQ858843.1	122	6.15738e-55	Oryza sativa Japonica Group isolate UT1531 AP2-EREBP transcription factor mRNA, partial cds	K09285	OVM, ANT	AP2-like factor, ANT lineage	http://www.genome.jp/dbget-bin/www_bget?ko:K09285	Q6PQQ3	825	1.93388e-100	AP2-like ethylene-responsive transcription factor AIL5 OS=Arabidopsis thaliana GN=AIL5 PE=2 SV=2	PF00847	AP2 domain	GO:0006355	regulation of transcription, DNA-templated	GO:0003700	sequence-specific DNA binding transcription factor activity	GO:0005667	transcription factor complex	--	--
c48347_g1	ERF	1153	-1.53259	-1.36325	-1.65087	-2.00997	-1.63594	-0.651789	-0.531848	0.664587	-0.0393991	659103341	XP_008452588.1	458	4.38646e-52	PREDICTED: ethylene-responsive transcription factor ERF011-like [Cucumis melo]	--	--	--	--	--	K09286	EREBP	EREBP-like factor	http://www.genome.jp/dbget-bin/www_bget?ko:K09286	Q9SNE1	390	1.27205e-43	Ethylene-responsive transcription factor ERF011 OS=Arabidopsis thaliana GN=ERF011 PE=2 SV=1	PF00847	AP2 domain	GO:0006355	regulation of transcription, DNA-templated	GO:0003700	sequence-specific DNA binding transcription factor activity	GO:0005667	transcription factor complex	--	--
c45966_g1	ERF	1461	-0.980853	-0.539697	-1.28002	-1.16303	-1.58812	-0.488103	-0.65392	-0.219287	-0.779522	62131147	AAX68525.1	388	6.1317e-40	putative ethylene responsive element binding protein 2 [Gossypium hirsutum]	--	--	--	--	--	K09286	EREBP	EREBP-like factor	http://www.genome.jp/dbget-bin/www_bget?ko:K09286	P42736	332	8.74359e-34	Ethylene-responsive transcription factor RAP2-3 OS=Arabidopsis thaliana GN=RAP2-3 PE=1 SV=2	PF00847	AP2 domain	GO:0006355	regulation of transcription, DNA-templated	GO:0003700	sequence-specific DNA binding transcription factor activity	GO:0005667	transcription factor complex	--	--
c54195_g1	ERF	1719	0.558484	0.130778	0.127137	0.682731	0.526313	0.222347	-0.0718902	0.0143218	0.278719	225441842	XP_002284093.1	1142	4.76821e-148	PREDICTED: AP2-like ethylene-responsive transcription factor At2g41710-like [Vitis vinifera]	--	--	--	--	--	K09285	OVM, ANT	AP2-like factor, ANT lineage	http://www.genome.jp/dbget-bin/www_bget?ko:K09285	Q8GWK2	870	8.95844e-109	AP2-like ethylene-responsive transcription factor At2g41710 OS=Arabidopsis thaliana GN=At2g41710 PE=2 SV=2	PF00847	AP2 domain	GO:0006355	regulation of transcription, DNA-templated	GO:0003700	sequence-specific DNA binding transcription factor activity	GO:0005667	transcription factor complex	--	--
c48895_g1	ERF	1689	-1.25876	-1.33134	-1.42721	-0.77663	-1.20202	-0.39244	-0.637739	-0.598285	-0.587661	502082381	XP_004487149.1	215	2.22663e-15	PREDICTED: ethylene-responsive transcription factor RAP2-7-like isoform X2 [Cicer arietinum]	476001862	JX674031.1	80	1.32235e-31	Lepidium appelianum AP2 (AP2) mRNA, partial cds	K09284	AP2	AP2-like factor, euAP2 lineage	http://www.genome.jp/dbget-bin/www_bget?ko:K09284	Q6PV67	192	1.28547e-14	AP2-like ethylene-responsive transcription factor SNZ OS=Arabidopsis thaliana GN=SNZ PE=2 SV=1	PF00847	AP2 domain	GO:0006355	regulation of transcription, DNA-templated	GO:0003700	sequence-specific DNA binding transcription factor activity	GO:0005667	transcription factor complex	--	--
c16860_g1	ERF	566	-2.10204	-0.982553	-2.96638	-5.02355	-6.81823	-1.45258	-0.894717	-1.61973	-3.12808	573948807	XP_006656705.1	199	7.55846e-17	PREDICTED: ethylene-responsive transcription factor ERF003-like [Oryza brachyantha]	--	--	--	--	--	--	--	--	--	Q9XI33	176	1.72124e-14	Ethylene-responsive transcription factor WIN1 OS=Arabidopsis thaliana GN=WIN1 PE=2 SV=1	PF00847	AP2 domain	GO:0006355	regulation of transcription, DNA-templated	GO:0003700	sequence-specific DNA binding transcription factor activity	GO:0005667	transcription factor complex	--	--
c49847_g1	ERF	1006	-2.29637	-3.75625	-2.15841	-4.42428	-4.69617	-3.12743	0.364251	-0.570706	-1.77771	470103301	XP_004288079.1	291	1.32869e-26	PREDICTED: ethylene-responsive transcription factor ABR1-like [Fragaria vesca subsp. vesca]	356525564	XR_136734.1	67	1.30881e-24	PREDICTED: Glycine max ethylene-responsive transcription factor CRF2-like (LOC100792946), miscRNA	--	--	--	--	Q70II3	254	4.66261e-24	Ethylene-responsive transcription factor ERF110 OS=Arabidopsis thaliana GN=ERF110 PE=2 SV=2	PF00847	AP2 domain	GO:0006355	regulation of transcription, DNA-templated	GO:0003700	sequence-specific DNA binding transcription factor activity	GO:0005667	transcription factor complex	--	--
c39638_g1	ERF	601	-2.27587	-3.37158	-1.23601	-3.33435	-3.68253	-0.300937	0.749238	0.225425	0.641823	455508918	AGG35475.1	355	2.46543e-39	ethylene-responsive transcription factor [Gossypium hirsutum]	--	--	--	--	--	--	--	--	--	Q9LTC5	317	4.38751e-35	Ethylene-responsive transcription factor ERF098 OS=Arabidopsis thaliana GN=ERF098 PE=1 SV=1	PF00847	AP2 domain	GO:0006355	regulation of transcription, DNA-templated	GO:0003700	sequence-specific DNA binding transcription factor activity	GO:0005667	transcription factor complex	--	--
c54441_g1	ERF	2081	0.0194048	-0.537131	-0.412063	0.301309	-0.0727264	-0.114415	0.174588	-0.376068	0.0945147	659127770	XP_008463880.1	569	1.41673e-61	PREDICTED: ethylene-responsive transcription factor RAP2-7-like isoform X2 [Cucumis melo]	255697189	FM246879.2	161	1.53467e-76	Solanum tuberosum subsp. andigena mRNA for relative to APETALA2 1 (rap1 gene)	K09284	AP2	AP2-like factor, euAP2 lineage	http://www.genome.jp/dbget-bin/www_bget?ko:K09284	Q9SK03	510	3.07433e-55	Ethylene-responsive transcription factor RAP2-7 OS=Arabidopsis thaliana GN=RAP2-7 PE=2 SV=2	PF00847	AP2 domain	GO:0006355	regulation of transcription, DNA-templated	GO:0003700	sequence-specific DNA binding transcription factor activity	GO:0005667	transcription factor complex	--	--
c39599_g1	ERF	1325	0.204637	0.00664377	0.099898	-0.315449	-0.372209	-0.151152	0.159939	-0.0967318	-0.103334	383875204	AFH56414.1	314	2.58252e-30	ethylene response factor 7, partial [Diospyros kaki]	242380296	FP101627.1	65	2.24869e-23	Phyllostachys edulis cDNA clone: bphyst004h10, full insert sequence	K09286	EREBP	EREBP-like factor	http://www.genome.jp/dbget-bin/www_bget?ko:K09286	O80339	241	7.1919e-22	Ethylene-responsive transcription factor 3 OS=Arabidopsis thaliana GN=ERF3 PE=1 SV=1	PF00847	AP2 domain	GO:0006355	regulation of transcription, DNA-templated	GO:0003700	sequence-specific DNA binding transcription factor activity	GO:0005667	transcription factor complex	--	--
c51564_g1	ERF	1344	-1.89314	-1.91405	-2.38755	-2.67216	-2.58017	-1.83716	-0.870029	-0.658996	-0.951437	697190386	XP_009604256.1	445	6.3721e-48	PREDICTED: ethylene-responsive transcription factor ERF061 [Nicotiana tomentosiformis]	--	--	--	--	--	--	--	--	--	Q9C7W2	347	3.25195e-35	Ethylene-responsive transcription factor ERF061 OS=Arabidopsis thaliana GN=ERF061 PE=2 SV=1	PF00847	AP2 domain	GO:0006355	regulation of transcription, DNA-templated	GO:0003700	sequence-specific DNA binding transcription factor activity	GO:0005667	transcription factor complex	--	--
c44441_g1	ERF	1888	0.130247	-0.227292	0.448717	0.145959	0.31919	-0.384009	0.161051	-0.556444	-0.191266	697186649	XP_009602361.1	254	1.05807e-20	PREDICTED: ethylene-responsive transcription factor ERF118-like [Nicotiana tomentosiformis]	--	--	--	--	--	--	--	--	--	Q9SUE3	179	8.5385e-13	Ethylene-responsive transcription factor CRF4 OS=Arabidopsis thaliana GN=CRF4 PE=1 SV=2	PF00847	AP2 domain	GO:0006355	regulation of transcription, DNA-templated	GO:0003700	sequence-specific DNA binding transcription factor activity	GO:0005667	transcription factor complex	--	--
c28885_g1	ERF	903	-3.70135	-5.07807	-4.27901	-3.55081	-2.47805	-5.85261	-1.55584	-4.08775	0.156181	460390231	XP_004240742.1	341	1.65177e-35	PREDICTED: ethylene-responsive transcription factor ERF025-like [Solanum lycopersicum]	--	--	--	--	--	--	--	--	--	Q9CAN9	309	1.37094e-31	Ethylene-responsive transcription factor ERF026 OS=Arabidopsis thaliana GN=ERF026 PE=2 SV=1	PF00847	AP2 domain	GO:0006355	regulation of transcription, DNA-templated	GO:0003700	sequence-specific DNA binding transcription factor activity	GO:0005667	transcription factor complex	--	--
c40838_g1	ERF	640	0.422621	-2.28688	-0.905883	-1.17851	-1.41728	0.278658	-0.24915	0.641762	0.303937	659119342	XP_008459604.1	416	1.75594e-47	PREDICTED: ethylene-responsive transcription factor ERF021 [Cucumis melo]	--	--	--	--	--	--	--	--	--	Q9C9I2	376	3.14043e-43	Ethylene-responsive transcription factor ERF021 OS=Arabidopsis thaliana GN=ERF021 PE=2 SV=1	PF00847	AP2 domain	GO:0006355	regulation of transcription, DNA-templated	GO:0003700	sequence-specific DNA binding transcription factor activity	GO:0005667	transcription factor complex	--	--
c45743_g1	ERF	1020	-0.517974	-0.768961	-0.500096	-1.34335	-1.51865	-0.822291	-0.11494	-1.06426	-0.404443	511636241	AGN90957.1	299	5.87323e-28	ethylene-responsive transcription factor 11 [Gossypium hirsutum]	--	--	--	--	--	K09286	EREBP	EREBP-like factor	http://www.genome.jp/dbget-bin/www_bget?ko:K09286	Q40478	279	6.70044e-27	Ethylene-responsive transcription factor 5 OS=Nicotiana tabacum GN=ERF5 PE=2 SV=1	PF00847	AP2 domain	GO:0006355	regulation of transcription, DNA-templated	GO:0003700	sequence-specific DNA binding transcription factor activity	GO:0005667	transcription factor complex	--	--
c25250_g1	ERF	1114	0.0276042	-0.0455561	-0.689626	-1.88837	-2.92418	-0.100391	0.0190758	0.108016	-0.569532	587864373	EXB54035.1	380	5.15086e-40	Ethylene-responsive transcription factor 1B [Morus notabilis]	356535421	XM_003536196.1	82	6.67083e-33	PREDICTED: Glycine max ethylene-responsive transcription factor 1B-like (LOC100804481), mRNA	K14516	ERF1	ethylene-responsive transcription factor 1	http://www.genome.jp/dbget-bin/www_bget?ko:K14516	Q8LDC8	343	3.08543e-36	Ethylene-responsive transcription factor 1B OS=Arabidopsis thaliana GN=ERF1B PE=1 SV=2	PF00847	AP2 domain	GO:0006355	regulation of transcription, DNA-templated	GO:0003700	sequence-specific DNA binding transcription factor activity	GO:0005667	transcription factor complex	--	--
c60714_g1	ERF	923	-0.256209	-0.0156223	-0.212551	-1.2949	-1.02389	-0.359554	-0.27313	-0.0084083	-0.700102	470109609	XP_004291085.1	467	2.60656e-54	PREDICTED: ethylene-responsive transcription factor RAP2-1-like [Fragaria vesca subsp. vesca]	115466629	NM_001063449.1	79	2.55866e-31	Oryza sativa Japonica Group Os06g0166400 (Os06g0166400) mRNA, complete cds	K09286	EREBP	EREBP-like factor	http://www.genome.jp/dbget-bin/www_bget?ko:K09286	O22174	435	7.40978e-51	Ethylene-responsive transcription factor ERF008 OS=Arabidopsis thaliana GN=ERF008 PE=2 SV=1	PF00847	AP2 domain	GO:0006355	regulation of transcription, DNA-templated	GO:0003700	sequence-specific DNA binding transcription factor activity	GO:0005667	transcription factor complex	--	--
c52737_g1	ERF	2770	-0.056742	0.00364175	-0.074977	-0.271604	-0.314934	-0.179101	-0.0217943	0.103002	-0.19046	300079006	ADJ67434.1	815	3.28406e-96	ethylene response factor 5 [Actinidia deliciosa]	300079005	GQ869856.1	114	2.74686e-50	Actinidia deliciosa ethylene response factor 5 (ERF5) mRNA, complete cds	K09286	EREBP	EREBP-like factor	http://www.genome.jp/dbget-bin/www_bget?ko:K09286	Q9SSA8	535	4.53273e-59	Ethylene-responsive transcription factor RAP2-12 OS=Arabidopsis thaliana GN=RAP2-12 PE=1 SV=1	PF00847	AP2 domain	GO:0006355	regulation of transcription, DNA-templated	GO:0003700	sequence-specific DNA binding transcription factor activity	GO:0005667	transcription factor complex	--	--
c51209_g1	ERF	1095	-0.541108	-1.37534	-0.82767	-1.7352	-1.65151	-0.51423	-0.706718	-0.188733	-0.608824	383875198	AFH56411.1	212	1.36215e-16	ethylene response factor 4, partial [Diospyros kaki]	--	--	--	--	--	K09286	EREBP	EREBP-like factor	http://www.genome.jp/dbget-bin/www_bget?ko:K09286	Q9FE67	184	1.21428e-14	Ethylene-responsive transcription factor 9 OS=Arabidopsis thaliana GN=ERF9 PE=2 SV=1	PF00847	AP2 domain	GO:0006355	regulation of transcription, DNA-templated	GO:0003700	sequence-specific DNA binding transcription factor activity	GO:0005667	transcription factor complex	--	--
c30354_g1	ERF	856	-2.44963	-1.22236	-2.40801	-3.80323	-4.18168	-0.906119	-0.903629	-1.18844	-1.94156	350535226	NP_001234695.1	402	7.61226e-44	ethylene responsive element binding protein [Solanum lycopersicum] >gi|25992126|gb|AAN77067.1| ethylene responsive element binding protein [Solanum lycopersicum]	--	--	--	--	--	K14516	ERF1	ethylene-responsive transcription factor 1	http://www.genome.jp/dbget-bin/www_bget?ko:K14516	Q8LDC8	363	6.93068e-40	Ethylene-responsive transcription factor 1B OS=Arabidopsis thaliana GN=ERF1B PE=1 SV=2	PF00847	AP2 domain	GO:0006355	regulation of transcription, DNA-templated	GO:0003677//GO:0003700	DNA binding//sequence-specific DNA binding transcription factor activity	GO:0005634//GO:0005667	nucleus//transcription factor complex	--	--
c47333_g1	ERF	1672	1.79292	0.47893	1.35063	1.1117	0.904908	1.38068	0.528995	-0.971148	0.49848	590706605	XP_007047768.1	714	1.75591e-122	AP2-like ethylene-responsive transcription factor AIL6 [Theobroma cacao] >gi|508700029|gb|EOX91925.1| AP2-like ethylene-responsive transcription factor AIL6 [Theobroma cacao]	224097175	XM_002310828.1	168	1.57737e-80	Populus trichocarpa AP2 domain-containing transcription factor (RAP20), mRNA	K09285	OVM, ANT	AP2-like factor, ANT lineage	http://www.genome.jp/dbget-bin/www_bget?ko:K09285	Q52QU2	610	5.61118e-105	AP2-like ethylene-responsive transcription factor AIL6 OS=Arabidopsis thaliana GN=AIL6 PE=2 SV=1	PF00983//PF05440//PF00847	Tymovirus coat protein//Tetrahydromethanopterin S-methyltransferase subunit B//AP2 domain	GO:0046656//GO:0015948//GO:0006355	folic acid biosynthetic process//methanogenesis//regulation of transcription, DNA-templated	GO:0003700//GO:0030269//GO:0005198	sequence-specific DNA binding transcription factor activity//tetrahydromethanopterin S-methyltransferase activity//structural molecule activity	GO:0016021//GO:0019028//GO:0005667	integral component of membrane//viral capsid//transcription factor complex	--	--
c80943_g1	ERF	718	-0.779069	-0.367098	-0.357354	-0.723472	-0.55087	-0.749188	-0.00119006	-0.0218535	-0.126774	357446829	XP_003593690.1	333	2.90313e-35	Ethylene-responsive transcription factor [Medicago truncatula] >gi|355482738|gb|AES63941.1| ethylene response factor [Medicago truncatula]	--	--	--	--	--	K14517	ERF2	ethylene-responsive transcription factor 2	http://www.genome.jp/dbget-bin/www_bget?ko:K14517	O04681	281	4.28956e-29	Pathogenesis-related genes transcriptional activator PTI5 OS=Solanum lycopersicum GN=PTI5 PE=2 SV=1	PF00827//PF00847	Ribosomal L15//AP2 domain	GO:0042254//GO:0006355//GO:0006412	ribosome biogenesis//regulation of transcription, DNA-templated//translation	GO:0003735//GO:0003700	structural constituent of ribosome//sequence-specific DNA binding transcription factor activity	GO:0005667//GO:0005840	transcription factor complex//ribosome	--	--
c51682_g1	RTE	1136	-0.260228	-0.66481	-0.924148	-2.2834	-3.24492	-0.171317	-0.226473	-0.984307	-1.81341	645227342	XP_008220469.1	702	2.30213e-87	PREDICTED: protein REVERSION-TO-ETHYLENE SENSITIVITY1 [Prunus mume] >gi|645227344|ref|XP_008220470.1| PREDICTED: protein REVERSION-TO-ETHYLENE SENSITIVITY1 [Prunus mume]	--	--	--	--	--	--	--	--	--	F4ITL6	629	8.1683e-78	Protein REVERSION-TO-ETHYLENE SENSITIVITY1 OS=Arabidopsis thaliana GN=RTE1 PE=1 SV=1	--	--	--	--	--	--	--	--	--	--
auxin
c55877_g1	ARF	4058	0.324479	0.0873216	0.262767	0.44594	0.438447	0.238779	0.101809	-0.0510928	-0.182869	255584509	XP_002532983.1	1713	0	Auxin response factor, putative [Ricinus communis] >gi|223527247|gb|EEF29407.1| Auxin response factor, putative [Ricinus communis]	356525109	XM_003531122.1	372	0	PREDICTED: Glycine max auxin response factor 6-like (LOC100806203), mRNA	--	--	--	--	Q9ZTX8	1653	0	Auxin response factor 6 OS=Arabidopsis thaliana GN=ARF6 PE=1 SV=2	PF02362//PF00428//PF01467//PF02309//PF06507	B3 DNA binding domain//60s Acidic ribosomal protein//Cytidylyltransferase//AUX/IAA family//Auxin response factor	GO:0006355//GO:0042254//GO:0006414//GO:0009058//GO:0009725	regulation of transcription, DNA-templated//ribosome biogenesis//translational elongation//biosynthetic process//response to hormone	GO:0003677//GO:0003735//GO:0003824	DNA binding//structural constituent of ribosome//catalytic activity	GO:0005840//GO:0005622//GO:0005634	ribosome//intracellular//nucleus	--	--
c30807_g1	ARF	706	0.432791	-1.58098	0.446675	0.898527	0.248504	0.745183	0.307521	-4.40899	-0.39629	695013075	XP_009393314.1	125	3.31887e-07	PREDICTED: auxin response factor 17-like [Musa acuminata subsp. malaccensis] >gi|695013077|ref|XP_009393315.1| PREDICTED: auxin response factor 17-like [Musa acuminata subsp. malaccensis] >gi|695013079|ref|XP_009393316.1| PREDICTED: auxin response factor 17-like [Musa acuminata subsp. malaccensis] >gi|695013081|ref|XP_009393317.1| PREDICTED: auxin response factor 17-like [Musa acuminata subsp. ma…	--	--	--	--	--	--	--	--	--	Q6H6V4	118	6.03269e-08	Auxin response factor 6 OS=Oryza sativa subsp. japonica GN=ARF6 PE=1 SV=1	--	--	--	--	--	--	--	--	--	--
c57785_g1	ARF	3609	0.329964	0.1606	0.506564	0.306585	0.393535	0.218379	0.380987	0.0891116	-0.26831	255584509	XP_002532983.1	1921	0	Auxin response factor, putative [Ricinus communis] >gi|223527247|gb|EEF29407.1| Auxin response factor, putative [Ricinus communis]	225443951	XM_002279772.1	545	0	PREDICTED: Vitis vinifera auxin response factor 6-like (LOC100242923), mRNA	--	--	--	--	Q9ZTX8	1862	0	Auxin response factor 6 OS=Arabidopsis thaliana GN=ARF6 PE=1 SV=2	PF02362//PF02309//PF06507	B3 DNA binding domain//AUX/IAA family//Auxin response factor	GO:0009725//GO:0006355	response to hormone//regulation of transcription, DNA-templated	GO:0003677	DNA binding	GO:0005634	nucleus	--	--
c58505_g2	ARF	3240	0.199226	-0.0095872	0.322401	0.388986	0.404633	0.177415	0.184607	0.131938	-0.115817	225456475	XP_002284543.1	2251	0	PREDICTED: auxin response factor 2 [Vitis vinifera] >gi|297734502|emb|CBI15749.3| unnamed protein product [Vitis vinifera]	359491136	XM_002284507.2	470	0	PREDICTED: Vitis vinifera auxin response factor 2-like (LOC100268072), mRNA	--	--	--	--	Q94JM3	2043	0	Auxin response factor 2 OS=Arabidopsis thaliana GN=ARF2 PE=1 SV=2	PF02362//PF06507//PF02309//PF13013	B3 DNA binding domain//Auxin response factor//AUX/IAA family//F-box-like domain	GO:0009725//GO:0009987//GO:0006355	response to hormone//cellular process//regulation of transcription, DNA-templated	GO:0003677//GO:0005515	DNA binding//protein binding	GO:0005634	nucleus	--	--
c53370_g1	ARF	3184	-0.181524	-0.482986	-0.0503677	-0.386394	-0.191786	-0.303206	0.116084	-0.0899568	-0.425784	587925569	EXC12830.1	1817	0	Auxin response factor 5 [Morus notabilis]	73697835	DQ153984.1	457	0	Gossypium arboreum auxin response factor 2 (ARF2) mRNA, complete cds	--	--	--	--	Q0D9R7	1624	0	Auxin response factor 19 OS=Oryza sativa subsp. japonica GN=ARF19 PE=2 SV=2	PF06507//PF00564//PF02309//PF02362	Auxin response factor//PB1 domain//AUX/IAA family//B3 DNA binding domain	GO:0006355//GO:0009725	regulation of transcription, DNA-templated//response to hormone	GO:0005515//GO:0003677	protein binding//DNA binding	GO:0005634	nucleus	--	--
c45716_g1	ARP	972	-0.297805	-0.146912	0.145766	-0.301798	-0.0327951	-0.594112	-0.0952696	-0.122093	-0.186171	353441188	AEQ94178.1	298	9.44215e-30	auxin-repressed protein [Elaeis guineensis]	--	--	--	--	--	--	--	--	--	Q05349	257	1.16289e-25	Auxin-repressed 12.5 kDa protein OS=Fragaria ananassa PE=2 SV=1	--	--	--	--	--	--	--	--	--	--
c56973_g1	AUX1	2202	0.737106	0.501831	0.366593	0.140457	0.128373	0.0013046	0.117554	0.096131	-0.306289	502104038	XP_004492419.1	2082	0	PREDICTED: auxin transporter-like protein 2-like [Cicer arietinum]	356551485	XM_003544057.1	369	0	PREDICTED: Glycine max auxin transporter-like protein 1-like (LOC100817572), mRNA	K13946	AUX1, LAX	auxin influx carrier (AUX1 LAX family)	http://www.genome.jp/dbget-bin/www_bget?ko:K13946	Q9FEL7	2004	0	Auxin transporter-like protein 2 OS=Medicago truncatula GN=LAX2 PE=2 SV=1	PF03368//PF00556	Dicer dimerisation domain//Antenna complex alpha/beta subunit	GO:0051252//GO:0006118//GO:0019684	regulation of RNA metabolic process//electron transport//photosynthesis, light reaction	GO:0045156//GO:0016891	electron transporter, transferring electrons within the cyclic electron transport pathway of photosynthesis activity//endoribonuclease activity, producing 5'-phosphomonoesters	GO:0030077//GO:0016021	plasma membrane light-harvesting complex//integral component of membrane	--	--
c25843_g1	auxin-induced	1228	0.871112	0.113251	0.362187	0.370526	0.477928	0.0508002	-0.0206791	0.0501774	0.59129	359495509	XP_003635006.1	299	4.2564e-28	PREDICTED: auxin-induced in root cultures protein 12-like [Vitis vinifera]	--	--	--	--	--	--	--	--	--	Q94BT2	173	9.32118e-13	Auxin-induced in root cultures protein 12 OS=Arabidopsis thaliana GN=AIR12 PE=1 SV=3	PF04382	SAB domain	GO:0030866	cortical actin cytoskeleton organization	GO:0008092	cytoskeletal protein binding	GO:0005856	cytoskeleton	--	--
c50486_g1	IAA	1035	0.487697	-0.548085	0.507499	-0.0840598	-0.0490116	0.594619	0.29576	0.494183	0.191095	255551959	XP_002517024.1	547	2.4885e-65	Auxin-responsive protein IAA4, putative [Ricinus communis] >gi|223543659|gb|EEF45187.1| Auxin-responsive protein IAA4, putative [Ricinus communis]	356570609	XM_003553430.1	84	4.77965e-34	PREDICTED: Glycine max auxin-induced protein 22E-like (LOC100792134), mRNA	K14484	IAA	auxin-responsive protein IAA	http://www.genome.jp/dbget-bin/www_bget?ko:K14484	Q38822	527	7.28568e-64	Auxin-responsive protein IAA3 OS=Arabidopsis thaliana GN=IAA3 PE=1 SV=1	PF02309	AUX/IAA family	GO:0006351//GO:0006355//GO:0050794	transcription, DNA-templated//regulation of transcription, DNA-templated//regulation of cellular process	--	--	GO:0005634	nucleus	--	--
c45706_g1	ILR	1749	-0.547022	-1.49309	-0.777092	-1.02694	-1.18372	-0.544961	-0.158864	0.798377	0.0422454	357463569	XP_003602066.1	1400	0	IAA-amino acid hydrolase ILR1-like protein [Medicago truncatula] >gi|95106143|gb|ABF55223.1| auxin conjugate hydrolase [Medicago truncatula] >gi|355491114|gb|AES72317.1| IAA-amino acid hydrolase ILR1-like protein [Medicago truncatula]	302770257	XM_002968502.1	53	1.39969e-16	Selaginella moellendorffii hypothetical protein, mRNA	K14664	ILR1	IAA-amino acid hydrolase	http://www.genome.jp/dbget-bin/www_bget?ko:K14664	Q5Z678	1241	4.37143e-163	IAA-amino acid hydrolase ILR1-like 6 OS=Oryza sativa subsp. japonica GN=ILL6 PE=2 SV=1	PF04389//PF01546	Peptidase family M28//Peptidase family M20/M25/M40	GO:0006508//GO:0008152	proteolysis//metabolic process	GO:0016787//GO:0008233	hydrolase activity//peptidase activity	--	--	--	--
c40883_g1	PIN	2061	1.0181	-0.0314362	0.424257	0.418311	0.631986	-0.382713	0.0660877	0.028839	0.000327783	225456149	XP_002282220.1	1924	0	PREDICTED: probable auxin efflux carrier component 1c isoform 1 [Vitis vinifera] >gi|147816248|emb|CAN64182.1| hypothetical protein VITISV_007800 [Vitis vinifera]	33339149	AF247004.1	178	5.38895e-86	Momordica charantia auxin efflux carrier (AEC2) mRNA, complete cds	K13947	PIN	auxin efflux carrier family	http://www.genome.jp/dbget-bin/www_bget?ko:K13947	Q5SMQ9	1754	0	Auxin efflux carrier component 1 OS=Oryza sativa subsp. japonica GN=PIN1 PE=2 SV=1	PF03547//PF09334	Membrane transport protein//tRNA synthetases class I (M)	GO:0009791//GO:0048364//GO:0044765//GO:0009790//GO:0048608//GO:0006418//GO:0055085//GO:0009965	post-embryonic development//root development//single-organism transport//embryo development//reproductive structure development//tRNA aminoacylation for protein translation//transmembrane transport//leaf morphogenesis	GO:0000166//GO:0005524//GO:0004812	nucleotide binding//ATP binding//aminoacyl-tRNA ligase activity	GO:0044459//GO:0016021	plasma membrane part//integral component of membrane	--	--
c48035_g1	PIN	2186	-0.837155	-0.336826	-1.29926	-1.35394	-1.84146	-0.994477	-0.568639	-0.218866	-1.6096	590696291	XP_007045125.1	1923	0	Auxin efflux facilitator isoform 2 [Theobroma cacao] >gi|508709060|gb|EOY00957.1| Auxin efflux facilitator isoform 2 [Theobroma cacao]	15485152	AJ249297.1	165	9.64167e-79	Brassica juncea mRNA for efflux carrier, pin2 (pin2 gene)	K13947	PIN	auxin efflux carrier family	http://www.genome.jp/dbget-bin/www_bget?ko:K13947	Q9S7Z8	1773	0	Auxin efflux carrier component 3 OS=Arabidopsis thaliana GN=PIN3 PE=1 SV=1	PF03547	Membrane transport protein	GO:0055085	transmembrane transport	--	--	GO:0016021	integral component of membrane	--	--
c55087_g2	PIN	1504	-1.28734	-1.72848	-1.28407	-2.40742	-2.23988	-0.253619	-0.536551	-0.366304	-0.748897	590597556	XP_007018644.1	1393	0	Auxin efflux carrier family protein, putative [Theobroma cacao] >gi|508723972|gb|EOY15869.1| Auxin efflux carrier family protein, putative [Theobroma cacao]	--	--	--	--	--	--	--	--	--	O14197	136	2.12015e-07	Uncharacterized transporter C5D6.04 OS=Schizosaccharomyces pombe (strain 972 / ATCC 24843) GN=SPAC5D6.04 PE=3 SV=1	PF03547//PF02325	Membrane transport protein//YGGT family	GO:0055085	transmembrane transport	--	--	GO:0016020//GO:0016021	membrane//integral component of membrane	KOG2722	Predicted membrane protein
c50675_g1	PIN	2016	-0.23898	0.033975	-0.310306	-0.0820267	-0.23476	-0.277598	-0.147157	0.480908	-0.27478	566183636	XP_002312429.2	1558	0	auxin efflux carrier family protein [Populus trichocarpa] >gi|550332927|gb|EEE89796.2| auxin efflux carrier family protein [Populus trichocarpa]	--	--	--	--	--	--	--	--	--	O14197	155	1.88121e-09	Uncharacterized transporter C5D6.04 OS=Schizosaccharomyces pombe (strain 972 / ATCC 24843) GN=SPAC5D6.04 PE=3 SV=1	PF03547	Membrane transport protein	GO:0055085	transmembrane transport	--	--	GO:0016021	integral component of membrane	KOG2722	Predicted membrane protein
c25406_g1	PIN	496	2.16962	2.00298	2.69809	1.37827	-0.999607	3.6935	3.13417	0.358105	0.544946	351724135	NP_001237559.1	547	3.18032e-63	auxin efflux carrier protein 3 [Glycine max] >gi|222142549|gb|ACM45961.1| auxin efflux carrier protein 3 [Glycine max]	--	--	--	--	--	K13947	PIN	auxin efflux carrier family	http://www.genome.jp/dbget-bin/www_bget?ko:K13947	Q651V6	511	1.20686e-59	Probable auxin efflux carrier component 2 OS=Oryza sativa subsp. japonica GN=PIN2 PE=2 SV=1	PF03547	Membrane transport protein	GO:0055085	transmembrane transport	--	--	GO:0016021	integral component of membrane	--	--
c53354_g1	SAUR	639	-4.78166	-2.44034	-4.01588	-6.35555	-8.60847	-1.29266	-0.729702	-0.0933038	-0.532618	460390733	XP_004240979.1	210	3.79771e-18	PREDICTED: auxin-induced protein 10A5 [Solanum lycopersicum] >gi|397194407|gb|AFO37698.1| SAUR59, partial [Solanum lycopersicum]	--	--	--	--	--	K14488	SAUR	SAUR family protein	http://www.genome.jp/dbget-bin/www_bget?ko:K14488	P33082	164	1.58989e-13	Auxin-induced protein X15 OS=Glycine max PE=2 SV=1	--	--	--	--	--	--	--	--	--	--
c43642_g1	SAUR	683	1.74282	1.38382	1.16463	1.02314	0.804473	1.91266	0.417045	1.30598	0.485021	225438339	XP_002272614.1	266	3.57879e-26	PREDICTED: auxin-induced protein 6B-like [Vitis vinifera]	--	--	--	--	--	K14488	SAUR	SAUR family protein	http://www.genome.jp/dbget-bin/www_bget?ko:K14488	P32295	121	2.41145e-07	Indole-3-acetic acid-induced protein ARG7 OS=Vigna radiata var. radiata GN=ARG7 PE=2 SV=1	--	--	--	--	--	--	--	--	--	--
c53797_g1	SAUR	1340	1.30825	-0.302474	1.51216	0.145485	0.85958	-0.957911	0.229012	-0.608057	-0.104496	225458125	XP_002280062.1	1431	0	PREDICTED: auxin-induced protein 5NG4-like [Vitis vinifera]	297842292	XM_002888982.1	141	1.28464e-65	Arabidopsis lyrata subsp. lyrata nodulin MtN21 family protein, mRNA	--	--	--	--	Q94AP3	1339	0	Protein WALLS ARE THIN 1 OS=Arabidopsis thaliana GN=WAT1 PE=1 SV=1	PF00892	EamA-like transporter family	GO:0090355//GO:0009834//GO:0090358//GO:0009826	positive regulation of auxin metabolic process//secondary cell wall biogenesis//positive regulation of tryptophan metabolic process//unidimensional cell growth	--	--	GO:0009705//GO:0016020//GO:0005886	plant-type vacuole membrane//membrane//plasma membrane	--	--
c50279_g1	SAUR	1002	-2.28333	-1.82493	-1.98156	-2.09142	-2.72189	-0.324849	-0.14057	-0.498163	0.0327667	356541940	XP_003539430.1	206	9.36659e-17	PREDICTED: auxin-induced protein 6B-like [Glycine max]	--	--	--	--	--	K14488	SAUR	SAUR family protein	http://www.genome.jp/dbget-bin/www_bget?ko:K14488	P33083	140	1.95369e-09	Auxin-induced protein 6B OS=Glycine max PE=2 SV=1	PF04805	E10-like protein conserved region	GO:0055114	oxidation-reduction process	GO:0016972	thiol oxidase activity	--	--	--	--
c58773_g2	SAUR	1790	0.452526	0.290234	0.317028	0.403061	0.296286	0.44974	0.235106	0.179911	0.211152	225433674	XP_002266027.1	1382	0	PREDICTED: auxin-induced protein PCNT115 isoform 1 [Vitis vinifera]	225433675	XM_002266241.1	219	7.5405e-109	PREDICTED: Vitis vinifera auxin-induced protein PCNT115-like (LOC100258300), mRNA	--	--	--	--	O22707	1352	0	Probable aldo-keto reductase 3 OS=Arabidopsis thaliana GN=At1g60690 PE=3 SV=1	--	--	--	--	--	--	--	--	KOG1575	Voltage-gated shaker-like K+ channel, subunit beta/KCNAB
c40540_g1	SAUR	536	-3.73109	-2.84494	-3.95098	-4.19035	-6.45111	-3.0614	-1.20599	-0.949305	-1.15379	460390733	XP_004240979.1	225	1.25675e-20	PREDICTED: auxin-induced protein 10A5 [Solanum lycopersicum] >gi|397194407|gb|AFO37698.1| SAUR59, partial [Solanum lycopersicum]	--	--	--	--	--	K14488	SAUR	SAUR family protein	http://www.genome.jp/dbget-bin/www_bget?ko:K14488	P33079	154	2.65454e-12	Auxin-induced protein 10A5 OS=Glycine max PE=2 SV=1	--	--	--	--	--	--	--	--	--	--
ABA
c45292_g1	CYP	1600	1.32214	0.483408	1.19278	1.51411	1.60362	1.57534	0.255262	-0.241107	0.805092	225458615	XP_002282788.1	1735	0	PREDICTED: abscisic acid 8'-hydroxylase 4 [Vitis vinifera]	449522615	XM_004168274.1	167	5.42386e-80	PREDICTED: Cucumis sativus abscisic acid 8'-hydroxylase 3-like (LOC101220320), partial mRNA	K09843	E1.14.13.93	(+)-abscisic acid 8'-hydroxylase	http://www.genome.jp/dbget-bin/www_bget?ko:K09843	Q9LJK2	1577	0	Abscisic acid 8'-hydroxylase 4 OS=Arabidopsis thaliana GN=CYP707A4 PE=2 SV=2	PF00067	Cytochrome P450	GO:0055114//GO:0006118	oxidation-reduction process//electron transport	GO:0020037//GO:0009055//GO:0004497//GO:0005506//GO:0016705	heme binding//electron carrier activity//monooxygenase activity//iron ion binding//oxidoreductase activity, acting on paired donors, with incorporation or reduction of molecular oxygen	--	--	KOG0157	Cytochrome P450 CYP4/CYP19/CYP26 subfamilies
c40974_g1	PYL	902	1.15795	0.917784	1.12579	0.216295	0.407992	0.0883638	0.621123	-0.957199	0.01567	460408477	XP_004249671.1	566	1.72112e-68	PREDICTED: abscisic acid receptor PYL4-like [Solanum lycopersicum]	--	--	--	--	--	K14496	PYL	abscisic acid receptor PYR/PYL family	http://www.genome.jp/dbget-bin/www_bget?ko:K14496	O80920	505	5.58829e-61	Abscisic acid receptor PYL4 OS=Arabidopsis thaliana GN=PYL4 PE=1 SV=1	PF00407	Pathogenesis-related protein Bet v I family	GO:0006952//GO:0009607	defense response//response to biotic stimulus	--	--	--	--	--	--
c57282_g3	ABF	392	-2.26672	-1.92189	-2.07646	-1.28846	-2.06592	-1.206	-0.581112	0.726104	-0.320762	449438396	XP_004136974.1	261	1.25118e-24	PREDICTED: ABSCISIC ACID-INSENSITIVE 5-like protein 6-like [Cucumis sativus] >gi|449495614|ref|XP_004159895.1| PREDICTED: ABSCISIC ACID-INSENSITIVE 5-like protein 6-like [Cucumis sativus]	297830575	XM_002883124.1	58	4.88579e-20	Arabidopsis lyrata subsp. lyrata hypothetical protein, mRNA	K14432	ABF	ABA responsive element binding factor	http://www.genome.jp/dbget-bin/www_bget?ko:K14432	Q9M7Q2	230	9.70601e-22	ABSCISIC ACID-INSENSITIVE 5-like protein 7 OS=Arabidopsis thaliana GN=ABF4 PE=1 SV=1	PF07716//PF00170//PF03131	Basic region leucine zipper//bZIP transcription factor//bZIP Maf transcription factor	GO:0006355	regulation of transcription, DNA-templated	GO:0003700//GO:0003677//GO:0043565	sequence-specific DNA binding transcription factor activity//DNA binding//sequence-specific DNA binding	GO:0005634//GO:0005667	nucleus//transcription factor complex	--	--
GA
c53364_g1	GA2O	1267	1.66191	-0.111128	0.744173	0.0534523	0.206678	0.336988	0.332631	0.1273	0.356859	356541014	XP_003538979.1	856	1.54114e-108	PREDICTED: gibberellin 2-beta-dioxygenase 8-like [Glycine max]	--	--	--	--	--	--	--	--	--	O49561	775	6.1977e-98	Gibberellin 2-beta-dioxygenase 8 OS=Arabidopsis thaliana GN=GA2OX8 PE=1 SV=2	PF03171	2OG-Fe(II) oxygenase superfamily	GO:0055114	oxidation-reduction process	GO:0016491//GO:0016706	oxidoreductase activity//oxidoreductase activity, acting on paired donors, with incorporation or reduction of molecular oxygen, 2-oxoglutarate as one donor, and incorporation of one atom each of oxygen into both donors	--	--	KOG0143	Iron/ascorbate family oxidoreductases
c46133_g1	GA2O	1253	-0.951	-0.9921	-1.03279	-0.570789	-0.719791	-1.02512	-0.326084	0.756288	0.171505	305677553	ADF42513.2	771	6.54043e-96	gibberellin 2-oxidase 2 [Ipomoea nil]	--	--	--	--	--	K04125	E1.14.11.13	gibberellin 2-oxidase	http://www.genome.jp/dbget-bin/www_bget?ko:K04125	Q9SQ80	696	2.85013e-86	Gibberellin 2-beta-dioxygenase 1 OS=Pisum sativum GN=GA2OX1 PE=1 SV=1	PF03171	2OG-Fe(II) oxygenase superfamily	GO:0055114	oxidation-reduction process	GO:0016706//GO:0016491	oxidoreductase activity, acting on paired donors, with incorporation or reduction of molecular oxygen, 2-oxoglutarate as one donor, and incorporation of one atom each of oxygen into both donors//oxidoreductase activity	--	--	KOG0143	Iron/ascorbate family oxidoreductases
c42655_g1	GASA	620	-0.580359	-0.142038	-0.399706	-0.534266	-0.448547	-0.202567	0.0185187	-0.239008	0.134755	568839370	XP_006473657.1	226	1.56833e-20	PREDICTED: gibberellin-regulated protein 1-like [Citrus sinensis] >gi|641817008|gb|KDO38645.1| hypothetical protein CISIN_1g034269mg [Citrus sinensis]	--	--	--	--	--	--	--	--	--	P46689	199	2.46668e-18	Gibberellin-regulated protein 1 OS=Arabidopsis thaliana GN=GASA1 PE=2 SV=2	--	--	--	--	--	--	--	--	--	--
c48576_g1	GID	2478	-0.729452	-0.866284	-0.684993	-0.794021	-0.81852	-0.580897	-0.286188	0.143572	-0.931216	225436847	XP_002271700.1	1304	3.11261e-170	PREDICTED: gibberellin receptor GID1B [Vitis vinifera]	--	--	--	--	--	K14493	GID1	gibberellin receptor GID1	http://www.genome.jp/dbget-bin/www_bget?ko:K14493	Q9LYC1	1235	3.22152e-161	Gibberellin receptor GID1B OS=Arabidopsis thaliana GN=GID1B PE=1 SV=1	PF07859//PF05090//PF01484	alpha/beta hydrolase fold//Vitamin K-dependent gamma-carboxylase//Nematode cuticle collagen N-terminal domain	GO:0048444//GO:0010325//GO:0017187//GO:0009939//GO:0008152	floral organ morphogenesis//raffinose family oligosaccharide biosynthetic process//peptidyl-glutamic acid carboxylation//positive regulation of gibberellic acid mediated signaling pathway//metabolic process	GO:0042302//GO:0016787//GO:0008488	structural constituent of cuticle//hydrolase activity//gamma-glutamyl carboxylase activity	--	--	KOG1515	Arylacetamide deacetylase
c52099_g1	GID	1892	0.302788	0.149953	0.0378493	0.0774565	0.0500874	0.0642551	0.0434966	0.417455	0.153045	449479870	XP_004155733.1	1493	0	PREDICTED: DELLA protein GAI-like [Cucumis sativus] >gi|586941280|emb|CCG14221.1| gibberellin DELLA protein [Cucumis sativus]	119713909	EF141256.1	89	1.47409e-36	Cyphostemma kilimandscharicum isolate V060 GAI-like protein 1 (GAI1) gene, partial cds	K14494	DELLA	DELLA protein	http://www.genome.jp/dbget-bin/www_bget?ko:K14494	Q9C8Y3	1434	0	DELLA protein RGL1 OS=Arabidopsis thaliana GN=RGL1 PE=1 SV=1	PF04632//PF15432	Fusaric acid resistance protein family//Accessory Sec secretory system ASP3	GO:0015031//GO:0006810	protein transport//transport	--	--	GO:0005886	plasma membrane	--	--
brassinosteroid
c52751_g1	BRI1	2307	0.500779	-0.131063	0.31208	0.458048	0.512086	0.187341	0.177691	0.227555	0.282252	255584308	XP_002532890.1	2147	0	BRASSINOSTEROID INSENSITIVE 1-associated receptor kinase 1 precursor, putative [Ricinus communis] >gi|223527350|gb|EEF29495.1| BRASSINOSTEROID INSENSITIVE 1-associated receptor kinase 1 precursor, putative [Ricinus communis]	225451884	XM_002278929.1	359	0	PREDICTED: Vitis vinifera protein NSP-INTERACTING KINASE 1-like (LOC100253129), mRNA	--	--	--	--	Q9LFS4	2018	0	Protein NSP-INTERACTING KINASE 1 OS=Arabidopsis thaliana GN=NIK1 PE=1 SV=1	PF07714//PF00069//PF00560	Protein tyrosine kinase//Protein kinase domain//Leucine Rich Repeat	GO:0006468//GO:0055114//GO:0016310//GO:0009069	protein phosphorylation//oxidation-reduction process//phosphorylation//serine family amino acid metabolic process	GO:0005515//GO:0032440//GO:0004674//GO:0004672//GO:0005524	protein binding//2-alkenal reductase [NAD(P)] activity//protein serine/threonine kinase activity//protein kinase activity//ATP binding	GO:0016021	integral component of membrane	--	--
c47990_g1	BRU1	1438	-0.135809	-0.432984	-1.23633	-2.03077	-2.74341	-0.0950417	0.0388494	0.0159242	-0.694198	359477962	XP_002267890.2	978	8.06481e-127	PREDICTED: brassinosteroid-regulated protein BRU1-like [Vitis vinifera]	357449736	XM_003595097.1	71	1.12977e-26	Medicago truncatula Xyloglucan endotransglucosylase/hydrolase (MTR_2g038860) mRNA, complete cds	K08235	E2.4.1.207	xyloglucan:xyloglucosyl transferase	http://www.genome.jp/dbget-bin/www_bget?ko:K08235	P35694	934	9.93822e-122	Brassinosteroid-regulated protein BRU1 OS=Glycine max PE=2 SV=1	PF06955//PF00722	Xyloglucan endo-transglycosylase (XET) C-terminus//Glycosyl hydrolases family 16	GO:0005975//GO:0006073	carbohydrate metabolic process//cellular glucan metabolic process	GO:0016762//GO:0004553	xyloglucan:xyloglucosyl transferase activity//hydrolase activity, hydrolyzing O-glycosyl compounds	GO:0048046//GO:0005618	apoplast//cell wall	--	--
c49407_g1	BZR1	1752	-0.390909	-0.483794	-0.230904	-0.585111	-0.552831	-0.276119	-0.0894568	-0.118692	-0.29185	224116984	XP_002317445.1	685	3.68506e-81	brassinosteroid signaling positive regulator-related family protein [Populus trichocarpa] >gi|222860510|gb|EEE98057.1| brassinosteroid signaling positive regulator-related family protein [Populus trichocarpa]	460376578	XM_004234027.1	123	1.71398e-55	PREDICTED: Solanum lycopersicum BES1/BZR1 homolog protein 4-like, transcript variant 2 (LOC101246895), mRNA	--	--	--	--	Q9ZV88	621	3.19545e-73	BES1/BZR1 homolog protein 4 OS=Arabidopsis thaliana GN=BEH4 PE=1 SV=1	--	--	--	--	--	--	--	--	--	--
cytokinin
c33053_g1	CYP735A	1597	0.167494	-1.24416	0.410472	-1.42699	-3.50621	1.95809	0.809378	-0.162906	0.506726	694332889	XP_009357060.1	1845	0	PREDICTED: cytokinin hydroxylase-like [Pyrus x bretschneideri]	293333396	NM_001174665.1	36	3.59728e-07	Zea mays uncharacterized LOC100381883 (LOC100381883), mRNA >gi|223946232|gb|BT062503.1| Zea mays full-length cDNA clone ZM_BFb0306M09 mRNA, complete cds	K10717	CYP735A	cytokinin trans-hydroxylase	http://www.genome.jp/dbget-bin/www_bget?ko:K10717	Q9FF18	1576	0	Cytokinin hydroxylase OS=Arabidopsis thaliana GN=CYP735A1 PE=1 SV=1	PF00067//PF04758	Cytochrome P450//Ribosomal protein S30	GO:0042254//GO:0055114//GO:0006412	ribosome biogenesis//oxidation-reduction process//translation	GO:0005506//GO:0016705//GO:0020037//GO:0003735	iron ion binding//oxidoreductase activity, acting on paired donors, with incorporation or reduction of molecular oxygen//heme binding//structural constituent of ribosome	GO:0005622//GO:0005840	intracellular//ribosome	KOG0157	Cytochrome P450 CYP4/CYP19/CYP26 subfamilies
c58745_g2	DOCK	7048	0.278715	-0.0954666	0.197817	0.362475	0.201935	0.384703	0.271702	0.0163236	0.0408736	225444565	XP_002277136.1	3992	0	PREDICTED: dedicator of cytokinesis protein 11 [Vitis vinifera] >gi|297738489|emb|CBI27734.3| unnamed protein product [Vitis vinifera]	359484581	XM_002277100.2	1765	0	PREDICTED: Vitis vinifera dedicator of cytokinesis protein 11-like (LOC100259293), mRNA	--	--	--	--	Q5JSL3	426	3.25695e-40	Dedicator of cytokinesis protein 11 OS=Homo sapiens GN=DOCK11 PE=1 SV=2	PF03598	CO dehydrogenase/acetyl-CoA synthase complex beta subunit	GO:0043087//GO:0006084//GO:0007264//GO:0015947	regulation of GTPase activity//acetyl-CoA metabolic process//small GTPase mediated signal transduction//methane metabolic process	GO:0005085//GO:0018492	guanyl-nucleotide exchange factor activity//carbon-monoxide dehydrogenase (acceptor) activity	--	--	KOG1997	PH domain-containing protein
c44119_g1	LOG2	1076	-1.33617	-1.52541	-0.791858	-0.747526	-0.716119	-1.29457	-0.453017	-0.767939	-1.05629	658047918	XP_008359648.1	985	1.09975e-130	PREDICTED: LOW QUALITY PROTEIN: cytokinin riboside 5'-monophosphate phosphoribohydrolase LOG3-like [Malus domestica]	--	--	--	--	--	K06966	K06966	--	http://www.genome.jp/dbget-bin/www_bget?ko:K06966	Q8L8B8	917	5.7939e-122	Cytokinin riboside 5'-monophosphate phosphoribohydrolase LOG3 OS=Arabidopsis thaliana GN=LOG3 PE=1 SV=1	--	--	--	--	--	--	--	--	--	--
c45099_g1	LOG2	1241	-1.36068	-1.11422	-0.591953	-0.813824	-1.00959	-0.814733	-0.231594	0.218621	-0.479235	225428197	XP_002281839.1	522	1.75393e-71	PREDICTED: cytokinin riboside 5'-monophosphate phosphoribohydrolase LOG5 [Vitis vinifera] >gi|297744519|emb|CBI37781.3| unnamed protein product [Vitis vinifera]	--	--	--	--	--	K06966	K06966	--	http://www.genome.jp/dbget-bin/www_bget?ko:K06966	Q5BPS0	444	2.87886e-62	Cytokinin riboside 5'-monophosphate phosphoribohydrolase LOG2 OS=Arabidopsis thaliana GN=LOG2 PE=1 SV=1	--	--	--	--	--	--	--	--	--	--

## Sheet: transcription factor
gene_id	Gene Length	1d	3d	6d	9d	12d	3dt	6dt	9dt	12dt	NR GI	NR ID	NR Score	NR Evalue	NR Description	NT GI	NT ID	NT Score	NT Evalue	NT Description	KO ID	KO Name	KO Description	Http Link	Swissprot ID	Swissprot Score	Swissprot Evalue	Swissprot Description	PFAM ID	PFAM description	Gene Ontology Biological Pathway	BP Description	Gene Ontology Molecular Function	MF Description	Gene Ontology Cellular Component	CC Description	KOG ID	KOG Description
c9051_g1	2813	-0.34973	1.55387	1.98738	1.00497	2.29682	1.61761	1.29642	-2.54905	1.1057	452840438	EME42376.1	3441	0	hypothetical protein DOTSEDRAFT_73264 [Dothistroma septosporum NZE10]	398396325	XM_003851573.1	425	0	Mycosphaerella graminicola IPO323 hypothetical protein (MYCGRDRAFT_43295) mRNA, complete cds	--	--	--	--	P43551	130	3.14844e-06	Uncharacterized transcriptional regulatory protein YFL052W OS=Saccharomyces cerevisiae (strain ATCC 204508 / S288c) GN=YFL052W PE=3 SV=1	PF04612//PF08802//PF05297//PF00172//PF02740//PF11808//PF04082	Type II secretion system (T2SS), protein M//Cytochrome B6-F complex Fe-S subunit//Herpesvirus latent membrane protein 1 (LMP1)//Fungal Zn(2)-Cys(6) binuclear cluster domain//Colipase, C-terminal domain//Domain of unknown function (DUF3329)//Fungal specific transcription factor domain	GO:0006858//GO:0016310//GO:0007586//GO:0055114//GO:0006351//GO:0006118//GO:0019087//GO:0006355//GO:0016042	extracellular transport//phosphorylation//digestion//oxidation-reduction process//transcription, DNA-templated//electron transport//transformation of host cell by virus//regulation of transcription, DNA-templated//lipid catabolic process	GO:0051537//GO:0004673//GO:0008047//GO:0008270//GO:0009496//GO:0000981//GO:0003677	2 iron, 2 sulfur cluster binding//protein histidine kinase activity//enzyme activator activity//zinc ion binding//plastoquinol--plastocyanin reductase activity//sequence-specific DNA binding RNA polymerase II transcription factor activity//DNA binding	GO:0009512//GO:0005576//GO:0009365//GO:0005634//GO:0042651//GO:0016021	cytochrome b6f complex//extracellular region//protein histidine kinase complex//nucleus//thylakoid membrane//integral component of membrane	--	--
c105294_g1	1784	0.94029	2.83583	2.37311	2.24682	3.44973	0.886143	1.20329	-2.58278	1.62774	--	--	--	--	--	--	--	--	--	--	--	--	--	--	--	--	--	--	PF09360//PF00325//PF05019	Iron-binding zinc finger CDGSH type//Bacterial regulatory proteins, crp family//Coenzyme Q (ubiquinone) biosynthesis protein Coq4	GO:0006744//GO:0006355	ubiquinone biosynthetic process//regulation of transcription, DNA-templated	GO:0051537//GO:0003700	2 iron, 2 sulfur cluster binding//sequence-specific DNA binding transcription factor activity	GO:0005667//GO:0005622//GO:0043231	transcription factor complex//intracellular//intracellular membrane-bounded organelle	--	--
c53730_g1	2210	0.553324	0.00499173	0.522213	0.0255803	-0.0502227	0.75259	0.287583	0.115353	0.263396	643717219	KDP28845.1	704	1.21844e-81	hypothetical protein JCGZ_14616 [Jatropha curcas]	--	--	--	--	--	--	--	--	--	A5C9M2	340	8.42733e-33	Stilbene synthase 5 OS=Vitis vinifera GN=GSVIVT00007357001 PE=3 SV=1	PF08392//PF13463//PF02797//PF08545//PF08541//PF00195	FAE1/Type III polyketide synthase-like protein//Winged helix DNA-binding domain//Chalcone and stilbene synthases, C-terminal domain//3-Oxoacyl-[acyl-carrier-protein (ACP)] synthase III//3-Oxoacyl-[acyl-carrier-protein (ACP)] synthase III C terminal//Chalcone and stilbene synthases, N-terminal domain	GO:0042967//GO:0009058//GO:0006633//GO:0008610//GO:0006355	acyl-carrier-protein biosynthetic process//biosynthetic process//fatty acid biosynthetic process//lipid biosynthetic process//regulation of transcription, DNA-templated	GO:0004315//GO:0016747//GO:0003700//GO:0016746	3-oxoacyl-[acyl-carrier-protein] synthase activity//transferase activity, transferring acyl groups other than amino-acyl groups//sequence-specific DNA binding transcription factor activity//transferase activity, transferring acyl groups	GO:0016020//GO:0005622//GO:0005835//GO:0005667	membrane//intracellular//fatty acid synthase complex//transcription factor complex	--	--
c58936_g1	14630	0.378502	-0.306396	0.750755	1.0179	0.733338	1.00655	0.529808	-0.491945	0.368329	568823116	XP_006465968.1	11735	0	PREDICTED: midasin-like isoform X7 [Citrus sinensis]	359482728	XM_002274453.2	181	8.32872e-87	PREDICTED: Vitis vinifera midasin-like (LOC100244657), mRNA	--	--	--	--	Q869L3	3647	0	Midasin OS=Dictyostelium discoideum GN=mdn1 PE=3 SV=2	PF06068//PF00448//PF03193//PF05038//PF00158//PF07726//PF05496//PF01695//PF01580//PF00004//PF02485//PF00005//PF00910//PF08477//PF02367//PF07728//PF10662//PF00437//PF04851	TIP49 C-terminus//SRP54-type protein, GTPase domain//Protein of unknown function, DUF258//Cytochrome Cytochrome b558 alpha-subunit//Sigma-54 interaction domain//ATPase family associated with various cellular activities (AAA)//Holliday junction DNA helicase ruvB N-terminus//IstB-like ATP binding protein//FtsK/SpoIIIE family//ATPase family associated with various cellular activities (AAA)//Core-2/I…	GO:0006576//GO:0006614//GO:0007264//GO:0007059//GO:0006810//GO:0006355//GO:0007049//GO:0006281//GO:0006310//GO:0070526//GO:0051301	cellular biogenic amine metabolic process//SRP-dependent cotranslational protein targeting to membrane//small GTPase mediated signal transduction//chromosome segregation//transport//regulation of transcription, DNA-templated//cell cycle//DNA repair//DNA recombination//threonylcarbamoyladenosine biosynthetic process//cell division	GO:0008375//GO:0009378//GO:0003924//GO:0000166//GO:0005524//GO:0003724//GO:0020037//GO:0003678//GO:0005525//GO:0003677//GO:0016887//GO:0003723//GO:0008134//GO:0016787	acetylglucosaminyltransferase activity//four-way junction helicase activity//GTPase activity//nucleotide binding//ATP binding//RNA helicase activity//heme binding//DNA helicase activity//GTP binding//DNA binding//ATPase activity//RNA binding//transcription factor binding//hydrolase activity	GO:0005622//GO:0005667//GO:0016021//GO:0016020//GO:0005657//GO:0009379	intracellular//transcription factor complex//integral component of membrane//membrane//replication fork//Holliday junction helicase complex	KOG1808	AAA ATPase containing von Willebrand factor type A (vWA) domain
c53282_g1	1660	-0.172329	-0.111063	0.048757	-0.202147	-0.183634	-0.156534	0.0883661	-0.11257	-0.230181	356572321	XP_003554317.1	2164	0	PREDICTED: 26S proteasome regulatory subunit 4 homolog A [Glycine max]	356572320	XM_003554269.1	642	0	PREDICTED: Glycine max 26S proteasome regulatory subunit 4 homolog A-like (LOC100776168), mRNA	K03062	PSMC1, RPT2	26S proteasome regulatory subunit T2	http://www.genome.jp/dbget-bin/www_bget?ko:K03062	Q9SZD4	2101	0	26S proteasome regulatory subunit 4 homolog A OS=Arabidopsis thaliana GN=RPT2A PE=1 SV=1	PF02562//PF00910//PF06068//PF00158//PF01078//PF07728//PF01695//PF06414//PF07726//PF05496//PF00931//PF07724//PF00004	PhoH-like protein//RNA helicase//TIP49 C-terminus//Sigma-54 interaction domain//Magnesium chelatase, subunit ChlI//AAA domain (dynein-related subfamily)//IstB-like ATP binding protein//Zeta toxin//ATPase family associated with various cellular activities (AAA)//Holliday junction DNA helicase ruvB N-terminus//NB-ARC domain//AAA domain (Cdc48 subfamily)//ATPase family associated with various cellul…	GO:0015994//GO:0015995//GO:0006355//GO:0015979//GO:0006281//GO:0006310	chlorophyll metabolic process//chlorophyll biosynthetic process//regulation of transcription, DNA-templated//photosynthesis//DNA repair//DNA recombination	GO:0043531//GO:0009378//GO:0005524//GO:0003724//GO:0016301//GO:0003678//GO:0016887//GO:0016851//GO:0003723//GO:0008134	ADP binding//four-way junction helicase activity//ATP binding//RNA helicase activity//kinase activity//DNA helicase activity//ATPase activity//magnesium chelatase activity//RNA binding//transcription factor binding	GO:0005667//GO:0010007//GO:0005657//GO:0009379	transcription factor complex//magnesium chelatase complex//replication fork//Holliday junction helicase complex	KOG0726	26S proteasome regulatory complex, ATPase RPT2
c53201_g1	2874	-0.128322	0.328539	0.379923	1.12291	1.18228	0.0800034	0.426802	-2.26468	0.309841	452845782	EME47715.1	4019	0	hypothetical protein DOTSEDRAFT_69609 [Dothistroma septosporum NZE10]	398406860	XM_003854848.1	1443	0	Mycosphaerella graminicola IPO323 AAA family ATPase CDC48 (MYCGRDRAFT_55128) mRNA, complete cds	K13525	VCP, CDC48	transitional endoplasmic reticulum ATPase	http://www.genome.jp/dbget-bin/www_bget?ko:K13525	Q5AWS6	3521	0	Cell division control protein 48 OS=Emericella nidulans (strain FGSC A4 / ATCC 38163 / CBS 112.46 / NRRL 194 / M139) GN=cdc48 PE=1 SV=2	PF03266//PF02562//PF00910//PF07728//PF06414//PF01745//PF01443//PF00931//PF00437//PF04851//PF01057//PF06068//PF01695//PF05496//PF07726//PF00158//PF01078//PF00004//PF07724//PF01637//PF00005	NTPase//PhoH-like protein//RNA helicase//AAA domain (dynein-related subfamily)//Zeta toxin//Isopentenyl transferase//Viral (Superfamily 1) RNA helicase//NB-ARC domain//Type II/IV secretion system protein//Type III restriction enzyme, res subunit//Parvovirus non-structural protein NS1//TIP49 C-terminus//IstB-like ATP binding protein//Holliday junction DNA helicase ruvB N-terminus//ATPase family as…	GO:0015994//GO:0006694//GO:0006810//GO:0015995//GO:0006355//GO:0015979//GO:0009058//GO:0019079//GO:0006310//GO:0006281//GO:0016114	chlorophyll metabolic process//steroid biosynthetic process//transport//chlorophyll biosynthetic process//regulation of transcription, DNA-templated//photosynthesis//biosynthetic process//viral genome replication//DNA recombination//DNA repair//terpenoid biosynthetic process	GO:0043531//GO:0009378//GO:0005524//GO:0003724//GO:0098519//GO:0016301//GO:0003678//GO:0003677//GO:0016851//GO:0016887//GO:0003723//GO:0008134//GO:0004161//GO:0016787	ADP binding//four-way junction helicase activity//ATP binding//RNA helicase activity//nucleotide phosphatase activity, acting on free nucleotides//kinase activity//DNA helicase activity//DNA binding//magnesium chelatase activity//ATPase activity//RNA binding//transcription factor binding//dimethylallyltranstransferase activity//hydrolase activity	GO:0005667//GO:0010007//GO:0005657//GO:0009379	transcription factor complex//magnesium chelatase complex//replication fork//Holliday junction helicase complex	KOG0730	AAA+-type ATPase
c75075_g1	1232	0.41478	2.55519	2.43973	2.11468	3.54925	1.36194	-0.414694	-1.99691	1.5139	452842753	EME44689.1	1519	0	hypothetical protein DOTSEDRAFT_72222 [Dothistroma septosporum NZE10]	--	--	--	--	--	--	--	--	--	--	--	--	--	PF01116//PF01418//PF07651	Fructose-bisphosphate aldolase class-II//Helix-turn-helix domain, rpiR family//ANTH domain	GO:0006355//GO:0005975	regulation of transcription, DNA-templated//carbohydrate metabolic process	GO:0016832//GO:0005543//GO:0003700//GO:0008270	aldehyde-lyase activity//phospholipid binding//sequence-specific DNA binding transcription factor activity//zinc ion binding	GO:0005667	transcription factor complex	--	--
c58713_g1	4959	0.460602	0.100008	0.510597	0.319602	0.239343	0.368899	0.384181	0.0446284	0.102114	643734573	KDP41243.1	5467	0	hypothetical protein JCGZ_15650 [Jatropha curcas]	449511320	XM_004163876.1	518	0	PREDICTED: Cucumis sativus pattern formation protein EMB30-like (LOC101207938), mRNA	K18443	GBF1	golgi-specific brefeldin A-resistance guanine nucleotide exchange factor 1	http://www.genome.jp/dbget-bin/www_bget?ko:K18443	Q42510	5218	0	ARF guanine-nucleotide exchange factor GNOM OS=Arabidopsis thaliana GN=GN PE=1 SV=1	PF03294//PF01369	RNA polymerase-associated transcription specificity factor, Rap94//Sec7 domain	GO:0032012//GO:0043087	regulation of ARF protein signal transduction//regulation of GTPase activity	GO:0005086//GO:0003700	ARF guanyl-nucleotide exchange factor activity//sequence-specific DNA binding transcription factor activity	GO:0005667	transcription factor complex	KOG0928	Pattern-formation protein/guanine nucleotide exchange factor
c13759_g1	2744	0.250425	2.69598	2.42681	2.16381	3.55496	1.06644	1.73769	-2.27016	0.250425	452840264	EME42202.1	2464	0	hypothetical protein DOTSEDRAFT_154807 [Dothistroma septosporum NZE10]	--	--	--	--	--	--	--	--	--	--	--	--	--	PF00649//PF02040	Copper fist DNA binding domain//Arsenical pump membrane protein	GO:0015700//GO:0006355	arsenite transport//regulation of transcription, DNA-templated	GO:0015105//GO:0003677//GO:0005507//GO:0003700	arsenite transmembrane transporter activity//DNA binding//copper ion binding//sequence-specific DNA binding transcription factor activity	GO:0005667//GO:0016021//GO:0005634	transcription factor complex//integral component of membrane//nucleus	--	--
c102664_g1	1638	0.1266	1.87899	2.29759	1.46038	2.61735	0.226112	0.75913	-2.09446	1.32433	452838537	EME40477.1	2238	0	hypothetical protein DOTSEDRAFT_90700 [Dothistroma septosporum NZE10]	145240462	XM_001392841.1	63	3.61412e-22	Aspergillus niger CBS 513.88 ATP-dependent RNA helicase DBP10, mRNA	K14808	DDX54, DBP10	ATP-dependent RNA helicase DDX54/DBP10	http://www.genome.jp/dbget-bin/www_bget?ko:K14808	A7ESL7	1294	3.2915e-166	ATP-dependent RNA helicase dbp10 OS=Sclerotinia sclerotiorum (strain ATCC 18683 / 1980 / Ss-1) GN=dbp10 PE=3 SV=2	PF00271//PF08147//PF00847	Helicase conserved C-terminal domain//DBP10CT (NUC160) domain//AP2 domain	GO:0006355	regulation of transcription, DNA-templated	GO:0005524//GO:0003723//GO:0003700//GO:0016818//GO:0003676//GO:0004386	ATP binding//RNA binding//sequence-specific DNA binding transcription factor activity//hydrolase activity, acting on acid anhydrides, in phosphorus-containing anhydrides//nucleic acid binding//helicase activity	GO:0005634//GO:0005667	nucleus//transcription factor complex	KOG0337	ATP-dependent RNA helicase
c29983_g1	1443	-1.12701	-0.348229	-0.76167	-0.834339	-0.95803	-0.413215	-0.333898	-0.378671	-0.786068	595804447	XP_007202157.1	2008	0	hypothetical protein PRUPE_ppa006323mg [Prunus persica] >gi|645275229|ref|XP_008242710.1| PREDICTED: 26S protease regulatory subunit 8 homolog A [Prunus mume] >gi|462397688|gb|EMJ03356.1| hypothetical protein PRUPE_ppa006323mg [Prunus persica]	225442804	XM_002285237.1	601	0	PREDICTED: Vitis vinifera 26S protease regulatory subunit 8 homolog A-like (LOC100254957), mRNA	K03066	PSMC5, RPT6	26S proteasome regulatory subunit T6	http://www.genome.jp/dbget-bin/www_bget?ko:K03066	Q9C5U3	1977	0	26S protease regulatory subunit 8 homolog A OS=Arabidopsis thaliana GN=RPT6A PE=1 SV=1	PF01057//PF00931//PF02185//PF00004//PF07724//PF01078//PF00158//PF07726//PF05496//PF06414//PF07728//PF01695//PF00910//PF02562//PF06068	Parvovirus non-structural protein NS1//NB-ARC domain//Hr1 repeat//ATPase family associated with various cellular activities (AAA)//AAA domain (Cdc48 subfamily)//Magnesium chelatase, subunit ChlI//Sigma-54 interaction domain//ATPase family associated with various cellular activities (AAA)//Holliday junction DNA helicase ruvB N-terminus//Zeta toxin//AAA domain (dynein-related subfamily)//IstB-like …	GO:0015994//GO:0006355//GO:0015995//GO:0015979//GO:0019079//GO:0007165//GO:0006310//GO:0006281	chlorophyll metabolic process//regulation of transcription, DNA-templated//chlorophyll biosynthetic process//photosynthesis//viral genome replication//signal transduction//DNA recombination//DNA repair	GO:0005524//GO:0003724//GO:0009378//GO:0043531//GO:0003678//GO:0016887//GO:0016851//GO:0016301//GO:0003723//GO:0008134	ATP binding//RNA helicase activity//four-way junction helicase activity//ADP binding//DNA helicase activity//ATPase activity//magnesium chelatase activity//kinase activity//RNA binding//transcription factor binding	GO:0005667//GO:0005657//GO:0010007//GO:0009379	transcription factor complex//replication fork//magnesium chelatase complex//Holliday junction helicase complex	KOG0728	26S proteasome regulatory complex, ATPase RPT6
c37862_g1	2992	1.14724	3.17249	3.19006	2.76335	4.00656	1.28267	1.72838	-1.00816	1.74724	631396214	XP_007932487.1	1821	0	hypothetical protein MYCFIDRAFT_60582 [Pseudocercospora fijiensis CIRAD86] >gi|452977138|gb|EME76911.1| hypothetical protein MYCFIDRAFT_60582 [Pseudocercospora fijiensis CIRAD86]	398404907	XM_003853872.1	697	0	Mycosphaerella graminicola IPO323 proteasome regulatory particle subunit RPT6 (PATPB2401) mRNA, complete cds	K03066	PSMC5, RPT6	26S proteasome regulatory subunit T6	http://www.genome.jp/dbget-bin/www_bget?ko:K03066	Q01939	1463	0	26S protease regulatory subunit 8 homolog OS=Saccharomyces cerevisiae (strain ATCC 204508 / S288c) GN=RPT6 PE=1 SV=4	PF06414//PF07728//PF00910//PF02562//PF01057//PF00931//PF07726//PF05496//PF01695//PF01078//PF00158//PF06068//PF00005//PF06056//PF07724//PF00004	Zeta toxin//AAA domain (dynein-related subfamily)//RNA helicase//PhoH-like protein//Parvovirus non-structural protein NS1//NB-ARC domain//ATPase family associated with various cellular activities (AAA)//Holliday junction DNA helicase ruvB N-terminus//IstB-like ATP binding protein//Magnesium chelatase, subunit ChlI//Sigma-54 interaction domain//TIP49 C-terminus//ABC transporter//Putative ATPase su…	GO:0015994//GO:0015995//GO:0006355//GO:0015979//GO:0019069//GO:0019079//GO:0006281//GO:0006310	chlorophyll metabolic process//chlorophyll biosynthetic process//regulation of transcription, DNA-templated//photosynthesis//viral capsid assembly//viral genome replication//DNA repair//DNA recombination	GO:0005524//GO:0003724//GO:0009378//GO:0043531//GO:0003678//GO:0016851//GO:0016887//GO:0016301//GO:0003723//GO:0008134	ATP binding//RNA helicase activity//four-way junction helicase activity//ADP binding//DNA helicase activity//magnesium chelatase activity//ATPase activity//kinase activity//RNA binding//transcription factor binding	GO:0005667//GO:0005657//GO:0010007//GO:0009379	transcription factor complex//replication fork//magnesium chelatase complex//Holliday junction helicase complex	KOG0728	26S proteasome regulatory complex, ATPase RPT6
c57924_g1	2254	0.0741993	-0.493257	-0.0212842	0.327734	-0.0569179	0.442184	0.121688	-0.223088	0.0961824	255551247	XP_002516670.1	1749	0	ATP-dependent clp protease ATP-binding subunit clpx, putative [Ricinus communis] >gi|223544165|gb|EEF45689.1| ATP-dependent clp protease ATP-binding subunit clpx, putative [Ricinus communis]	--	--	--	--	--	K03544	clpX, CLPX	ATP-dependent Clp protease ATP-binding subunit ClpX	http://www.genome.jp/dbget-bin/www_bget?ko:K03544	A1U1Q2	1036	2.02291e-131	ATP-dependent Clp protease ATP-binding subunit ClpX OS=Marinobacter aquaeolei (strain ATCC 700491 / DSM 11845 / VT8) GN=clpX PE=3 SV=1	PF00437//PF00004//PF07724//PF00493//PF00005//PF04851//PF00910//PF00158//PF01078//PF07728//PF01695//PF05496	Type II/IV secretion system protein//ATPase family associated with various cellular activities (AAA)//AAA domain (Cdc48 subfamily)//MCM2/3/5 family//ABC transporter//Type III restriction enzyme, res subunit//RNA helicase//Sigma-54 interaction domain//Magnesium chelatase, subunit ChlI//AAA domain (dynein-related subfamily)//IstB-like ATP binding protein//Holliday junction DNA helicase ruvB N-termi…	GO:0015994//GO:0006355//GO:0006810//GO:0015995//GO:0015979//GO:0006457//GO:0006508//GO:0006260//GO:0006281//GO:0006310	chlorophyll metabolic process//regulation of transcription, DNA-templated//transport//chlorophyll biosynthetic process//photosynthesis//protein folding//proteolysis//DNA replication//DNA repair//DNA recombination	GO:0005524//GO:0003724//GO:0051082//GO:0009378//GO:0016851//GO:0003677//GO:0016887//GO:0003723//GO:0008134//GO:0017111//GO:0008233//GO:0016787	ATP binding//RNA helicase activity//unfolded protein binding//four-way junction helicase activity//magnesium chelatase activity//DNA binding//ATPase activity//RNA binding//transcription factor binding//nucleoside-triphosphatase activity//peptidase activity//hydrolase activity	GO:0005667//GO:0005657//GO:0010007//GO:0009379	transcription factor complex//replication fork//magnesium chelatase complex//Holliday junction helicase complex	KOG0740	AAA+-type ATPase
c45693_g1	1638	0.396469	-0.360152	-0.0451297	-0.266822	-0.303541	0.440248	0.0759402	0.0431737	-0.547161	118486817	ABK95243.1	513	6.3012e-56	unknown [Populus trichocarpa]	--	--	--	--	--	K09286	EREBP	EREBP-like factor	http://www.genome.jp/dbget-bin/www_bget?ko:K09286	Q8H1E4	436	5.45324e-47	Ethylene-responsive transcription factor RAP2-4 OS=Arabidopsis thaliana GN=RAP2-4 PE=1 SV=1	PF03249//PF00847//PF06422	Type specific antigen//AP2 domain//CDR ABC transporter	GO:0006810//GO:0006355	transport//regulation of transcription, DNA-templated	GO:0005524//GO:0003700//GO:0042626	ATP binding//sequence-specific DNA binding transcription factor activity//ATPase activity, coupled to transmembrane movement of substances	GO:0005667//GO:0016021	transcription factor complex//integral component of membrane	--	--
c9020_g1	1410	0.495321	2.50747	2.83684	2.16674	3.48013	1.36804	0.863359	-2.75672	1.47395	452837284	EME39226.1	2144	0	hypothetical protein DOTSEDRAFT_91650 [Dothistroma septosporum NZE10]	259479271	BN001301.1	220	1.64285e-109	TPA_asm: Aspergillus nidulans FGSC A4 chromosome I	K02210	MCM7, CDC47	DNA replication licensing factor MCM7	http://www.genome.jp/dbget-bin/www_bget?ko:K02210	O75001	1366	2.90238e-180	DNA replication licensing factor mcm7 OS=Schizosaccharomyces pombe (strain 972 / ATCC 24843) GN=mcm7 PE=1 SV=1	PF07726//PF00493//PF07728//PF01078//PF00158	ATPase family associated with various cellular activities (AAA)//MCM2/3/5 family//AAA domain (dynein-related subfamily)//Magnesium chelatase, subunit ChlI//Sigma-54 interaction domain	GO:0015994//GO:0006260//GO:0015995//GO:0006355//GO:0015979	chlorophyll metabolic process//DNA replication//chlorophyll biosynthetic process//regulation of transcription, DNA-templated//photosynthesis	GO:0005524//GO:0008134//GO:0016887//GO:0003677//GO:0016851	ATP binding//transcription factor binding//ATPase activity//DNA binding//magnesium chelatase activity	GO:0010007//GO:0005667	magnesium chelatase complex//transcription factor complex	KOG0482	DNA replication licensing factor, MCM7 component
c56711_g1	5983	-0.311151	-0.330959	-0.282868	-0.579195	-0.646381	-0.273199	-0.115294	0.0195043	-0.223971	147807472	CAN66189.1	3411	0	hypothetical protein VITISV_006047 [Vitis vinifera]	312283767	AC243236.1	45	1.35797e-11	Panicum virgatum clone PV_ABa020-H10, complete sequence	--	--	--	--	P0CT40	1236	5.02564e-141	Transposon Tf2-9 polyprotein OS=Schizosaccharomyces pombe (strain 972 / ATCC 24843) GN=Tf2-9 PE=3 SV=1	PF06652//PF00098//PF00665//PF08702//PF06422//PF00494//PF00078//PF09668//PF01608//PF02238//PF01017//PF00075	Methuselah N-terminus//Zinc knuckle//Integrase core domain//Fibrinogen alpha/beta chain family//CDR ABC transporter//Squalene/phytoene synthase//Reverse transcriptase (RNA-dependent DNA polymerase)//Aspartyl protease//I/LWEQ domain//Cytochrome c oxidase subunit VIIa//STAT protein, all-alpha domain//RNase H	GO:0006950//GO:0006278//GO:0007165//GO:0009058//GO:0006123//GO:0015074//GO:0006118//GO:0030168//GO:0006508//GO:0006810//GO:0006355//GO:0007186//GO:0015992//GO:0051258//GO:0051252	response to stress//RNA-dependent DNA replication//signal transduction//biosynthetic process//mitochondrial electron transport, cytochrome c to oxygen//DNA integration//electron transport//platelet activation//proteolysis//transport//regulation of transcription, DNA-templated//G-protein coupled receptor signaling pathway//proton transport//protein polymerization//regulation of RNA metabolic proce…	GO:0042626//GO:0009055//GO:0016740//GO:0003723//GO:0030674//GO:0004523//GO:0003779//GO:0008270//GO:0003676//GO:0004871//GO:0003964//GO:0005102//GO:0004930//GO:0004190//GO:0005524//GO:0004129//GO:0003700	ATPase activity, coupled to transmembrane movement of substances//electron carrier activity//transferase activity//RNA binding//protein binding, bridging//RNA-DNA hybrid ribonuclease activity//actin binding//zinc ion binding//nucleic acid binding//signal transducer activity//RNA-directed DNA polymerase activity//receptor binding//G-protein coupled receptor activity//aspartic-type endopeptidase ac…	GO:0005746//GO:0045277//GO:0005667//GO:0016021//GO:0005577//GO:0005634	mitochondrial respiratory chain//respiratory chain complex IV//transcription factor complex//integral component of membrane//fibrinogen complex//nucleus	KOG0017	FOG: Transposon-encoded proteins with TYA, reverse transcriptase, integrase domains in various combinations
c39291_g1	1690	0.275143	-0.0605884	0.349139	0.237669	0.294815	-0.116682	0.102704	0.087359	0.00158528	147858961	CAN80826.1	2110	0	hypothetical protein VITISV_015453 [Vitis vinifera]	84468439	AB236851.1	411	0	Trifolium pratense RNA for putative RuvB DNA helicase-like protein, complete cds, clone: C61	K11338	RUVBL2, RVB2, INO80J	RuvB-like protein 2	http://www.genome.jp/dbget-bin/www_bget?ko:K11338	Q9DE27	1747	0	RuvB-like 2 OS=Xenopus laevis GN=ruvbl2 PE=2 SV=1	PF00004//PF02367//PF00808//PF03796//PF06068//PF01078//PF07475//PF00158//PF05496//PF06414//PF01695//PF07728	ATPase family associated with various cellular activities (AAA)//Uncharacterised P-loop hydrolase UPF0079//Histone-like transcription factor (CBF/NF-Y) and archaeal histone//DnaB-like helicase C terminal domain//TIP49 C-terminus//Magnesium chelatase, subunit ChlI//HPr Serine kinase C-terminal domain//Sigma-54 interaction domain//Holliday junction DNA helicase ruvB N-terminus//Zeta toxin//IstB-lik…	GO:0015979//GO:0015995//GO:0006355//GO:0015994//GO:0000160//GO:0070526//GO:0016310//GO:0006109//GO:0032508//GO:0006310//GO:0006281//GO:0006260	photosynthesis//chlorophyll biosynthetic process//regulation of transcription, DNA-templated//chlorophyll metabolic process//phosphorelay signal transduction system//threonylcarbamoyladenosine biosynthetic process//phosphorylation//regulation of carbohydrate metabolic process//DNA duplex unwinding//DNA recombination//DNA repair//DNA replication	GO:0016887//GO:0016851//GO:0043565//GO:0003678//GO:0016301//GO:0000155//GO:0005524//GO:0009378//GO:0008134//GO:0004672	ATPase activity//magnesium chelatase activity//sequence-specific DNA binding//DNA helicase activity//kinase activity//phosphorelay sensor kinase activity//ATP binding//four-way junction helicase activity//transcription factor binding//protein kinase activity	GO:0005667//GO:0005622//GO:0009379//GO:0009365//GO:0005657//GO:0010007	transcription factor complex//intracellular//Holliday junction helicase complex//protein histidine kinase complex//replication fork//magnesium chelatase complex	KOG2680	DNA helicase TIP49, TBP-interacting protein
c49160_g1	1671	0.631882	0.603227	0.550247	0.391658	0.350857	0.366449	0.212313	0.36667	0.422244	225458145	XP_002280558.1	989	2.62192e-127	PREDICTED: lon protease 2 [Vitis vinifera]	356551850	XM_003544238.1	194	5.5507e-95	PREDICTED: Glycine max lon protease 2-like (LOC100813665), mRNA	--	--	--	--	P36774	155	1.88327e-09	Lon protease 2 OS=Myxococcus xanthus GN=lon2 PE=1 SV=3	PF00170//PF02190	bZIP transcription factor//ATP-dependent protease La (LON) domain	GO:0006510//GO:0006355//GO:0006508	ATP-dependent proteolysis//regulation of transcription, DNA-templated//proteolysis	GO:0004176//GO:0043565//GO:0003700	ATP-dependent peptidase activity//sequence-specific DNA binding//sequence-specific DNA binding transcription factor activity	GO:0005667//GO:0009507	transcription factor complex//chloroplast	KOG4159	Predicted E3 ubiquitin ligase
c50804_g1	3046	-2.46079	-1.85492	-2.13283	-2.02529	-2.49767	-0.533449	-0.875153	-0.204656	-0.476865	147822218	CAN66011.1	279	3.21626e-25	hypothetical protein VITISV_024280 [Vitis vinifera]	355320023	FR751557.1	63	6.78162e-22	Humulus lupulus mRNA for WRKY transcription factor (wrky1 gene), cultivar Osvald's 72, clone 3326	--	--	--	--	Q9FYA2	234	1.74781e-20	Probable WRKY transcription factor 75 OS=Arabidopsis thaliana GN=WRKY75 PE=2 SV=1	PF03106//PF06631//PF08613	WRKY DNA -binding domain//Protein of unknown function (DUF1154)//Cyclin	GO:0006629//GO:0046339//GO:0000079//GO:0009395//GO:0006355	lipid metabolic process//diacylglycerol metabolic process//regulation of cyclin-dependent protein serine/threonine kinase activity//phospholipid catabolic process//regulation of transcription, DNA-templated	GO:0005509//GO:0019901//GO:0003700//GO:0004435//GO:0043565	calcium ion binding//protein kinase binding//sequence-specific DNA binding transcription factor activity//phosphatidylinositol phospholipase C activity//sequence-specific DNA binding	GO:0005667	transcription factor complex	--	--
c52669_g1	1095	-0.869984	-1.17256	-1.21194	-0.838288	-1.22955	-1.26363	-0.628384	-0.246859	-0.345971	449455553	XP_004145517.1	251	9.78653e-22	PREDICTED: uncharacterized protein LOC101216814 [Cucumis sativus]	--	--	--	--	--	--	--	--	--	--	--	--	--	PF09095//PF00170	Domain of unknown function (DUF1926)//bZIP transcription factor	GO:0006355//GO:0005975	regulation of transcription, DNA-templated//carbohydrate metabolic process	GO:0030246//GO:0003824//GO:0043565//GO:0003700	carbohydrate binding//catalytic activity//sequence-specific DNA binding//sequence-specific DNA binding transcription factor activity	GO:0005667	transcription factor complex	--	--
c51811_g1	3238	0.533529	0.337507	0.317655	0.362111	0.214802	0.376236	0.319418	0.630363	0.542874	661898343	CDO98310.1	3890	0	unnamed protein product [Coffea canephora]	359491135	XM_002284482.2	1056	0	PREDICTED: Vitis vinifera ATP-dependent Clp protease ATP-binding subunit clpA homolog CD4A, chloroplastic-like (LOC100250896), mRNA	K03696	clpC	ATP-dependent Clp protease ATP-binding subunit ClpC	http://www.genome.jp/dbget-bin/www_bget?ko:K03696	Q9FI56	3781	0	Chaperone protein ClpC1, chloroplastic OS=Arabidopsis thaliana GN=CLPC1 PE=1 SV=1	PF02861//PF00910//PF00982//PF06414//PF07728//PF06309//PF03938//PF02151//PF01926//PF04851//PF06068//PF03193//PF01078//PF00158//PF00089//PF05496//PF07726//PF01695//PF07724//PF00004//PF00005//PF01637	Clp amino terminal domain//RNA helicase//Glycosyltransferase family 20//Zeta toxin//AAA domain (dynein-related subfamily)//Torsin//Outer membrane protein (OmpH-like)//UvrB/uvrC motif//50S ribosome-binding GTPase//Type III restriction enzyme, res subunit//TIP49 C-terminus//Protein of unknown function, DUF258//Magnesium chelatase, subunit ChlI//Sigma-54 interaction domain//Trypsin//Holliday junctio…	GO:0051085//GO:0015994//GO:0006355//GO:0015995//GO:0015979//GO:0006508//GO:0019538//GO:0005992//GO:0006281//GO:0006310	chaperone mediated protein folding requiring cofactor//chlorophyll metabolic process//regulation of transcription, DNA-templated//chlorophyll biosynthetic process//photosynthesis//proteolysis//protein metabolic process//trehalose biosynthetic process//DNA repair//DNA recombination	GO:0003824//GO:0005524//GO:0003924//GO:0003724//GO:0051082//GO:0009378//GO:0003678//GO:0003677//GO:0016851//GO:0016887//GO:0005525//GO:0016301//GO:0005515//GO:0003723//GO:0008134//GO:0016787//GO:0004252	catalytic activity//ATP binding//GTPase activity//RNA helicase activity//unfolded protein binding//four-way junction helicase activity//DNA helicase activity//DNA binding//magnesium chelatase activity//ATPase activity//GTP binding//kinase activity//protein binding//RNA binding//transcription factor binding//hydrolase activity//serine-type endopeptidase activity	GO:0005667//GO:0005657//GO:0010007//GO:0009379	transcription factor complex//replication fork//magnesium chelatase complex//Holliday junction helicase complex	KOG1051	Chaperone HSP104 and related ATP-dependent Clp proteases
c73138_g1	868	0.373676	2.3255	1.9105	1.85544	2.9185	0.389268	-0.17239	-0.863845	-1.04058	452841991	EME43927.1	1292	3.51878e-168	hypothetical protein DOTSEDRAFT_71663 [Dothistroma septosporum NZE10]	--	--	--	--	--	--	--	--	--	P52958	736	3.08673e-88	Cutinase transcription factor 1 alpha OS=Fusarium solani subsp. pisi GN=CTF1-ALPHA PE=2 SV=1	PF03473//PF04082//PF00172	MOSC domain//Fungal specific transcription factor domain//Fungal Zn(2)-Cys(6) binuclear cluster domain	GO:0006351//GO:0006355	transcription, DNA-templated//regulation of transcription, DNA-templated	GO:0003824//GO:0000981//GO:0030170//GO:0030151//GO:0003677//GO:0008270	catalytic activity//sequence-specific DNA binding RNA polymerase II transcription factor activity//pyridoxal phosphate binding//molybdenum ion binding//DNA binding//zinc ion binding	GO:0005634	nucleus	--	--
c103361_g1	1160	-0.723958	1.35885	1.06009	0.678808	1.34619	0.844673	0.623198	-3.89132	0.141596	671173732	XP_008727330.1	157	1.42229e-08	hypothetical protein G647_04771 [Cladophialophora carrionii CBS 160.54] >gi|565933721|gb|ETI22975.1| hypothetical protein G647_04771 [Cladophialophora carrionii CBS 160.54]	--	--	--	--	--	--	--	--	--	--	--	--	--	PF00196//PF02796//PF00249	Bacterial regulatory proteins, luxR family//Helix-turn-helix domain of resolvase//Myb-like DNA-binding domain	GO:0006310//GO:0006355	DNA recombination//regulation of transcription, DNA-templated	GO:0003682//GO:0000150//GO:0003700//GO:0003677	chromatin binding//recombinase activity//sequence-specific DNA binding transcription factor activity//DNA binding	GO:0000785//GO:0005667	chromatin//transcription factor complex	--	--
c51805_g1	1212	0.839302	0.245575	0.540692	0.904043	1.0815	0.504817	0.0906863	0.0234008	0.438245	643717027	KDP28653.1	610	2.1775e-72	hypothetical protein JCGZ_14424 [Jatropha curcas]	--	--	--	--	--	K09422	MYBP	myb proto-oncogene protein, plant	http://www.genome.jp/dbget-bin/www_bget?ko:K09422	Q7XBH4	458	4.10784e-52	Myb-related protein Myb4 OS=Oryza sativa subsp. japonica GN=MYB4 PE=2 SV=2	PF00249//PF08281	Myb-like DNA-binding domain//Sigma-70, region 4	GO:0006352//GO:0006355	DNA-templated transcription, initiation//regulation of transcription, DNA-templated	GO:0003682//GO:0003700//GO:0016987//GO:0003677	chromatin binding//sequence-specific DNA binding transcription factor activity//sigma factor activity//DNA binding	GO:0000785//GO:0005667	chromatin//transcription factor complex	KOG0048	Transcription factor, Myb superfamily
c48985_g1	1731	0.283364	-0.201233	0.0555605	0.268583	-0.0805722	0.315623	0.0234393	0.249855	0.169403	255544942	XP_002513532.1	1617	0	conserved hypothetical protein [Ricinus communis] >gi|223547440|gb|EEF48935.1| conserved hypothetical protein [Ricinus communis]	255544941	XM_002513486.1	391	0	Ricinus communis conserved hypothetical protein, mRNA	--	--	--	--	--	--	--	--	PF01113//PF00106//PF01073//PF01370//PF00056//PF03435//PF01118//PF00649	Dihydrodipicolinate reductase, N-terminus//short chain dehydrogenase//3-beta hydroxysteroid dehydrogenase/isomerase family//NAD dependent epimerase/dehydratase family//lactate/malate dehydrogenase, NAD binding domain//Saccharopine dehydrogenase//Semialdehyde dehydrogenase, NAD binding domain//Copper fist DNA binding domain	GO:0008152//GO:0044237//GO:0008209//GO:0008207//GO:0055114//GO:0009089//GO:0009085//GO:0008210//GO:0006694//GO:0006355	metabolic process//cellular metabolic process//androgen metabolic process//C21-steroid hormone metabolic process//oxidation-reduction process//lysine biosynthetic process via diaminopimelate//lysine biosynthetic process//estrogen metabolic process//steroid biosynthetic process//regulation of transcription, DNA-templated	GO:0005507//GO:0016491//GO:0016616//GO:0008839//GO:0050662//GO:0003854//GO:0000166//GO:0003824//GO:0016620//GO:0003700//GO:0051287//GO:0003677	copper ion binding//oxidoreductase activity//oxidoreductase activity, acting on the CH-OH group of donors, NAD or NADP as acceptor//4-hydroxy-tetrahydrodipicolinate reductase//coenzyme binding//3-beta-hydroxy-delta5-steroid dehydrogenase activity//nucleotide binding//catalytic activity//oxidoreductase activity, acting on the aldehyde or oxo group of donors, NAD or NADP as acceptor//sequence-speci…	GO:0005634//GO:0005667	nucleus//transcription factor complex	--	--
c37637_g1	405	0.997266	0.174614	1.70033	1.83129	1.37801	2.65724	2.13943	-1.80166	1.14487	--	--	--	--	--	--	--	--	--	--	--	--	--	--	--	--	--	--	PF00649	Copper fist DNA binding domain	GO:0006355	regulation of transcription, DNA-templated	GO:0005507//GO:0003700//GO:0003677	copper ion binding//sequence-specific DNA binding transcription factor activity//DNA binding	GO:0005667//GO:0005634	transcription factor complex//nucleus	--	--
c17496_g1	2308	0.468249	2.15814	2.07906	1.94933	2.74714	0.420424	0.675996	-1.30024	1.27108	452847184	EME49116.1	2367	0	hypothetical protein DOTSEDRAFT_67992 [Dothistroma septosporum NZE10]	--	--	--	--	--	--	--	--	--	P45815	200	5.73541e-15	Copper resistance protein CRF1 OS=Yarrowia lipolytica (strain CLIB 122 / E 150) GN=CRF1 PE=4 SV=1	PF00649//PF12924	Copper fist DNA binding domain//Copper-binding of amyloid precursor, CuBD	GO:0006355	regulation of transcription, DNA-templated	GO:0005507//GO:0046914//GO:0003677//GO:0003700	copper ion binding//transition metal ion binding//DNA binding//sequence-specific DNA binding transcription factor activity	GO:0005667//GO:0005634	transcription factor complex//nucleus	--	--
c39159_g1	1797	0.663372	2.26573	1.33719	2.18836	3.05203	0.619686	0.38275	-2.01363	0.463789	667833686	XP_007781012.1	1030	4.0591e-130	hypothetical protein W97_04934 [Coniosporium apollinis CBS 100218] >gi|494828937|gb|EON65695.1| hypothetical protein W97_04934 [Coniosporium apollinis CBS 100218]	398405917	XM_003854377.1	275	5.60918e-140	Mycosphaerella graminicola IPO323 hypothetical protein (MYCGRDRAFT_103731) mRNA, complete cds	--	--	--	--	P87252	564	9.12255e-67	Woronin body major protein OS=Neurospora crassa (strain ATCC 24698 / 74-OR23-1A / CBS 708.71 / DSM 1257 / FGSC 987) GN=hex-1 PE=1 SV=1	PF15064//PF02937//PF01340//PF01287	Cation channel sperm-associated protein subunit gamma//Cytochrome c oxidase subunit VIc//Met Apo-repressor, MetJ//Eukaryotic elongation factor 5A hypusine, DNA-binding OB fold	GO:0015992//GO:0006123//GO:0006355//GO:0006555//GO:0045901//GO:0006448//GO:0045905//GO:0006452	proton transport//mitochondrial electron transport, cytochrome c to oxygen//regulation of transcription, DNA-templated//methionine metabolic process//positive regulation of translational elongation//regulation of translational elongation//positive regulation of translational termination//translational frameshifting	GO:0004129//GO:0003700//GO:0003746//GO:0003723//GO:0043022	cytochrome-c oxidase activity//sequence-specific DNA binding transcription factor activity//translation elongation factor activity//RNA binding//ribosome binding	GO:0097228//GO:0005667//GO:0045277//GO:0005840//GO:0036128	sperm principal piece//transcription factor complex//respiratory chain complex IV//ribosome//CatSper complex	KOG3271	Translation initiation factor 5A (eIF-5A)
c27632_g1	1364	-1.54263	0.0897595	0.475183	-0.0618606	0.657855	-0.302004	0.0159404	-1.41843	0.137494	452848023	EME49955.1	1677	0	hypothetical protein DOTSEDRAFT_68690 [Dothistroma septosporum NZE10]	--	--	--	--	--	--	--	--	--	--	--	--	--	PF08702//PF04043//PF00038//PF00769//PF10473//PF07926//PF04111	Fibrinogen alpha/beta chain family//Plant invertase/pectin methylesterase inhibitor//Intermediate filament protein//Ezrin/radixin/moesin family//Leucine-rich repeats of kinetochore protein Cenp-F/LEK1//TPR/MLP1/MLP2-like protein//Autophagy protein Apg6	GO:0006606//GO:0006914//GO:0005985//GO:0007165//GO:0030168//GO:0051258//GO:0005982	protein import into nucleus//autophagy//sucrose metabolic process//signal transduction//platelet activation//protein polymerization//starch metabolic process	GO:0008092//GO:0030599//GO:0008134//GO:0045502//GO:0005198//GO:0004857//GO:0042803//GO:0030674//GO:0005102	cytoskeletal protein binding//pectinesterase activity//transcription factor binding//dynein binding//structural molecule activity//enzyme inhibitor activity//protein homodimerization activity//protein binding, bridging//receptor binding	GO:0019898//GO:0005882//GO:0005643//GO:0005577//GO:0030286//GO:0005667//GO:0005737	extrinsic component of membrane//intermediate filament//nuclear pore//fibrinogen complex//dynein complex//transcription factor complex//cytoplasm	--	--
c73277_g1	2143	1.2461	3.16614	2.84221	2.2811	3.57065	0.861186	1.32658	-2.65769	1.36909	452840580	EME42518.1	2946	0	hypothetical protein DOTSEDRAFT_46043 [Dothistroma septosporum NZE10]	398396185	XM_003851503.1	240	1.91918e-120	Mycosphaerella graminicola IPO323 hypothetical protein (MYCGRDRAFT_73277) mRNA, complete cds	K11808	ADE2	phosphoribosylaminoimidazole carboxylase	http://www.genome.jp/dbget-bin/www_bget?ko:K11808	P50504	1354	1.69648e-177	Phosphoribosylaminoimidazole carboxylase OS=Schwanniomyces occidentalis GN=ADE2 PE=3 SV=1	PF02655//PF01530//PF00087//PF07478//PF02826//PF00731	ATP-grasp domain//Zinc finger, C2HC type//Snake toxin//D-ala D-ala ligase C-terminus//D-isomer specific 2-hydroxyacid dehydrogenase, NAD binding domain//AIR carboxylase	GO:0046436//GO:0009252//GO:0006355//GO:0006189//GO:0055114	D-alanine metabolic process//peptidoglycan biosynthetic process//regulation of transcription, DNA-templated//'de novo' IMP biosynthetic process//oxidation-reduction process	GO:0008716//GO:0005524//GO:0003700//GO:0046872//GO:0016616//GO:0008270//GO:0048037	D-alanine-D-alanine ligase activity//ATP binding//sequence-specific DNA binding transcription factor activity//metal ion binding//oxidoreductase activity, acting on the CH-OH group of donors, NAD or NADP as acceptor//zinc ion binding//cofactor binding	GO:0005634//GO:0005576//GO:0005667	nucleus//extracellular region//transcription factor complex	KOG2835	Phosphoribosylamidoimidazole-succinocarboxamide synthase
c92933_g1	1829	0.226188	1.96009	1.50851	1.51784	2.63543	0.20708	0.561928	-2.30852	0.542458	452842614	EME44550.1	2539	0	glycosyltransferase family 4 protein [Dothistroma septosporum NZE10]	--	--	--	--	--	K03844	ALG11	alpha-1,2-mannosyltransferase	http://www.genome.jp/dbget-bin/www_bget?ko:K03844	Q8X092	1382	0	GDP-Man:Man(3)GlcNAc(2)-PP-Dol alpha-1,2-mannosyltransferase OS=Neurospora crassa (strain ATCC 24698 / 74-OR23-1A / CBS 708.71 / DSM 1257 / FGSC 987) GN=alg-11 PE=3 SV=1	PF03827//PF00534//PF07728//PF00511	Orexin receptor type 2//Glycosyl transferases group 1//AAA domain (dynein-related subfamily)//E2 (early) protein, C terminal	GO:0022410//GO:0007187//GO:0006355//GO:0007186//GO:0006275//GO:0007631//GO:0009058	circadian sleep/wake cycle process//G-protein coupled receptor signaling pathway, coupled to cyclic nucleotide second messenger//regulation of transcription, DNA-templated//G-protein coupled receptor signaling pathway//regulation of DNA replication//feeding behavior//biosynthetic process	GO:0003677//GO:0016887//GO:0005524//GO:0016499//GO:0003700	DNA binding//ATPase activity//ATP binding//orexin receptor activity//sequence-specific DNA binding transcription factor activity	GO:0005667//GO:0016021//GO:0042025	transcription factor complex//integral component of membrane//host cell nucleus	KOG1387	Glycosyltransferase
c30394_g2	1224	0.417534	2.32374	2.11127	1.81594	3.08961	0.693966	0.553613	-0.0051606	1.80861	452837721	EME39663.1	1359	0	hypothetical protein DOTSEDRAFT_75345 [Dothistroma septosporum NZE10]	156040374	XM_001587124.1	67	1.60235e-24	Sclerotinia sclerotiorum 1980 hypothetical protein (SS1G_12204) partial mRNA	--	--	--	--	P40222	224	1.86741e-18	Alpha-taxilin OS=Homo sapiens GN=TXLNA PE=1 SV=3	PF01418//PF09026//PF09728	Helix-turn-helix domain, rpiR family//Centromere protein B dimerisation domain//Myosin-like coiled-coil protein	GO:0006355	regulation of transcription, DNA-templated	GO:0003677//GO:0003682//GO:0019905//GO:0003700	DNA binding//chromatin binding//syntaxin binding//sequence-specific DNA binding transcription factor activity	GO:0005667//GO:0000785//GO:0000775//GO:0005634	transcription factor complex//chromatin//chromosome, centromeric region//nucleus	KOG1850	Myosin-like coiled-coil protein
c44701_g2	525	-1.35108	-1.45842	-1.16372	-0.261746	-0.800827	-1.00159	-0.326726	0.21741	0.5514	--	--	--	--	--	--	--	--	--	--	--	--	--	--	--	--	--	--	PF00430//PF00649	ATP synthase B/B' CF(0)//Copper fist DNA binding domain	GO:0006355//GO:0015986//GO:0015992	regulation of transcription, DNA-templated//ATP synthesis coupled proton transport//proton transport	GO:0003677//GO:0015078//GO:0003700//GO:0005507	DNA binding//hydrogen ion transmembrane transporter activity//sequence-specific DNA binding transcription factor activity//copper ion binding	GO:0045263//GO:0005667//GO:0005634	proton-transporting ATP synthase complex, coupling factor F(o)//transcription factor complex//nucleus	--	--
c102503_g1	3685	-0.554527	1.30863	1.58341	1.3659	2.46132	0.442153	0.402896	-2.49097	0.347112	452838688	EME40628.1	3308	0	hypothetical protein DOTSEDRAFT_74243 [Dothistroma septosporum NZE10]	--	--	--	--	--	--	--	--	--	--	--	--	--	PF04295//PF04546	D-galactarate dehydratase / Altronate hydrolase, C terminus//Sigma-70, non-essential region	GO:0006352//GO:0006355	DNA-templated transcription, initiation//regulation of transcription, DNA-templated	GO:0003677//GO:0016836//GO:0003700//GO:0016987	DNA binding//hydro-lyase activity//sequence-specific DNA binding transcription factor activity//sigma factor activity	GO:0005667	transcription factor complex	--	--
c45003_g1	1605	-0.294037	-0.779721	-0.373337	-0.425888	-0.397282	-0.629399	-0.0936733	-0.321861	-0.44676	1239959	CAA64743.1	717	1.43882e-87	DEFH200 [Antirrhinum majus]	502135268	XM_004502218.1	140	5.55789e-65	PREDICTED: Cicer arietinum MADS-box transcription factor 1-like (LOC101501925), transcript variant X2, mRNA	--	--	--	--	Q03489	690	3.57522e-85	Agamous-like MADS-box protein AGL9 homolog OS=Petunia hybrida GN=FBP2 PE=1 SV=2	PF01486//PF00319	K-box region//SRF-type transcription factor (DNA-binding and dimerisation domain)	GO:0006355//GO:0006351	regulation of transcription, DNA-templated//transcription, DNA-templated	GO:0003677//GO:0046983//GO:0005488//GO:0003700	DNA binding//protein dimerization activity//binding//sequence-specific DNA binding transcription factor activity	GO:0005667//GO:0005634	transcription factor complex//nucleus	KOG0014	MADS box transcription factor
c48243_g2	1273	0.85407	-0.471645	0.739629	0.332986	-0.394798	1.42889	0.821039	-0.0831644	0.305104	526117768	NP_001268109.1	924	4.78228e-120	MADS-box protein 2 [Vitis vinifera] >gi|20385584|gb|AAM21342.1|AF373601_1 MADS-box protein 2 [Vitis vinifera]	89258365	DQ412058.1	190	7.03004e-93	Diospyros kaki MADS-box protein (MADS1) mRNA, complete cds	K09264	K09264	MADS-box transcription factor, plant	http://www.genome.jp/dbget-bin/www_bget?ko:K09264	P29384	820	6.98564e-106	Developmental protein SEPALLATA 2 OS=Arabidopsis thaliana GN=SEP2 PE=1 SV=1	PF00319//PF06005//PF01486	SRF-type transcription factor (DNA-binding and dimerisation domain)//Protein of unknown function (DUF904)//K-box region	GO:0000917//GO:0006355//GO:0043093	barrier septum assembly//regulation of transcription, DNA-templated//cytokinesis by binary fission	GO:0003677//GO:0046983//GO:0003700	DNA binding//protein dimerization activity//sequence-specific DNA binding transcription factor activity	GO:0005667//GO:0005737//GO:0005634	transcription factor complex//cytoplasm//nucleus	KOG0014	MADS box transcription factor
c80355_g1	2582	0.580931	2.85646	2.69924	1.89958	3.33562	0.181565	0.781852	-1.65635	1.39042	452847090	EME49022.1	3000	0	hypothetical protein DOTSEDRAFT_67906 [Dothistroma septosporum NZE10]	296418986	XM_002839060.1	38	4.52976e-08	Tuber melanosporum Mel28 hypothetical protein (GSTUM_00006957001) mRNA, complete cds	--	--	--	--	O59780	610	3.33443e-65	Uncharacterized transcriptional regulatory protein C320.03 OS=Schizosaccharomyces pombe (strain 972 / ATCC 24843) GN=SPCC320.03 PE=4 SV=1	PF00172//PF04082	Fungal Zn(2)-Cys(6) binuclear cluster domain//Fungal specific transcription factor domain	GO:0006355//GO:0006351	regulation of transcription, DNA-templated//transcription, DNA-templated	GO:0003677//GO:0000981//GO:0008270	DNA binding//sequence-specific DNA binding RNA polymerase II transcription factor activity//zinc ion binding	GO:0005634	nucleus	--	--
c113220_g1	2097	0.788082	3.45555	3.14703	2.42241	3.76124	1.33439	1.41032	-10.5193	0.648737	452844971	EME46905.1	2843	0	C6 transcription factor-like protein [Dothistroma septosporum NZE10]	--	--	--	--	--	--	--	--	--	Q9UTN0	187	3.86253e-13	Uncharacterized transcriptional regulatory protein C139.03 OS=Schizosaccharomyces pombe (strain 972 / ATCC 24843) GN=SPAC139.03 PE=4 SV=1	PF00172//PF04082	Fungal Zn(2)-Cys(6) binuclear cluster domain//Fungal specific transcription factor domain	GO:0006351//GO:0006355	transcription, DNA-templated//regulation of transcription, DNA-templated	GO:0003677//GO:0000981//GO:0008270	DNA binding//sequence-specific DNA binding RNA polymerase II transcription factor activity//zinc ion binding	GO:0005634	nucleus	--	--
c62543_g1	1535	0.367139	1.63273	0.73684	1.35072	2.41478	0.148833	0.321865	-2.61506	0.334354	452838145	EME40086.1	376	8.10819e-61	hypothetical protein DOTSEDRAFT_74819 [Dothistroma septosporum NZE10]	--	--	--	--	--	--	--	--	--	--	--	--	--	PF00172//PF04082	Fungal Zn(2)-Cys(6) binuclear cluster domain//Fungal specific transcription factor domain	GO:0006351//GO:0006355	transcription, DNA-templated//regulation of transcription, DNA-templated	GO:0003677//GO:0000981//GO:0008270	DNA binding//sequence-specific DNA binding RNA polymerase II transcription factor activity//zinc ion binding	GO:0005634	nucleus	--	--
c44519_g1	2775	-0.378939	1.76417	2.28104	1.19135	2.63041	0.307077	1.58604	-3.25577	0.368136	452840683	EME42621.1	1478	0	hypothetical protein DOTSEDRAFT_89963 [Dothistroma septosporum NZE10]	--	--	--	--	--	--	--	--	--	Q4WK35	131	3.25914e-06	Acetamidase regulatory protein OS=Neosartorya fumigata (strain ATCC MYA-4609 / Af293 / CBS 101355 / FGSC A1100) GN=amdR PE=3 SV=1	PF00804//PF00172//PF04082	Syntaxin//Fungal Zn(2)-Cys(6) binuclear cluster domain//Fungal specific transcription factor domain	GO:0006351//GO:0006355	transcription, DNA-templated//regulation of transcription, DNA-templated	GO:0003677//GO:0000981//GO:0008270	DNA binding//sequence-specific DNA binding RNA polymerase II transcription factor activity//zinc ion binding	GO:0005634//GO:0016020	nucleus//membrane	--	--
c30354_g1	856	-2.44963	-1.22236	-2.40801	-3.80323	-4.18168	-0.906119	-0.903629	-1.18844	-1.94156	350535226	NP_001234695.1	402	7.61226e-44	ethylene responsive element binding protein [Solanum lycopersicum] >gi|25992126|gb|AAN77067.1| ethylene responsive element binding protein [Solanum lycopersicum]	--	--	--	--	--	K14516	ERF1	ethylene-responsive transcription factor 1	http://www.genome.jp/dbget-bin/www_bget?ko:K14516	Q8LDC8	363	6.93068e-40	Ethylene-responsive transcription factor 1B OS=Arabidopsis thaliana GN=ERF1B PE=1 SV=2	PF00847	AP2 domain	GO:0006355	regulation of transcription, DNA-templated	GO:0003677//GO:0003700	DNA binding//sequence-specific DNA binding transcription factor activity	GO:0005634//GO:0005667	nucleus//transcription factor complex	--	--
c2916_g2	938	1.38152	3.63417	3.8812	2.5664	4.39819	1.02475	1.60946	-1.05081	0.236805	452846889	EME48821.1	1011	2.79368e-131	hypothetical protein DOTSEDRAFT_30201 [Dothistroma septosporum NZE10]	--	--	--	--	--	--	--	--	--	--	--	--	--	PF00649	Copper fist DNA binding domain	GO:0006355	regulation of transcription, DNA-templated	GO:0003677//GO:0003700//GO:0005507	DNA binding//sequence-specific DNA binding transcription factor activity//copper ion binding	GO:0005634//GO:0005667	nucleus//transcription factor complex	--	--
c98944_g1	387	0.0196208	2.72555	2.72555	1.88121	3.36997	0.623749	1.84592	-0.604553	0.227941	452848051	EME49983.1	267	1.3675e-25	hypothetical protein DOTSEDRAFT_68712 [Dothistroma septosporum NZE10]	--	--	--	--	--	--	--	--	--	--	--	--	--	PF00649	Copper fist DNA binding domain	GO:0006355	regulation of transcription, DNA-templated	GO:0003677//GO:0003700//GO:0005507	DNA binding//sequence-specific DNA binding transcription factor activity//copper ion binding	GO:0005634//GO:0005667	nucleus//transcription factor complex	--	--
c21354_g1	1766	0.908222	3.32124	3.29055	2.02452	4.14367	0.961157	1.22737	-1.43927	1.22737	452845393	EME47326.1	1758	0	hypothetical protein DOTSEDRAFT_69302 [Dothistroma septosporum NZE10]	--	--	--	--	--	--	--	--	--	A2QUS7	343	1.02436e-32	DNA-directed RNA polymerase III subunit rpc3 OS=Aspergillus niger (strain CBS 513.88 / FGSC A1513) GN=rpc82 PE=3 SV=1	PF05645//PF02180//PF01047	RNA polymerase III subunit RPC82//Bcl-2 homology region 4//MarR family	GO:0006206//GO:0006355//GO:0006144//GO:0042981//GO:0006351	pyrimidine nucleobase metabolic process//regulation of transcription, DNA-templated//purine nucleobase metabolic process//regulation of apoptotic process//transcription, DNA-templated	GO:0003677//GO:0003700//GO:0003899	DNA binding//sequence-specific DNA binding transcription factor activity//DNA-directed RNA polymerase activity	GO:0005667//GO:0005622//GO:0005730	transcription factor complex//intracellular//nucleolus	KOG2587	RNA polymerase III (C) subunit
c29914_g1	596	-2.79132	-2.07804	-2.2804	-2.42919	-3.00557	-0.917384	-0.70927	-0.807288	-0.933385	590703895	XP_007047003.1	203	1.70475e-16	Homeobox protein, putative [Theobroma cacao] >gi|508699264|gb|EOX91160.1| Homeobox protein, putative [Theobroma cacao]	--	--	--	--	--	K09338	HD-ZIP	homeobox-leucine zipper protein	http://www.genome.jp/dbget-bin/www_bget?ko:K09338	O23208	174	3.55816e-14	Homeobox-leucine zipper protein ATHB-40 OS=Arabidopsis thaliana GN=ATHB-40 PE=2 SV=3	PF02183//PF00046	Homeobox associated leucine zipper//Homeobox domain	GO:0006355	regulation of transcription, DNA-templated	GO:0003677//GO:0003700//GO:0043565	DNA binding//sequence-specific DNA binding transcription factor activity//sequence-specific DNA binding	GO:0005634//GO:0005667	nucleus//transcription factor complex	--	--
c42596_g1	704	1.48505	0.0366487	0.218848	0.647106	1.23679	-0.375966	-0.488632	-0.0211884	0.850865	661893925	CDP02366.1	305	7.36916e-31	unnamed protein product [Coffea canephora]	--	--	--	--	--	--	--	--	--	P42774	141	5.17498e-09	G-box-binding factor 1 OS=Arabidopsis thaliana GN=GBF1 PE=2 SV=2	PF03131//PF00170//PF07716	bZIP Maf transcription factor//bZIP transcription factor//Basic region leucine zipper	GO:0006355	regulation of transcription, DNA-templated	GO:0003677//GO:0003700//GO:0043565	DNA binding//sequence-specific DNA binding transcription factor activity//sequence-specific DNA binding	GO:0005667//GO:0005634	transcription factor complex//nucleus	--	--
c49834_g1	934	-2.06664	-1.74808	0.0714227	-2.25216	0.398603	-2.36998	-0.0330274	-0.252376	-0.245321	--	--	--	--	--	--	--	--	--	--	--	--	--	--	--	--	--	--	PF00170//PF03131//PF07716	bZIP transcription factor//bZIP Maf transcription factor//Basic region leucine zipper	GO:0006355	regulation of transcription, DNA-templated	GO:0003677//GO:0003700//GO:0043565	DNA binding//sequence-specific DNA binding transcription factor activity//sequence-specific DNA binding	GO:0005634//GO:0005667	nucleus//transcription factor complex	--	--
c59342_g1	1299	0.755534	1.743	1.57075	1.00506	2.55121	-0.0641161	-0.0641161	-1.61602	1.11289	452846774	EME48706.1	965	4.29282e-125	hypothetical protein DOTSEDRAFT_67668 [Dothistroma septosporum NZE10]	--	--	--	--	--	--	--	--	--	--	--	--	--	PF07716//PF03131//PF00170	Basic region leucine zipper//bZIP Maf transcription factor//bZIP transcription factor	GO:0006355	regulation of transcription, DNA-templated	GO:0003677//GO:0003700//GO:0043565	DNA binding//sequence-specific DNA binding transcription factor activity//sequence-specific DNA binding	GO:0005667//GO:0005634	transcription factor complex//nucleus	--	--
c25937_g1	606	2.15082	1.53996	2.0615	1.61643	0.608685	3.07222	1.05292	0.733211	1.24011	567207237	XP_006409247.1	260	1.50605e-24	hypothetical protein EUTSA_v10023128mg, partial [Eutrema salsugineum] >gi|557110409|gb|ESQ50700.1| hypothetical protein EUTSA_v10023128mg, partial [Eutrema salsugineum]	--	--	--	--	--	K14432	ABF	ABA responsive element binding factor	http://www.genome.jp/dbget-bin/www_bget?ko:K14432	Q84JK2	237	3.12255e-22	Protein FD OS=Arabidopsis thaliana GN=FD PE=1 SV=1	PF07716//PF03131//PF00170	Basic region leucine zipper//bZIP Maf transcription factor//bZIP transcription factor	GO:0006355	regulation of transcription, DNA-templated	GO:0003677//GO:0003700//GO:0043565	DNA binding//sequence-specific DNA binding transcription factor activity//sequence-specific DNA binding	GO:0005634//GO:0005667	nucleus//transcription factor complex	--	--
c53941_g1	1124	-0.514121	-0.951623	-0.914802	-0.733097	-0.866648	-0.61478	-0.32799	0.193861	0.178035	460368324	XP_004230017.1	434	1.18712e-47	PREDICTED: homeobox-leucine zipper protein ATHB-7-like isoform 2 [Solanum lycopersicum]	--	--	--	--	--	K09338	HD-ZIP	homeobox-leucine zipper protein	http://www.genome.jp/dbget-bin/www_bget?ko:K09338	P46897	365	7.4042e-39	Homeobox-leucine zipper protein ATHB-7 OS=Arabidopsis thaliana GN=ATHB-7 PE=2 SV=2	PF02183//PF00046//PF05920//PF13411	Homeobox associated leucine zipper//Homeobox domain//Homeobox KN domain//MerR HTH family regulatory protein	GO:0006355	regulation of transcription, DNA-templated	GO:0003677//GO:0003700//GO:0043565	DNA binding//sequence-specific DNA binding transcription factor activity//sequence-specific DNA binding	GO:0005667//GO:0005634	transcription factor complex//nucleus	KOG0483	Transcription factor HEX, contains HOX and HALZ domains
c47210_g1	1290	-0.11565	-0.248775	0.144522	-0.629763	-0.596986	-0.188382	-0.0373939	-0.134836	-0.194654	225457574	XP_002272420.1	661	5.92395e-80	PREDICTED: WUSCHEL-related homeobox 8 [Vitis vinifera] >gi|297745565|emb|CBI40730.3| unnamed protein product [Vitis vinifera]	40233086	AY479969.1	74	2.17231e-28	Populus tomentosa homeodomain protein HB2 (HB2) mRNA, partial cds	--	--	--	--	Q5QMM3	546	1.43158e-64	WUSCHEL-related homeobox 8 OS=Oryza sativa subsp. japonica GN=WOX8 PE=2 SV=1	PF00046//PF08880	Homeobox domain//QLQ	GO:0006355	regulation of transcription, DNA-templated	GO:0003677//GO:0043565//GO:0016818//GO:0003700//GO:0005524	DNA binding//sequence-specific DNA binding//hydrolase activity, acting on acid anhydrides, in phosphorus-containing anhydrides//sequence-specific DNA binding transcription factor activity//ATP binding	GO:0005667//GO:0005634	transcription factor complex//nucleus	--	--
c55734_g1	4886	-0.334854	-0.330088	-0.0223145	-0.192671	-0.133138	-0.287079	0.0570527	0.172383	-0.202329	359480896	XP_003632541.1	4562	0	PREDICTED: probable cation-transporting ATPase-like isoform 2 [Vitis vinifera]	359480895	XM_003632493.1	965	0	PREDICTED: Vitis vinifera probable cation-transporting ATPase-like, transcript variant 2 (LOC100257916), mRNA	K14950	ATP13A1	cation-transporting ATPase 13A1	http://www.genome.jp/dbget-bin/www_bget?ko:K14950	Q9LT02	4360	0	Probable manganese-transporting ATPase PDR2 OS=Arabidopsis thaliana GN=PDR2 PE=1 SV=1	PF00122//PF00170//PF03131//PF07716	E1-E2 ATPase//bZIP transcription factor//bZIP Maf transcription factor//Basic region leucine zipper	GO:0006355	regulation of transcription, DNA-templated	GO:0003677//GO:0043565//GO:0046872//GO:0003700//GO:0000166	DNA binding//sequence-specific DNA binding//metal ion binding//sequence-specific DNA binding transcription factor activity//nucleotide binding	GO:0005667//GO:0005634	transcription factor complex//nucleus	KOG0209	P-type ATPase
c53398_g1	1897	-1.03766	-1.29708	-0.534611	-1.12298	-1.0007	-0.234977	-0.0987205	-0.322751	-0.583315	502113855	XP_004494781.1	581	2.26676e-64	PREDICTED: common plant regulatory factor 1-like isoform X1 [Cicer arietinum] >gi|502113858|ref|XP_004494782.1| PREDICTED: common plant regulatory factor 1-like isoform X2 [Cicer arietinum]	--	--	--	--	--	K09060	GBF	plant G-box-binding factor	http://www.genome.jp/dbget-bin/www_bget?ko:K09060	Q99089	522	1.34008e-57	Common plant regulatory factor 1 OS=Petroselinum crispum GN=CPRF1 PE=2 SV=1	PF02183//PF03131//PF00170//PF07716//PF04977//PF11837//PF07777	Homeobox associated leucine zipper//bZIP Maf transcription factor//bZIP transcription factor//Basic region leucine zipper//Septum formation initiator//Domain of unknown function (DUF3357)//G-box binding protein MFMR	GO:0006355//GO:0005982//GO:0006012//GO:0007049//GO:0006351//GO:0005985	regulation of transcription, DNA-templated//starch metabolic process//galactose metabolic process//cell cycle//transcription, DNA-templated//sucrose metabolic process	GO:0003677//GO:0043565//GO:0004575//GO:0003700//GO:0004564	DNA binding//sequence-specific DNA binding//sucrose alpha-glucosidase activity//sequence-specific DNA binding transcription factor activity//beta-fructofuranosidase activity	GO:0005667//GO:0005634//GO:0017177	transcription factor complex//nucleus//glucosidase II complex	--	--
c116349_g1	1687	1.47453	3.35818	3.79413	3.06963	4.56355	2.16925	2.01727	-0.151907	1.65476	452837027	EME38970.1	2317	0	amino acid transporter-like protein [Dothistroma septosporum NZE10]	--	--	--	--	--	--	--	--	--	P19807	471	7.56002e-50	Choline transport protein OS=Saccharomyces cerevisiae (strain ATCC 204508 / S288c) GN=HNM1 PE=1 SV=1	PF13520//PF00324//PF04542	Amino acid permease//Amino acid permease//Sigma-70 region 2	GO:0055085//GO:0006352//GO:0003333//GO:0006355//GO:0006810//GO:0006865	transmembrane transport//DNA-templated transcription, initiation//amino acid transmembrane transport//regulation of transcription, DNA-templated//transport//amino acid transport	GO:0003677//GO:0016987//GO:0015171//GO:0003700	DNA binding//sigma factor activity//amino acid transmembrane transporter activity//sequence-specific DNA binding transcription factor activity	GO:0005667//GO:0016020	transcription factor complex//membrane	KOG1289	Amino acid transporters
c105666_g1	777	1.37792	3.52408	3.24875	3.09601	4.32901	0.950626	1.43235	-0.999039	1.61602	452836832	EME38775.1	147	5.01561e-08	hypothetical protein DOTSEDRAFT_38996 [Dothistroma septosporum NZE10]	--	--	--	--	--	--	--	--	--	--	--	--	--	PF00249//PF02796//PF11427//PF08281	Myb-like DNA-binding domain//Helix-turn-helix domain of resolvase//Tc3 transposase//Sigma-70, region 4	GO:0006352//GO:0006310//GO:0006355	DNA-templated transcription, initiation//DNA recombination//regulation of transcription, DNA-templated	GO:0003677//GO:0016987//GO:0003682//GO:0000150//GO:0003700	DNA binding//sigma factor activity//chromatin binding//recombinase activity//sequence-specific DNA binding transcription factor activity	GO:0005667//GO:0000785	transcription factor complex//chromatin	--	--
c45825_g1	1294	-0.953934	-0.63573	-0.550693	-0.409218	-0.74298	-0.308038	-0.228604	0.527449	0.494814	659106215	XP_008453279.1	213	1.66171e-15	PREDICTED: uncharacterized protein DDB_G0271670 [Cucumis melo]	--	--	--	--	--	--	--	--	--	--	--	--	--	PF06213//PF01056//PF09026//PF03153//PF03896//PF04147//PF06524//PF04889//PF02724//PF04546	Cobalamin biosynthesis protein CobT//Myc amino-terminal region//Centromere protein B dimerisation domain//Transcription factor IIA, alpha/beta subunit//Translocon-associated protein (TRAP), alpha subunit//Nop14-like family//NOA36 protein//Cwf15/Cwc15 cell cycle control protein//CDC45-like protein//Sigma-70, non-essential region	GO:0006270//GO:0006355//GO:0009236//GO:0006352//GO:0000398//GO:0006367	DNA replication initiation//regulation of transcription, DNA-templated//cobalamin biosynthetic process//DNA-templated transcription, initiation//mRNA splicing, via spliceosome//transcription initiation from RNA polymerase II promoter	GO:0003677//GO:0016987//GO:0003682//GO:0003700//GO:0008270	DNA binding//sigma factor activity//chromatin binding//sequence-specific DNA binding transcription factor activity//zinc ion binding	GO:0005667//GO:0005672//GO:0032040//GO:0005634//GO:0005783//GO:0005681//GO:0000775//GO:0000785	transcription factor complex//transcription factor TFIIA complex//small-subunit processome//nucleus//endoplasmic reticulum//spliceosomal complex//chromosome, centromeric region//chromatin	--	--
c71354_g1	681	0.318065	2.62149	2.17157	2.15484	3.01349	1.38392	0.87251	-1.03738	1.82557	452841024	EME42961.1	945	1.13337e-121	hypothetical protein DOTSEDRAFT_53916 [Dothistroma septosporum NZE10]	--	--	--	--	--	--	--	--	--	Q9UT73	360	5.47728e-38	Uncharacterized WD repeat-containing protein C343.17c OS=Schizosaccharomyces pombe (strain 972 / ATCC 24843) GN=SPAC343.17c PE=4 SV=1	PF08717//PF09726//PF09026//PF05793//PF00400//PF04147//PF04889//PF04514//PF02724//PF04546	nsp8 replicase//Transmembrane protein//Centromere protein B dimerisation domain//Transcription initiation factor IIF, alpha subunit (TFIIF-alpha)//WD domain, G-beta repeat//Nop14-like family//Cwf15/Cwc15 cell cycle control protein//Bluetongue virus non-structural protein NS2//CDC45-like protein//Sigma-70, non-essential region	GO:0006270//GO:0006355//GO:0045893//GO:0000398//GO:0006352//GO:0006508	DNA replication initiation//regulation of transcription, DNA-templated//positive regulation of transcription, DNA-templated//mRNA splicing, via spliceosome//DNA-templated transcription, initiation//proteolysis	GO:0003677//GO:0016987//GO:0005515//GO:0003700//GO:0003682//GO:0016740//GO:0003723//GO:0004197//GO:0008242	DNA binding//sigma factor activity//protein binding//sequence-specific DNA binding transcription factor activity//chromatin binding//transferase activity//RNA binding//cysteine-type endopeptidase activity//omega peptidase activity	GO:0016021//GO:0005667//GO:0005634//GO:0032040//GO:0005681//GO:0000775//GO:0000785	integral component of membrane//transcription factor complex//nucleus//small-subunit processome//spliceosomal complex//chromosome, centromeric region//chromatin	KOG0772	Uncharacterized conserved protein, contains WD40 repeat
c91595_g1	2570	-0.741782	1.43337	2.10727	1.11077	2.45383	0.315923	0.516364	-2.49036	1.2887	452847903	EME49835.1	3371	0	hypothetical protein DOTSEDRAFT_119670 [Dothistroma septosporum NZE10]	--	--	--	--	--	K14824	ERB1, BOP1	ribosome biogenesis protein ERB1	http://www.genome.jp/dbget-bin/www_bget?ko:K14824	Q0UN56	2254	0	Ribosome biogenesis protein ERB1 OS=Phaeosphaeria nodorum (strain SN15 / ATCC MYA-4574 / FGSC 10173) GN=ERB1 PE=3 SV=3	PF00400//PF05320//PF08145//PF04546	WD domain, G-beta repeat//Poxvirus DNA-directed RNA polymerase 19 kDa subunit//BOP1NT (NUC169) domain//Sigma-70, non-essential region	GO:0006206//GO:0006355//GO:0006352//GO:0006364//GO:0006351//GO:0006144	pyrimidine nucleobase metabolic process//regulation of transcription, DNA-templated//DNA-templated transcription, initiation//rRNA processing//transcription, DNA-templated//purine nucleobase metabolic process	GO:0003677//GO:0016987//GO:0005515//GO:0003700//GO:0003899	DNA binding//sigma factor activity//protein binding//sequence-specific DNA binding transcription factor activity//DNA-directed RNA polymerase activity	GO:0005667//GO:0005730	transcription factor complex//nucleolus	KOG0650	WD40 repeat nucleolar protein Bop1, involved in ribosome biogenesis
c92243_g1	702	12.1885	12.9478	13.1623	13.5184	13.8696	11.3449	10.93	0	11.1039	452844784	EME46718.1	749	2.06812e-87	hypothetical protein DOTSEDRAFT_87208 [Dothistroma septosporum NZE10]	398409175	XM_003856005.1	161	5.01763e-77	Mycosphaerella graminicola IPO323 hypothetical protein (MYCGRDRAFT_98287) mRNA, complete cds	K03164	TOP2	DNA topoisomerase II	http://www.genome.jp/dbget-bin/www_bget?ko:K03164	Q9Y8G8	555	6.74824e-63	DNA topoisomerase 2 OS=Penicillium chrysogenum GN=TOP2 PE=3 SV=1	PF04546//PF05793//PF02518	Sigma-70, non-essential region//Transcription initiation factor IIF, alpha subunit (TFIIF-alpha)//Histidine kinase-, DNA gyrase B-, and HSP90-like ATPase	GO:0006355//GO:0006352//GO:0045893	regulation of transcription, DNA-templated//DNA-templated transcription, initiation//positive regulation of transcription, DNA-templated	GO:0003677//GO:0016987//GO:0003700//GO:0005524	DNA binding//sigma factor activity//sequence-specific DNA binding transcription factor activity//ATP binding	GO:0005667//GO:0005634	transcription factor complex//nucleus	KOG0355	DNA topoisomerase type II
c34358_g1	3405	1.22007	2.69906	2.46481	2.07094	3.16545	0.79846	0.637622	-2.50911	0.230012	452847370	EME49302.1	2160	0	hypothetical protein DOTSEDRAFT_68166 [Dothistroma septosporum NZE10]	--	--	--	--	--	--	--	--	--	--	--	--	--	PF01047//PF01020//PF04218//PF07291	MarR family//Ribosomal L40e family//CENP-B N-terminal DNA-binding domain//Methylamine utilisation protein MauE	GO:0006355//GO:0006412//GO:0030416//GO:0042254	regulation of transcription, DNA-templated//translation//methylamine metabolic process//ribosome biogenesis	GO:0003677//GO:0003735//GO:0003700	DNA binding//structural constituent of ribosome//sequence-specific DNA binding transcription factor activity	GO:0005667//GO:0016021//GO:0005622//GO:0005840	transcription factor complex//integral component of membrane//intracellular//ribosome	--	--
c21047_g1	4054	1.10885	3.27803	3.68999	2.35231	3.78557	2.1375	1.44066	-1.74809	1.18946	452839090	EME41030.1	3874	0	hypothetical protein DOTSEDRAFT_74540 [Dothistroma septosporum NZE10]	398392270	XM_003849547.1	457	0	Mycosphaerella graminicola IPO323 hypothetical protein (MYCGRDRAFT_47902) mRNA, complete cds	--	--	--	--	Q1MTM9	234	3.81008e-18	Uncharacterized transcriptional regulatory protein C1327.01c OS=Schizosaccharomyces pombe (strain 972 / ATCC 24843) GN=SPAC1327.01c PE=1 SV=2	PF01781//PF04082//PF00172	Ribosomal L38e protein family//Fungal specific transcription factor domain//Fungal Zn(2)-Cys(6) binuclear cluster domain	GO:0006355//GO:0006412//GO:0006351//GO:0042254	regulation of transcription, DNA-templated//translation//transcription, DNA-templated//ribosome biogenesis	GO:0003677//GO:0003735//GO:0008270//GO:0000981	DNA binding//structural constituent of ribosome//zinc ion binding//sequence-specific DNA binding RNA polymerase II transcription factor activity	GO:0005634//GO:0005622//GO:0005840	nucleus//intracellular//ribosome	--	--
c104414_g1	2401	1.66531	3.6825	3.19364	3.34866	4.62519	0.906502	2.03364	-2.30484	1.35975	631388962	XP_007928861.1	1870	0	hypothetical protein MYCFIDRAFT_56707 [Pseudocercospora fijiensis CIRAD86] >gi|452980528|gb|EME80289.1| hypothetical protein MYCFIDRAFT_56707 [Pseudocercospora fijiensis CIRAD86]	--	--	--	--	--	--	--	--	--	P33181	177	5.5919e-12	Probable sucrose utilization protein SUC1 OS=Candida albicans (strain SC5314 / ATCC MYA-2876) GN=SUC1 PE=3 SV=2	PF04082//PF06416//PF00172	Fungal specific transcription factor domain//Protein of unknown function (DUF1076)//Fungal Zn(2)-Cys(6) binuclear cluster domain	GO:0072519//GO:0006355//GO:0016567//GO:0006351	parasitism//regulation of transcription, DNA-templated//protein ubiquitination//transcription, DNA-templated	GO:0003677//GO:0004842//GO:0008270//GO:0000981	DNA binding//ubiquitin-protein transferase activity//zinc ion binding//sequence-specific DNA binding RNA polymerase II transcription factor activity	GO:0005634	nucleus	--	--
c60720_g1	2287	0.518349	2.26597	2.37269	1.94339	3.00452	0.877832	0.960282	-1.50829	0.845656	452837172	EME39114.1	2750	0	hypothetical protein DOTSEDRAFT_91584 [Dothistroma septosporum NZE10]	--	--	--	--	--	--	--	--	--	--	--	--	--	PF00242//PF00172	DNA polymerase (viral) N-terminal domain//Fungal Zn(2)-Cys(6) binuclear cluster domain	GO:0006355//GO:0006260	regulation of transcription, DNA-templated//DNA replication	GO:0003677//GO:0008270//GO:0003887//GO:0000981	DNA binding//zinc ion binding//DNA-directed DNA polymerase activity//sequence-specific DNA binding RNA polymerase II transcription factor activity	GO:0005634//GO:0042575	nucleus//DNA polymerase complex	--	--
c60023_g1	4215	0.330106	1.90948	2.40971	1.74913	2.83632	0.801366	1.17894	-2.37353	0.942081	452845943	EME47876.1	2253	0	hypothetical protein DOTSEDRAFT_69714 [Dothistroma septosporum NZE10]	--	--	--	--	--	K14848	RRB1, GRWD1	ribosome assembly protein RRB1	http://www.genome.jp/dbget-bin/www_bget?ko:K14848	Q04225	977	3.41092e-116	Ribosome assembly protein RRB1 OS=Saccharomyces cerevisiae (strain ATCC 204508 / S288c) GN=RRB1 PE=1 SV=1	PF00400//PF04082//PF08220//PF00172	WD domain, G-beta repeat//Fungal specific transcription factor domain//DeoR-like helix-turn-helix domain//Fungal Zn(2)-Cys(6) binuclear cluster domain	GO:0006355//GO:0006351	regulation of transcription, DNA-templated//transcription, DNA-templated	GO:0003677//GO:0008270//GO:0005515//GO:0000981//GO:0003700	DNA binding//zinc ion binding//protein binding//sequence-specific DNA binding RNA polymerase II transcription factor activity//sequence-specific DNA binding transcription factor activity	GO:0005667//GO:0005634//GO:0005622	transcription factor complex//nucleus//intracellular	KOG0302	Ribosome Assembly protein
c58066_g1	2369	-0.0279771	0.21895	0.574438	0.462268	2.3985	-1.61471	0.915337	1.49145	1.05391	627801307	XP_007674001.1	1863	0	hypothetical protein BAUCODRAFT_384024 [Baudoinia compniacensis UAMH 10762] >gi|449302883|gb|EMC98891.1| hypothetical protein BAUCODRAFT_384024 [Baudoinia compniacensis UAMH 10762]	--	--	--	--	--	--	--	--	--	O59741	136	6.62086e-07	Uncharacterized transcriptional regulatory protein C530.05 OS=Schizosaccharomyces pombe (strain 972 / ATCC 24843) GN=SPBC530.05 PE=4 SV=2	PF04082//PF04706//PF00172	Fungal specific transcription factor domain//Dickkopf N-terminal cysteine-rich region//Fungal Zn(2)-Cys(6) binuclear cluster domain	GO:0006355//GO:0006351//GO:0030178//GO:0007275	regulation of transcription, DNA-templated//transcription, DNA-templated//negative regulation of Wnt signaling pathway//multicellular organismal development	GO:0003677//GO:0008270//GO:0000981	DNA binding//zinc ion binding//sequence-specific DNA binding RNA polymerase II transcription factor activity	GO:0005576//GO:0005634	extracellular region//nucleus	--	--
c71104_g1	1460	0.803544	3.20946	2.4787	2.45661	3.85645	0.457008	0.632796	-10.9423	0.256789	662535271	KEQ92589.1	924	3.23255e-114	hypothetical protein AUEXF2481DRAFT_424076 [Aureobasidium subglaciale EXF-2481]	--	--	--	--	--	--	--	--	--	--	--	--	--	PF04082//PF04706//PF00172	Fungal specific transcription factor domain//Dickkopf N-terminal cysteine-rich region//Fungal Zn(2)-Cys(6) binuclear cluster domain	GO:0006355//GO:0030178//GO:0006351//GO:0007275	regulation of transcription, DNA-templated//negative regulation of Wnt signaling pathway//transcription, DNA-templated//multicellular organismal development	GO:0003677//GO:0008270//GO:0000981	DNA binding//zinc ion binding//sequence-specific DNA binding RNA polymerase II transcription factor activity	GO:0005576//GO:0005634	extracellular region//nucleus	--	--
c113600_g1	3030	-0.154293	2.10798	1.70504	1.40698	2.77232	-0.0641161	0.71472	-1.03138	1.11289	452838520	EME40460.1	3861	0	hypothetical protein DOTSEDRAFT_74135 [Dothistroma septosporum NZE10]	189205650	XM_001939125.1	47	5.28896e-13	Pyrenophora tritici-repentis Pt-1C-BFP pathway-specific nitrogen regulator, mRNA	--	--	--	--	P28349	2056	0	Nitrogen assimilation transcription factor nit-4 OS=Neurospora crassa (strain ATCC 24698 / 74-OR23-1A / CBS 708.71 / DSM 1257 / FGSC 987) GN=nit-4 PE=4 SV=2	PF04082//PF08070//PF00172	Fungal specific transcription factor domain//DTHCT (NUC029) region//Fungal Zn(2)-Cys(6) binuclear cluster domain	GO:0006351//GO:0006265//GO:0006355	transcription, DNA-templated//DNA topological change//regulation of transcription, DNA-templated	GO:0003918//GO:0000981//GO:0005524//GO:0003677//GO:0008270	DNA topoisomerase type II (ATP-hydrolyzing) activity//sequence-specific DNA binding RNA polymerase II transcription factor activity//ATP binding//DNA binding//zinc ion binding	GO:0005634	nucleus	--	--
c58889_g1	5939	0.0724943	-0.0112548	0.0361271	1.02485	0.71448	0.377145	0.459909	-0.219442	0.319444	590620698	XP_007024605.1	2589	0	B-block binding subunit of TFIIIC, putative isoform 2 [Theobroma cacao] >gi|508779971|gb|EOY27227.1| B-block binding subunit of TFIIIC, putative isoform 2 [Theobroma cacao]	--	--	--	--	--	K15199	GTF3C1	general transcription factor 3C polypeptide 1	http://www.genome.jp/dbget-bin/www_bget?ko:K15199	--	--	--	--	PF05158//PF09339//PF13463//PF01047	RNA polymerase Rpc34 subunit//IclR helix-turn-helix domain//Winged helix DNA-binding domain//MarR family	GO:0006144//GO:0006351//GO:0006355//GO:0006206	purine nucleobase metabolic process//transcription, DNA-templated//regulation of transcription, DNA-templated//pyrimidine nucleobase metabolic process	GO:0003899//GO:0003700//GO:0003677	DNA-directed RNA polymerase activity//sequence-specific DNA binding transcription factor activity//DNA binding	GO:0005622//GO:0005730//GO:0005667	intracellular//nucleolus//transcription factor complex	--	--
c50936_g1	1941	-0.630048	-0.541611	-0.613951	-0.88152	-1.14282	-0.381498	-0.107828	-0.0651655	-0.374536	571458237	XP_006581098.1	401	8.95457e-40	PREDICTED: uncharacterized protein LOC102665955 [Glycine max]	--	--	--	--	--	--	--	--	--	--	--	--	--	PF04111//PF13851//PF02996//PF04977//PF02403//PF08825//PF05557//PF10473	Autophagy protein Apg6//Growth-arrest specific micro-tubule binding//Prefoldin subunit//Septum formation initiator//Seryl-tRNA synthetase N-terminal domain//E2 binding domain//Mitotic checkpoint protein//Leucine-rich repeats of kinetochore protein Cenp-F/LEK1	GO:0006566//GO:0006544//GO:0006457//GO:0007049//GO:0045116//GO:0006914//GO:0048870//GO:0007094//GO:0006563//GO:0006434	threonine metabolic process//glycine metabolic process//protein folding//cell cycle//protein neddylation//autophagy//cell motility//mitotic spindle assembly checkpoint//L-serine metabolic process//seryl-tRNA aminoacylation	GO:0045502//GO:0016881//GO:0004828//GO:0008134//GO:0005524//GO:0000166//GO:0042803//GO:0051082	dynein binding//acid-amino acid ligase activity//serine-tRNA ligase activity//transcription factor binding//ATP binding//nucleotide binding//protein homodimerization activity//unfolded protein binding	GO:0016272//GO:0005667//GO:0005737//GO:0031514//GO:0030286	prefoldin complex//transcription factor complex//cytoplasm//motile cilium//dynein complex	--	--
c30120_g1	909	0.262966	2.30779	2.78525	2.26842	3.37152	1.18337	0.499953	-11.7736	1.24552	452841277	EME43214.1	1354	4.48182e-171	hypothetical protein DOTSEDRAFT_72564 [Dothistroma septosporum NZE10]	--	--	--	--	--	--	--	--	--	Q875Q8	209	7.5883e-17	Myosin-2 OS=Lachancea kluyveri (strain ATCC 58438 / CBS 3082 / CCRC 21498 / NBRC 1685 / JCM 7257 / NCYC 543 / NRRL Y-12651) GN=MYO2 PE=3 SV=1	PF08702//PF03148//PF06818//PF13851//PF01576//PF04111//PF04995//PF09726//PF01496//PF00529//PF04632//PF10186//PF10473//PF00612	Fibrinogen alpha/beta chain family//Tektin family//Fez1//Growth-arrest specific micro-tubule binding//Myosin tail//Autophagy protein Apg6//Heme exporter protein D (CcmD)//Transmembrane protein//V-type ATPase 116kDa subunit family//HlyD family secretion protein//Fusaric acid resistance protein family//UV radiation resistance protein and autophagy-related subunit 14//Leucine-rich repeats of kinetoc…	GO:0006914//GO:0030168//GO:0010508//GO:0051258//GO:0000226//GO:0015992//GO:0006810//GO:0015886//GO:0007165//GO:0017004//GO:0015991//GO:0048870//GO:0055085	autophagy//platelet activation//positive regulation of autophagy//protein polymerization//microtubule cytoskeleton organization//proton transport//transport//heme transport//signal transduction//cytochrome complex assembly//ATP hydrolysis coupled proton transport//cell motility//transmembrane transport	GO:0045502//GO:0042803//GO:0005515//GO:0005102//GO:0008134//GO:0015078//GO:0003774//GO:0030674	dynein binding//protein homodimerization activity//protein binding//receptor binding//transcription factor binding//hydrogen ion transmembrane transporter activity//motor activity//protein binding, bridging	GO:0016020//GO:0016459//GO:0005577//GO:0005874//GO:0016021//GO:0031514//GO:0005667//GO:0005737//GO:0030286//GO:0005886//GO:0033179	membrane//myosin complex//fibrinogen complex//microtubule//integral component of membrane//motile cilium//transcription factor complex//cytoplasm//dynein complex//plasma membrane//proton-transporting V-type ATPase, V0 domain	KOG0160	Myosin class V heavy chain
c62403_g1	2431	0.855089	3.06378	2.22115	2.0887	3.41058	0.48999	0.890884	-1.94735	1.02257	452847527	EME49459.1	2418	0	hypothetical protein DOTSEDRAFT_68278 [Dothistroma septosporum NZE10]	--	--	--	--	--	--	--	--	--	--	--	--	--	PF03148//PF09177//PF06160//PF10473	Tektin family//Syntaxin 6, N-terminal//Septation ring formation regulator, EzrA//Leucine-rich repeats of kinetochore protein Cenp-F/LEK1	GO:0000226//GO:0000921//GO:0048193	microtubule cytoskeleton organization//septin ring assembly//Golgi vesicle transport	GO:0045502//GO:0042803//GO:0008134	dynein binding//protein homodimerization activity//transcription factor binding	GO:0005667//GO:0016021//GO:0005874//GO:0005940//GO:0016020//GO:0030286	transcription factor complex//integral component of membrane//microtubule//septin ring//membrane//dynein complex	--	--
c57287_g1	2500	-0.623381	-0.620073	-0.750444	-0.855438	-1.10202	-0.27154	-0.163842	0.0415129	-0.516219	359481568	XP_002277884.2	1086	7.6839e-132	PREDICTED: uncharacterized protein LOC100248184 [Vitis vinifera]	--	--	--	--	--	--	--	--	--	P14233	272	7.07835e-25	TGACG-sequence-specific DNA-binding protein TGA-1B (Fragment) OS=Nicotiana tabacum GN=TGA1B PE=2 SV=1	PF07716//PF03131//PF00170//PF04616//PF10473//PF01105	Basic region leucine zipper//bZIP Maf transcription factor//bZIP transcription factor//Glycosyl hydrolases family 43//Leucine-rich repeats of kinetochore protein Cenp-F/LEK1//emp24/gp25L/p24 family/GOLD	GO:0006810//GO:0006355//GO:0005975	transport//regulation of transcription, DNA-templated//carbohydrate metabolic process	GO:0045502//GO:0043565//GO:0003677//GO:0004553//GO:0042803//GO:0008134//GO:0003700	dynein binding//sequence-specific DNA binding//DNA binding//hydrolase activity, hydrolyzing O-glycosyl compounds//protein homodimerization activity//transcription factor binding//sequence-specific DNA binding transcription factor activity	GO:0005667//GO:0016021//GO:0030286//GO:0005634	transcription factor complex//integral component of membrane//dynein complex//nucleus	--	--
c24477_g1	1963	-0.594266	1.71798	1.64198	1.33549	2.52096	-0.0188566	0.721824	-1.77448	0.597336	452840567	EME42505.1	1106	7.22745e-142	hypothetical protein DOTSEDRAFT_73373 [Dothistroma septosporum NZE10]	--	--	--	--	--	--	--	--	--	P48606	128	2.83745e-07	Tubulin-specific chaperone A OS=Saccharomyces cerevisiae (strain ATCC 204508 / S288c) GN=RBL2 PE=1 SV=1	PF04995//PF07926//PF02970//PF10473//PF06881	Heme exporter protein D (CcmD)//TPR/MLP1/MLP2-like protein//Tubulin binding cofactor A//Leucine-rich repeats of kinetochore protein Cenp-F/LEK1//RNA polymerase II transcription factor SIII (Elongin) subunit A	GO:0006355//GO:0007021//GO:0015886//GO:0017004//GO:0006606	regulation of transcription, DNA-templated//tubulin complex assembly//heme transport//cytochrome complex assembly//protein import into nucleus	GO:0045502//GO:0008134//GO:0042803//GO:0051082	dynein binding//transcription factor binding//protein homodimerization activity//unfolded protein binding	GO:0005874//GO:0005667//GO:0016021//GO:0005643//GO:0005634//GO:0030286	microtubule//transcription factor complex//integral component of membrane//nuclear pore//nucleus//dynein complex	KOG3470	Beta-tubulin folding cofactor A
c42006_g1	924	-2.39356	1.85003	0.342042	1.03001	3.07036	-12.2089	1.44625	-0.809668	0.468554	1359436	BAA04557.1	919	2.63088e-120	Mag44 [Dermatophagoides farinae]	148616182	EF605265.1	291	3.617e-149	Haemaphysalis qinghaiensis clone HqL09 unknown mRNA	K10373	TPM1	tropomyosin 1	http://www.genome.jp/dbget-bin/www_bget?ko:K10373	O97162	904	8.89414e-120	Tropomyosin OS=Rhipicephalus microplus PE=2 SV=1	PF06818//PF06009//PF08702//PF01576//PF00435//PF07926//PF04037//PF10473	Fez1//Laminin Domain II//Fibrinogen alpha/beta chain family//Myosin tail//Spectrin repeat//TPR/MLP1/MLP2-like protein//Domain of unknown function (DUF382)//Leucine-rich repeats of kinetochore protein Cenp-F/LEK1	GO:0030168//GO:0006606//GO:0007165//GO:0007155//GO:0051258	platelet activation//protein import into nucleus//signal transduction//cell adhesion//protein polymerization	GO:0045502//GO:0008134//GO:0005102//GO:0005515//GO:0003774//GO:0042803//GO:0030674	dynein binding//transcription factor binding//receptor binding//protein binding//motor activity//protein homodimerization activity//protein binding, bridging	GO:0016459//GO:0016020//GO:0005604//GO:0005667//GO:0005737//GO:0005634//GO:0005643//GO:0030286//GO:0005577	myosin complex//membrane//basement membrane//transcription factor complex//cytoplasm//nucleus//nuclear pore//dynein complex//fibrinogen complex	KOG1003	Actin filament-coating protein tropomyosin
c94164_g1	2616	0.994139	2.9028	2.59411	2.89366	3.61556	1.74579	1.34426	-1.15538	1.88605	452840428	EME42366.1	3222	0	vesicular fusion ATPase-like protein [Dothistroma septosporum NZE10]	398396465	XM_003851643.1	306	4.80236e-157	Mycosphaerella graminicola IPO323 hypothetical protein (MYCGRDRAFT_86671) mRNA, complete cds	K06027	NSF	vesicle-fusing ATPase	http://www.genome.jp/dbget-bin/www_bget?ko:K06027	Q9P7Q4	1931	0	Vesicular-fusion protein sec18 OS=Schizosaccharomyces pombe (strain 972 / ATCC 24843) GN=sec18 PE=1 SV=1	PF07724//PF00004//PF00005//PF01637//PF06068//PF01078//PF00158//PF05496//PF01695//PF00931//PF01057//PF00910//PF02367//PF02562//PF01745//PF06414//PF07728	AAA domain (Cdc48 subfamily)//ATPase family associated with various cellular activities (AAA)//ABC transporter//Archaeal ATPase//TIP49 C-terminus//Magnesium chelatase, subunit ChlI//Sigma-54 interaction domain//Holliday junction DNA helicase ruvB N-terminus//IstB-like ATP binding protein//NB-ARC domain//Parvovirus non-structural protein NS1//RNA helicase//Uncharacterised P-loop hydrolase UPF0079/…	GO:0015994//GO:0006694//GO:0015979//GO:0015995//GO:0006355//GO:0009058//GO:0019079//GO:0006281//GO:0006310//GO:0016114//GO:0070526	chlorophyll metabolic process//steroid biosynthetic process//photosynthesis//chlorophyll biosynthetic process//regulation of transcription, DNA-templated//biosynthetic process//viral genome replication//DNA repair//DNA recombination//terpenoid biosynthetic process//threonylcarbamoyladenosine biosynthetic process	GO:0009378//GO:0043531//GO:0003724//GO:0005524//GO:0016301//GO:0016887//GO:0016851//GO:0003678//GO:0008134//GO:0003723//GO:0004161	four-way junction helicase activity//ADP binding//RNA helicase activity//ATP binding//kinase activity//ATPase activity//magnesium chelatase activity//DNA helicase activity//transcription factor binding//RNA binding//dimethylallyltranstransferase activity	GO:0005667//GO:0010007//GO:0005657//GO:0009379	transcription factor complex//magnesium chelatase complex//replication fork//Holliday junction helicase complex	KOG0741	AAA+-type ATPase
c18131_g1	1348	-1.91534	1.91249	2.01954	1.72668	2.94092	0.448843	-0.104681	-3.2497	0.722381	452837947	EME39888.1	2036	0	hypothetical protein DOTSEDRAFT_47407 [Dothistroma septosporum NZE10]	212543134	XM_002151686.1	217	7.29902e-108	Penicillium marneffei ATCC 18224 vacuolar sorting ATPase Vps4, putative, mRNA	K12196	VPS4	vacuolar protein-sorting-associated protein 4	http://www.genome.jp/dbget-bin/www_bget?ko:K12196	P52917	1479	0	Vacuolar protein sorting-associated protein 4 OS=Saccharomyces cerevisiae (strain ATCC 204508 / S288c) GN=VPS4 PE=1 SV=1	PF00004//PF07724//PF01637//PF07931//PF06068//PF01078//PF00158//PF05496//PF01695//PF06309//PF01057//PF04851//PF00910//PF02562//PF04389//PF06414//PF07728	ATPase family associated with various cellular activities (AAA)//AAA domain (Cdc48 subfamily)//Archaeal ATPase//Chloramphenicol phosphotransferase-like protein//TIP49 C-terminus//Magnesium chelatase, subunit ChlI//Sigma-54 interaction domain//Holliday junction DNA helicase ruvB N-terminus//IstB-like ATP binding protein//Torsin//Parvovirus non-structural protein NS1//Type III restriction enzyme, r…	GO:0051085//GO:0015994//GO:0006355//GO:0015995//GO:0015979//GO:0006508//GO:0019079//GO:0006310//GO:0006281	chaperone mediated protein folding requiring cofactor//chlorophyll metabolic process//regulation of transcription, DNA-templated//chlorophyll biosynthetic process//photosynthesis//proteolysis//viral genome replication//DNA recombination//DNA repair	GO:0009378//GO:0005524//GO:0003724//GO:0016301//GO:0003678//GO:0016887//GO:0003677//GO:0016851//GO:0008233//GO:0003723//GO:0008134//GO:0016740//GO:0016787	four-way junction helicase activity//ATP binding//RNA helicase activity//kinase activity//DNA helicase activity//ATPase activity//DNA binding//magnesium chelatase activity//peptidase activity//RNA binding//transcription factor binding//transferase activity//hydrolase activity	GO:0005667//GO:0010007//GO:0005657//GO:0009379	transcription factor complex//magnesium chelatase complex//replication fork//Holliday junction helicase complex	KOG0739	AAA+-type ATPase
c12761_g2	821	-0.163437	2.12299	1.99961	2.0749	3.04186	0.821778	0.459291	-1.99846	-0.163437	452837675	EME39617.1	1242	1.6239e-165	hypothetical protein DOTSEDRAFT_75312 [Dothistroma septosporum NZE10]	--	--	--	--	--	K07478	ycaJ	putative ATPase	http://www.genome.jp/dbget-bin/www_bget?ko:K07478	O13984	684	2.07565e-84	ATPase WRNIP1 homolog C26H5.02c OS=Schizosaccharomyces pombe (strain 972 / ATCC 24843) GN=SPAC26H5.02c PE=3 SV=2	PF01078//PF00158//PF06414//PF07726//PF05496//PF07728//PF01695//PF07931//PF00910//PF06068//PF01057//PF04851//PF00004	Magnesium chelatase, subunit ChlI//Sigma-54 interaction domain//Zeta toxin//ATPase family associated with various cellular activities (AAA)//Holliday junction DNA helicase ruvB N-terminus//AAA domain (dynein-related subfamily)//IstB-like ATP binding protein//Chloramphenicol phosphotransferase-like protein//RNA helicase//TIP49 C-terminus//Parvovirus non-structural protein NS1//Type III restriction…	GO:0015994//GO:0015979//GO:0015995//GO:0006355//GO:0019079//GO:0006281//GO:0006310	chlorophyll metabolic process//photosynthesis//chlorophyll biosynthetic process//regulation of transcription, DNA-templated//viral genome replication//DNA repair//DNA recombination	GO:0009378//GO:0003724//GO:0005524//GO:0016301//GO:0016851//GO:0016887//GO:0003677//GO:0003678//GO:0008134//GO:0003723//GO:0016740//GO:0016787	four-way junction helicase activity//RNA helicase activity//ATP binding//kinase activity//magnesium chelatase activity//ATPase activity//DNA binding//DNA helicase activity//transcription factor binding//RNA binding//transferase activity//hydrolase activity	GO:0005667//GO:0010007//GO:0005657//GO:0009379	transcription factor complex//magnesium chelatase complex//replication fork//Holliday junction helicase complex	KOG2028	ATPase related to the helicase subunit of the Holliday junction resolvase
c48479_g1	1366	-0.633422	-0.464467	-0.431915	-0.196988	-0.375241	-0.383773	-0.309443	0.126686	-0.411418	225439256	XP_002263213.1	1554	0	PREDICTED: probable replication factor C subunit 3 [Vitis vinifera] >gi|296089274|emb|CBI39046.3| unnamed protein product [Vitis vinifera]	359481042	XM_002263177.2	474	0	PREDICTED: Vitis vinifera probable replication factor C subunit 3-like (LOC100247946), mRNA	K10756	RFC3_5	replication factor C subunit 3/5	http://www.genome.jp/dbget-bin/www_bget?ko:K10756	Q8VXX4	1519	0	Replication factor C subunit 3 OS=Arabidopsis thaliana GN=RFC3 PE=2 SV=1	PF01078//PF05496//PF07728//PF00437//PF00004//PF00104//PF01926//PF06144//PF00005//PF03306	Magnesium chelatase, subunit ChlI//Holliday junction DNA helicase ruvB N-terminus//AAA domain (dynein-related subfamily)//Type II/IV secretion system protein//ATPase family associated with various cellular activities (AAA)//Ligand-binding domain of nuclear hormone receptor//50S ribosome-binding GTPase//DNA polymerase III, delta subunit//ABC transporter//Alpha-acetolactate decarboxylase	GO:0015994//GO:0019751//GO:0015979//GO:0006810//GO:0015995//GO:0006355//GO:0007165//GO:0043401//GO:0006281//GO:0006310//GO:0006260	chlorophyll metabolic process//polyol metabolic process//photosynthesis//transport//chlorophyll biosynthetic process//regulation of transcription, DNA-templated//signal transduction//steroid hormone mediated signaling pathway//DNA repair//DNA recombination//DNA replication	GO:0009378//GO:0003700//GO:0003887//GO:0005524//GO:0005525//GO:0016887//GO:0003677//GO:0016851//GO:0017111//GO:0047605//GO:0003707	four-way junction helicase activity//sequence-specific DNA binding transcription factor activity//DNA-directed DNA polymerase activity//ATP binding//GTP binding//ATPase activity//DNA binding//magnesium chelatase activity//nucleoside-triphosphatase activity//acetolactate decarboxylase activity//steroid hormone receptor activity	GO:0042575//GO:0009360//GO:0005634//GO:0005667//GO:0010007//GO:0005657//GO:0009379	DNA polymerase complex//DNA polymerase III complex//nucleus//transcription factor complex//magnesium chelatase complex//replication fork//Holliday junction helicase complex	KOG2035	Replication factor C, subunit RFC3
c56469_g2	2419	0.408051	-0.947109	0.00463433	1.04702	0.235853	2.23761	0.753018	-1.64606	0.588662	410610249	AFV74893.1	213	5.97325e-16	PISTILLATA-like protein 2, partial [Viscum articulatum] >gi|410610251|gb|AFV74894.1| PISTILLATA-like protein 1, partial [Viscum articulatum]	--	--	--	--	--	--	--	--	--	Q03488	137	6.16933e-08	Floral homeotic protein FBP1 OS=Petunia hybrida GN=FBP1 PE=2 SV=1	PF01486//PF00255	K-box region//Glutathione peroxidase	GO:0006749//GO:0006979//GO:0055114//GO:0006355//GO:0006804	glutathione metabolic process//response to oxidative stress//oxidation-reduction process//regulation of transcription, DNA-templated//peroxidase reaction	GO:0004602//GO:0003700	glutathione peroxidase activity//sequence-specific DNA binding transcription factor activity	GO:0005634//GO:0005667	nucleus//transcription factor complex	--	--
c58069_g1	4269	0.456825	-0.100258	0.245784	0.24051	0.323691	-0.220241	0.0859551	0.0829101	0.054591	225441205	XP_002266505.1	5150	0	PREDICTED: ABC transporter B family member 1-like [Vitis vinifera]	449440132	XM_004137791.1	612	0	PREDICTED: Cucumis sativus ABC transporter B family member 1-like (LOC101220974), mRNA	K05658	ABCB1	ATP-binding cassette, subfamily B (MDR/TAP), member 1	http://www.genome.jp/dbget-bin/www_bget?ko:K05658	Q9ZR72	4971	0	ABC transporter B family member 1 OS=Arabidopsis thaliana GN=ABCB1 PE=1 SV=1	PF00503//PF04670//PF01583//PF00005//PF00356//PF00664//PF03193//PF08477//PF06414//PF07728//PF05001//PF00625	G-protein alpha subunit//Gtr1/RagA G protein conserved region//Adenylylsulphate kinase//ABC transporter//Bacterial regulatory proteins, lacI family//ABC transporter transmembrane region//Protein of unknown function, DUF258//Miro-like protein//Zeta toxin//AAA domain (dynein-related subfamily)//RNA polymerase Rpb1 C-terminal repeat//Guanylate kinase	GO:0007165//GO:0009926//GO:0009637//GO:0010315//GO:0009624//GO:0009640//GO:0006200//GO:0055085//GO:0008361//GO:0009958//GO:0048443//GO:0006366//GO:0000103//GO:0007264//GO:0007186//GO:0006144//GO:0043481//GO:0006810//GO:0006355	signal transduction//auxin polar transport//response to blue light//auxin efflux//response to nematode//photomorphogenesis//ATP catabolic process//transmembrane transport//regulation of cell size//positive gravitropism//stamen development//transcription from RNA polymerase II promoter//sulfate assimilation//small GTPase mediated signal transduction//G-protein coupled receptor signaling pathway//p…	GO:0031683//GO:0010329//GO:0042626//GO:0003924//GO:0016301//GO:0019001//GO:0005525//GO:0016887//GO:0003677//GO:0004020//GO:0004871//GO:0003700//GO:0005524//GO:0005515	G-protein beta/gamma-subunit complex binding//auxin efflux transmembrane transporter activity//ATPase activity, coupled to transmembrane movement of substances//GTPase activity//kinase activity//guanyl nucleotide binding//GTP binding//ATPase activity//DNA binding//adenylylsulfate kinase activity//signal transducer activity//sequence-specific DNA binding transcription factor activity//ATP binding/…	GO:0005886//GO:0005665//GO:0005622//GO:0005634//GO:0016021//GO:0005667//GO:0005737	plasma membrane//DNA-directed RNA polymerase II, core complex//intracellular//nucleus//integral component of membrane//transcription factor complex//cytoplasm	KOG0055	Multidrug/pheromone exporter, ABC superfamily
c57514_g2	2941	-0.256671	-0.842931	-0.325336	-0.565877	-0.830765	-0.0431428	-0.100265	0.0498082	-0.363911	1370182	CAA98168.1	900	1.14251e-110	RAB7A [Lotus japonicus]	1370181	Z73940.1	297	5.44547e-152	L.japonicus mRNA for small GTP-binding protein, RAB7A	K07897	RAB7A	Ras-related protein Rab-7A	http://www.genome.jp/dbget-bin/www_bget?ko:K07897	Q41640	887	2.58314e-110	Ras-related protein Rab7 OS=Vigna aconitifolia PE=2 SV=1	PF00735//PF00158//PF03193//PF00009//PF01637//PF00503//PF00025//PF07728//PF00071//PF08477//PF00910//PF01926//PF07690//PF13903//PF00493//PF03029//PF10662//PF04670	Septin//Sigma-54 interaction domain//Protein of unknown function, DUF258//Elongation factor Tu GTP binding domain//Archaeal ATPase//G-protein alpha subunit//ADP-ribosylation factor family//AAA domain (dynein-related subfamily)//Ras family//Miro-like protein//RNA helicase//50S ribosome-binding GTPase//Major Facilitator Superfamily//PMP-22/EMP/MP20/Claudin tight junction//MCM2/3/5 family//Conserved…	GO:0006355//GO:0055085//GO:0007186//GO:0006576//GO:0007264//GO:0015031//GO:0006260//GO:0007049//GO:0007165	regulation of transcription, DNA-templated//transmembrane transport//G-protein coupled receptor signaling pathway//cellular biogenic amine metabolic process//small GTPase mediated signal transduction//protein transport//DNA replication//cell cycle//signal transduction	GO:0005525//GO:0003677//GO:0016887//GO:0019001//GO:0003924//GO:0000166//GO:0005524//GO:0003724//GO:0003723//GO:0008134//GO:0004871//GO:0031683	GTP binding//DNA binding//ATPase activity//guanyl nucleotide binding//GTPase activity//nucleotide binding//ATP binding//RNA helicase activity//RNA binding//transcription factor binding//signal transducer activity//G-protein beta/gamma-subunit complex binding	GO:0005667//GO:0005737//GO:0016021//GO:0005634//GO:0005622	transcription factor complex//cytoplasm//integral component of membrane//nucleus//intracellular	KOG0394	Ras-related GTPase
c55989_g1	3385	0.132791	-0.986046	-0.903364	-0.232517	-1.03115	-1.0901	-0.745777	0.852823	0.0502495	587918941	EXC06427.1	3402	0	Chaperone protein [Morus notabilis]	224130055	XM_002328607.1	551	0	Populus trichocarpa predicted protein, mRNA	K03695	clpB	ATP-dependent Clp protease ATP-binding subunit ClpB	http://www.genome.jp/dbget-bin/www_bget?ko:K03695	P42730	3341	0	Chaperone protein ClpB1 OS=Arabidopsis thaliana GN=CLPB1 PE=1 SV=2	PF07726//PF05496//PF01695//PF01078//PF00158//PF03193//PF01637//PF00005//PF00004//PF07724//PF04111//PF00834//PF06414//PF07728//PF00910//PF02861//PF02367//PF04851//PF06309//PF00437	ATPase family associated with various cellular activities (AAA)//Holliday junction DNA helicase ruvB N-terminus//IstB-like ATP binding protein//Magnesium chelatase, subunit ChlI//Sigma-54 interaction domain//Protein of unknown function, DUF258//Archaeal ATPase//ABC transporter//ATPase family associated with various cellular activities (AAA)//AAA domain (Cdc48 subfamily)//Autophagy protein Apg6//R…	GO:0015995//GO:0006810//GO:0006355//GO:0015979//GO:0051085//GO:0015994//GO:0070526//GO:0006281//GO:0006310//GO:0019538//GO:0005975//GO:0006914	chlorophyll biosynthetic process//transport//regulation of transcription, DNA-templated//photosynthesis//chaperone mediated protein folding requiring cofactor//chlorophyll metabolic process//threonylcarbamoyladenosine biosynthetic process//DNA repair//DNA recombination//protein metabolic process//carbohydrate metabolic process//autophagy	GO:0005525//GO:0003677//GO:0016851//GO:0016887//GO:0016857//GO:0016301//GO:0003924//GO:0005524//GO:0003724//GO:0009378//GO:0016787//GO:0003723//GO:0008134	GTP binding//DNA binding//magnesium chelatase activity//ATPase activity//racemase and epimerase activity, acting on carbohydrates and derivatives//kinase activity//GTPase activity//ATP binding//RNA helicase activity//four-way junction helicase activity//hydrolase activity//RNA binding//transcription factor binding	GO:0005667//GO:0009379//GO:0005657//GO:0010007	transcription factor complex//Holliday junction helicase complex//replication fork//magnesium chelatase complex	KOG1051	Chaperone HSP104 and related ATP-dependent Clp proteases
c55762_g1	3814	-0.862622	-0.482963	-0.611775	-0.57843	-0.791588	-0.109138	-0.154915	-0.133216	-0.523344	225437197	XP_002275124.1	2601	0	PREDICTED: guanylate-binding protein 4-like [Vitis vinifera]	225437196	XM_002275088.1	756	0	PREDICTED: Vitis vinifera guanylate-binding protein 4-like (LOC100257954), mRNA	--	--	--	--	Q99090	463	4.43821e-48	Light-inducible protein CPRF2 OS=Petroselinum crispum GN=CPRF2 PE=2 SV=2	PF04977//PF01926//PF02841//PF04608//PF07716//PF02263//PF03131//PF00170//PF07822//PF05837	Septum formation initiator//50S ribosome-binding GTPase//Guanylate-binding protein, C-terminal domain//Phosphatidylglycerophosphatase A//Basic region leucine zipper//Guanylate-binding protein, N-terminal domain//bZIP Maf transcription factor//bZIP transcription factor//Neurotoxin B-IV-like protein//Centromere protein H (CENP-H)	GO:0007049//GO:0051382//GO:0009405//GO:0006629//GO:0006810//GO:0006355//GO:0046486	cell cycle//kinetochore assembly//pathogenesis//lipid metabolic process//transport//regulation of transcription, DNA-templated//glycerolipid metabolic process	GO:0003924//GO:0003700//GO:0019871//GO:0043565//GO:0005525//GO:0003677//GO:0008962	GTPase activity//sequence-specific DNA binding transcription factor activity//sodium channel inhibitor activity//sequence-specific DNA binding//GTP binding//DNA binding//phosphatidylglycerophosphatase activity	GO:0005576//GO:0000776//GO:0005634//GO:0005667	extracellular region//kinetochore//nucleus//transcription factor complex	KOG2037	Guanylate-binding protein
c50310_g1	2270	0.467782	-0.182691	0.245917	0.54359	0.494531	0.102154	0.046126	0.021683	0.115965	297740484	CBI30666.3	1135	3.09177e-143	unnamed protein product [Vitis vinifera]	--	--	--	--	--	--	--	--	--	Q9LI74	780	3.82124e-88	Protein CHUP1, chloroplastic OS=Arabidopsis thaliana GN=CHUP1 PE=1 SV=1	PF02183//PF03938//PF02841//PF00170//PF05478//PF07716//PF01105//PF01496//PF10186	Homeobox associated leucine zipper//Outer membrane protein (OmpH-like)//Guanylate-binding protein, C-terminal domain//bZIP transcription factor//Prominin//Basic region leucine zipper//emp24/gp25L/p24 family/GOLD//V-type ATPase 116kDa subunit family//UV radiation resistance protein and autophagy-related subunit 14	GO:0015992//GO:0006355//GO:0006810//GO:0015991//GO:0010508	proton transport//regulation of transcription, DNA-templated//transport//ATP hydrolysis coupled proton transport//positive regulation of autophagy	GO:0003924//GO:0003700//GO:0051082//GO:0043565//GO:0003677//GO:0005525//GO:0015078	GTPase activity//sequence-specific DNA binding transcription factor activity//unfolded protein binding//sequence-specific DNA binding//DNA binding//GTP binding//hydrogen ion transmembrane transporter activity	GO:0005634//GO:0005667//GO:0016021//GO:0033179	nucleus//transcription factor complex//integral component of membrane//proton-transporting V-type ATPase, V0 domain	--	--
c51077_g1	2857	0.399636	0.194824	0.376845	0.719391	0.546512	0.529863	0.31101	-0.383613	0.333105	565375379	XP_006354208.1	1588	0	PREDICTED: sorbitol dehydrogenase-like [Solanum tuberosum]	470144982	XM_004308076.1	334	1.42926e-172	PREDICTED: Fragaria vesca subsp. vesca L-idonate 5-dehydrogenase-like (LOC101305015), mRNA	K00008	SORD, gutB	L-iditol 2-dehydrogenase	http://www.genome.jp/dbget-bin/www_bget?ko:K00008	Q9FJ95	1540	0	Sorbitol dehydrogenase OS=Arabidopsis thaliana GN=SDH PE=1 SV=1	PF00107//PF02826//PF08240//PF07992//PF00400//PF02188//PF00070//PF02023//PF00642	Zinc-binding dehydrogenase//D-isomer specific 2-hydroxyacid dehydrogenase, NAD binding domain//Alcohol dehydrogenase GroES-like domain//Pyridine nucleotide-disulphide oxidoreductase//WD domain, G-beta repeat//GoLoco motif//Pyridine nucleotide-disulphide oxidoreductase//SCAN domain//Zinc finger C-x8-C-x5-C-x3-H type (and similar)	GO:0006355//GO:0055114	regulation of transcription, DNA-templated//oxidation-reduction process	GO:0030695//GO:0016616//GO:0005515//GO:0048037//GO:0008270//GO:0003700//GO:0050660//GO:0016491//GO:0046872	GTPase regulator activity//oxidoreductase activity, acting on the CH-OH group of donors, NAD or NADP as acceptor//protein binding//cofactor binding//zinc ion binding//sequence-specific DNA binding transcription factor activity//flavin adenine dinucleotide binding//oxidoreductase activity//metal ion binding	GO:0005667//GO:0005634	transcription factor complex//nucleus	KOG0024	Sorbitol dehydrogenase
c55051_g2	2765	-0.354071	0.0438474	-0.244663	-0.220805	-0.333487	-0.240168	-0.154633	0.229004	-0.394987	595817718	XP_007204250.1	1113	1.53189e-135	hypothetical protein PRUPE_ppa002158mg [Prunus persica] >gi|595817723|ref|XP_007204251.1| hypothetical protein PRUPE_ppa002158mg [Prunus persica] >gi|462399781|gb|EMJ05449.1| hypothetical protein PRUPE_ppa002158mg [Prunus persica] >gi|462399782|gb|EMJ05450.1| hypothetical protein PRUPE_ppa002158mg [Prunus persica]	359479107	XM_002275062.2	173	4.36639e-83	PREDICTED: Vitis vinifera BEL1-like homeodomain protein 1 (LOC100259827), mRNA	--	--	--	--	Q9SJ56	857	2.82037e-100	BEL1-like homeodomain protein 1 OS=Arabidopsis thaliana GN=BLH1 PE=1 SV=1	PF05920//PF00046//PF00503	Homeobox KN domain//Homeobox domain//G-protein alpha subunit	GO:0006355//GO:0007186//GO:0007165	regulation of transcription, DNA-templated//G-protein coupled receptor signaling pathway//signal transduction	GO:0019001//GO:0043565//GO:0003677//GO:0031683//GO:0004871//GO:0003924//GO:0003700	guanyl nucleotide binding//sequence-specific DNA binding//DNA binding//G-protein beta/gamma-subunit complex binding//signal transducer activity//GTPase activity//sequence-specific DNA binding transcription factor activity	GO:0005667	transcription factor complex	KOG0773	Transcription factor MEIS1 and related HOX domain proteins
c36138_g1	2103	0.721738	0.262574	0.293654	0.843755	0.95633	0.289573	0.0473527	0.287188	0.886785	147812439	CAN65790.1	1797	0	hypothetical protein VITISV_042049 [Vitis vinifera]	--	--	--	--	--	K00517	E1.14.-.-	--	http://www.genome.jp/dbget-bin/www_bget?ko:K00517	O48928	1755	0	Cytochrome P450 77A3 OS=Glycine max GN=CYP77A3 PE=2 SV=1	PF02023//PF00067//PF10192	SCAN domain//Cytochrome P450//Rhodopsin-like GPCR transmembrane domain	GO:0006355//GO:0010143//GO:0048868//GO:0006118//GO:0007186//GO:0009567//GO:0055114//GO:0009908//GO:0019236	regulation of transcription, DNA-templated//cutin biosynthetic process//pollen tube development//electron transport//G-protein coupled receptor signaling pathway//double fertilization forming a zygote and endosperm//oxidation-reduction process//flower development//response to pheromone	GO:0020037//GO:0004497//GO:0003700//GO:0016705//GO:0009055//GO:0005506	heme binding//monooxygenase activity//sequence-specific DNA binding transcription factor activity//oxidoreductase activity, acting on paired donors, with incorporation or reduction of molecular oxygen//electron carrier activity//iron ion binding	GO:0005667//GO:0005634//GO:0005739	transcription factor complex//nucleus//mitochondrion	KOG0156	Cytochrome P450 CYP2 subfamily
c58844_g3	2969	-1.79145	-3.34277	-3.20988	-0.453618	-2.98426	-1.86688	-0.706846	-4.91937	-1.53999	452841022	EME42959.1	2017	0	hypothetical protein DOTSEDRAFT_72398 [Dothistroma septosporum NZE10]	398392943	XM_003849883.1	586	0	Mycosphaerella graminicola IPO323 cdc12 like protein (MYCGRDRAFT_100895) mRNA, complete cds	K16948	CDC12	cell division control protein 12	http://www.genome.jp/dbget-bin/www_bget?ko:K16948	P48009	1258	2.57224e-162	Septin homolog spn4 OS=Schizosaccharomyces pombe (strain 972 / ATCC 24843) GN=spn4 PE=1 SV=1	PF10186//PF03193//PF00735//PF00158//PF01580//PF05049//PF02344//PF04548//PF00009//PF00005//PF00350//PF01637//PF08477//PF00071//PF00098//PF10662//PF00437//PF00473//PF01926	UV radiation resistance protein and autophagy-related subunit 14//Protein of unknown function, DUF258//Septin//Sigma-54 interaction domain//FtsK/SpoIIIE family//Interferon-inducible GTPase (IIGP)//Myc leucine zipper domain//AIG1 family//Elongation factor Tu GTP binding domain//ABC transporter//Dynamin family//Archaeal ATPase//Miro-like protein//Ras family//Zinc knuckle//Ethanolamine utilisation -…	GO:0010508//GO:0051301//GO:0007165//GO:0007049//GO:0007059//GO:0006355//GO:0006810//GO:0007264//GO:0006576	positive regulation of autophagy//cell division//signal transduction//cell cycle//chromosome segregation//regulation of transcription, DNA-templated//transport//small GTPase mediated signal transduction//cellular biogenic amine metabolic process	GO:0005179//GO:0008270//GO:0003676//GO:0008134//GO:0016817//GO:0003677//GO:0016887//GO:0005525//GO:0003700//GO:0000166//GO:0005524//GO:0003924	hormone activity//zinc ion binding//nucleic acid binding//transcription factor binding//hydrolase activity, acting on acid anhydrides//DNA binding//ATPase activity//GTP binding//sequence-specific DNA binding transcription factor activity//nucleotide binding//ATP binding//GTPase activity	GO:0005576//GO:0016020//GO:0016021//GO:0005667//GO:0005622//GO:0005634	extracellular region//membrane//integral component of membrane//transcription factor complex//intracellular//nucleus	KOG2655	Septin family protein (P-loop GTPase)
c48393_g1	1563	0.258687	-0.453526	-0.0225733	0.374434	0.120529	0.606358	0.217383	-0.279137	0.115627	566152800	XP_002300029.2	345	4.77338e-34	hypothetical protein POPTR_0001s34830g [Populus trichocarpa] >gi|550348887|gb|EEE84834.2| hypothetical protein POPTR_0001s34830g [Populus trichocarpa]	--	--	--	--	--	--	--	--	--	--	--	--	--	PF01576//PF04111//PF06818//PF10186//PF01025//PF00769//PF01496//PF05529//PF00170	Myosin tail//Autophagy protein Apg6//Fez1//UV radiation resistance protein and autophagy-related subunit 14//GrpE//Ezrin/radixin/moesin family//V-type ATPase 116kDa subunit family//B-cell receptor-associated protein 31-like//bZIP transcription factor	GO:0006886//GO:0010508//GO:0006457//GO:0015991//GO:0006914//GO:0006355//GO:0015992	intracellular protein transport//positive regulation of autophagy//protein folding//ATP hydrolysis coupled proton transport//autophagy//regulation of transcription, DNA-templated//proton transport	GO:0015078//GO:0051087//GO:0008092//GO:0043565//GO:0042803//GO:0003700//GO:0003774//GO:0000774	hydrogen ion transmembrane transporter activity//chaperone binding//cytoskeletal protein binding//sequence-specific DNA binding//protein homodimerization activity//sequence-specific DNA binding transcription factor activity//motor activity//adenyl-nucleotide exchange factor activity	GO:0016459//GO:0005783//GO:0019898//GO:0016020//GO:0005667//GO:0005737//GO:0033179//GO:0016021	myosin complex//endoplasmic reticulum//extrinsic component of membrane//membrane//transcription factor complex//cytoplasm//proton-transporting V-type ATPase, V0 domain//integral component of membrane	--	--
c457_g1	3241	-0.148214	2.11312	1.62636	1.11876	2.40119	-0.137489	-0.0671073	-3.04334	0.604213	452847941	EME49873.1	3333	0	nitrogen response factor-like protein [Dothistroma septosporum NZE10]	12082799	AF312694.1	910	0	Cladosporium fulvum nitrogen response factor NRF1 gene, complete cds	K09184	GATAF	GATA-binding protein, other eukaryote	http://www.genome.jp/dbget-bin/www_bget?ko:K09184	P17429	1134	1.36853e-136	Nitrogen regulatory protein areA OS=Emericella nidulans (strain FGSC A4 / ATCC 38163 / CBS 112.46 / NRRL 194 / M139) GN=areA PE=1 SV=2	PF00524//PF00320	E1 Protein, N terminal domain//GATA zinc finger	GO:0006355	regulation of transcription, DNA-templated	GO:0016817//GO:0008270//GO:0003700//GO:0043565	hydrolase activity, acting on acid anhydrides//zinc ion binding//sequence-specific DNA binding transcription factor activity//sequence-specific DNA binding	GO:0005667	transcription factor complex	KOG1601	GATA-4/5/6 transcription factors
c5857_g1	3886	-1.72963	-1.36276	-1.61066	-0.756077	-0.756077	-2.45671	-1.21153	-0.747791	-1.43276	147852312	CAN82221.1	639	4.77654e-131	hypothetical protein VITISV_015226 [Vitis vinifera]	--	--	--	--	--	--	--	--	--	P04146	332	1.55886e-62	Copia protein OS=Drosophila melanogaster GN=GIP PE=1 SV=3	PF11629//PF01022//PF09171//PF00665	C terminal SARAH domain of Mst1//Bacterial regulatory protein, arsR family//Domain of unknown function (DUF1886)//Integrase core domain	GO:0006284//GO:0006355//GO:0016310//GO:0015074//GO:0009069	base-excision repair//regulation of transcription, DNA-templated//phosphorylation//DNA integration//serine family amino acid metabolic process	GO:0016799//GO:0003906//GO:0004674//GO:0003700	hydrolase activity, hydrolyzing N-glycosyl compounds//DNA-(apurinic or apyrimidinic site) lyase activity//protein serine/threonine kinase activity//sequence-specific DNA binding transcription factor activity	GO:0005667	transcription factor complex	--	--
c53233_g1	1844	-0.646825	-1.19452	-2.18622	-1.55984	-1.92595	0.263634	-0.808924	1.25343	-0.927702	449438084	XP_004136820.1	480	1.61991e-50	PREDICTED: ethylene-responsive transcription factor ERF053-like [Cucumis sativus] >gi|449522996|ref|XP_004168511.1| PREDICTED: ethylene-responsive transcription factor ERF053-like [Cucumis sativus]	356515193	XM_003526238.1	99	3.96448e-42	PREDICTED: Glycine max ethylene-responsive transcription factor ERF054-like (LOC100811328), mRNA	--	--	--	--	Q9SKT1	395	3.72973e-41	Ethylene-responsive transcription factor ERF053 OS=Arabidopsis thaliana GN=ERF053 PE=2 SV=1	PF00847//PF00457	AP2 domain//Glycosyl hydrolases family 11	GO:0005975//GO:0006355	carbohydrate metabolic process//regulation of transcription, DNA-templated	GO:0004553//GO:0003700	hydrolase activity, hydrolyzing O-glycosyl compounds//sequence-specific DNA binding transcription factor activity	GO:0005667	transcription factor complex	--	--
c113284_g1	2630	-0.999616	-2.10243	-1.73881	0.869603	-1.72764	-0.182812	0.295329	-3.56298	0.3429	452846728	EME48660.1	3591	0	hypothetical protein DOTSEDRAFT_67635 [Dothistroma septosporum NZE10]	--	--	--	--	--	K03695	clpB	ATP-dependent Clp protease ATP-binding subunit ClpB	http://www.genome.jp/dbget-bin/www_bget?ko:K03695	O74402	2423	0	Heat shock protein 78, mitochondrial OS=Schizosaccharomyces pombe (strain 972 / ATCC 24843) GN=hsp78 PE=3 SV=1	PF03029//PF00580//PF10662//PF04851//PF03266//PF08477//PF00910//PF02562//PF06414//PF07728//PF00004//PF07724//PF00005//PF01637//PF00448//PF01695//PF01078//PF00158	Conserved hypothetical ATP binding protein//UvrD/REP helicase N-terminal domain//Ethanolamine utilisation - propanediol utilisation//Type III restriction enzyme, res subunit//NTPase//Miro-like protein//RNA helicase//PhoH-like protein//Zeta toxin//AAA domain (dynein-related subfamily)//ATPase family associated with various cellular activities (AAA)//AAA domain (Cdc48 subfamily)//ABC transporter//A…	GO:0015995//GO:0006355//GO:0015979//GO:0006576//GO:0006614//GO:0007264//GO:0015994	chlorophyll biosynthetic process//regulation of transcription, DNA-templated//photosynthesis//cellular biogenic amine metabolic process//SRP-dependent cotranslational protein targeting to membrane//small GTPase mediated signal transduction//chlorophyll metabolic process	GO:0016787//GO:0003723//GO:0008134//GO:0098519//GO:0016301//GO:0005525//GO:0003677//GO:0016851//GO:0016887//GO:0000166//GO:0005524//GO:0003724	hydrolase activity//RNA binding//transcription factor binding//nucleotide phosphatase activity, acting on free nucleotides//kinase activity//GTP binding//DNA binding//magnesium chelatase activity//ATPase activity//nucleotide binding//ATP binding//RNA helicase activity	GO:0010007//GO:0005667//GO:0005622	magnesium chelatase complex//transcription factor complex//intracellular	KOG1051	Chaperone HSP104 and related ATP-dependent Clp proteases
c53923_g2	1122	0.463962	-0.25446	-0.0508757	0.339184	0.0950249	0.131109	0.112977	-0.36081	-0.376094	474394729	EMS65608.1	507	7.53261e-58	Floral homeotic protein APETALA 2 [Triticum urartu]	82568539	AB195242.1	54	2.46887e-17	Cycas revoluta CrAP2L1 mRNA for APETALA2-like protein 1, partial cds	K09284	AP2	AP2-like factor, euAP2 lineage	http://www.genome.jp/dbget-bin/www_bget?ko:K09284	P47927	486	1.09529e-54	Floral homeotic protein APETALA 2 OS=Arabidopsis thaliana GN=AP2 PE=1 SV=1	PF02025//PF00847	Interleukin 5//AP2 domain	GO:0006955//GO:0006355//GO:0040007//GO:0008283//GO:0007165	immune response//regulation of transcription, DNA-templated//growth//cell proliferation//signal transduction	GO:0005137//GO:0008083//GO:0003700	interleukin-5 receptor binding//growth factor activity//sequence-specific DNA binding transcription factor activity	GO:0005895//GO:0005576//GO:0005667	interleukin-5 receptor complex//extracellular region//transcription factor complex	--	--
c73824_g1	1602	0.161896	2.7022	2.53668	1.6409	2.48068	0.838784	1.00934	-4.3234	2.07544	631379292	XP_007924026.1	2022	0	hypothetical protein MYCFIDRAFT_151905 [Pseudocercospora fijiensis CIRAD86] >gi|452987157|gb|EME86913.1| hypothetical protein MYCFIDRAFT_151905 [Pseudocercospora fijiensis CIRAD86]	--	--	--	--	--	--	--	--	--	O13317	590	2.06093e-67	Isotrichodermin C-15 hydroxylase OS=Fusarium sporotrichioides GN=TRI11 PE=3 SV=1	PF00067//PF04621	Cytochrome P450//PEA3 subfamily ETS-domain transcription factor N terminal domain	GO:0055114//GO:0006355	oxidation-reduction process//regulation of transcription, DNA-templated	GO:0005506//GO:0016705//GO:0003700//GO:0020037	iron ion binding//oxidoreductase activity, acting on paired donors, with incorporation or reduction of molecular oxygen//sequence-specific DNA binding transcription factor activity//heme binding	GO:0005634//GO:0005667	nucleus//transcription factor complex	KOG0158	Cytochrome P450 CYP3/CYP5/CYP6/CYP9 subfamilies
c64698_g1	1176	0.176464	2.25081	1.79865	2.23621	2.97105	0.301973	0.123034	-3.28035	-0.0656894	629676270	XP_007799632.1	1217	2.78201e-163	putative radical s-adenosyl methionine domain-containing protein 2 protein [Eutypa lata UCREL1] >gi|471558628|gb|EMR61285.1| putative radical s-adenosyl methionine domain-containing protein 2 protein [Eutypa lata UCREL1]	--	--	--	--	--	K15045	RSAD2	radical S-adenosyl methionine domain-containing protein 2	http://www.genome.jp/dbget-bin/www_bget?ko:K15045	O93384	779	8.99374e-99	Radical S-adenosyl methionine domain-containing protein 2 OS=Oncorhynchus mykiss GN=rsad2 PE=2 SV=1	PF00539//PF04055	Transactivating regulatory protein (Tat)//Radical SAM superfamily	GO:0006355	regulation of transcription, DNA-templated	GO:0051536//GO:0003824//GO:0003700	iron-sulfur cluster binding//catalytic activity//sequence-specific DNA binding transcription factor activity	GO:0005667//GO:0042025	transcription factor complex//host cell nucleus	--	--
c57961_g1	3194	0.433579	0.217219	0.249565	0.295681	-0.0168425	0.521621	0.135133	0.382784	0.0911861	356568712	XP_003552554.1	4130	0	PREDICTED: chaperone protein ClpB3, chloroplastic-like [Glycine max]	359488961	XM_002284207.2	996	0	PREDICTED: Vitis vinifera chaperone protein ClpB3, chloroplastic-like (LOC100252611), mRNA	K03695	clpB	ATP-dependent Clp protease ATP-binding subunit ClpB	http://www.genome.jp/dbget-bin/www_bget?ko:K03695	Q9LF37	3975	0	Chaperone protein ClpB3, chloroplastic OS=Arabidopsis thaliana GN=CLPB3 PE=2 SV=1	PF07728//PF06414//PF00910//PF02861//PF04851//PF01926//PF00437//PF10662//PF06309//PF00158//PF01078//PF01695//PF05496//PF07726//PF00448//PF03193//PF06009//PF02601//PF00005//PF01637//PF07724//PF00004	AAA domain (dynein-related subfamily)//Zeta toxin//RNA helicase//Clp amino terminal domain//Type III restriction enzyme, res subunit//50S ribosome-binding GTPase//Type II/IV secretion system protein//Ethanolamine utilisation - propanediol utilisation//Torsin//Sigma-54 interaction domain//Magnesium chelatase, subunit ChlI//IstB-like ATP binding protein//Holliday junction DNA helicase ruvB N-termin…	GO:0007155//GO:0015979//GO:0015995//GO:0006614//GO:0006576//GO:0006308//GO:0006355//GO:0006810//GO:0015994//GO:0051085//GO:0006281//GO:0006310//GO:0019538	cell adhesion//photosynthesis//chlorophyll biosynthetic process//SRP-dependent cotranslational protein targeting to membrane//cellular biogenic amine metabolic process//DNA catabolic process//regulation of transcription, DNA-templated//transport//chlorophyll metabolic process//chaperone mediated protein folding requiring cofactor//DNA repair//DNA recombination//protein metabolic process	GO:0016301//GO:0003677//GO:0016887//GO:0005525//GO:0009378//GO:0003724//GO:0003924//GO:0016787//GO:0008134//GO:0003723//GO:0016851//GO:0005524//GO:0008855	kinase activity//DNA binding//ATPase activity//GTP binding//four-way junction helicase activity//RNA helicase activity//GTPase activity//hydrolase activity//transcription factor binding//RNA binding//magnesium chelatase activity//ATP binding//exodeoxyribonuclease VII activity	GO:0009318//GO:0005604//GO:0005667//GO:0009379//GO:0010007//GO:0005657	exodeoxyribonuclease VII complex//basement membrane//transcription factor complex//Holliday junction helicase complex//magnesium chelatase complex//replication fork	KOG1051	Chaperone HSP104 and related ATP-dependent Clp proteases
c24271_g1	1150	-7.37293	-6.37562	-5.46999	-1.05633	-5.24781	-6.78976	-1.52648	-3.41798	-0.0911575	169598400	XP_001792623.1	1758	0	hypothetical protein SNOG_02004 [Phaeosphaeria nodorum SN15] >gi|111069096|gb|EAT90216.1| hypothetical protein SNOG_02004 [Phaeosphaeria nodorum SN15]	398406884	XM_003854860.1	108	2.42717e-47	Mycosphaerella graminicola IPO323 hypothetical protein (MYCGRDRAFT_103215) mRNA, partial cds	K03695	clpB	ATP-dependent Clp protease ATP-binding subunit ClpB	http://www.genome.jp/dbget-bin/www_bget?ko:K03695	P31540	1383	0	Heat shock protein hsp98 OS=Neurospora crassa (strain ATCC 24698 / 74-OR23-1A / CBS 708.71 / DSM 1257 / FGSC 987) GN=hsp98 PE=1 SV=2	PF01695//PF07728//PF06414//PF00158//PF01078//PF00910//PF00005//PF04851//PF06309//PF07724//PF00004//PF00437//PF01544	IstB-like ATP binding protein//AAA domain (dynein-related subfamily)//Zeta toxin//Sigma-54 interaction domain//Magnesium chelatase, subunit ChlI//RNA helicase//ABC transporter//Type III restriction enzyme, res subunit//Torsin//AAA domain (Cdc48 subfamily)//ATPase family associated with various cellular activities (AAA)//Type II/IV secretion system protein//CorA-like Mg2+ transporter protein	GO:0055085//GO:0015979//GO:0006810//GO:0015995//GO:0006355//GO:0030001//GO:0015994//GO:0051085//GO:0019538	transmembrane transport//photosynthesis//transport//chlorophyll biosynthetic process//regulation of transcription, DNA-templated//metal ion transport//chlorophyll metabolic process//chaperone mediated protein folding requiring cofactor//protein metabolic process	GO:0016301//GO:0003677//GO:0016851//GO:0016887//GO:0003724//GO:0005524//GO:0016787//GO:0017111//GO:0008134//GO:0046873//GO:0003723	kinase activity//DNA binding//magnesium chelatase activity//ATPase activity//RNA helicase activity//ATP binding//hydrolase activity//nucleoside-triphosphatase activity//transcription factor binding//metal ion transmembrane transporter activity//RNA binding	GO:0005667//GO:0010007//GO:0016020	transcription factor complex//magnesium chelatase complex//membrane	KOG1051	Chaperone HSP104 and related ATP-dependent Clp proteases
c51637_g1	1860	0.65151	-0.311359	0.304558	0.114891	0.0780798	-0.0144532	-0.0167486	-0.184659	-0.0825485	225464722	XP_002264062.1	1790	0	PREDICTED: ATPase WRNIP1-like [Vitis vinifera]	31580999	AP006368.1	233	1.29366e-116	Lotus japonicus genomic DNA, chromosome 2, clone: LjT21K08, TM0191, complete sequence	K07478	ycaJ	putative ATPase	http://www.genome.jp/dbget-bin/www_bget?ko:K07478	Q8CG07	1049	8.19396e-132	ATPase WRNIP1 OS=Rattus norvegicus GN=Wrnip1 PE=2 SV=1	PF00005//PF00004//PF07724//PF00158//PF01078//PF01695//PF07726//PF05496//PF06068//PF01057//PF04851//PF00437//PF00627//PF07728//PF06414//PF00910	ABC transporter//ATPase family associated with various cellular activities (AAA)//AAA domain (Cdc48 subfamily)//Sigma-54 interaction domain//Magnesium chelatase, subunit ChlI//IstB-like ATP binding protein//ATPase family associated with various cellular activities (AAA)//Holliday junction DNA helicase ruvB N-terminus//TIP49 C-terminus//Parvovirus non-structural protein NS1//Type III restriction e…	GO:0015979//GO:0015995//GO:0006810//GO:0006355//GO:0015994//GO:0006281//GO:0006310//GO:0019079	photosynthesis//chlorophyll biosynthetic process//transport//regulation of transcription, DNA-templated//chlorophyll metabolic process//DNA repair//DNA recombination//viral genome replication	GO:0016301//GO:0005515//GO:0016887//GO:0003677//GO:0016851//GO:0003678//GO:0009378//GO:0003724//GO:0005524//GO:0016787//GO:0008134//GO:0003723	kinase activity//protein binding//ATPase activity//DNA binding//magnesium chelatase activity//DNA helicase activity//four-way junction helicase activity//RNA helicase activity//ATP binding//hydrolase activity//transcription factor binding//RNA binding	GO:0005667//GO:0009379//GO:0010007//GO:0005657	transcription factor complex//Holliday junction helicase complex//magnesium chelatase complex//replication fork	KOG2028	ATPase related to the helicase subunit of the Holliday junction resolvase
c2302_g1	1710	-0.218306	0.111697	-0.506468	0.538619	0.409533	-0.371806	0.0581693	-4.33155	-0.760355	452848174	EME50106.1	953	1.08113e-122	hypothetical protein DOTSEDRAFT_68843 [Dothistroma septosporum NZE10]	--	--	--	--	--	K00851	E2.7.1.12, gntK, idnK	gluconokinase	http://www.genome.jp/dbget-bin/www_bget?ko:K00851	Q10242	385	2.08013e-41	Probable gluconokinase OS=Schizosaccharomyces pombe (strain 972 / ATCC 24843) GN=SPAC4G9.12 PE=3 SV=1	PF00005//PF06414//PF00158//PF00485//PF00004	ABC transporter//Zeta toxin//Sigma-54 interaction domain//Phosphoribulokinase / Uridine kinase family//ATPase family associated with various cellular activities (AAA)	GO:0008152//GO:0006355	metabolic process//regulation of transcription, DNA-templated	GO:0016301//GO:0008134//GO:0016887//GO:0005524	kinase activity//transcription factor binding//ATPase activity//ATP binding	GO:0005667	transcription factor complex	KOG3354	Gluconate kinase
c57127_g1	3233	0.48868	-0.14248	0.499172	0.552809	0.72034	-0.0284882	0.196541	-0.0968741	0.0669301	297746262	CBI16318.3	3727	0	unnamed protein product [Vitis vinifera]	359478352	XM_002285140.2	968	0	PREDICTED: Vitis vinifera homeobox-leucine zipper protein REVOLUTA-like (LOC100243208), mRNA	K09338	HD-ZIP	homeobox-leucine zipper protein	http://www.genome.jp/dbget-bin/www_bget?ko:K09338	Q9SE43	3433	0	Homeobox-leucine zipper protein REVOLUTA OS=Arabidopsis thaliana GN=REV PE=1 SV=2	PF00170//PF00046//PF01852//PF05920	bZIP transcription factor//Homeobox domain//START domain//Homeobox KN domain	GO:0006355	regulation of transcription, DNA-templated	GO:0008289//GO:0003677//GO:0003700//GO:0043565	lipid binding//DNA binding//sequence-specific DNA binding transcription factor activity//sequence-specific DNA binding	GO:0005634//GO:0005667	nucleus//transcription factor complex	KOG4577	Transcription factor LIM3, contains LIM and HOX domains
c8284_g1	1010	-0.175325	2.35832	2.16151	1.41398	2.93147	-0.33473	0.826826	-4.93119	0.235234	--	--	--	--	--	--	--	--	--	--	--	--	--	--	--	--	--	--	PF10473//PF04632//PF04732//PF01496//PF07464//PF11365//PF04111//PF13851	Leucine-rich repeats of kinetochore protein Cenp-F/LEK1//Fusaric acid resistance protein family//Intermediate filament head (DNA binding) region//V-type ATPase 116kDa subunit family//Apolipophorin-III precursor (apoLp-III)//Protein of unknown function (DUF3166)//Autophagy protein Apg6//Growth-arrest specific micro-tubule binding	GO:0006914//GO:0015991//GO:0006810//GO:0048870//GO:0006869//GO:0015992//GO:0010506	autophagy//ATP hydrolysis coupled proton transport//transport//cell motility//lipid transport//proton transport//regulation of autophagy	GO:0008289//GO:0015078//GO:0045502//GO:0008134//GO:0042803	lipid binding//hydrogen ion transmembrane transporter activity//dynein binding//transcription factor binding//protein homodimerization activity	GO:0005615//GO:0005576//GO:0005882//GO:0033179//GO:0031514//GO:0005667//GO:0005886//GO:0030286	extracellular space//extracellular region//intermediate filament//proton-transporting V-type ATPase, V0 domain//motile cilium//transcription factor complex//plasma membrane//dynein complex	--	--
c55345_g2	4568	0.21296	2.04222	2.01206	2.12158	3.0171	0.202314	1.03829	-2.78556	0.373402	6650019	AAF21678.1	1411	0	pol polyprotein [Passalora fulva]	6650017	AF051915.1	744	0	Cladosporium fulvum CfT-1 LTR-retrotransposon, complete sequence	--	--	--	--	Q7LHG5	353	4.33293e-57	Transposon Ty3-I Gag-Pol polyprotein OS=Saccharomyces cerevisiae (strain ATCC 204508 / S288c) GN=TY3B-I PE=3 SV=2	PF00078//PF06401//PF09668//PF00172//PF06524//PF04147//PF00758//PF00665	Reverse transcriptase (RNA-dependent DNA polymerase)//Alpha-2-macroglobulin RAP, C-terminal domain//Aspartyl protease//Fungal Zn(2)-Cys(6) binuclear cluster domain//NOA36 protein//Nop14-like family//Erythropoietin/thrombopoietin//Integrase core domain	GO:0006508//GO:0007165//GO:0006278//GO:0015074//GO:0006355	proteolysis//signal transduction//RNA-dependent DNA replication//DNA integration//regulation of transcription, DNA-templated	GO:0050750//GO:0003723//GO:0003964//GO:0008201//GO:0005179//GO:0008270//GO:0000981//GO:0004190	low-density lipoprotein particle receptor binding//RNA binding//RNA-directed DNA polymerase activity//heparin binding//hormone activity//zinc ion binding//sequence-specific DNA binding RNA polymerase II transcription factor activity//aspartic-type endopeptidase activity	GO:0005576//GO:0005783//GO:0005634//GO:0032040	extracellular region//endoplasmic reticulum//nucleus//small-subunit processome	KOG0017	FOG: Transposon-encoded proteins with TYA, reverse transcriptase, integrase domains in various combinations
c104508_g1	1171	0.0937771	2.32402	2.13107	2.06055	3.01964	1.14819	0.507534	-1.28134	1.25861	452840015	EME41954.1	1551	0	hypothetical protein DOTSEDRAFT_74101 [Dothistroma septosporum NZE10]	398407022	XM_003854929.1	470	0	Mycosphaerella graminicola IPO323 proteasome regulatory particle subunit RPT5 (MYCGRDRAFT_55400) mRNA, complete cds	K03065	PSMC3, RPT5	26S proteasome regulatory subunit T5	http://www.genome.jp/dbget-bin/www_bget?ko:K03065	P33297	1193	6.67144e-160	26S protease regulatory subunit 6A OS=Saccharomyces cerevisiae (strain ATCC 204508 / S288c) GN=RPT5 PE=1 SV=3	PF07724//PF00424//PF00004//PF01078//PF01695//PF07728//PF05496//PF02562	AAA domain (Cdc48 subfamily)//REV protein (anti-repression trans-activator protein)//ATPase family associated with various cellular activities (AAA)//Magnesium chelatase, subunit ChlI//IstB-like ATP binding protein//AAA domain (dynein-related subfamily)//Holliday junction DNA helicase ruvB N-terminus//PhoH-like protein	GO:0006281//GO:0006310//GO:0015979//GO:0006355//GO:0015995//GO:0015994	DNA repair//DNA recombination//photosynthesis//regulation of transcription, DNA-templated//chlorophyll biosynthetic process//chlorophyll metabolic process	GO:0016851//GO:0016887//GO:0009378//GO:0003700//GO:0005524	magnesium chelatase activity//ATPase activity//four-way junction helicase activity//sequence-specific DNA binding transcription factor activity//ATP binding	GO:0009379//GO:0010007//GO:0042025//GO:0005657//GO:0005667	Holliday junction helicase complex//magnesium chelatase complex//host cell nucleus//replication fork//transcription factor complex	KOG0652	26S proteasome regulatory complex, ATPase RPT5
c50656_g1	2186	-0.937398	-1.41076	-0.340959	-0.662645	-0.661454	-0.54159	0.105543	-0.535032	-0.712335	596170269	XP_007223078.1	2185	0	hypothetical protein PRUPE_ppa003757mg [Prunus persica] >gi|462420014|gb|EMJ24277.1| hypothetical protein PRUPE_ppa003757mg [Prunus persica]	--	--	--	--	--	--	--	--	--	Q75K12	921	1.70163e-112	5'-nucleotidase domain-containing protein DDB_G0275467 OS=Dictyostelium discoideum GN=DDB_G0275467 PE=3 SV=1	PF07109//PF01340	Magnesium-protoporphyrin IX methyltransferase C-terminus//Met Apo-repressor, MetJ	GO:0015994//GO:0006555//GO:0015995//GO:0006355	chlorophyll metabolic process//methionine metabolic process//chlorophyll biosynthetic process//regulation of transcription, DNA-templated	GO:0046406//GO:0003700	magnesium protoporphyrin IX methyltransferase activity//sequence-specific DNA binding transcription factor activity	GO:0005667	transcription factor complex	--	--
c54551_g1	4526	0.212587	-0.885413	-0.54885	-0.777406	-1.1752	-0.653017	0.0762063	-0.320252	-0.490084	590573602	XP_007012167.1	2592	0	NADP-malic enzyme 4 [Theobroma cacao] >gi|508782530|gb|EOY29786.1| NADP-malic enzyme 4 [Theobroma cacao]	359475959	XM_003631725.1	685	0	PREDICTED: Vitis vinifera NADP-dependent malic enzyme-like (LOC100249166), mRNA	K00029	E1.1.1.40, maeB	malate dehydrogenase (oxaloacetate-decarboxylating)(NADP+)	http://www.genome.jp/dbget-bin/www_bget?ko:K00029	P51615	2534	0	NADP-dependent malic enzyme OS=Vitis vinifera PE=2 SV=1	PF03949//PF07728//PF00158//PF03193//PF02898//PF00390	Malic enzyme, NAD binding domain//AAA domain (dynein-related subfamily)//Sigma-54 interaction domain//Protein of unknown function, DUF258//Nitric oxide synthase, oxygenase domain//Malic enzyme, N-terminal domain	GO:0055114//GO:0006809//GO:0006108//GO:0006090//GO:0006355//GO:0015976//GO:0006099	oxidation-reduction process//nitric oxide biosynthetic process//malate metabolic process//pyruvate metabolic process//regulation of transcription, DNA-templated//carbon utilization//tricarboxylic acid cycle	GO:0004471//GO:0008134//GO:0005525//GO:0016887//GO:0051287//GO:0004517//GO:0003924//GO:0005524	malate dehydrogenase (decarboxylating) (NAD+) activity//transcription factor binding//GTP binding//ATPase activity//NAD binding//nitric-oxide synthase activity//GTPase activity//ATP binding	GO:0005667	transcription factor complex	KOG1257	NADP+-dependent malic enzyme
c47028_g1	1896	0.0549502	-1.28573	-0.44464	-0.779002	-1.36767	0.407682	0.491224	-0.30099	-0.348237	568848585	XP_006478085.1	539	2.50296e-59	PREDICTED: neurofilament heavy polypeptide-like [Citrus sinensis]	--	--	--	--	--	--	--	--	--	--	--	--	--	PF00403//PF12242//PF00527	Heavy-metal-associated domain//NAD(P)H binding domain of trans-2-enoyl-CoA reductase//E7 protein, Early protein	GO:0030001//GO:0055114//GO:0006355	metal ion transport//oxidation-reduction process//regulation of transcription, DNA-templated	GO:0046872//GO:0016491//GO:0003700//GO:0003677	metal ion binding//oxidoreductase activity//sequence-specific DNA binding transcription factor activity//DNA binding	GO:0005667	transcription factor complex	--	--
c33257_g1	800	0.309717	0.254026	0.310597	0.301912	0.0535979	0.191962	0.11388	-0.0875137	0.36687	697154086	XP_009631296.1	449	4.79809e-52	PREDICTED: probable E3 ubiquitin-protein ligase XERICO [Nicotiana tomentosiformis]	--	--	--	--	--	--	--	--	--	Q9ZT50	170	1.55989e-13	E3 ubiquitin-protein ligase RHA2A OS=Arabidopsis thaliana GN=RHA2A PE=1 SV=1	PF12678//PF00628//PF13639//PF14634//PF00097//PF00158//PF12861//PF12906	RING-H2 zinc finger//PHD-finger//Ring finger domain//zinc-RING finger domain//Zinc finger, C3HC4 type (RING finger)//Sigma-54 interaction domain//Anaphase-promoting complex subunit 11 RING-H2 finger//RING-variant domain	GO:0006355//GO:0016567	regulation of transcription, DNA-templated//protein ubiquitination	GO:0046872//GO:0008134//GO:0005524//GO:0005515//GO:0008270//GO:0004842	metal ion binding//transcription factor binding//ATP binding//protein binding//zinc ion binding//ubiquitin-protein transferase activity	GO:0005680//GO:0005667	anaphase-promoting complex//transcription factor complex	KOG0800	FOG: Predicted E3 ubiquitin ligase
c302_g1	2088	0.266126	1.90228	1.81387	1.54656	2.7854	0.371904	0.517314	-2.97005	0.517314	453080764	EMF08814.1	1481	0	hypothetical protein SEPMUDRAFT_151738 [Sphaerulina musiva SO2202]	--	--	--	--	--	--	--	--	--	O60039	730	9.54962e-82	Anucleate primary sterigmata protein B OS=Emericella nidulans (strain FGSC A4 / ATCC 38163 / CBS 112.46 / NRRL 194 / M139) GN=apsB PE=4 SV=2	PF10473//PF06005//PF06009//PF03999	Leucine-rich repeats of kinetochore protein Cenp-F/LEK1//Protein of unknown function (DUF904)//Laminin Domain II//Microtubule associated protein (MAP65/ASE1 family)	GO:0000226//GO:0043093//GO:0000910//GO:0007155//GO:0000917	microtubule cytoskeleton organization//cytokinesis by binary fission//cytokinesis//cell adhesion//barrier septum assembly	GO:0008017//GO:0008134//GO:0042803//GO:0045502	microtubule binding//transcription factor binding//protein homodimerization activity//dynein binding	GO:0030286//GO:0005604//GO:0005667//GO:0005737//GO:0045298	dynein complex//basement membrane//transcription factor complex//cytoplasm//tubulin complex	--	--
c52789_g1	2711	-0.302732	-0.461758	-0.271545	-0.419166	-0.598726	-0.13012	-0.0379657	0.160865	-0.275871	225440045	XP_002282146.1	3684	0	PREDICTED: cell division cycle protein 48 homolog [Vitis vinifera] >gi|297741633|emb|CBI32765.3| unnamed protein product [Vitis vinifera]	359481396	XM_002282110.2	1141	0	PREDICTED: Vitis vinifera cell division cycle protein 48 homolog-like (LOC100265402), mRNA	K13525	VCP, CDC48	transitional endoplasmic reticulum ATPase	http://www.genome.jp/dbget-bin/www_bget?ko:K13525	Q9SCN8	3590	0	Cell division control protein 48 homolog D OS=Arabidopsis thaliana GN=CDC48D PE=1 SV=1	PF06414//PF07728//PF00910//PF06478//PF02562//PF03266//PF01057//PF04851//PF00931//PF01443//PF01078//PF00158//PF07726//PF05496//PF01695//PF00006//PF06068//PF00005//PF01637//PF01568//PF00004//PF07724	Zeta toxin//AAA domain (dynein-related subfamily)//RNA helicase//Coronavirus RPol N-terminus//PhoH-like protein//NTPase//Parvovirus non-structural protein NS1//Type III restriction enzyme, res subunit//NB-ARC domain//Viral (Superfamily 1) RNA helicase//Magnesium chelatase, subunit ChlI//Sigma-54 interaction domain//ATPase family associated with various cellular activities (AAA)//Holliday junction…	GO:0055114//GO:0019079//GO:0009860//GO:0015979//GO:0015995//GO:0009846//GO:0006351//GO:0006281//GO:0006310//GO:0051301//GO:0006355//GO:0006144//GO:0015994	oxidation-reduction process//viral genome replication//pollen tube growth//photosynthesis//chlorophyll biosynthetic process//pollen germination//transcription, DNA-templated//DNA repair//DNA recombination//cell division//regulation of transcription, DNA-templated//purine nucleobase metabolic process//chlorophyll metabolic process	GO:0030151//GO:0016787//GO:0017111//GO:0008134//GO:0003723//GO:0016301//GO:0098519//GO:0003677//GO:0016887//GO:0009378//GO:0003724//GO:0016491//GO:0016851//GO:0003678//GO:0043531//GO:0003968//GO:0042802//GO:0005524	molybdenum ion binding//hydrolase activity//nucleoside-triphosphatase activity//transcription factor binding//RNA binding//kinase activity//nucleotide phosphatase activity, acting on free nucleotides//DNA binding//ATPase activity//four-way junction helicase activity//RNA helicase activity//oxidoreductase activity//magnesium chelatase activity//DNA helicase activity//ADP binding//RNA-directed RNA …	GO:0005618//GO:0031379//GO:0005635//GO:0009524//GO:0009379//GO:0010007//GO:0022626//GO:0005657//GO:0005667//GO:0005819	cell wall//RNA-directed RNA polymerase complex//nuclear envelope//phragmoplast//Holliday junction helicase complex//magnesium chelatase complex//cytosolic ribosome//replication fork//transcription factor complex//spindle	KOG0730	AAA+-type ATPase
c52028_g1	2472	-0.188126	-0.277693	0.29266	0.0591576	0.207061	-0.468996	0.144289	-0.449432	-0.212916	470121555	XP_004296830.1	1291	6.43543e-166	PREDICTED: probable protein phosphatase 2C 40-like isoform 1 [Fragaria vesca subsp. vesca]	359477413	XM_002276092.2	83	4.1835e-33	PREDICTED: Vitis vinifera probable protein phosphatase 2C 40-like (LOC100242615), mRNA	--	--	--	--	Q9LUS8	1201	4.85186e-154	Probable protein phosphatase 2C 40 OS=Arabidopsis thaliana GN=At3g16560 PE=2 SV=1	PF03938//PF01576//PF02183//PF07926//PF04513//PF05008//PF00481//PF05791//PF06009//PF00804//PF01496//PF01920//PF10186//PF01442//PF06005//PF02403//PF00170//PF05531	Outer membrane protein (OmpH-like)//Myosin tail//Homeobox associated leucine zipper//TPR/MLP1/MLP2-like protein//Baculovirus polyhedron envelope protein, PEP, C terminus//Vesicle transport v-SNARE protein N-terminus//Protein phosphatase 2C//Bacillus haemolytic enterotoxin (HBL)//Laminin Domain II//Syntaxin//V-type ATPase 116kDa subunit family//Prefoldin subunit//UV radiation resistance protein an…	GO:0006434//GO:0007155//GO:0006457//GO:0042157//GO:0006606//GO:0015991//GO:0006886//GO:0006544//GO:0006563//GO:0006869//GO:0015992//GO:0000917//GO:0006355//GO:0009405//GO:0043093//GO:0006566//GO:0010508	seryl-tRNA aminoacylation//cell adhesion//protein folding//lipoprotein metabolic process//protein import into nucleus//ATP hydrolysis coupled proton transport//intracellular protein transport//glycine metabolic process//L-serine metabolic process//lipid transport//proton transport//barrier septum assembly//regulation of transcription, DNA-templated//pathogenesis//cytokinesis by binary fission//th…	GO:0003774//GO:0003824//GO:0051082//GO:0003677//GO:0043565//GO:0015078//GO:0004828//GO:0003700//GO:0005524//GO:0000166//GO:0008289//GO:0005198	motor activity//catalytic activity//unfolded protein binding//DNA binding//sequence-specific DNA binding//hydrogen ion transmembrane transporter activity//serine-tRNA ligase activity//sequence-specific DNA binding transcription factor activity//ATP binding//nucleotide binding//lipid binding//structural molecule activity	GO:0005643//GO:0016272//GO:0033179//GO:0005576//GO:0019031//GO:0005634//GO:0005737//GO:0005667//GO:0005604//GO:0019028//GO:0016020//GO:0016459	nuclear pore//prefoldin complex//proton-transporting V-type ATPase, V0 domain//extracellular region//viral envelope//nucleus//cytoplasm//transcription factor complex//basement membrane//viral capsid//membrane//myosin complex	KOG0700	Protein phosphatase 2C/pyruvate dehydrogenase (lipoamide) phosphatase
c30720_g1	714	-1.97238	-0.516118	-0.100122	-1.17605	0.615921	-1.75625	0.540024	0.421222	0.490723	452837640	EME39582.1	560	3.29662e-69	hypothetical protein DOTSEDRAFT_75291 [Dothistroma septosporum NZE10]	336259453	XM_003344480.1	142	1.86321e-66	Sordaria macrospora k-hell hypothetical protein (SMAC_07536), mRNA	K17945	TPM1_2	tropomyosin, fungi type	http://www.genome.jp/dbget-bin/www_bget?ko:K17945	P40414	200	1.17542e-17	Tropomyosin-2 OS=Saccharomyces cerevisiae (strain ATCC 204508 / S288c) GN=TPM2 PE=1 SV=1	PF06009//PF08702//PF04111//PF00901//PF13851//PF12317//PF00170//PF02403//PF10186//PF10473//PF01496//PF00038//PF01576//PF06008//PF07926//PF01166//PF06160//PF00769	Laminin Domain II//Fibrinogen alpha/beta chain family//Autophagy protein Apg6//Orbivirus outer capsid protein VP5//Growth-arrest specific micro-tubule binding//Intraflagellar transport complex B protein 46 C terminal//bZIP transcription factor//Seryl-tRNA synthetase N-terminal domain//UV radiation resistance protein and autophagy-related subunit 14//Leucine-rich repeats of kinetochore protein Cen…	GO:0006434//GO:0000921//GO:0007155//GO:0048870//GO:0007165//GO:0015991//GO:0006606//GO:0030155//GO:0006544//GO:0006563//GO:0051258//GO:0045995//GO:0015992//GO:0030334//GO:0006355//GO:0042073//GO:0006914//GO:0006566//GO:0030168//GO:0010508	seryl-tRNA aminoacylation//septin ring assembly//cell adhesion//cell motility//signal transduction//ATP hydrolysis coupled proton transport//protein import into nucleus//regulation of cell adhesion//glycine metabolic process//L-serine metabolic process//protein polymerization//regulation of embryonic development//proton transport//regulation of cell migration//regulation of transcription, DNA-tem…	GO:0003774//GO:0030674//GO:0043565//GO:0008134//GO:0015078//GO:0004828//GO:0003700//GO:0042803//GO:0000166//GO:0005524//GO:0005102//GO:0008092//GO:0045502//GO:0005198	motor activity//protein binding, bridging//sequence-specific DNA binding//transcription factor binding//hydrogen ion transmembrane transporter activity//serine-tRNA ligase activity//sequence-specific DNA binding transcription factor activity//protein homodimerization activity//nucleotide binding//ATP binding//receptor binding//cytoskeletal protein binding//dynein binding//structural molecule acti…	GO:0005643//GO:0030286//GO:0005606//GO:0033179//GO:0019898//GO:0005882//GO:0005940//GO:0005577//GO:0016021//GO:0031514//GO:0019028//GO:0005604//GO:0005667//GO:0005737//GO:0016459	nuclear pore//dynein complex//laminin-1 complex//proton-transporting V-type ATPase, V0 domain//extrinsic component of membrane//intermediate filament//septin ring//fibrinogen complex//integral component of membrane//motile cilium//viral capsid//basement membrane//transcription factor complex//cytoplasm//myosin complex	KOG1003	Actin filament-coating protein tropomyosin
c58067_g1	3541	0.482986	-0.299173	-0.173686	-0.101148	-0.487763	0.521343	-0.118513	-0.0896207	-0.269535	643719718	KDP30439.1	815	3.20341e-87	hypothetical protein JCGZ_16678 [Jatropha curcas]	--	--	--	--	--	--	--	--	--	--	--	--	--	PF02996//PF01576//PF00447//PF08028	Prefoldin subunit//Myosin tail//HSF-type DNA-binding//Acyl-CoA dehydrogenase, C-terminal domain	GO:0006457//GO:0006355//GO:0055114	protein folding//regulation of transcription, DNA-templated//oxidation-reduction process	GO:0003774//GO:0003700//GO:0051082//GO:0016491//GO:0043565	motor activity//sequence-specific DNA binding transcription factor activity//unfolded protein binding//oxidoreductase activity//sequence-specific DNA binding	GO:0005634//GO:0016459//GO:0016272//GO:0005667	nucleus//myosin complex//prefoldin complex//transcription factor complex	--	--
c106632_g1	879	0.70726	2.99272	3.03436	2.51818	4.08893	1.34962	0.631757	0.137372	1.78557	631392384	XP_007930572.1	842	3.19127e-104	hypothetical protein MYCFIDRAFT_50135 [Pseudocercospora fijiensis CIRAD86] >gi|452978964|gb|EME78727.1| hypothetical protein MYCFIDRAFT_50135 [Pseudocercospora fijiensis CIRAD86]	--	--	--	--	--	--	--	--	--	--	--	--	--	PF00769//PF06160//PF01496//PF10473//PF02403//PF07926//PF06008//PF13851//PF04111//PF01576//PF00038//PF09177//PF08656	Ezrin/radixin/moesin family//Septation ring formation regulator, EzrA//V-type ATPase 116kDa subunit family//Leucine-rich repeats of kinetochore protein Cenp-F/LEK1//Seryl-tRNA synthetase N-terminal domain//TPR/MLP1/MLP2-like protein//Laminin Domain I//Growth-arrest specific micro-tubule binding//Autophagy protein Apg6//Myosin tail//Intermediate filament protein//Syntaxin 6, N-terminal//DASH compl…	GO:0000921//GO:0006434//GO:0048870//GO:0048193//GO:0015991//GO:0006606//GO:0007165//GO:0008608//GO:0030155//GO:0006544//GO:0045995//GO:0006563//GO:0015992//GO:0030334//GO:0006914//GO:0006566	septin ring assembly//seryl-tRNA aminoacylation//cell motility//Golgi vesicle transport//ATP hydrolysis coupled proton transport//protein import into nucleus//signal transduction//attachment of spindle microtubules to kinetochore//regulation of cell adhesion//glycine metabolic process//regulation of embryonic development//L-serine metabolic process//proton transport//regulation of cell migration/…	GO:0003774//GO:0008134//GO:0015078//GO:0004828//GO:0005524//GO:0000166//GO:0042803//GO:0005102//GO:0008092//GO:0045502//GO:0005198	motor activity//transcription factor binding//hydrogen ion transmembrane transporter activity//serine-tRNA ligase activity//ATP binding//nucleotide binding//protein homodimerization activity//receptor binding//cytoskeletal protein binding//dynein binding//structural molecule activity	GO:0005643//GO:0005606//GO:0030286//GO:0033179//GO:0072686//GO:0019898//GO:0005882//GO:0005940//GO:0042729//GO:0005667//GO:0005737//GO:0031514//GO:0016021//GO:0016020//GO:0016459	nuclear pore//laminin-1 complex//dynein complex//proton-transporting V-type ATPase, V0 domain//mitotic spindle//extrinsic component of membrane//intermediate filament//septin ring//DASH complex//transcription factor complex//cytoplasm//motile cilium//integral component of membrane//membrane//myosin complex	--	--
c118377_g1	1058	0.697528	2.77385	2.67818	2.05568	3.62638	0.871027	1.20439	-11.417	1.06003	398397843	XP_003852379.1	583	1.08907e-63	hypothetical protein MYCGRDRAFT_93550 [Zymoseptoria tritici IPO323] >gi|339472260|gb|EGP87355.1| hypothetical protein MYCGRDRAFT_93550 [Zymoseptoria tritici IPO323]	--	--	--	--	--	--	--	--	--	--	--	--	--	PF07927//PF01316	YcfA-like protein//Arginine repressor, DNA binding domain	GO:0006525//GO:0006355	arginine metabolic process//regulation of transcription, DNA-templated	GO:0003729//GO:0003700	mRNA binding//sequence-specific DNA binding transcription factor activity	GO:0005667	transcription factor complex	--	--
c20965_g1	2392	-0.0424259	2.16736	2.20638	1.81606	2.92049	0.465036	0.807221	-2.52207	0.509768	452847517	EME49449.1	1511	0	hypothetical protein DOTSEDRAFT_84834 [Dothistroma septosporum NZE10]	--	--	--	--	--	--	--	--	--	Q00730	506	3.20091e-53	Putative sterigmatocystin biosynthesis monooxygenase stcW OS=Emericella nidulans (strain FGSC A4 / ATCC 38163 / CBS 112.46 / NRRL 194 / M139) GN=stcW PE=3 SV=2	PF07945//PF04506//PF00743//PF01316//PF01266//PF07992//PF07648	Janus-atracotoxin//Rft protein//Flavin-binding monooxygenase-like//Arginine repressor, DNA binding domain//FAD dependent oxidoreductase//Pyridine nucleotide-disulphide oxidoreductase//Kazal-type serine protease inhibitor domain	GO:0006355//GO:0055114//GO:0006525//GO:0006869//GO:0009405	regulation of transcription, DNA-templated//oxidation-reduction process//arginine metabolic process//lipid transport//pathogenesis	GO:0004499//GO:0005319//GO:0050661//GO:0005515//GO:0003700//GO:0050660//GO:0016491	N,N-dimethylaniline monooxygenase activity//lipid transporter activity//NADP binding//protein binding//sequence-specific DNA binding transcription factor activity//flavin adenine dinucleotide binding//oxidoreductase activity	GO:0005576//GO:0016021//GO:0005667	extracellular region//integral component of membrane//transcription factor complex	KOG1399	Flavin-containing monooxygenase
c52606_g1	2943	0.870185	0.268748	0.468268	0.439976	0.272465	0.586936	0.20375	0.209184	0.368132	388621	AAA33039.1	742	1.02085e-86	RNA-binding protein [Mesembryanthemum crystallinum]	--	--	--	--	--	K11294	NCL, NSR1	nucleolin	http://www.genome.jp/dbget-bin/www_bget?ko:K11294	P19682	720	2.71e-85	28 kDa ribonucleoprotein, chloroplastic OS=Nicotiana sylvestris PE=1 SV=1	PF00320//PF00076	GATA zinc finger//RNA recognition motif. (a.k.a. RRM, RBD, or RNP domain)	GO:0006355	regulation of transcription, DNA-templated	GO:0003676//GO:0043565//GO:0000166//GO:0003700//GO:0008270	nucleic acid binding//sequence-specific DNA binding//nucleotide binding//sequence-specific DNA binding transcription factor activity//zinc ion binding	GO:0005667	transcription factor complex	KOG0118	FOG: RRM domain
c54660_g1	1572	1.07302	0.444592	0.551474	0.607687	0.44994	0.730992	0.251855	0.191817	0.475502	470115470	XP_004293922.1	1517	0	PREDICTED: magnesium-chelatase subunit ChlI, chloroplastic-like [Fragaria vesca subsp. vesca]	224077005	XM_002305054.1	196	4.03145e-96	Populus trichocarpa predicted protein, mRNA	K03405	chlI, bchI	magnesium chelatase subunit I	http://www.genome.jp/dbget-bin/www_bget?ko:K03405	P93162	1485	0	Magnesium-chelatase subunit ChlI, chloroplastic OS=Glycine max GN=CHLI PE=1 SV=1	PF01580//PF00004//PF01078//PF00158//PF00493//PF07728	FtsK/SpoIIIE family//ATPase family associated with various cellular activities (AAA)//Magnesium chelatase, subunit ChlI//Sigma-54 interaction domain//MCM2/3/5 family//AAA domain (dynein-related subfamily)	GO:0015994//GO:0015979//GO:0015995//GO:0006355//GO:0007059//GO:0007049//GO:0051301//GO:0006260	chlorophyll metabolic process//photosynthesis//chlorophyll biosynthetic process//regulation of transcription, DNA-templated//chromosome segregation//cell cycle//cell division//DNA replication	GO:0000166//GO:0005524//GO:0016887//GO:0003677//GO:0016851//GO:0008134	nucleotide binding//ATP binding//ATPase activity//DNA binding//magnesium chelatase activity//transcription factor binding	GO:0016021//GO:0005667//GO:0010007	integral component of membrane//transcription factor complex//magnesium chelatase complex	--	--
c58984_g1	2786	-0.298565	-0.233177	0.108515	-0.600456	-0.576847	0.369465	-0.0683154	0.0147825	-0.602157	661882014	CDP14239.1	266	5.16951e-21	unnamed protein product [Coffea canephora]	--	--	--	--	--	--	--	--	--	--	--	--	--	PF03294//PF09269	RNA polymerase-associated transcription specificity factor, Rap94//Domain of unknown function (DUF1967)	--	--	GO:0000166//GO:0003700	nucleotide binding//sequence-specific DNA binding transcription factor activity	GO:0005667	transcription factor complex	--	--
c38425_g3	398	-0.323008	1.29265	-1.65444	0.0892634	0.0913228	-0.468617	-0.721656	-0.0730743	-0.0939823	697069391	XP_009649879.1	520	3.13925e-62	S-(hydroxymethyl)glutathione dehydrogenase [Verticillium dahliae VdLs.17] >gi|346970073|gb|EGY13525.1| S-(hydroxymethyl)glutathione dehydrogenase [Verticillium dahliae VdLs.17]	517316688	HF679027.1	59	1.38107e-20	Fusarium fujikuroi IMI 58289 draft genome, chromosome FFUJ_chr05	K00121	frmA, ADH5, adhC	S-(hydroxymethyl)glutathione dehydrogenase / alcohol dehydrogenase	http://www.genome.jp/dbget-bin/www_bget?ko:K00121	Q06099	463	4.35338e-55	S-(hydroxymethyl)glutathione dehydrogenase OS=Candida maltosa GN=FDH1 PE=3 SV=1	PF01422//PF08240	NF-X1 type zinc finger//Alcohol dehydrogenase GroES-like domain	GO:0006355//GO:0055114	regulation of transcription, DNA-templated//oxidation-reduction process	GO:0000166//GO:0003700//GO:0046872//GO:0016491//GO:0008270	nucleotide binding//sequence-specific DNA binding transcription factor activity//metal ion binding//oxidoreductase activity//zinc ion binding	GO:0005634//GO:0005667	nucleus//transcription factor complex	KOG0022	Alcohol dehydrogenase, class III
c53216_g1	986	0.698207	-0.689139	0.387675	1.25495	0.790354	1.7215	1.01128	-1.29893	0.854979	--	--	--	--	--	--	--	--	--	--	--	--	--	--	--	--	--	--	PF00848//PF01017	Ring hydroxylating alpha subunit (catalytic domain)//STAT protein, all-alpha domain	GO:0055114//GO:0006355//GO:0019439//GO:0007165	oxidation-reduction process//regulation of transcription, DNA-templated//aromatic compound catabolic process//signal transduction	GO:0016708//GO:0051537//GO:0004871//GO:0005506//GO:0003700	oxidoreductase activity, acting on paired donors, with incorporation or reduction of molecular oxygen, NAD(P)H as one donor, and incorporation of two atoms of oxygen into one donor//2 iron, 2 sulfur cluster binding//signal transducer activity//iron ion binding//sequence-specific DNA binding transcription factor activity	GO:0005667//GO:0005634	transcription factor complex//nucleus	--	--
c30741_g1	960	-1.03329	-0.700787	-0.771762	-0.594248	-0.520525	-0.873678	-0.134938	-0.308983	-0.217478	296086633	CBI32268.3	358	4.17845e-37	unnamed protein product [Vitis vinifera]	--	--	--	--	--	--	--	--	--	--	--	--	--	PF01025//PF07955//PF04889//PF00170	GrpE//Protein of unknown function (DUF1687)//Cwf15/Cwc15 cell cycle control protein//bZIP transcription factor	GO:0006457//GO:0055114//GO:0000398//GO:0006355	protein folding//oxidation-reduction process//mRNA splicing, via spliceosome//regulation of transcription, DNA-templated	GO:0016491//GO:0000774//GO:0003700//GO:0042803//GO:0051087//GO:0043565	oxidoreductase activity//adenyl-nucleotide exchange factor activity//sequence-specific DNA binding transcription factor activity//protein homodimerization activity//chaperone binding//sequence-specific DNA binding	GO:0005739//GO:0005667//GO:0005681	mitochondrion//transcription factor complex//spliceosomal complex	--	--
c43992_g1	1366	-0.0474061	-0.0103353	-0.252839	-0.249749	-0.318561	-0.233613	-0.209742	0.998072	0.143307	567918598	XP_006451305.1	1176	4.95373e-156	hypothetical protein CICLE_v10008786mg [Citrus clementina] >gi|557554531|gb|ESR64545.1| hypothetical protein CICLE_v10008786mg [Citrus clementina]	--	--	--	--	--	--	--	--	--	Q9SZE1	1130	7.53764e-151	Probable 3-hydroxyisobutyrate dehydrogenase-like 1, mitochondrial OS=Arabidopsis thaliana GN=At4g29120 PE=2 SV=1	PF02826//PF02737//PF03446//PF02045//PF02558	D-isomer specific 2-hydroxyacid dehydrogenase, NAD binding domain//3-hydroxyacyl-CoA dehydrogenase, NAD binding domain//NAD binding domain of 6-phosphogluconate dehydrogenase//CCAAT-binding transcription factor (CBF-B/NF-YA) subunit B//Ketopantoate reductase PanE/ApbA	GO:0015940//GO:0006550//GO:0006552//GO:0006554//GO:0018874//GO:0055114//GO:0006633//GO:0006574//GO:0006098//GO:0006355//GO:0019521//GO:0006631//GO:0006568	pantothenate biosynthetic process//isoleucine catabolic process//leucine catabolic process//lysine catabolic process//benzoate metabolic process//oxidation-reduction process//fatty acid biosynthetic process//valine catabolic process//pentose-phosphate shunt//regulation of transcription, DNA-templated//D-gluconate metabolic process//fatty acid metabolic process//tryptophan metabolic process	GO:0016491//GO:0016616//GO:0003700//GO:0008677//GO:0004616//GO:0003857//GO:0048037	oxidoreductase activity//oxidoreductase activity, acting on the CH-OH group of donors, NAD or NADP as acceptor//sequence-specific DNA binding transcription factor activity//2-dehydropantoate 2-reductase activity//phosphogluconate dehydrogenase (decarboxylating) activity//3-hydroxyacyl-CoA dehydrogenase activity//cofactor binding	GO:0005667	transcription factor complex	KOG0409	Predicted dehydrogenase
c15415_g1	2087	0.426178	2.35948	2.16464	1.64002	3.0179	-0.205532	0.734575	-2.95332	0.392237	453083828	EMF11873.1	830	8.91144e-102	NAD(P)-binding protein [Sphaerulina musiva SO2202]	--	--	--	--	--	--	--	--	--	P9WGT3	165	2.12924e-11	3-oxoacyl-[acyl-carrier-protein] reductase FabG1 OS=Mycobacterium tuberculosis (strain ATCC 25618 / H37Rv) GN=fabG1 PE=1 SV=1	PF04977//PF09177//PF00106//PF02183//PF01073//PF06810//PF01370//PF01166	Septum formation initiator//Syntaxin 6, N-terminal//short chain dehydrogenase//Homeobox associated leucine zipper//3-beta hydroxysteroid dehydrogenase/isomerase family//Phage minor structural protein GP20//NAD dependent epimerase/dehydratase family//TSC-22/dip/bun family	GO:0008207//GO:0048193//GO:0008209//GO:0007049//GO:0044237//GO:0008152//GO:0055114//GO:0006355//GO:0006694//GO:0008210	C21-steroid hormone metabolic process//Golgi vesicle transport//androgen metabolic process//cell cycle//cellular metabolic process//metabolic process//oxidation-reduction process//regulation of transcription, DNA-templated//steroid biosynthetic process//estrogen metabolic process	GO:0016491//GO:0016616//GO:0005198//GO:0003700//GO:0003824//GO:0050662//GO:0003854//GO:0003677	oxidoreductase activity//oxidoreductase activity, acting on the CH-OH group of donors, NAD or NADP as acceptor//structural molecule activity//sequence-specific DNA binding transcription factor activity//catalytic activity//coenzyme binding//3-beta-hydroxy-delta5-steroid dehydrogenase activity//DNA binding	GO:0016020//GO:0005634//GO:0005667	membrane//nucleus//transcription factor complex	KOG0725	Reductases with broad range of substrate specificities
c91444_g1	1926	0.327365	2.23799	2.4987	1.95421	2.99334	0.459582	0.570316	-2.02368	0.715315	452848490	EME50422.1	2741	0	acyl-CoA dehydrogenase-like protein, partial [Dothistroma septosporum NZE10]	398397400	XM_003852110.1	451	0	Mycosphaerella graminicola IPO323 hypothetical protein (MYCGRDRAFT_104459) mRNA, complete cds	--	--	--	--	P15651	416	3.93809e-43	Short-chain specific acyl-CoA dehydrogenase, mitochondrial OS=Rattus norvegicus GN=Acads PE=1 SV=2	PF02200//PF02770//PF00173//PF08028//PF02771//PF00441	STE like transcription factor//Acyl-CoA dehydrogenase, middle domain//Cytochrome b5-like Heme/Steroid binding domain//Acyl-CoA dehydrogenase, C-terminal domain//Acyl-CoA dehydrogenase, N-terminal domain//Acyl-CoA dehydrogenase, C-terminal domain	GO:0008152//GO:0006118//GO:0055114//GO:0006355	metabolic process//electron transport//oxidation-reduction process//regulation of transcription, DNA-templated	GO:0016491//GO:0003700//GO:0050660//GO:0016627//GO:0020037//GO:0003995	oxidoreductase activity//sequence-specific DNA binding transcription factor activity//flavin adenine dinucleotide binding//oxidoreductase activity, acting on the CH-CH group of donors//heme binding//acyl-CoA dehydrogenase activity	GO:0005634//GO:0005667	nucleus//transcription factor complex	KOG0137	Very-long-chain acyl-CoA dehydrogenase
c38576_g1	1681	1.59305	3.8572	3.656	2.89565	4.77483	0.750547	2.21491	-1.55935	1.44659	407918070	EKG11358.1	153	6.88663e-08	hypothetical protein MPH_11519 [Macrophomina phaseolina MS6]	--	--	--	--	--	--	--	--	--	P41765	129	1.76204e-06	Aflatoxin biosynthesis regulatory protein OS=Aspergillus flavus (strain ATCC 200026 / FGSC A1120 / NRRL 3357 / JCM 12722 / SRRC 167) GN=aflR PE=4 SV=2	PF00172//PF00325//PF08493//PF07730	Fungal Zn(2)-Cys(6) binuclear cluster domain//Bacterial regulatory proteins, crp family//Aflatoxin regulatory protein//Histidine kinase	GO:0045122//GO:0006355//GO:0016310//GO:0000160	aflatoxin biosynthetic process//regulation of transcription, DNA-templated//phosphorylation//phosphorelay signal transduction system	GO:0000155//GO:0008270//GO:0003677//GO:0046983//GO:0003700//GO:0000981	phosphorelay sensor kinase activity//zinc ion binding//DNA binding//protein dimerization activity//sequence-specific DNA binding transcription factor activity//sequence-specific DNA binding RNA polymerase II transcription factor activity	GO:0016021//GO:0009365//GO:0005667//GO:0005622//GO:0005634	integral component of membrane//protein histidine kinase complex//transcription factor complex//intracellular//nucleus	--	--
c71194_g1	1175	2.49315	3.89629	2.99006	3.63152	4.39978	2.61574	1.3338	0.37301	2.66303	452846087	EME48020.1	1930	0	hypothetical protein DOTSEDRAFT_51275 [Dothistroma septosporum NZE10]	398407390	XM_003855113.1	141	1.12233e-65	Mycosphaerella graminicola IPO323 hypothetical protein (MYCGRDRAFT_69031) mRNA, complete cds	--	--	--	--	Q55AW9	629	7.175e-74	Phosphatidylinositide phosphatase SAC1 OS=Dictyostelium discoideum GN=sac1 PE=3 SV=1	PF02383//PF00157	SacI homology domain//Pou domain - N-terminal to homeobox domain	GO:0006355	regulation of transcription, DNA-templated	GO:0042578//GO:0003700	phosphoric ester hydrolase activity//sequence-specific DNA binding transcription factor activity	GO:0005667	transcription factor complex	KOG1890	Phosphoinositide phosphatase SAC1
c52278_g1	1996	-1.13741	-0.844836	-0.826626	-0.914349	-1.00011	-0.996972	-0.434793	-0.476539	-0.903717	567918304	XP_006451158.1	1742	0	hypothetical protein CICLE_v10008142mg [Citrus clementina] >gi|568843458|ref|XP_006475624.1| PREDICTED: caseinolytic peptidase B protein homolog [Citrus sinensis] >gi|557554384|gb|ESR64398.1| hypothetical protein CICLE_v10008142mg [Citrus clementina] >gi|641831852|gb|KDO50900.1| hypothetical protein CISIN_1g011578mg [Citrus sinensis]	--	--	--	--	--	--	--	--	--	O22025	380	2.61227e-39	Protein cfxQ homolog OS=Cyanidioschyzon merolae GN=cfxQ PE=3 SV=2	PF06309//PF00004//PF07724//PF13606//PF01078//PF00158//PF07728//PF00023	Torsin//ATPase family associated with various cellular activities (AAA)//AAA domain (Cdc48 subfamily)//Ankyrin repeat//Magnesium chelatase, subunit ChlI//Sigma-54 interaction domain//AAA domain (dynein-related subfamily)//Ankyrin repeat	GO:0006355//GO:0015995//GO:0015979//GO:0051085//GO:0015994	regulation of transcription, DNA-templated//chlorophyll biosynthetic process//photosynthesis//chaperone mediated protein folding requiring cofactor//chlorophyll metabolic process	GO:0005515//GO:0016887//GO:0016851//GO:0005524//GO:0008134	protein binding//ATPase activity//magnesium chelatase activity//ATP binding//transcription factor binding	GO:0005667//GO:0010007	transcription factor complex//magnesium chelatase complex	KOG0730	AAA+-type ATPase
c18180_g1	1879	-0.144318	2.4651	2.20209	2.47337	3.25333	0.131185	0.929284	-0.932262	1.5261	452845507	EME47440.1	1245	1.62473e-163	hypothetical protein DOTSEDRAFT_69382 [Dothistroma septosporum NZE10]	--	--	--	--	--	--	--	--	--	O94394	365	8.52587e-37	Uncharacterized WD repeat-containing protein C126.01c OS=Schizosaccharomyces pombe (strain 972 / ATCC 24843) GN=SPCC126.01c PE=4 SV=2	PF00400//PF08395//PF00628//PF00140	WD domain, G-beta repeat//7tm Chemosensory receptor//PHD-finger//Sigma-70 factor, region 1.2	GO:0050909//GO:0006352//GO:0006355	sensory perception of taste//DNA-templated transcription, initiation//regulation of transcription, DNA-templated	GO:0005515//GO:0003677//GO:0016987//GO:0003700	protein binding//DNA binding//sigma factor activity//sequence-specific DNA binding transcription factor activity	GO:0016021//GO:0005667	integral component of membrane//transcription factor complex	KOG0281	Beta-TrCP (transducin repeats containing)/Slimb proteins
c58368_g1	3486	0.414327	0.0517987	0.0821152	0.412624	0.292287	0.516045	0.0635136	-0.136086	0.00707133	147769957	CAN70049.1	1383	5.0329e-176	hypothetical protein VITISV_013371 [Vitis vinifera]	--	--	--	--	--	--	--	--	--	Q0WQW5	809	1.94769e-92	Pentatricopeptide repeat-containing protein At1g59720, mitochondrial OS=Arabidopsis thaliana GN=PCMP-H51 PE=2 SV=2	PF00859//PF00515//PF06552	CTF/NF-I family transcription modulation region//Tetratricopeptide repeat//Plant specific mitochondrial import receptor subunit TOM20	GO:0006355//GO:0006260//GO:0045040	regulation of transcription, DNA-templated//DNA replication//protein import into mitochondrial outer membrane	GO:0005515//GO:0003700	protein binding//sequence-specific DNA binding transcription factor activity	GO:0005667//GO:0005742//GO:0005634	transcription factor complex//mitochondrial outer membrane translocase complex//nucleus	--	--
c52118_g1	1371	0.638943	-0.150671	0.297767	0.437973	0.116294	0.574269	-0.065688	0.186683	0.100865	595863981	XP_007211689.1	1222	1.04891e-163	hypothetical protein PRUPE_ppa009152mg [Prunus persica] >gi|462407554|gb|EMJ12888.1| hypothetical protein PRUPE_ppa009152mg [Prunus persica]	225461799	XM_002285595.1	285	1.17438e-145	PREDICTED: Vitis vinifera uncharacterized LOC100243485 (LOC100243485), mRNA	K10639	CCNB1IP1, HEI10	E3 ubiquitin-protein ligase CCNP1IP1	http://www.genome.jp/dbget-bin/www_bget?ko:K10639	F4HRI2	1120	9.1764e-150	E3 ubiquitin-protein ligase CCNB1IP1 homolog OS=Arabidopsis thaliana GN=HEI10 PE=2 SV=1	PF02601//PF03148//PF05929//PF13639//PF14634//PF04111//PF00097//PF00170//PF03233//PF10473//PF06005//PF03854//PF01496	Exonuclease VII, large subunit//Tektin family//Phage capsid scaffolding protein (GPO) serine peptidase//Ring finger domain//zinc-RING finger domain//Autophagy protein Apg6//Zinc finger, C3HC4 type (RING finger)//bZIP transcription factor//Aphid transmission protein//Leucine-rich repeats of kinetochore protein Cenp-F/LEK1//Protein of unknown function (DUF904)//P-11 zinc finger//V-type ATPase 116kD…	GO:0019069//GO:0006355//GO:0000917//GO:0006308//GO:0015992//GO:0000226//GO:0019089//GO:0015991//GO:0006914//GO:0043093	viral capsid assembly//regulation of transcription, DNA-templated//barrier septum assembly//DNA catabolic process//proton transport//microtubule cytoskeleton organization//transmission of virus//ATP hydrolysis coupled proton transport//autophagy//cytokinesis by binary fission	GO:0005515//GO:0043565//GO:0046872//GO:0042803//GO:0003700//GO:0008270//GO:0045502//GO:0015078//GO:0008855//GO:0003723//GO:0008134	protein binding//sequence-specific DNA binding//metal ion binding//protein homodimerization activity//sequence-specific DNA binding transcription factor activity//zinc ion binding//dynein binding//hydrogen ion transmembrane transporter activity//exodeoxyribonuclease VII activity//RNA binding//transcription factor binding	GO:0005667//GO:0009318//GO:0005737//GO:0033179//GO:0005874//GO:0030286	transcription factor complex//exodeoxyribonuclease VII complex//cytoplasm//proton-transporting V-type ATPase, V0 domain//microtubule//dynein complex	--	--
c108289_g1	1113	-0.651756	1.91768	2.34747	1.82557	2.85167	0.295352	0.639903	-0.552279	0.295352	--	--	--	--	--	--	--	--	--	--	--	--	--	--	--	--	--	--	PF13404//PF02260//PF08281//PF04545//PF00196//PF00249	AsnC-type helix-turn-helix domain//FATC domain//Sigma-70, region 4//Sigma-70, region 4//Bacterial regulatory proteins, luxR family//Myb-like DNA-binding domain	GO:0006352//GO:0006355	DNA-templated transcription, initiation//regulation of transcription, DNA-templated	GO:0005515//GO:0016987//GO:0043565//GO:0003677//GO:0003682//GO:0003700	protein binding//sigma factor activity//sequence-specific DNA binding//DNA binding//chromatin binding//sequence-specific DNA binding transcription factor activity	GO:0005667//GO:0000785	transcription factor complex//chromatin	--	--
c59016_g1	5763	-0.617123	-0.271624	-0.172445	1.13778	0.582013	-0.130118	-0.103477	-4.69306	0.39537	261336140	BAI44772.1	2123	0	pol-like protein [Alternaria alternata]	261336126	AB525199.1	103	7.49027e-44	Alternaria alternata DNA, AMT genes region, strain: NBRC 8984, clone: AM-BAC-13	--	--	--	--	Q9NBX4	295	6.05598e-42	Probable RNA-directed DNA polymerase from transposon X-element OS=Drosophila melanogaster GN=X-element\ORF2 PE=3 SV=1	PF00075//PF04542//PF00789//PF00078//PF00098	RNase H//Sigma-70 region 2//UBX domain//Reverse transcriptase (RNA-dependent DNA polymerase)//Zinc knuckle	GO:0006352//GO:0006278//GO:0006355//GO:0051252	DNA-templated transcription, initiation//RNA-dependent DNA replication//regulation of transcription, DNA-templated//regulation of RNA metabolic process	GO:0005515//GO:0008270//GO:0003677//GO:0016987//GO:0003676//GO:0004523//GO:0003964//GO:0003700//GO:0003824//GO:0003723	protein binding//zinc ion binding//DNA binding//sigma factor activity//nucleic acid binding//RNA-DNA hybrid ribonuclease activity//RNA-directed DNA polymerase activity//sequence-specific DNA binding transcription factor activity//catalytic activity//RNA binding	GO:0005667	transcription factor complex	KOG1075	FOG: Reverse transcriptase
c55358_g1	1698	-0.589959	-0.581353	-0.482496	-0.251568	-0.464509	-0.142407	-0.227497	-0.407621	-0.666097	359491700	XP_002281961.2	867	9.61439e-108	PREDICTED: myocyte-specific enhancer factor 2A homolog [Vitis vinifera] >gi|297733964|emb|CBI15211.3| unnamed protein product [Vitis vinifera]	--	--	--	--	--	--	--	--	--	Q03416	165	1.16942e-11	Floral homeotic protein GLOBOSA OS=Nicotiana tabacum GN=GLO PE=2 SV=1	PF00319//PF01486	SRF-type transcription factor (DNA-binding and dimerisation domain)//K-box region	GO:0006355	regulation of transcription, DNA-templated	GO:0046983//GO:0003700//GO:0003677	protein dimerization activity//sequence-specific DNA binding transcription factor activity//DNA binding	GO:0005667//GO:0005634	transcription factor complex//nucleus	KOG0014	MADS box transcription factor
c49753_g2	1475	-0.552875	-0.523429	-0.382221	-0.324166	-0.166119	-0.875725	-0.230456	-0.19833	-0.140765	661891381	CDP05263.1	455	1.29644e-49	unnamed protein product [Coffea canephora]	--	--	--	--	--	--	--	--	--	O82743	399	2.50048e-43	Agamous-like MADS-box protein AGL19 OS=Arabidopsis thaliana GN=AGL19 PE=1 SV=1	PF01486//PF00319//PF00473	K-box region//SRF-type transcription factor (DNA-binding and dimerisation domain)//Corticotropin-releasing factor family	GO:0007165//GO:0006355	signal transduction//regulation of transcription, DNA-templated	GO:0046983//GO:0003700//GO:0005179//GO:0003677	protein dimerization activity//sequence-specific DNA binding transcription factor activity//hormone activity//DNA binding	GO:0005634//GO:0005667//GO:0005576	nucleus//transcription factor complex//extracellular region	KOG0014	MADS box transcription factor
c55349_g1	3333	-0.582409	-0.378708	-0.230458	-0.135297	-0.0893582	-0.615845	-0.180786	-0.254329	-0.441301	643717644	KDP29087.1	1895	0	hypothetical protein JCGZ_16476 [Jatropha curcas]	225439905	XM_002279688.1	385	0	PREDICTED: Vitis vinifera importin subunit alpha-2-like (LOC100261958), mRNA	--	--	--	--	Q9FYP9	1477	0	Importin subunit alpha-2 OS=Oryza sativa subsp. japonica GN=Os01g0158000 PE=2 SV=1	PF00514//PF00319//PF01486//PF00220	Armadillo/beta-catenin-like repeat//SRF-type transcription factor (DNA-binding and dimerisation domain)//K-box region//Neurohypophysial hormones, N-terminal Domain	GO:0007218//GO:0006355	neuropeptide signaling pathway//regulation of transcription, DNA-templated	GO:0046983//GO:0003700//GO:0005515//GO:0005185//GO:0003677	protein dimerization activity//sequence-specific DNA binding transcription factor activity//protein binding//neurohypophyseal hormone activity//DNA binding	GO:0005634//GO:0005667//GO:0005576	nucleus//transcription factor complex//extracellular region	KOG0166	Karyopherin (importin) alpha
c115310_g1	1241	-0.225397	1.44025	1.59542	1.1154	2.2339	-0.252161	0.500858	-2.23556	-0.0205594	452848203	EME50135.1	1078	8.987e-143	hypothetical protein DOTSEDRAFT_68858 [Dothistroma septosporum NZE10]	--	--	--	--	--	K03676	grxC, GLRX, GLRX2	glutaredoxin 3	http://www.genome.jp/dbget-bin/www_bget?ko:K03676	P38068	249	3.05462e-23	Monothiol glutaredoxin-7 OS=Saccharomyces cerevisiae (strain ATCC 204508 / S288c) GN=GRX7 PE=1 SV=1	PF00462//PF01166//PF08689	Glutaredoxin//TSC-22/dip/bun family//Mediator complex subunit Med5	GO:0045454//GO:0006355//GO:0006118//GO:0006357	cell redox homeostasis//regulation of transcription, DNA-templated//electron transport//regulation of transcription from RNA polymerase II promoter	GO:0015035//GO:0001104//GO:0009055//GO:0003700	protein disulfide oxidoreductase activity//RNA polymerase II transcription cofactor activity//electron carrier activity//sequence-specific DNA binding transcription factor activity	GO:0016592//GO:0005667	mediator complex//transcription factor complex	KOG1752	Glutaredoxin and related proteins
c56615_g1	1476	-0.556399	-0.375975	-0.205183	-0.662767	-0.707568	-0.570124	0.00704708	-0.364898	-0.612698	460370114	XP_004230899.1	216	1.60545e-15	PREDICTED: uncharacterized protein LOC101250059 [Solanum lycopersicum]	--	--	--	--	--	--	--	--	--	--	--	--	--	PF10473//PF07195	Leucine-rich repeats of kinetochore protein Cenp-F/LEK1//Flagellar hook-associated protein 2 C-terminus	GO:0007155	cell adhesion	GO:0042803//GO:0008134//GO:0045502	protein homodimerization activity//transcription factor binding//dynein binding	GO:0030286//GO:0009288//GO:0005667	dynein complex//bacterial-type flagellum//transcription factor complex	--	--
c69761_g1	1249	-0.490938	1.70523	1.82528	0.920509	2.37781	-0.102644	0.399067	-2.33739	1.10224	452847129	EME49061.1	1535	0	hypothetical protein DOTSEDRAFT_67940 [Dothistroma septosporum NZE10]	--	--	--	--	--	K03115	CSNK2B	casein kinase II subunit beta	http://www.genome.jp/dbget-bin/www_bget?ko:K03115	Q8TG12	742	4.7195e-93	Casein kinase II subunit beta-1 OS=Neurospora crassa (strain ATCC 24698 / 74-OR23-1A / CBS 708.71 / DSM 1257 / FGSC 987) GN=ckb-1 PE=2 SV=1	PF01214//PF02724//PF01056	Casein kinase II regulatory subunit//CDC45-like protein//Myc amino-terminal region	GO:0006355//GO:0006270//GO:0045859	regulation of transcription, DNA-templated//DNA replication initiation//regulation of protein kinase activity	GO:0019887//GO:0003700	protein kinase regulator activity//sequence-specific DNA binding transcription factor activity	GO:0005956//GO:0005667	protein kinase CK2 complex//transcription factor complex	KOG3092	Casein kinase II, beta subunit
c52501_g1	2251	-0.406529	-0.340037	-0.208388	-0.130154	-0.0581512	-0.393837	0.0722669	-0.619996	-0.303885	359487694	XP_002276639.2	725	6.04927e-85	PREDICTED: uncharacterized protein LOC100259639 [Vitis vinifera]	356575300	XM_003555732.1	112	2.87901e-49	PREDICTED: Glycine max uncharacterized protein LOC100798343 (LOC100798343), mRNA	--	--	--	--	--	--	--	--	PF03938//PF01544//PF03285//PF08702//PF08826//PF09177//PF06009//PF05791//PF02840//PF09726//PF10392//PF07926//PF09057//PF07716	Outer membrane protein (OmpH-like)//CorA-like Mg2+ transporter protein//Paralemmin//Fibrinogen alpha/beta chain family//DMPK coiled coil domain like//Syntaxin 6, N-terminal//Laminin Domain II//Bacillus haemolytic enterotoxin (HBL)//Prp18 domain//Transmembrane protein//Golgi transport complex subunit 5//TPR/MLP1/MLP2-like protein//Second Mitochondria-derived Activator of Caspases//Basic region leu…	GO:0008380//GO:0006891//GO:0030168//GO:0006915//GO:0009405//GO:0006355//GO:0008360//GO:0051258//GO:0030001//GO:0016310//GO:0006468//GO:0009069//GO:0048193//GO:0006606//GO:0007165//GO:0006919//GO:0007155//GO:0055085	RNA splicing//intra-Golgi vesicle-mediated transport//platelet activation//apoptotic process//pathogenesis//regulation of transcription, DNA-templated//regulation of cell shape//protein polymerization//metal ion transport//phosphorylation//protein phosphorylation//serine family amino acid metabolic process//Golgi vesicle transport//protein import into nucleus//signal transduction//activation of c…	GO:0004674//GO:0005102//GO:0005524//GO:0003700//GO:0046873//GO:0043565//GO:0030674//GO:0051082	protein serine/threonine kinase activity//receptor binding//ATP binding//sequence-specific DNA binding transcription factor activity//metal ion transmembrane transporter activity//sequence-specific DNA binding//protein binding, bridging//unfolded protein binding	GO:0005681//GO:0016020//GO:0005739//GO:0005667//GO:0005604//GO:0016021//GO:0005577//GO:0017119//GO:0005643	spliceosomal complex//membrane//mitochondrion//transcription factor complex//basement membrane//integral component of membrane//fibrinogen complex//Golgi transport complex//nuclear pore	--	--
c91430_g1	1060	-0.800287	0.47538	0.824477	0.371302	1.28221	-0.713793	0.432923	-3.29761	-0.858158	452847912	EME49844.1	754	1.63905e-93	hypothetical protein DOTSEDRAFT_164596 [Dothistroma septosporum NZE10]	--	--	--	--	--	--	--	--	--	Q01663	122	5.79531e-06	AP-1-like transcription factor OS=Schizosaccharomyces pombe (strain 972 / ATCC 24843) GN=pap1 PE=1 SV=2	PF00170//PF00367//PF07716	bZIP transcription factor//phosphotransferase system, EIIB//Basic region leucine zipper	GO:0008643//GO:0006355	carbohydrate transport//regulation of transcription, DNA-templated	GO:0008982//GO:0043565//GO:0003700	protein-N(PI)-phosphohistidine-sugar phosphotransferase activity//sequence-specific DNA binding//sequence-specific DNA binding transcription factor activity	GO:0005667//GO:0009357	transcription factor complex//protein-N(PI)-phosphohistidine-sugar phosphotransferase complex	--	--
c44926_g1	1188	-0.0156947	-0.298402	0.0500877	-0.0721552	-0.015787	-0.364009	-0.0751172	-0.088158	-0.136758	657954538	XP_008368403.1	664	9.21307e-81	PREDICTED: protein FLX-like 1 isoform X3 [Malus domestica]	--	--	--	--	--	--	--	--	--	Q93V84	554	2.19244e-65	Protein FLX-like 1 OS=Arabidopsis thaliana GN=FLXL1 PE=1 SV=1	PF13851//PF04111//PF08702//PF05791//PF04977//PF01920//PF01496//PF00804//PF10186//PF06810//PF10473//PF02403//PF04632//PF05478//PF05531//PF01576//PF09748//PF01763//PF05837//PF04513	Growth-arrest specific micro-tubule binding//Autophagy protein Apg6//Fibrinogen alpha/beta chain family//Bacillus haemolytic enterotoxin (HBL)//Septum formation initiator//Prefoldin subunit//V-type ATPase 116kDa subunit family//Syntaxin//UV radiation resistance protein and autophagy-related subunit 14//Phage minor structural protein GP20//Leucine-rich repeats of kinetochore protein Cenp-F/LEK1//S…	GO:0006810//GO:0015992//GO:0006563//GO:0051258//GO:0010508//GO:0030168//GO:0006566//GO:0051382//GO:0009405//GO:0006914//GO:0006357//GO:0007049//GO:0048870//GO:0006434//GO:0006544//GO:0015991//GO:0007165//GO:0006457//GO:0006323	transport//proton transport//L-serine metabolic process//protein polymerization//positive regulation of autophagy//platelet activation//threonine metabolic process//kinetochore assembly//pathogenesis//autophagy//regulation of transcription from RNA polymerase II promoter//cell cycle//cell motility//seryl-tRNA aminoacylation//glycine metabolic process//ATP hydrolysis coupled proton transport//sign…	GO:0005102//GO:0000166//GO:0005524//GO:0042803//GO:0005198//GO:0001104//GO:0045502//GO:0030674//GO:0051082//GO:0003774//GO:0004828//GO:0015078//GO:0008134	receptor binding//nucleotide binding//ATP binding//protein homodimerization activity//structural molecule activity//RNA polymerase II transcription cofactor activity//dynein binding//protein binding, bridging//unfolded protein binding//motor activity//serine-tRNA ligase activity//hydrogen ion transmembrane transporter activity//transcription factor binding	GO:0019028//GO:0005667//GO:0005737//GO:0016021//GO:0031514//GO:0005577//GO:0019031//GO:0016459//GO:0000776//GO:0016020//GO:0033179//GO:0016272//GO:0030286//GO:0005886//GO:0016592	viral capsid//transcription factor complex//cytoplasm//integral component of membrane//motile cilium//fibrinogen complex//viral envelope//myosin complex//kinetochore//membrane//proton-transporting V-type ATPase, V0 domain//prefoldin complex//dynein complex//plasma membrane//mediator complex	--	--
c45183_g1	1227	0.142602	-0.0657928	0.169819	0.381476	0.137195	0.270462	0.150797	-0.071046	0.154086	359473271	XP_002277155.2	937	2.87594e-121	PREDICTED: uncharacterized protein LOC100246806 [Vitis vinifera] >gi|296086423|emb|CBI32012.3| unnamed protein product [Vitis vinifera]	224108100	XM_002314685.1	128	1.97759e-58	Populus trichocarpa predicted protein, mRNA	--	--	--	--	--	--	--	--	PF01017//PF04513//PF00038//PF08702//PF09748//PF01544	STAT protein, all-alpha domain//Baculovirus polyhedron envelope protein, PEP, C terminus//Intermediate filament protein//Fibrinogen alpha/beta chain family//Transcription factor subunit Med10 of Mediator complex//CorA-like Mg2+ transporter protein	GO:0006355//GO:0055085//GO:0051258//GO:0030001//GO:0030168//GO:0007165//GO:0006357	regulation of transcription, DNA-templated//transmembrane transport//protein polymerization//metal ion transport//platelet activation//signal transduction//regulation of transcription from RNA polymerase II promoter	GO:0005102//GO:0003700//GO:0030674//GO:0005198//GO:0001104//GO:0046873//GO:0004871	receptor binding//sequence-specific DNA binding transcription factor activity//protein binding, bridging//structural molecule activity//RNA polymerase II transcription cofactor activity//metal ion transmembrane transporter activity//signal transducer activity	GO:0005667//GO:0019028//GO:0019031//GO:0005634//GO:0005577//GO:0016592//GO:0005882//GO:0016020	transcription factor complex//viral capsid//viral envelope//nucleus//fibrinogen complex//mediator complex//intermediate filament//membrane	--	--
c20600_g1	1071	0.181284	2.2638	2.57819	1.83983	2.92193	0.996583	1.08118	-3.21918	0.597655	261336147	BAI44779.1	548	1.51162e-63	similar to Tc1-mariner class transposase [Alternaria alternata]	--	--	--	--	--	K07494	K07494	putative transposase	http://www.genome.jp/dbget-bin/www_bget?ko:K07494	--	--	--	--	PF01381//PF00665//PF00196//PF02796//PF03184	Helix-turn-helix//Integrase core domain//Bacterial regulatory proteins, luxR family//Helix-turn-helix domain of resolvase//DDE superfamily endonuclease	GO:0015074//GO:0006355//GO:0006310	DNA integration//regulation of transcription, DNA-templated//DNA recombination	GO:0000150//GO:0003700//GO:0003677//GO:0003676//GO:0043565	recombinase activity//sequence-specific DNA binding transcription factor activity//DNA binding//nucleic acid binding//sequence-specific DNA binding	GO:0005667	transcription factor complex	--	--
c13242_g2	1862	0.122818	2.65495	2.28255	2.05468	3.25591	0.834365	0.847783	-1.51368	1.2925	452839303	EME41242.1	1197	4.11223e-158	hypothetical protein DOTSEDRAFT_90148 [Dothistroma septosporum NZE10]	--	--	--	--	--	--	--	--	--	--	--	--	--	PF02106//PF11427//PF02796//PF08281//PF00196	Fanconi anaemia group C protein//Tc3 transposase//Helix-turn-helix domain of resolvase//Sigma-70, region 4//Bacterial regulatory proteins, luxR family	GO:0006355//GO:0006352//GO:0006281//GO:0006310	regulation of transcription, DNA-templated//DNA-templated transcription, initiation//DNA repair//DNA recombination	GO:0000150//GO:0003700//GO:0003677//GO:0016987	recombinase activity//sequence-specific DNA binding transcription factor activity//DNA binding//sigma factor activity	GO:0005667	transcription factor complex	--	--
c12892_g1	1462	0.803435	2.07321	2.38071	2.08562	2.917	0.836853	0.780718	-0.5238	-0.874141	452841277	EME43214.1	2053	0	hypothetical protein DOTSEDRAFT_72564 [Dothistroma septosporum NZE10]	398393665	XM_003850244.1	494	0	Mycosphaerella graminicola IPO323 myosin class 5 (MYCGRDRAFT_75020) mRNA, complete cds	K10357	MYO5	myosin V	http://www.genome.jp/dbget-bin/www_bget?ko:K10357	Q875Q8	1230	3.36479e-152	Myosin-2 OS=Lachancea kluyveri (strain ATCC 58438 / CBS 3082 / CCRC 21498 / NBRC 1685 / JCM 7257 / NCYC 543 / NRRL Y-12651) GN=MYO2 PE=3 SV=1	PF00158//PF02736//PF00910//PF00063//PF00437	Sigma-54 interaction domain//Myosin N-terminal SH3-like domain//RNA helicase//Myosin head (motor domain)//Type II/IV secretion system protein	GO:0006355//GO:0006810	regulation of transcription, DNA-templated//transport	GO:0003723//GO:0005524//GO:0003774//GO:0008134//GO:0003724	RNA binding//ATP binding//motor activity//transcription factor binding//RNA helicase activity	GO:0016459//GO:0005667	myosin complex//transcription factor complex	KOG0160	Myosin class V heavy chain
c57738_g2	3079	-4.83427	-6.58839	-4.0347	-0.882786	-3.42344	-7.32464	-0.510241	-3.58484	2.32136	627814063	XP_007680379.1	3938	0	hypothetical protein BAUCODRAFT_38324 [Baudoinia compniacensis UAMH 10762] >gi|449296272|gb|EMC92292.1| hypothetical protein BAUCODRAFT_38324 [Baudoinia compniacensis UAMH 10762]	330936677	XM_003305440.1	654	0	Pyrenophora teres f. teres 0-1 hypothetical protein, mRNA	K03695	clpB	ATP-dependent Clp protease ATP-binding subunit ClpB	http://www.genome.jp/dbget-bin/www_bget?ko:K03695	P31540	3501	0	Heat shock protein hsp98 OS=Neurospora crassa (strain ATCC 24698 / 74-OR23-1A / CBS 708.71 / DSM 1257 / FGSC 987) GN=hsp98 PE=1 SV=2	PF01078//PF00158//PF07726//PF01695//PF01496//PF00448//PF03193//PF01637//PF00005//PF07724//PF00004//PF06414//PF07728//PF00910//PF02861//PF03266//PF02990//PF04851//PF00437//PF06309	Magnesium chelatase, subunit ChlI//Sigma-54 interaction domain//ATPase family associated with various cellular activities (AAA)//IstB-like ATP binding protein//V-type ATPase 116kDa subunit family//SRP54-type protein, GTPase domain//Protein of unknown function, DUF258//Archaeal ATPase//ABC transporter//AAA domain (Cdc48 subfamily)//ATPase family associated with various cellular activities (AAA)//Z…	GO:0019538//GO:0015991//GO:0051085//GO:0015994//GO:0015992//GO:0006614//GO:0015995//GO:0006810//GO:0006355//GO:0015979	protein metabolic process//ATP hydrolysis coupled proton transport//chaperone mediated protein folding requiring cofactor//chlorophyll metabolic process//proton transport//SRP-dependent cotranslational protein targeting to membrane//chlorophyll biosynthetic process//transport//regulation of transcription, DNA-templated//photosynthesis	GO:0003723//GO:0008134//GO:0015078//GO:0016787//GO:0003924//GO:0005524//GO:0003724//GO:0005525//GO:0003677//GO:0016887//GO:0016851//GO:0098519//GO:0016301	RNA binding//transcription factor binding//hydrogen ion transmembrane transporter activity//hydrolase activity//GTPase activity//ATP binding//RNA helicase activity//GTP binding//DNA binding//ATPase activity//magnesium chelatase activity//nucleotide phosphatase activity, acting on free nucleotides//kinase activity	GO:0010007//GO:0005667//GO:0033179//GO:0016021	magnesium chelatase complex//transcription factor complex//proton-transporting V-type ATPase, V0 domain//integral component of membrane	KOG1051	Chaperone HSP104 and related ATP-dependent Clp proteases
c46189_g1	3157	0.475512	0.107055	0.381318	0.552114	0.564225	0.182195	0.297628	0.184493	0.20897	643724328	KDP33529.1	3790	0	hypothetical protein JCGZ_07100 [Jatropha curcas]	302148938	CP002122.1	65	5.43578e-23	Prevotella melaninogenica ATCC 25845 chromosome I, complete sequence	K03695	clpB	ATP-dependent Clp protease ATP-binding subunit ClpB	http://www.genome.jp/dbget-bin/www_bget?ko:K03695	Q8VYJ7	3543	0	Chaperone protein ClpB4, mitochondrial OS=Arabidopsis thaliana GN=CLPB4 PE=2 SV=1	PF04851//PF07728//PF06414//PF00910//PF02861//PF00005//PF01637//PF07724//PF00004//PF04545//PF01695//PF07726//PF05496//PF00158//PF01078//PF03193//PF00448	Type III restriction enzyme, res subunit//AAA domain (dynein-related subfamily)//Zeta toxin//RNA helicase//Clp amino terminal domain//ABC transporter//Archaeal ATPase//AAA domain (Cdc48 subfamily)//ATPase family associated with various cellular activities (AAA)//Sigma-70, region 4//IstB-like ATP binding protein//ATPase family associated with various cellular activities (AAA)//Holliday junction DN…	GO:0019538//GO:0006310//GO:0006281//GO:0006352//GO:0015994//GO:0006614//GO:0015995//GO:0006355//GO:0015979	protein metabolic process//DNA recombination//DNA repair//DNA-templated transcription, initiation//chlorophyll metabolic process//SRP-dependent cotranslational protein targeting to membrane//chlorophyll biosynthetic process//regulation of transcription, DNA-templated//photosynthesis	GO:0003723//GO:0008134//GO:0016787//GO:0003924//GO:0005524//GO:0003724//GO:0003700//GO:0009378//GO:0016987//GO:0005525//GO:0016887//GO:0003677//GO:0016851//GO:0016301	RNA binding//transcription factor binding//hydrolase activity//GTPase activity//ATP binding//RNA helicase activity//sequence-specific DNA binding transcription factor activity//four-way junction helicase activity//sigma factor activity//GTP binding//ATPase activity//DNA binding//magnesium chelatase activity//kinase activity	GO:0005657//GO:0010007//GO:0009379//GO:0005667	replication fork//magnesium chelatase complex//Holliday junction helicase complex//transcription factor complex	KOG1051	Chaperone HSP104 and related ATP-dependent Clp proteases
c75307_g1	1411	0.731043	2.28391	2.11084	1.68814	2.87644	1.13236	0.519185	-1.21343	1.84836	452841827	EME43763.1	1613	0	hypothetical protein DOTSEDRAFT_94211, partial [Dothistroma septosporum NZE10]	189194138	XM_001933373.1	177	1.31668e-85	Pyrenophora tritici-repentis Pt-1C-BFP ATPase family AAA domain-containing protein 1-A, mRNA	--	--	--	--	P28737	774	9.28556e-97	Protein MSP1 OS=Saccharomyces cerevisiae (strain ATCC 204508 / S288c) GN=MSP1 PE=1 SV=2	PF06068//PF02367//PF00910//PF07728//PF01695//PF05496//PF06414//PF00158//PF01078//PF07724//PF00004//PF01443//PF00005//PF01637//PF01057	TIP49 C-terminus//Uncharacterised P-loop hydrolase UPF0079//RNA helicase//AAA domain (dynein-related subfamily)//IstB-like ATP binding protein//Holliday junction DNA helicase ruvB N-terminus//Zeta toxin//Sigma-54 interaction domain//Magnesium chelatase, subunit ChlI//AAA domain (Cdc48 subfamily)//ATPase family associated with various cellular activities (AAA)//Viral (Superfamily 1) RNA helicase//…	GO:0015994//GO:0015979//GO:0006355//GO:0015995//GO:0019079//GO:0070526//GO:0006281//GO:0006310	chlorophyll metabolic process//photosynthesis//regulation of transcription, DNA-templated//chlorophyll biosynthetic process//viral genome replication//threonylcarbamoyladenosine biosynthetic process//DNA repair//DNA recombination	GO:0003724//GO:0005524//GO:0009378//GO:0016851//GO:0016887//GO:0003678//GO:0016301//GO:0008134//GO:0003723	RNA helicase activity//ATP binding//four-way junction helicase activity//magnesium chelatase activity//ATPase activity//DNA helicase activity//kinase activity//transcription factor binding//RNA binding	GO:0005667//GO:0005657//GO:0010007//GO:0009379	transcription factor complex//replication fork//magnesium chelatase complex//Holliday junction helicase complex	KOG0737	AAA+-type ATPase
c6674_g1	2015	1.11243	3.27905	2.99659	2.62118	3.99579	1.1656	1.42173	-0.115446	1.5409	452845964	EME47897.1	2891	0	hypothetical protein DOTSEDRAFT_69730 [Dothistroma septosporum NZE10]	--	--	--	--	--	K03544	clpX, CLPX	ATP-dependent Clp protease ATP-binding subunit ClpX	http://www.genome.jp/dbget-bin/www_bget?ko:K03544	P38323	742	1.11448e-87	Mitochondrial clpX-like chaperone MCX1 OS=Saccharomyces cerevisiae (strain ATCC 204508 / S288c) GN=MCX1 PE=1 SV=1	PF07724//PF00004//PF00493//PF00005//PF00910//PF01695//PF07728//PF05496//PF07726//PF00158//PF01078	AAA domain (Cdc48 subfamily)//ATPase family associated with various cellular activities (AAA)//MCM2/3/5 family//ABC transporter//RNA helicase//IstB-like ATP binding protein//AAA domain (dynein-related subfamily)//Holliday junction DNA helicase ruvB N-terminus//ATPase family associated with various cellular activities (AAA)//Sigma-54 interaction domain//Magnesium chelatase, subunit ChlI	GO:0015994//GO:0015979//GO:0006355//GO:0015995//GO:0006260//GO:0006281//GO:0006310	chlorophyll metabolic process//photosynthesis//regulation of transcription, DNA-templated//chlorophyll biosynthetic process//DNA replication//DNA repair//DNA recombination	GO:0003724//GO:0005524//GO:0009378//GO:0016851//GO:0003677//GO:0016887//GO:0008134//GO:0003723	RNA helicase activity//ATP binding//four-way junction helicase activity//magnesium chelatase activity//DNA binding//ATPase activity//transcription factor binding//RNA binding	GO:0005667//GO:0005657//GO:0010007//GO:0009379	transcription factor complex//replication fork//magnesium chelatase complex//Holliday junction helicase complex	KOG0728	26S proteasome regulatory complex, ATPase RPT6
c29343_g1	2053	0.239754	1.94412	1.49179	1.87645	2.88866	0.312864	0.591356	-1.27974	0.545761	452845181	EME47114.1	2407	0	hypothetical protein DOTSEDRAFT_69173 [Dothistroma septosporum NZE10]	398391541	XM_003849183.1	848	0	Mycosphaerella graminicola IPO323 septin CDC3 (MYCGRDRAFT_62823) mRNA, complete cds	K16944	SEPT7, CDC3	septin 7	http://www.genome.jp/dbget-bin/www_bget?ko:K16944	P39826	1211	1.73762e-158	Cell division control protein 3 OS=Candida albicans GN=CDC3 PE=3 SV=1	PF03193//PF07732//PF00735//PF00158//PF01580//PF04548//PF00009//PF00005//PF02601//PF00350//PF00910//PF08477//PF00071//PF03029//PF01926//PF05929	Protein of unknown function, DUF258//Multicopper oxidase//Septin//Sigma-54 interaction domain//FtsK/SpoIIIE family//AIG1 family//Elongation factor Tu GTP binding domain//ABC transporter//Exonuclease VII, large subunit//Dynamin family//RNA helicase//Miro-like protein//Ras family//Conserved hypothetical ATP binding protein//50S ribosome-binding GTPase//Phage capsid scaffolding protein (GPO) serine …	GO:0007264//GO:0006308//GO:0006355//GO:0007059//GO:0019069//GO:0007049//GO:0051301	small GTPase mediated signal transduction//DNA catabolic process//regulation of transcription, DNA-templated//chromosome segregation//viral capsid assembly//cell cycle//cell division	GO:0003724//GO:0003924//GO:0000166//GO:0005524//GO:0005525//GO:0016887//GO:0003677//GO:0008134//GO:0003723//GO:0008855//GO:0005507	RNA helicase activity//GTPase activity//nucleotide binding//ATP binding//GTP binding//ATPase activity//DNA binding//transcription factor binding//RNA binding//exodeoxyribonuclease VII activity//copper ion binding	GO:0005622//GO:0016021//GO:0005667//GO:0009318	intracellular//integral component of membrane//transcription factor complex//exodeoxyribonuclease VII complex	KOG2655	Septin family protein (P-loop GTPase)
c58931_g1	4217	-0.500349	-0.668154	-0.905528	-0.16611	-0.474324	-1.12371	-0.350043	-0.387156	-1.13551	147774273	CAN76793.1	1066	0	hypothetical protein VITISV_026680 [Vitis vinifera]	16116656	AJ415643.1	40	5.74958e-09	Brassica napus partial RT gene for reverse transcriptase from Ty3-gypsy-like retroelement 14G42-20	--	--	--	--	P0CT43	513	3.39528e-105	Transposon Tf2-8 polyprotein OS=Schizosaccharomyces pombe (strain 972 / ATCC 24843) GN=Tf2-8 PE=3 SV=1	PF00665//PF00078//PF02200	Integrase core domain//Reverse transcriptase (RNA-dependent DNA polymerase)//STE like transcription factor	GO:0015074//GO:0006278//GO:0006355	DNA integration//RNA-dependent DNA replication//regulation of transcription, DNA-templated	GO:0003964//GO:0003700//GO:0003723	RNA-directed DNA polymerase activity//sequence-specific DNA binding transcription factor activity//RNA binding	GO:0005634//GO:0005667	nucleus//transcription factor complex	KOG0017	FOG: Transposon-encoded proteins with TYA, reverse transcriptase, integrase domains in various combinations
c531_g1	1362	-1.07312	0.823067	0.894472	0.438925	1.34023	0.261876	0.576842	-4.00872	-0.346169	452839952	EME41891.1	1215	3.40952e-161	hypothetical protein DOTSEDRAFT_46768 [Dothistroma septosporum NZE10]	398406279	XM_003854558.1	133	3.65772e-61	Mycosphaerella graminicola IPO323 hypothetical protein (MYCGRDRAFT_103568) mRNA, complete cds	--	--	--	--	Q8TFF3	170	1.09993e-11	Transcriptional activator hac1 OS=Hypocrea jecorina GN=hac1 PE=2 SV=1	PF03131//PF06459//PF00170//PF07716	bZIP Maf transcription factor//Ryanodine Receptor TM 4-6//bZIP transcription factor//Basic region leucine zipper	GO:0006355//GO:0006874//GO:0006816	regulation of transcription, DNA-templated//cellular calcium ion homeostasis//calcium ion transport	GO:0005219//GO:0043565//GO:0003677//GO:0003700	ryanodine-sensitive calcium-release channel activity//sequence-specific DNA binding//DNA binding//sequence-specific DNA binding transcription factor activity	GO:0005667//GO:0016021//GO:0005622//GO:0005634	transcription factor complex//integral component of membrane//intracellular//nucleus	--	--
c15519_g1	2521	1.30678	4.4336	4.26763	2.69952	4.12414	1.94873	1.06982	-0.736245	0.906386	452842415	EME44351.1	2817	0	hypothetical protein DOTSEDRAFT_71999 [Dothistroma septosporum NZE10]	--	--	--	--	--	K00661	maa	maltose O-acetyltransferase	http://www.genome.jp/dbget-bin/www_bget?ko:K00661	P77791	220	1.75666e-18	Maltose O-acetyltransferase OS=Escherichia coli (strain K12) GN=maa PE=1 SV=3	PF00172//PF12464	Fungal Zn(2)-Cys(6) binuclear cluster domain//Maltose acetyltransferase	GO:0006355//GO:0042967	regulation of transcription, DNA-templated//acyl-carrier-protein biosynthetic process	GO:0000981//GO:0016407//GO:0008270	sequence-specific DNA binding RNA polymerase II transcription factor activity//acetyltransferase activity//zinc ion binding	GO:0005634	nucleus	KOG4750	Serine O-acetyltransferase
c5824_g1	2913	1.08825	3.16741	2.92216	2.47056	3.93769	1.43058	1.21161	-0.764239	1.11378	452839140	EME41080.1	4021	0	hypothetical protein DOTSEDRAFT_74570 [Dothistroma septosporum NZE10]	--	--	--	--	--	--	--	--	--	A1C7P9	2031	0	Xylanolytic transcriptional activator xlnR OS=Aspergillus clavatus (strain ATCC 1007 / CBS 513.65 / DSM 816 / NCTC 3887 / NRRL 1) GN=xlnR PE=3 SV=2	PF02066//PF04082//PF00172	Metallothionein family 11//Fungal specific transcription factor domain//Fungal Zn(2)-Cys(6) binuclear cluster domain	GO:0006351//GO:0006355	transcription, DNA-templated//regulation of transcription, DNA-templated	GO:0000981//GO:0003677//GO:0005507//GO:0008270	sequence-specific DNA binding RNA polymerase II transcription factor activity//DNA binding//copper ion binding//zinc ion binding	GO:0005634	nucleus	--	--
c69264_g1	2381	-0.135628	1.93356	1.58478	1.6481	2.63472	-0.396571	0.169894	-1.99917	0.0809049	452843224	EME45159.1	2873	0	hypothetical protein DOTSEDRAFT_71010 [Dothistroma septosporum NZE10]	--	--	--	--	--	--	--	--	--	--	--	--	--	PF04082//PF00172	Fungal specific transcription factor domain//Fungal Zn(2)-Cys(6) binuclear cluster domain	GO:0006351//GO:0006355	transcription, DNA-templated//regulation of transcription, DNA-templated	GO:0000981//GO:0003677//GO:0008270	sequence-specific DNA binding RNA polymerase II transcription factor activity//DNA binding//zinc ion binding	GO:0005634	nucleus	--	--
c83366_g1	2251	0.70879	2.71284	2.27364	2.01692	3.43104	0.360164	0.639261	-0.793244	0.803208	452837045	EME38988.1	2823	0	hypothetical protein DOTSEDRAFT_75625 [Dothistroma septosporum NZE10]	--	--	--	--	--	--	--	--	--	P21657	368	7.81773e-35	Transcriptional activator protein DAL81 OS=Saccharomyces cerevisiae (strain ATCC 204508 / S288c) GN=DAL81 PE=1 SV=3	PF00172//PF04082	Fungal Zn(2)-Cys(6) binuclear cluster domain//Fungal specific transcription factor domain	GO:0006355//GO:0006351	regulation of transcription, DNA-templated//transcription, DNA-templated	GO:0000981//GO:0003677//GO:0008270	sequence-specific DNA binding RNA polymerase II transcription factor activity//DNA binding//zinc ion binding	GO:0005634	nucleus	--	--
c39280_g1	4442	0.258986	2.27585	2.07233	1.65712	2.91939	0.797238	1.43438	-2.12851	1.08691	452844924	EME46858.1	3347	0	hypothetical protein DOTSEDRAFT_70728 [Dothistroma septosporum NZE10]	--	--	--	--	--	--	--	--	--	Q59UY7	285	3.66879e-24	Transcriptional regulatory protein SEF1 OS=Candida albicans (strain SC5314 / ATCC MYA-2876) GN=SEF1 PE=1 SV=1	PF04082//PF00172	Fungal specific transcription factor domain//Fungal Zn(2)-Cys(6) binuclear cluster domain	GO:0006351//GO:0006355	transcription, DNA-templated//regulation of transcription, DNA-templated	GO:0000981//GO:0003677//GO:0008270	sequence-specific DNA binding RNA polymerase II transcription factor activity//DNA binding//zinc ion binding	GO:0005634	nucleus	--	--
c93086_g1	1964	-1.39006	0.717537	0.402926	-0.151985	0.983801	-0.891803	-0.215703	-2.63304	0.187607	631374120	XP_007921440.1	2533	0	hypothetical protein MYCFIDRAFT_127068 [Pseudocercospora fijiensis CIRAD86] >gi|452988620|gb|EME88375.1| hypothetical protein MYCFIDRAFT_127068 [Pseudocercospora fijiensis CIRAD86]	--	--	--	--	--	--	--	--	--	P33181	385	1.70934e-38	Probable sucrose utilization protein SUC1 OS=Candida albicans (strain SC5314 / ATCC MYA-2876) GN=SUC1 PE=3 SV=2	PF04082//PF00172	Fungal specific transcription factor domain//Fungal Zn(2)-Cys(6) binuclear cluster domain	GO:0006351//GO:0006355	transcription, DNA-templated//regulation of transcription, DNA-templated	GO:0000981//GO:0003677//GO:0008270	sequence-specific DNA binding RNA polymerase II transcription factor activity//DNA binding//zinc ion binding	GO:0005634	nucleus	--	--
c81177_g1	2722	0.801525	3.43207	3.1187	2.50774	4.36553	1.1696	1.10312	-2.16302	1.24554	452839475	EME41414.1	3150	0	hypothetical protein DOTSEDRAFT_176530 [Dothistroma septosporum NZE10]	--	--	--	--	--	--	--	--	--	P28348	300	2.01391e-26	Nitrogen assimilation transcription factor nirA OS=Emericella nidulans (strain FGSC A4 / ATCC 38163 / CBS 112.46 / NRRL 194 / M139) GN=nirA PE=4 SV=1	PF00172//PF04082	Fungal Zn(2)-Cys(6) binuclear cluster domain//Fungal specific transcription factor domain	GO:0006355//GO:0006351	regulation of transcription, DNA-templated//transcription, DNA-templated	GO:0000981//GO:0003677//GO:0008270	sequence-specific DNA binding RNA polymerase II transcription factor activity//DNA binding//zinc ion binding	GO:0005634	nucleus	--	--
c9111_g1	1394	0.40586	2.01751	1.70007	2.28867	3.28677	1.24	1.45252	-1.41414	1.4915	452847179	EME49111.1	2099	0	C6 transcription factor-like protein [Dothistroma septosporum NZE10]	--	--	--	--	--	--	--	--	--	P52959	935	8.99526e-115	Cutinase transcription factor 1 beta OS=Fusarium solani subsp. pisi GN=CTF1-BETA PE=2 SV=1	PF00172//PF06072//PF04082	Fungal Zn(2)-Cys(6) binuclear cluster domain//Alphaherpesvirus tegument protein US9//Fungal specific transcription factor domain	GO:0006355//GO:0006351	regulation of transcription, DNA-templated//transcription, DNA-templated	GO:0000981//GO:0003677//GO:0008270	sequence-specific DNA binding RNA polymerase II transcription factor activity//DNA binding//zinc ion binding	GO:0005634//GO:0019033	nucleus//viral tegument	--	--
c116999_g1	762	1.65844	3.24592	2.21091	2.7095	3.32124	1.49305	1.64637	0.336877	1.32147	398407323	XP_003855127.1	1040	3.35173e-134	hypothetical protein MYCGRDRAFT_36302 [Zymoseptoria tritici IPO323] >gi|339475011|gb|EGP90103.1| hypothetical protein MYCGRDRAFT_36302 [Zymoseptoria tritici IPO323]	--	--	--	--	--	--	--	--	--	P08657	207	7.02314e-17	Lactose regulatory protein LAC9 OS=Kluyveromyces lactis (strain ATCC 8585 / CBS 2359 / DSM 70799 / NBRC 1267 / NRRL Y-1140 / WM37) GN=LAC9 PE=1 SV=1	PF04082	Fungal specific transcription factor domain	GO:0006351//GO:0006357	transcription, DNA-templated//regulation of transcription from RNA polymerase II promoter	GO:0000981//GO:0003677//GO:0008270//GO:0046872	sequence-specific DNA binding RNA polymerase II transcription factor activity//DNA binding//zinc ion binding//metal ion binding	GO:0005634	nucleus	--	--
c40618_g1	3746	0.790681	2.95494	2.95865	2.14551	3.88976	0.792764	1.10086	-1.66611	0.655273	452847977	EME49909.1	1694	0	hypothetical protein DOTSEDRAFT_68653 [Dothistroma septosporum NZE10]	--	--	--	--	--	K01522	FHIT	bis(5'-adenosyl)-triphosphatase	http://www.genome.jp/dbget-bin/www_bget?ko:K01522	O94660	588	2.67349e-66	Probable hydrolase nit2 OS=Schizosaccharomyces pombe (strain 972 / ATCC 24843) GN=nit2 PE=3 SV=1	PF01155//PF00172//PF00795//PF00131//PF08996	Hydrogenase expression/synthesis hypA family//Fungal Zn(2)-Cys(6) binuclear cluster domain//Carbon-nitrogen hydrolase//Metallothionein//DNA Polymerase alpha zinc finger	GO:0006464//GO:0006807//GO:0006355//GO:0006260	cellular protein modification process//nitrogen compound metabolic process//regulation of transcription, DNA-templated//DNA replication	GO:0000981//GO:0016810//GO:0003887//GO:0046872//GO:0001882//GO:0008270//GO:0016151	sequence-specific DNA binding RNA polymerase II transcription factor activity//hydrolase activity, acting on carbon-nitrogen (but not peptide) bonds//DNA-directed DNA polymerase activity//metal ion binding//nucleoside binding//zinc ion binding//nickel cation binding	GO:0005634//GO:0042575	nucleus//DNA polymerase complex	KOG0807	Carbon-nitrogen hydrolase
c58719_g3	1275	0.917868	2.52515	2.17055	2.37053	3.37053	0.550473	0.752061	-1.50537	1.27863	280491		251	2.74828e-22	hypothetical protein - fungus (Cladosporium fulvum) retrotransposon CfT-1 >gi|2565|emb|CAA77892.1| env homologue [Passalora fulva]	--	--	--	--	--	--	--	--	--	--	--	--	--	PF10186//PF05384//PF00172//PF03999	UV radiation resistance protein and autophagy-related subunit 14//Sensor protein DegS//Fungal Zn(2)-Cys(6) binuclear cluster domain//Microtubule associated protein (MAP65/ASE1 family)	GO:0000910//GO:0007165//GO:0000226//GO:0006355//GO:0010508	cytokinesis//signal transduction//microtubule cytoskeleton organization//regulation of transcription, DNA-templated//positive regulation of autophagy	GO:0000981//GO:0008017//GO:0008270//GO:0016301	sequence-specific DNA binding RNA polymerase II transcription factor activity//microtubule binding//zinc ion binding//kinase activity	GO:0005634//GO:0045298	nucleus//tubulin complex	--	--
c9102_g1	3219	1.17322	2.86088	2.69262	2.26599	3.3579	1.44153	0.834365	-1.99856	-0.15195	452845745	EME47678.1	2779	0	hypothetical protein DOTSEDRAFT_146525 [Dothistroma septosporum NZE10]	--	--	--	--	--	K11150	RDH8	retinol dehydrogenase 8	http://www.genome.jp/dbget-bin/www_bget?ko:K11150	P33181	240	1.6282e-19	Probable sucrose utilization protein SUC1 OS=Candida albicans (strain SC5314 / ATCC MYA-2876) GN=SUC1 PE=3 SV=2	PF00106//PF04082//PF00172	short chain dehydrogenase//Fungal specific transcription factor domain//Fungal Zn(2)-Cys(6) binuclear cluster domain	GO:0006351//GO:0008152//GO:0006355	transcription, DNA-templated//metabolic process//regulation of transcription, DNA-templated	GO:0000981//GO:0016491//GO:0003677//GO:0008270	sequence-specific DNA binding RNA polymerase II transcription factor activity//oxidoreductase activity//DNA binding//zinc ion binding	GO:0005634	nucleus	KOG1205	Predicted dehydrogenase
c59270_g1	2970	1.04941	3.21529	3.04226	2.63191	3.81107	0.963263	1.34172	-2.05752	0.400433	452839163	EME41103.1	3346	0	hypothetical protein DOTSEDRAFT_158220 [Dothistroma septosporum NZE10]	--	--	--	--	--	--	--	--	--	Q5A4F3	194	8.6869e-14	Adhesion and hyphal regulator 1 OS=Candida albicans (strain SC5314 / ATCC MYA-2876) GN=AHR1 PE=1 SV=1	PF00646//PF00172	F-box domain//Fungal Zn(2)-Cys(6) binuclear cluster domain	GO:0006355	regulation of transcription, DNA-templated	GO:0000981//GO:0005515//GO:0008270	sequence-specific DNA binding RNA polymerase II transcription factor activity//protein binding//zinc ion binding	GO:0005634	nucleus	--	--
c516_g1	1549	0.243786	1.90712	1.96429	1.49164	2.34761	-0.0530404	0.493543	-3.35741	0.100566	452847262	EME49194.1	707	1.68472e-84	hypothetical protein DOTSEDRAFT_68063 [Dothistroma septosporum NZE10]	--	--	--	--	--	--	--	--	--	--	--	--	--	PF05749//PF00172//PF11593	Rubella membrane glycoprotein E2//Fungal Zn(2)-Cys(6) binuclear cluster domain//Mediator complex subunit 3 fungal	GO:0006357//GO:0006355	regulation of transcription from RNA polymerase II promoter//regulation of transcription, DNA-templated	GO:0000981//GO:0001104//GO:0008270	sequence-specific DNA binding RNA polymerase II transcription factor activity//RNA polymerase II transcription cofactor activity//zinc ion binding	GO:0005634//GO:0019013//GO:0016592//GO:0016021	nucleus//viral nucleocapsid//mediator complex//integral component of membrane	--	--
c21821_g1	4539	1.93293	3.82701	4.08325	3.31826	4.57448	1.68198	1.73492	-0.9706	1.43241	631388982	XP_007928871.1	2160	0	hypothetical protein MYCFIDRAFT_58653 [Pseudocercospora fijiensis CIRAD86] >gi|452980099|gb|EME79860.1| hypothetical protein MYCFIDRAFT_58653 [Pseudocercospora fijiensis CIRAD86]	--	--	--	--	--	--	--	--	--	P39924	375	9.46674e-36	Hexose transporter HXT13 OS=Saccharomyces cerevisiae (strain ATCC 204508 / S288c) GN=HXT13 PE=1 SV=1	PF07690//PF00083//PF04082//PF02028//PF00172//PF01258	Major Facilitator Superfamily//Sugar (and other) transporter//Fungal specific transcription factor domain//BCCT family transporter//Fungal Zn(2)-Cys(6) binuclear cluster domain//Prokaryotic dksA/traR C4-type zinc finger	GO:0006351//GO:0006810//GO:0006355//GO:0055085	transcription, DNA-templated//transport//regulation of transcription, DNA-templated//transmembrane transport	GO:0000981//GO:0022857//GO:0003677//GO:0005215//GO:0008270	sequence-specific DNA binding RNA polymerase II transcription factor activity//transmembrane transporter activity//DNA binding//transporter activity//zinc ion binding	GO:0005634//GO:0016020//GO:0016021	nucleus//membrane//integral component of membrane	KOG0254	Predicted transporter (major facilitator superfamily)
c1299_g1	2108	1.01064	3.36848	1.17041	1.31425	1.51999	0.665943	-0.721527	-4.33491	-1.41017	452842306	EME44242.1	672	4.95926e-77	hypothetical protein DOTSEDRAFT_34732 [Dothistroma septosporum NZE10]	--	--	--	--	--	--	--	--	--	--	--	--	--	PF00172	Fungal Zn(2)-Cys(6) binuclear cluster domain	GO:0006355	regulation of transcription, DNA-templated	GO:0000981//GO:0008270	sequence-specific DNA binding RNA polymerase II transcription factor activity//zinc ion binding	GO:0005634	nucleus	--	--
c116130_g1	775	0.915808	1.83413	1.70652	1.2492	2.69951	-0.0136723	0.629535	-1.36994	-0.705381	398406755	XP_003854843.1	391	3.79574e-40	hypothetical protein MYCGRDRAFT_68053 [Zymoseptoria tritici IPO323] >gi|339474727|gb|EGP89819.1| hypothetical protein MYCGRDRAFT_68053 [Zymoseptoria tritici IPO323]	--	--	--	--	--	--	--	--	--	--	--	--	--	PF00172	Fungal Zn(2)-Cys(6) binuclear cluster domain	GO:0006355	regulation of transcription, DNA-templated	GO:0000981//GO:0008270	sequence-specific DNA binding RNA polymerase II transcription factor activity//zinc ion binding	GO:0005634	nucleus	--	--
c60483_g1	3262	-0.795837	1.59211	2.13732	1.52786	2.55527	0.254878	0.869009	-2.71769	0.48405	452842918	EME44853.1	3232	0	hypothetical protein DOTSEDRAFT_70793 [Dothistroma septosporum NZE10]	302918049	XM_003052528.1	166	4.01825e-79	Nectria haematococca mpVI 77-13-4 predicted protein, mRNA	--	--	--	--	--	--	--	--	PF00172//PF00731	Fungal Zn(2)-Cys(6) binuclear cluster domain//AIR carboxylase	GO:0006189//GO:0006355	'de novo' IMP biosynthetic process//regulation of transcription, DNA-templated	GO:0000981//GO:0008270	sequence-specific DNA binding RNA polymerase II transcription factor activity//zinc ion binding	GO:0005634	nucleus	--	--
c34927_g1	3921	0.0779951	2.33682	2.16457	1.6464	2.6872	0.472193	1.57778	-2.97102	0.843212	453084552	EMF12596.1	368	6.60252e-35	hypothetical protein SEPMUDRAFT_133304 [Sphaerulina musiva SO2202]	--	--	--	--	--	--	--	--	--	--	--	--	--	PF00172	Fungal Zn(2)-Cys(6) binuclear cluster domain	GO:0006355	regulation of transcription, DNA-templated	GO:0000981//GO:0008270	sequence-specific DNA binding RNA polymerase II transcription factor activity//zinc ion binding	GO:0005634	nucleus	--	--
c115677_g1	1273	0.390321	2.48703	2.41212	2.22472	3.10291	0.623231	1.6325	-0.338934	0.801525	452840983	EME42920.1	1314	3.94645e-177	hypothetical protein DOTSEDRAFT_173450 [Dothistroma septosporum NZE10]	--	--	--	--	--	--	--	--	--	Q12151	139	1.03408e-07	Sterol uptake control protein 2 OS=Saccharomyces cerevisiae (strain ATCC 204508 / S288c) GN=UPC2 PE=1 SV=1	PF00172	Fungal Zn(2)-Cys(6) binuclear cluster domain	GO:0006355	regulation of transcription, DNA-templated	GO:0000981//GO:0008270	sequence-specific DNA binding RNA polymerase II transcription factor activity//zinc ion binding	GO:0005634	nucleus	--	--
c27867_g1	753	0.841755	2.27176	1.98258	1.70225	2.70845	-1.5572	0.441897	-2.23455	-1.38741	452848134	EME50066.1	668	9.53813e-78	hypothetical protein DOTSEDRAFT_68803 [Dothistroma septosporum NZE10]	367020435	XM_003659455.1	33	7.71282e-06	Myceliophthora thermophila ATCC 42464 hypothetical protein (MYCTH_2296636) mRNA, complete cds	--	--	--	--	O59741	163	1.74422e-11	Uncharacterized transcriptional regulatory protein C530.05 OS=Schizosaccharomyces pombe (strain 972 / ATCC 24843) GN=SPBC530.05 PE=4 SV=2	PF00172	Fungal Zn(2)-Cys(6) binuclear cluster domain	GO:0006355	regulation of transcription, DNA-templated	GO:0000981//GO:0008270	sequence-specific DNA binding RNA polymerase II transcription factor activity//zinc ion binding	GO:0005634	nucleus	--	--
c21223_g1	542	1.08902	2.57825	1.5783	2.116	3.44056	-0.546609	0.943083	-1.17441	0.800299	452841178	EME43115.1	335	1.1314e-33	hypothetical protein DOTSEDRAFT_132735 [Dothistroma septosporum NZE10]	--	--	--	--	--	--	--	--	--	--	--	--	--	PF00172	Fungal Zn(2)-Cys(6) binuclear cluster domain	GO:0006355	regulation of transcription, DNA-templated	GO:0000981//GO:0008270	sequence-specific DNA binding RNA polymerase II transcription factor activity//zinc ion binding	GO:0005634	nucleus	--	--
c81160_g1	1330	1.45632	2.68441	3.27518	2.33812	3.48415	2.15028	1.21583	-2.49855	1.5119	--	--	--	--	--	--	--	--	--	--	--	--	--	--	--	--	--	--	PF00172	Fungal Zn(2)-Cys(6) binuclear cluster domain	GO:0006355	regulation of transcription, DNA-templated	GO:0000981//GO:0008270	sequence-specific DNA binding RNA polymerase II transcription factor activity//zinc ion binding	GO:0005634	nucleus	--	--
c72835_g1	636	1.99884	4.15119	3.39092	3.17996	4.12193	2.79865	-0.315124	0.986296	0.776964	452840793	EME42731.1	727	4.76767e-93	hypothetical protein DOTSEDRAFT_55004 [Dothistroma septosporum NZE10]	--	--	--	--	--	--	--	--	--	P11638	121	1.89241e-06	Quinic acid utilization activator OS=Neurospora crassa (strain ATCC 24698 / 74-OR23-1A / CBS 708.71 / DSM 1257 / FGSC 987) GN=qa-1f PE=4 SV=2	PF00172	Fungal Zn(2)-Cys(6) binuclear cluster domain	GO:0006355	regulation of transcription, DNA-templated	GO:0000981//GO:0008270	sequence-specific DNA binding RNA polymerase II transcription factor activity//zinc ion binding	GO:0005634	nucleus	--	--
c97570_g1	918	-0.557514	0.240976	0.156806	0.869976	1.05408	0.336992	0.261273	-3.94948	0.336992	452836410	EME38354.1	589	4.72176e-70	hypothetical protein DOTSEDRAFT_75786 [Dothistroma septosporum NZE10]	--	--	--	--	--	--	--	--	--	--	--	--	--	PF00172//PF04706	Fungal Zn(2)-Cys(6) binuclear cluster domain//Dickkopf N-terminal cysteine-rich region	GO:0006355//GO:0030178//GO:0007275	regulation of transcription, DNA-templated//negative regulation of Wnt signaling pathway//multicellular organismal development	GO:0000981//GO:0008270	sequence-specific DNA binding RNA polymerase II transcription factor activity//zinc ion binding	GO:0005576//GO:0005634	extracellular region//nucleus	--	--
c1165_g1	383	0.0432078	1.33542	0.0943181	1.14582	1.90027	-2.66951	-0.804203	-2.06943	-0.92392	452843366	EME45301.1	512	7.23093e-59	hypothetical protein DOTSEDRAFT_71113 [Dothistroma septosporum NZE10]	--	--	--	--	--	--	--	--	--	Q5A4F3	140	2.29537e-09	Adhesion and hyphal regulator 1 OS=Candida albicans (strain SC5314 / ATCC MYA-2876) GN=AHR1 PE=1 SV=1	PF00172	Fungal Zn(2)-Cys(6) binuclear cluster domain	GO:0006355	regulation of transcription, DNA-templated	GO:0000981//GO:0008270	sequence-specific DNA binding RNA polymerase II transcription factor activity//zinc ion binding	GO:0005634	nucleus	--	--
c100292_g1	610	-1.16242	1.94618	2.0714	0.789056	3.03081	-1.19411	1.14616	-11.7458	-1.01365	--	--	--	--	--	--	--	--	--	--	--	--	--	--	--	--	--	--	PF00172	Fungal Zn(2)-Cys(6) binuclear cluster domain	GO:0006355	regulation of transcription, DNA-templated	GO:0000981//GO:0008270	sequence-specific DNA binding RNA polymerase II transcription factor activity//zinc ion binding	GO:0005634	nucleus	--	--
c61185_g1	794	0.44711	3.23984	3.23056	2.49369	3.99055	-10.1046	0.627569	-10.1046	0.240806	452842899	EME44834.1	617	7.16202e-71	hypothetical protein DOTSEDRAFT_52274 [Dothistroma septosporum NZE10]	--	--	--	--	--	--	--	--	--	--	--	--	--	PF00172	Fungal Zn(2)-Cys(6) binuclear cluster domain	GO:0006355	regulation of transcription, DNA-templated	GO:0000981//GO:0008270	sequence-specific DNA binding RNA polymerase II transcription factor activity//zinc ion binding	GO:0005634	nucleus	--	--
c120158_g1	368	0.635278	2.71189	2.57524	1.77263	2.83474	-1.40041	0.220331	-11.7458	0.793102	627803973	XP_007675334.1	183	1.4167e-13	hypothetical protein BAUCODRAFT_42445, partial [Baudoinia compniacensis UAMH 10762] >gi|449300886|gb|EMC96897.1| hypothetical protein BAUCODRAFT_42445, partial [Baudoinia compniacensis UAMH 10762]	--	--	--	--	--	--	--	--	--	--	--	--	--	PF00172	Fungal Zn(2)-Cys(6) binuclear cluster domain	GO:0006355	regulation of transcription, DNA-templated	GO:0000981//GO:0008270	sequence-specific DNA binding RNA polymerase II transcription factor activity//zinc ion binding	GO:0005634	nucleus	--	--
c114834_g1	1819	-0.625746	0.952912	1.02272	0.50172	2.16323	-0.652703	-0.314648	-12.025	0.0454322	627801225	XP_007673960.1	281	5.99524e-32	hypothetical protein BAUCODRAFT_120118 [Baudoinia compniacensis UAMH 10762] >gi|449302813|gb|EMC98821.1| hypothetical protein BAUCODRAFT_120118 [Baudoinia compniacensis UAMH 10762]	--	--	--	--	--	--	--	--	--	--	--	--	--	PF05459//PF04706//PF00172	Herpesvirus transcriptional regulator family//Dickkopf N-terminal cysteine-rich region//Fungal Zn(2)-Cys(6) binuclear cluster domain	GO:0030178//GO:0006355//GO:0007275	negative regulation of Wnt signaling pathway//regulation of transcription, DNA-templated//multicellular organismal development	GO:0000981//GO:0008270	sequence-specific DNA binding RNA polymerase II transcription factor activity//zinc ion binding	GO:0005576//GO:0005634	extracellular region//nucleus	--	--
c106621_g1	725	0.278591	2.59223	2.3679	1.26852	3.22345	1.29766	1.09679	-10.9903	0.486912	631381760	XP_007925260.1	427	7.67261e-45	hypothetical protein MYCFIDRAFT_203102 [Pseudocercospora fijiensis CIRAD86] >gi|452984879|gb|EME84636.1| hypothetical protein MYCFIDRAFT_203102 [Pseudocercospora fijiensis CIRAD86]	--	--	--	--	--	--	--	--	--	P40971	128	4.17526e-07	Lysine biosynthesis regulatory protein LYS14 OS=Saccharomyces cerevisiae (strain ATCC 204508 / S288c) GN=LYS14 PE=1 SV=2	PF00172	Fungal Zn(2)-Cys(6) binuclear cluster domain	GO:0006355	regulation of transcription, DNA-templated	GO:0000981//GO:0008270	sequence-specific DNA binding RNA polymerase II transcription factor activity//zinc ion binding	GO:0005634	nucleus	--	--
c21678_g2	543	-0.555986	2.47438	2.40529	1.57474	3.66596	0.613232	-0.9706	-10.7036	-10.7036	452840201	EME42139.1	741	1.84144e-91	hypothetical protein DOTSEDRAFT_73058 [Dothistroma septosporum NZE10]	--	--	--	--	--	--	--	--	--	--	--	--	--	PF00172	Fungal Zn(2)-Cys(6) binuclear cluster domain	GO:0006355	regulation of transcription, DNA-templated	GO:0000981//GO:0008270	sequence-specific DNA binding RNA polymerase II transcription factor activity//zinc ion binding	GO:0005634	nucleus	--	--
c38144_g2	1099	0.640306	2.09543	2.50215	0.795	3.43048	-0.280017	0.216259	-2.17907	0.901025	452840645	EME42583.1	931	1.97802e-110	hypothetical protein DOTSEDRAFT_26161 [Dothistroma septosporum NZE10]	--	--	--	--	--	--	--	--	--	Q5AW75	236	5.95781e-20	JmjC domain-containing histone demethylation protein 1 OS=Emericella nidulans (strain FGSC A4 / ATCC 38163 / CBS 112.46 / NRRL 194 / M139) GN=jhd1 PE=3 SV=1	PF04706//PF00172//PF03368	Dickkopf N-terminal cysteine-rich region//Fungal Zn(2)-Cys(6) binuclear cluster domain//Dicer dimerisation domain	GO:0030178//GO:0051252//GO:0007275//GO:0006355	negative regulation of Wnt signaling pathway//regulation of RNA metabolic process//multicellular organismal development//regulation of transcription, DNA-templated	GO:0000981//GO:0008270//GO:0016891	sequence-specific DNA binding RNA polymerase II transcription factor activity//zinc ion binding//endoribonuclease activity, producing 5'-phosphomonoesters	GO:0005634//GO:0005576	nucleus//extracellular region	--	--
c29858_g1	4342	0.370172	2.05995	1.50054	1.54329	2.82892	0.159633	0.107173	-2.11088	0.448165	452847421	EME49353.1	3744	0	hypothetical protein DOTSEDRAFT_117283, partial [Dothistroma septosporum NZE10]	398411925	XM_003857248.1	440	0	Mycosphaerella graminicola IPO323 hypothetical protein (MYCGRDRAFT_66346) mRNA, partial cds	--	--	--	--	Q1MTM9	675	1.82564e-71	Uncharacterized transcriptional regulatory protein C1327.01c OS=Schizosaccharomyces pombe (strain 972 / ATCC 24843) GN=SPAC1327.01c PE=1 SV=2	PF01553//PF00172//PF03153//PF02501//PF04082	Acyltransferase//Fungal Zn(2)-Cys(6) binuclear cluster domain//Transcription factor IIA, alpha/beta subunit//Type II secretion system (T2SS), protein I//Fungal specific transcription factor domain	GO:0015628//GO:0008152//GO:0006367//GO:0006351//GO:0015031//GO:0006355	protein secretion by the type II secretion system//metabolic process//transcription initiation from RNA polymerase II promoter//transcription, DNA-templated//protein transport//regulation of transcription, DNA-templated	GO:0000981//GO:0008270//GO:0016746//GO:0003677//GO:0008565	sequence-specific DNA binding RNA polymerase II transcription factor activity//zinc ion binding//transferase activity, transferring acyl groups//DNA binding//protein transporter activity	GO:0005672//GO:0005634//GO:0015627	transcription factor TFIIA complex//nucleus//type II protein secretion system complex	--	--
c4344_g1	841	-3.50338	-1.9037	-3.12696	-2.88286	-4.12695	-1.80811	-0.72869	-0.13129	-1.30916	449433379	XP_004134475.1	310	6.33783e-30	PREDICTED: ethylene-responsive transcription factor ERF086-like [Cucumis sativus]	--	--	--	--	--	--	--	--	--	Q6J9Q2	281	2.92736e-27	Ethylene-responsive transcription factor ERF086 OS=Arabidopsis thaliana GN=ERF086 PE=2 SV=2	PF00847	AP2 domain	GO:0006355	regulation of transcription, DNA-templated	GO:0003700	sequence-specific DNA binding transcription factor activity	GO:0005667	transcription factor complex	--	--
c58134_g1	1872	-2.47008	-1.58738	-2.71903	-3.33199	-4.35942	-1.24446	-0.661459	-0.155594	-1.03215	255584052	XP_002532770.1	323	1.35281e-29	DNA binding protein, putative [Ricinus communis] >gi|223527480|gb|EEF29609.1| DNA binding protein, putative [Ricinus communis]	55419647	AY779338.1	53	1.50007e-16	Gossypium hirsutum AP2/EREBP transcription factor ERF-2 mRNA, complete cds	--	--	--	--	Q70II3	276	7.03316e-26	Ethylene-responsive transcription factor ERF110 OS=Arabidopsis thaliana GN=ERF110 PE=2 SV=2	PF00847	AP2 domain	GO:0006355	regulation of transcription, DNA-templated	GO:0003700	sequence-specific DNA binding transcription factor activity	GO:0005667	transcription factor complex	--	--
c52609_g1	1593	-2.35856	-1.8193	-2.22012	-2.80193	-2.61952	-1.86772	-1.03666	-1.34996	-2.05825	643711909	KDP25337.1	436	2.13612e-45	hypothetical protein JCGZ_20493 [Jatropha curcas]	255537702	XM_002509872.1	35	1.2905e-06	Ricinus communis DNA binding protein, putative, mRNA	--	--	--	--	Q9SUQ2	346	9.7129e-35	Ethylene-responsive transcription factor CRF2 OS=Arabidopsis thaliana GN=CRF2 PE=1 SV=1	PF00847	AP2 domain	GO:0006355	regulation of transcription, DNA-templated	GO:0003700	sequence-specific DNA binding transcription factor activity	GO:0005667	transcription factor complex	--	--
c47580_g1	2211	-1.61915	-1.24639	-1.68839	-1.95783	-2.37421	-0.495785	-0.383961	0.759082	-0.388418	460389077	XP_004240185.1	1815	0	PREDICTED: uncharacterized protein LOC101262315 [Solanum lycopersicum]	--	--	--	--	--	--	--	--	--	--	--	--	--	PF07690//PF00424	Major Facilitator Superfamily//REV protein (anti-repression trans-activator protein)	GO:0055085//GO:0006355	transmembrane transport//regulation of transcription, DNA-templated	GO:0003700	sequence-specific DNA binding transcription factor activity	GO:0042025//GO:0016021//GO:0005667	host cell nucleus//integral component of membrane//transcription factor complex	--	--
c51710_g1	772	-8.62862	-8.62862	-6.69135	-6.02526	-4.61908	-5.49067	-1.59836	-5.1067	-0.640312	645261881	XP_008236506.1	375	6.56234e-40	PREDICTED: ethylene-responsive transcription factor ERF109 [Prunus mume]	--	--	--	--	--	--	--	--	--	Q9SZ06	275	4.62307e-27	Ethylene-responsive transcription factor ERF109 OS=Arabidopsis thaliana GN=ERF109 PE=1 SV=1	PF00847	AP2 domain	GO:0006355	regulation of transcription, DNA-templated	GO:0003700	sequence-specific DNA binding transcription factor activity	GO:0005667	transcription factor complex	--	--
c54859_g1	1077	1.25406	-0.228427	1.00575	1.58493	0.914279	2.15242	1.04134	-2.38762	1.24004	--	--	--	--	--	--	--	--	--	--	--	--	--	--	--	--	--	--	PF00325	Bacterial regulatory proteins, crp family	GO:0006355	regulation of transcription, DNA-templated	GO:0003700	sequence-specific DNA binding transcription factor activity	GO:0005667//GO:0005622	transcription factor complex//intracellular	--	--
c44095_g1	878	-2.92791	-2.97824	-2.7396	-3.40871	-2.30767	-2.65257	-0.935591	-1.10629	0.0224644	209171188	ACI42860.1	428	9.45378e-48	dehydration-responsive element-binding protein 1B [Rosa hybrid cultivar]	334108970	HQ622623.1	68	3.16479e-25	Pyrus pyrifolia DREB protein gene, complete cds	--	--	--	--	Q9SGJ6	355	3.97404e-39	Dehydration-responsive element-binding protein 1E OS=Arabidopsis thaliana GN=DREB1E PE=2 SV=1	PF00847	AP2 domain	GO:0006355//GO:0006351	regulation of transcription, DNA-templated//transcription, DNA-templated	GO:0003700	sequence-specific DNA binding transcription factor activity	GO:0005667	transcription factor complex	--	--
c49743_g1	1051	0.52251	0.0988794	0.0825613	0.765105	0.995391	-0.493138	-0.573	-0.145755	0.554748	659132832	XP_008466408.1	425	3.86423e-47	PREDICTED: ethylene-responsive transcription factor SHINE 2-like [Cucumis melo] >gi|659132834|ref|XP_008466409.1| PREDICTED: ethylene-responsive transcription factor SHINE 2-like [Cucumis melo] >gi|659132836|ref|XP_008466410.1| PREDICTED: ethylene-responsive transcription factor SHINE 2-like [Cucumis melo]	224143141	XM_002324823.1	73	6.32629e-28	Populus trichocarpa AP2/ERF domain-containing transcription factor (DREB27), mRNA	--	--	--	--	Q3E958	385	9.34781e-43	Ethylene-responsive transcription factor SHINE 3 OS=Arabidopsis thaliana GN=SHN3 PE=2 SV=1	PF00847	AP2 domain	GO:0006355	regulation of transcription, DNA-templated	GO:0003700	sequence-specific DNA binding transcription factor activity	GO:0005667	transcription factor complex	--	--
c51003_g1	1750	1.46817	0.339431	1.33083	0.975217	1.16942	1.00106	0.77162	-1.15051	0.426354	590581085	XP_007014251.1	934	4.39881e-115	AP2-like ethylene-responsive transcription factor AIL5, putative [Theobroma cacao] >gi|508784614|gb|EOY31870.1| AP2-like ethylene-responsive transcription factor AIL5, putative [Theobroma cacao]	323388900	HQ858843.1	122	6.15738e-55	Oryza sativa Japonica Group isolate UT1531 AP2-EREBP transcription factor mRNA, partial cds	K09285	OVM, ANT	AP2-like factor, ANT lineage	http://www.genome.jp/dbget-bin/www_bget?ko:K09285	Q6PQQ3	825	1.93388e-100	AP2-like ethylene-responsive transcription factor AIL5 OS=Arabidopsis thaliana GN=AIL5 PE=2 SV=2	PF00847	AP2 domain	GO:0006355	regulation of transcription, DNA-templated	GO:0003700	sequence-specific DNA binding transcription factor activity	GO:0005667	transcription factor complex	--	--
c48347_g1	1153	-1.53259	-1.36325	-1.65087	-2.00997	-1.63594	-0.651789	-0.531848	0.664587	-0.0393991	659103341	XP_008452588.1	458	4.38646e-52	PREDICTED: ethylene-responsive transcription factor ERF011-like [Cucumis melo]	--	--	--	--	--	K09286	EREBP	EREBP-like factor	http://www.genome.jp/dbget-bin/www_bget?ko:K09286	Q9SNE1	390	1.27205e-43	Ethylene-responsive transcription factor ERF011 OS=Arabidopsis thaliana GN=ERF011 PE=2 SV=1	PF00847	AP2 domain	GO:0006355	regulation of transcription, DNA-templated	GO:0003700	sequence-specific DNA binding transcription factor activity	GO:0005667	transcription factor complex	--	--
c38114_g1	398	-1.19316	-0.276958	-0.359105	-0.584298	0.875951	-1.47557	-0.0081877	0.264394	0.350505	259488753	CBF88450.1	302	8.85044e-33	TPA: 40S ribosomal protein S25, putative (AFU_orthologue; AFUA_1G16523) [Aspergillus nidulans FGSC A4]	302697266	XM_003038266.1	50	1.39088e-15	Schizophyllum commune H4-8 40S ribosomal protein S25, partial mRNA	K02975	RP-S25e, RPS25	small subunit ribosomal protein S25e	http://www.genome.jp/dbget-bin/www_bget?ko:K02975	Q7SC06	250	1.36967e-26	40S ribosomal protein S25 OS=Neurospora crassa (strain ATCC 24698 / 74-OR23-1A / CBS 708.71 / DSM 1257 / FGSC 987) GN=rps-25 PE=3 SV=1	PF00392//PF08220	Bacterial regulatory proteins, gntR family//DeoR-like helix-turn-helix domain	GO:0006355	regulation of transcription, DNA-templated	GO:0003700	sequence-specific DNA binding transcription factor activity	GO:0005667//GO:0005622	transcription factor complex//intracellular	KOG1767	40S ribosomal protein S25
c45536_g1	1834	0.551826	0.36385	-0.817783	1.23201	0.909347	-0.623615	-0.922347	0.156762	0.229556	566202673	XP_006375205.1	614	1.2595e-68	hypothetical protein POPTR_0014s05270g [Populus trichocarpa] >gi|566202675|ref|XP_006375206.1| hypothetical protein POPTR_0014s05270g [Populus trichocarpa] >gi|550323524|gb|ERP53002.1| hypothetical protein POPTR_0014s05270g [Populus trichocarpa] >gi|550323525|gb|ERP53003.1| hypothetical protein POPTR_0014s05270g [Populus trichocarpa]	--	--	--	--	--	--	--	--	--	Q9SD53	255	6.27038e-22	UPF0481 protein At3g47200 OS=Arabidopsis thaliana GN=At3g47200 PE=2 SV=1	PF03248//PF02045//PF04834	Rer1 family//CCAAT-binding transcription factor (CBF-B/NF-YA) subunit B//Early E3 14.5 kDa protein	GO:0009966//GO:0006355	regulation of signal transduction//regulation of transcription, DNA-templated	GO:0003700	sequence-specific DNA binding transcription factor activity	GO:0016021//GO:0005667	integral component of membrane//transcription factor complex	--	--
c45966_g1	1461	-0.980853	-0.539697	-1.28002	-1.16303	-1.58812	-0.488103	-0.65392	-0.219287	-0.779522	62131147	AAX68525.1	388	6.1317e-40	putative ethylene responsive element binding protein 2 [Gossypium hirsutum]	--	--	--	--	--	K09286	EREBP	EREBP-like factor	http://www.genome.jp/dbget-bin/www_bget?ko:K09286	P42736	332	8.74359e-34	Ethylene-responsive transcription factor RAP2-3 OS=Arabidopsis thaliana GN=RAP2-3 PE=1 SV=2	PF00847	AP2 domain	GO:0006355	regulation of transcription, DNA-templated	GO:0003700	sequence-specific DNA binding transcription factor activity	GO:0005667	transcription factor complex	--	--
c54195_g1	1719	0.558484	0.130778	0.127137	0.682731	0.526313	0.222347	-0.0718902	0.0143218	0.278719	225441842	XP_002284093.1	1142	4.76821e-148	PREDICTED: AP2-like ethylene-responsive transcription factor At2g41710-like [Vitis vinifera]	--	--	--	--	--	K09285	OVM, ANT	AP2-like factor, ANT lineage	http://www.genome.jp/dbget-bin/www_bget?ko:K09285	Q8GWK2	870	8.95844e-109	AP2-like ethylene-responsive transcription factor At2g41710 OS=Arabidopsis thaliana GN=At2g41710 PE=2 SV=2	PF00847	AP2 domain	GO:0006355	regulation of transcription, DNA-templated	GO:0003700	sequence-specific DNA binding transcription factor activity	GO:0005667	transcription factor complex	--	--
c48895_g1	1689	-1.25876	-1.33134	-1.42721	-0.77663	-1.20202	-0.39244	-0.637739	-0.598285	-0.587661	502082381	XP_004487149.1	215	2.22663e-15	PREDICTED: ethylene-responsive transcription factor RAP2-7-like isoform X2 [Cicer arietinum]	476001862	JX674031.1	80	1.32235e-31	Lepidium appelianum AP2 (AP2) mRNA, partial cds	K09284	AP2	AP2-like factor, euAP2 lineage	http://www.genome.jp/dbget-bin/www_bget?ko:K09284	Q6PV67	192	1.28547e-14	AP2-like ethylene-responsive transcription factor SNZ OS=Arabidopsis thaliana GN=SNZ PE=2 SV=1	PF00847	AP2 domain	GO:0006355	regulation of transcription, DNA-templated	GO:0003700	sequence-specific DNA binding transcription factor activity	GO:0005667	transcription factor complex	--	--
c47728_g1	898	3.13013	1.31009	2.72634	1.76994	-0.57729	4.28379	2.95886	2.93045	3.55733	449470124	XP_004152768.1	397	7.33053e-44	PREDICTED: dehydration-responsive element-binding protein 2D-like [Cucumis sativus] >gi|449530221|ref|XP_004172094.1| PREDICTED: dehydration-responsive element-binding protein 2D-like [Cucumis sativus]	--	--	--	--	--	--	--	--	--	Q9LQZ2	362	7.88168e-40	Dehydration-responsive element-binding protein 2D OS=Arabidopsis thaliana GN=DREB2D PE=2 SV=1	PF00847	AP2 domain	GO:0006355	regulation of transcription, DNA-templated	GO:0003700	sequence-specific DNA binding transcription factor activity	GO:0005667	transcription factor complex	--	--
c16860_g1	566	-2.10204	-0.982553	-2.96638	-5.02355	-6.81823	-1.45258	-0.894717	-1.61973	-3.12808	573948807	XP_006656705.1	199	7.55846e-17	PREDICTED: ethylene-responsive transcription factor ERF003-like [Oryza brachyantha]	--	--	--	--	--	--	--	--	--	Q9XI33	176	1.72124e-14	Ethylene-responsive transcription factor WIN1 OS=Arabidopsis thaliana GN=WIN1 PE=2 SV=1	PF00847	AP2 domain	GO:0006355	regulation of transcription, DNA-templated	GO:0003700	sequence-specific DNA binding transcription factor activity	GO:0005667	transcription factor complex	--	--
c49847_g1	1006	-2.29637	-3.75625	-2.15841	-4.42428	-4.69617	-3.12743	0.364251	-0.570706	-1.77771	470103301	XP_004288079.1	291	1.32869e-26	PREDICTED: ethylene-responsive transcription factor ABR1-like [Fragaria vesca subsp. vesca]	356525564	XR_136734.1	67	1.30881e-24	PREDICTED: Glycine max ethylene-responsive transcription factor CRF2-like (LOC100792946), miscRNA	--	--	--	--	Q70II3	254	4.66261e-24	Ethylene-responsive transcription factor ERF110 OS=Arabidopsis thaliana GN=ERF110 PE=2 SV=2	PF00847	AP2 domain	GO:0006355	regulation of transcription, DNA-templated	GO:0003700	sequence-specific DNA binding transcription factor activity	GO:0005667	transcription factor complex	--	--
c39638_g1	601	-2.27587	-3.37158	-1.23601	-3.33435	-3.68253	-0.300937	0.749238	0.225425	0.641823	455508918	AGG35475.1	355	2.46543e-39	ethylene-responsive transcription factor [Gossypium hirsutum]	--	--	--	--	--	--	--	--	--	Q9LTC5	317	4.38751e-35	Ethylene-responsive transcription factor ERF098 OS=Arabidopsis thaliana GN=ERF098 PE=1 SV=1	PF00847	AP2 domain	GO:0006355	regulation of transcription, DNA-templated	GO:0003700	sequence-specific DNA binding transcription factor activity	GO:0005667	transcription factor complex	--	--
c109703_g1	663	0.875512	0.697651	0.647158	1.35953	1.11589	0.258542	-0.552499	-4.16246	0.277108	--	--	--	--	--	--	--	--	--	--	--	--	--	--	--	--	--	--	PF00859	CTF/NF-I family transcription modulation region	GO:0006260//GO:0006355	DNA replication//regulation of transcription, DNA-templated	GO:0003700	sequence-specific DNA binding transcription factor activity	GO:0005667//GO:0005634	transcription factor complex//nucleus	--	--
c52187_g1	1306	-0.80726	-0.572525	-0.412546	-0.659411	-0.499053	-0.602662	-0.381339	-0.355216	-0.515639	225452302	XP_002272261.1	228	6.06817e-19	PREDICTED: uncharacterized protein LOC100242256 [Vitis vinifera] >gi|296087589|emb|CBI34845.3| unnamed protein product [Vitis vinifera]	--	--	--	--	--	--	--	--	--	--	--	--	--	PF03792	PBC domain	--	--	GO:0003700	sequence-specific DNA binding transcription factor activity	GO:0005634//GO:0005667	nucleus//transcription factor complex	--	--
c49375_g1	843	0.362933	0.532961	0.0193084	0.318691	0.260271	-0.529439	-0.381996	-0.626921	-0.119835	568844324	XP_006476039.1	413	1.23276e-45	PREDICTED: dehydration-responsive element-binding protein 3-like [Citrus sinensis] >gi|641861133|gb|KDO79821.1| hypothetical protein CISIN_1g027107mg [Citrus sinensis]	356557297	XM_003546906.1	54	1.83878e-17	PREDICTED: Glycine max dehydration-responsive element-binding protein 3-like (LOC100787471), mRNA	K09286	EREBP	EREBP-like factor	http://www.genome.jp/dbget-bin/www_bget?ko:K09286	Q39127	386	2.67372e-43	Ethylene-responsive transcription factor TINY OS=Arabidopsis thaliana GN=TINY PE=2 SV=1	PF00847	AP2 domain	GO:0006355	regulation of transcription, DNA-templated	GO:0003700	sequence-specific DNA binding transcription factor activity	GO:0005667	transcription factor complex	--	--
c55537_g1	1425	-1.03916	-1.18883	-1.67191	-1.39278	-0.757094	-2.04538	-1.08051	0.457387	-0.959838	571495163	XP_006593080.1	234	1.90305e-29	PREDICTED: uncharacterized protein LOC102661631 [Glycine max]	--	--	--	--	--	K07437	CYP26A	cytochrome P450, family 26, subfamily A	http://www.genome.jp/dbget-bin/www_bget?ko:K07437	P10978	127	3.42473e-06	Retrovirus-related Pol polyprotein from transposon TNT 1-94 OS=Nicotiana tabacum PE=2 SV=1	PF00424	REV protein (anti-repression trans-activator protein)	GO:0006355	regulation of transcription, DNA-templated	GO:0003700	sequence-specific DNA binding transcription factor activity	GO:0042025//GO:0005667	host cell nucleus//transcription factor complex	--	--
c56702_g1	2633	0.501274	0.354774	0.26838	0.504324	0.394154	0.512679	0.082034	0.477027	0.217134	629125776	KCW90201.1	2325	0	hypothetical protein EUGRSUZ_A02374 [Eucalyptus grandis]	526117963	NM_001280975.1	486	0	Vitis vinifera alpha-galactosidase (AGA), mRNA >gi|187941006|gb|EU543561.1| Vitis vinifera seed imbibition protein 1 (SIP1) mRNA, complete cds	K06617	E2.4.1.82	raffinose synthase	http://www.genome.jp/dbget-bin/www_bget?ko:K06617	Q94A08	2233	0	Probable galactinol--sucrose galactosyltransferase 2 OS=Arabidopsis thaliana GN=RFS2 PE=2 SV=2	PF01475//PF08024	Ferric uptake regulator family//Ant antimicrobial peptide	GO:0006355//GO:0019836	regulation of transcription, DNA-templated//hemolysis by symbiont of host erythrocytes	GO:0003700	sequence-specific DNA binding transcription factor activity	GO:0005576//GO:0005667	extracellular region//transcription factor complex	--	--
c50646_g1	1884	0.488939	-0.161623	-0.0374741	0.470665	0.149779	0.131886	-0.00494066	0.211781	0.148668	359489023	XP_002279181.2	684	2.13336e-78	PREDICTED: uncharacterized protein LOC100247426 [Vitis vinifera]	--	--	--	--	--	--	--	--	--	F4I2H7	134	7.76054e-07	Protein TPX2 OS=Arabidopsis thaliana GN=TPX2 PE=1 SV=1	PF01166	TSC-22/dip/bun family	GO:0006355	regulation of transcription, DNA-templated	GO:0003700	sequence-specific DNA binding transcription factor activity	GO:0005667	transcription factor complex	--	--
c70975_g1	1164	-1.4949	-0.495056	-1.27255	-0.620573	-0.254877	-1.75161	-0.920532	-1.27704	-1.60904	--	--	--	--	--	--	--	--	--	--	--	--	--	--	--	--	--	--	PF13463	Winged helix DNA-binding domain	GO:0006355	regulation of transcription, DNA-templated	GO:0003700	sequence-specific DNA binding transcription factor activity	GO:0005622//GO:0005667	intracellular//transcription factor complex	--	--
c45218_g1	578	1.68627	0.367251	1.30216	0.937756	0.692856	1.19871	0.295735	0.0532679	0.954243	--	--	--	--	--	--	--	--	--	--	--	--	--	--	--	--	--	--	PF00196	Bacterial regulatory proteins, luxR family	GO:0006355	regulation of transcription, DNA-templated	GO:0003700	sequence-specific DNA binding transcription factor activity	GO:0005667	transcription factor complex	--	--
c43648_g1	1167	-0.682393	-0.646289	-1.35405	-1.08197	-1.3901	-0.595584	-0.683726	1.09328	-0.281749	657399197	KEH38683.1	314	1.40601e-30	AP2 domain class transcription factor [Medicago truncatula]	226509053	NM_001156294.1	85	1.50416e-34	Zea mays LOC100283393 (cl784_1), mRNA >gi|195633068|gb|EU964600.1| Zea mays clone 280241 ethylene-responsive transcription factor 4 mRNA, complete cds	--	--	--	--	Q9MAI5	255	2.72282e-24	Ethylene-responsive transcription factor 8 OS=Arabidopsis thaliana GN=ERF8 PE=2 SV=1	PF00847	AP2 domain	GO:0006355	regulation of transcription, DNA-templated	GO:0003700	sequence-specific DNA binding transcription factor activity	GO:0005667	transcription factor complex	--	--
c55586_g2	3056	-1.02847	-1.43801	-1.28602	-1.26002	-1.62027	-0.563589	-0.542874	-0.935541	-1.44348	590663008	XP_007036090.1	930	4.47779e-112	DP-E2F-like 1 isoform 1 [Theobroma cacao] >gi|508773335|gb|EOY20591.1| DP-E2F-like 1 isoform 1 [Theobroma cacao]	--	--	--	--	--	K09391	E2F7_8	transcription factor E2F7/8	http://www.genome.jp/dbget-bin/www_bget?ko:K09391	Q8LSZ4	752	5.64054e-88	E2F transcription factor-like E2FE OS=Arabidopsis thaliana GN=E2FE PE=2 SV=1	PF02319	E2F/DP family winged-helix DNA-binding domain	GO:0006355	regulation of transcription, DNA-templated	GO:0003700	sequence-specific DNA binding transcription factor activity	GO:0005667	transcription factor complex	KOG2578	Transcription factor E2F/dimerization partner (TDP)-like proteins
c56005_g1	806	-0.850626	-1.2211	-1.26745	-1.06346	-0.955594	-1.06479	-0.899773	-0.276449	-0.867987	--	--	--	--	--	--	--	--	--	--	--	--	--	--	--	--	--	--	PF01418	Helix-turn-helix domain, rpiR family	GO:0006355	regulation of transcription, DNA-templated	GO:0003700	sequence-specific DNA binding transcription factor activity	GO:0005667	transcription factor complex	--	--
c37738_g1	1947	0.285389	1.91815	1.54941	1.67001	2.38843	0.260515	0.700411	-2.54021	0.765946	452848213	EME50145.1	884	3.61515e-110	hypothetical protein DOTSEDRAFT_68866 [Dothistroma septosporum NZE10]	367020833	XM_003659654.1	65	3.33211e-23	Myceliophthora thermophila ATCC 42464 hypothetical protein (MYCTH_2297059) mRNA, complete cds	K08064	NFYA	nuclear transcription factor Y, alpha	http://www.genome.jp/dbget-bin/www_bget?ko:K08064	P06774	271	7.30356e-25	Transcriptional activator HAP2 OS=Saccharomyces cerevisiae (strain ATCC 204508 / S288c) GN=HAP2 PE=1 SV=1	PF05365//PF02045	Ubiquinol-cytochrome C reductase, UQCRX/QCR9 like//CCAAT-binding transcription factor (CBF-B/NF-YA) subunit B	GO:0006122//GO:0006355	mitochondrial electron transport, ubiquinol to cytochrome c//regulation of transcription, DNA-templated	GO:0003700	sequence-specific DNA binding transcription factor activity	GO:0005667//GO:0005740//GO:0005750	transcription factor complex//mitochondrial envelope//mitochondrial respiratory chain complex III	KOG1561	CCAAT-binding factor, subunit B (HAP2)
c49606_g1	1557	-0.467338	-0.323508	-0.181346	-0.657964	-0.637441	-0.498168	-0.0864826	-0.0234589	-0.526688	225430563	XP_002262758.1	1088	1.49029e-142	PREDICTED: uncharacterized protein LOC100257058 isoform 1 [Vitis vinifera]	--	--	--	--	--	--	--	--	--	Q8VZF6	510	9.32577e-55	Protein ENHANCED DISEASE RESISTANCE 2-like OS=Arabidopsis thaliana GN=EDR2L PE=2 SV=1	PF00196	Bacterial regulatory proteins, luxR family	GO:0006355	regulation of transcription, DNA-templated	GO:0003700	sequence-specific DNA binding transcription factor activity	GO:0005667	transcription factor complex	--	--
c54441_g1	2081	0.0194048	-0.537131	-0.412063	0.301309	-0.0727264	-0.114415	0.174588	-0.376068	0.0945147	659127770	XP_008463880.1	569	1.41673e-61	PREDICTED: ethylene-responsive transcription factor RAP2-7-like isoform X2 [Cucumis melo]	255697189	FM246879.2	161	1.53467e-76	Solanum tuberosum subsp. andigena mRNA for relative to APETALA2 1 (rap1 gene)	K09284	AP2	AP2-like factor, euAP2 lineage	http://www.genome.jp/dbget-bin/www_bget?ko:K09284	Q9SK03	510	3.07433e-55	Ethylene-responsive transcription factor RAP2-7 OS=Arabidopsis thaliana GN=RAP2-7 PE=2 SV=2	PF00847	AP2 domain	GO:0006355	regulation of transcription, DNA-templated	GO:0003700	sequence-specific DNA binding transcription factor activity	GO:0005667	transcription factor complex	--	--
c7588_g1	898	-1.85098	-2.0971	-0.537693	-0.256764	0.12029	-2.15704	-0.883267	-0.0347162	-0.234685	--	--	--	--	--	--	--	--	--	--	--	--	--	--	--	--	--	--	PF02045	CCAAT-binding transcription factor (CBF-B/NF-YA) subunit B	GO:0006355	regulation of transcription, DNA-templated	GO:0003700	sequence-specific DNA binding transcription factor activity	GO:0005667	transcription factor complex	--	--
c37946_g1	2024	0.930397	2.45826	2.02536	2.25893	3.30362	0.9992	0.675584	-0.657641	1.53735	452838590	EME40530.1	998	2.56241e-128	hypothetical protein DOTSEDRAFT_137041 [Dothistroma septosporum NZE10]	--	--	--	--	--	--	--	--	--	--	--	--	--	PF06373//PF05439//PF02023	Cocaine and amphetamine regulated transcript protein (CART)//Jumping translocation breakpoint protein (JTB)//SCAN domain	GO:0032099//GO:0007186//GO:0000186//GO:0001678//GO:0009267//GO:0006355//GO:0008343	negative regulation of appetite//G-protein coupled receptor signaling pathway//activation of MAPKK activity//cellular glucose homeostasis//cellular response to starvation//regulation of transcription, DNA-templated//adult feeding behavior	GO:0003700	sequence-specific DNA binding transcription factor activity	GO:0005634//GO:0005667//GO:0005615//GO:0016021	nucleus//transcription factor complex//extracellular space//integral component of membrane	--	--
c47332_g1	873	0.368648	-0.214585	0.543891	0.311447	0.384813	0.126153	0.170186	0.164931	0.244816	296090673	CBI41073.3	301	1.19323e-30	unnamed protein product [Vitis vinifera]	--	--	--	--	--	--	--	--	--	--	--	--	--	PF00539	Transactivating regulatory protein (Tat)	GO:0006355	regulation of transcription, DNA-templated	GO:0003700	sequence-specific DNA binding transcription factor activity	GO:0005667//GO:0042025	transcription factor complex//host cell nucleus	--	--
c39599_g1	1325	0.204637	0.00664377	0.099898	-0.315449	-0.372209	-0.151152	0.159939	-0.0967318	-0.103334	383875204	AFH56414.1	314	2.58252e-30	ethylene response factor 7, partial [Diospyros kaki]	242380296	FP101627.1	65	2.24869e-23	Phyllostachys edulis cDNA clone: bphyst004h10, full insert sequence	K09286	EREBP	EREBP-like factor	http://www.genome.jp/dbget-bin/www_bget?ko:K09286	O80339	241	7.1919e-22	Ethylene-responsive transcription factor 3 OS=Arabidopsis thaliana GN=ERF3 PE=1 SV=1	PF00847	AP2 domain	GO:0006355	regulation of transcription, DNA-templated	GO:0003700	sequence-specific DNA binding transcription factor activity	GO:0005667	transcription factor complex	--	--
c36311_g1	1032	-0.471487	-0.870734	-1.14158	-1.76418	-2.46089	0.102806	-0.120027	0.0653106	-0.805272	6560756	AAF16756.1	229	2.51644e-19	F3M18.20 [Arabidopsis thaliana]	--	--	--	--	--	K09286	EREBP	EREBP-like factor	http://www.genome.jp/dbget-bin/www_bget?ko:K09286	Q9C5I3	216	2.48528e-19	Ethylene-responsive transcription factor 11 OS=Arabidopsis thaliana GN=ERF11 PE=2 SV=1	PF00847	AP2 domain	GO:0006355	regulation of transcription, DNA-templated	GO:0003700	sequence-specific DNA binding transcription factor activity	GO:0005667	transcription factor complex	--	--
c51564_g1	1344	-1.89314	-1.91405	-2.38755	-2.67216	-2.58017	-1.83716	-0.870029	-0.658996	-0.951437	697190386	XP_009604256.1	445	6.3721e-48	PREDICTED: ethylene-responsive transcription factor ERF061 [Nicotiana tomentosiformis]	--	--	--	--	--	--	--	--	--	Q9C7W2	347	3.25195e-35	Ethylene-responsive transcription factor ERF061 OS=Arabidopsis thaliana GN=ERF061 PE=2 SV=1	PF00847	AP2 domain	GO:0006355	regulation of transcription, DNA-templated	GO:0003700	sequence-specific DNA binding transcription factor activity	GO:0005667	transcription factor complex	--	--
c54747_g1	1970	0.312834	-0.0866	0.574631	0.381484	0.400513	1.24975	0.676545	-0.293557	0.265	590636598	XP_007028893.1	683	3.93464e-75	Integrase-type DNA-binding superfamily protein [Theobroma cacao] >gi|508717498|gb|EOY09395.1| Integrase-type DNA-binding superfamily protein [Theobroma cacao]	--	--	--	--	--	K09285	OVM, ANT	AP2-like factor, ANT lineage	http://www.genome.jp/dbget-bin/www_bget?ko:K09285	Q5YGP7	616	3.18669e-69	AP2-like ethylene-responsive transcription factor PLT2 OS=Arabidopsis thaliana GN=PLT2 PE=2 SV=1	PF00847	AP2 domain	GO:0006355	regulation of transcription, DNA-templated	GO:0003700	sequence-specific DNA binding transcription factor activity	GO:0005667	transcription factor complex	--	--
c44441_g1	1888	0.130247	-0.227292	0.448717	0.145959	0.31919	-0.384009	0.161051	-0.556444	-0.191266	697186649	XP_009602361.1	254	1.05807e-20	PREDICTED: ethylene-responsive transcription factor ERF118-like [Nicotiana tomentosiformis]	--	--	--	--	--	--	--	--	--	Q9SUE3	179	8.5385e-13	Ethylene-responsive transcription factor CRF4 OS=Arabidopsis thaliana GN=CRF4 PE=1 SV=2	PF00847	AP2 domain	GO:0006355	regulation of transcription, DNA-templated	GO:0003700	sequence-specific DNA binding transcription factor activity	GO:0005667	transcription factor complex	--	--
c28885_g1	903	-3.70135	-5.07807	-4.27901	-3.55081	-2.47805	-5.85261	-1.55584	-4.08775	0.156181	460390231	XP_004240742.1	341	1.65177e-35	PREDICTED: ethylene-responsive transcription factor ERF025-like [Solanum lycopersicum]	--	--	--	--	--	--	--	--	--	Q9CAN9	309	1.37094e-31	Ethylene-responsive transcription factor ERF026 OS=Arabidopsis thaliana GN=ERF026 PE=2 SV=1	PF00847	AP2 domain	GO:0006355	regulation of transcription, DNA-templated	GO:0003700	sequence-specific DNA binding transcription factor activity	GO:0005667	transcription factor complex	--	--
c40838_g1	640	0.422621	-2.28688	-0.905883	-1.17851	-1.41728	0.278658	-0.24915	0.641762	0.303937	659119342	XP_008459604.1	416	1.75594e-47	PREDICTED: ethylene-responsive transcription factor ERF021 [Cucumis melo]	--	--	--	--	--	--	--	--	--	Q9C9I2	376	3.14043e-43	Ethylene-responsive transcription factor ERF021 OS=Arabidopsis thaliana GN=ERF021 PE=2 SV=1	PF00847	AP2 domain	GO:0006355	regulation of transcription, DNA-templated	GO:0003700	sequence-specific DNA binding transcription factor activity	GO:0005667	transcription factor complex	--	--
c41239_g1	1078	-0.465087	-0.497668	-0.677877	-0.735682	-0.927314	-0.393101	-0.236186	0.297254	-0.660631	604314666	EYU27372.1	371	1.03611e-38	hypothetical protein MIMGU_mgv1a013229mg [Erythranthe guttata]	449521468	XM_004167704.1	58	1.41574e-19	PREDICTED: Cucumis sativus ethylene-responsive transcription factor 7-like (LOC101219993), mRNA	K09286	EREBP	EREBP-like factor	http://www.genome.jp/dbget-bin/www_bget?ko:K09286	Q9SXS8	334	6.204e-35	Ethylene-responsive transcription factor 3 OS=Nicotiana tabacum GN=ERF3 PE=2 SV=1	PF00847	AP2 domain	GO:0006355	regulation of transcription, DNA-templated	GO:0003700	sequence-specific DNA binding transcription factor activity	GO:0005667	transcription factor complex	--	--
c45743_g1	1020	-0.517974	-0.768961	-0.500096	-1.34335	-1.51865	-0.822291	-0.11494	-1.06426	-0.404443	511636241	AGN90957.1	299	5.87323e-28	ethylene-responsive transcription factor 11 [Gossypium hirsutum]	--	--	--	--	--	K09286	EREBP	EREBP-like factor	http://www.genome.jp/dbget-bin/www_bget?ko:K09286	Q40478	279	6.70044e-27	Ethylene-responsive transcription factor 5 OS=Nicotiana tabacum GN=ERF5 PE=2 SV=1	PF00847	AP2 domain	GO:0006355	regulation of transcription, DNA-templated	GO:0003700	sequence-specific DNA binding transcription factor activity	GO:0005667	transcription factor complex	--	--
c25250_g1	1114	0.0276042	-0.0455561	-0.689626	-1.88837	-2.92418	-0.100391	0.0190758	0.108016	-0.569532	587864373	EXB54035.1	380	5.15086e-40	Ethylene-responsive transcription factor 1B [Morus notabilis]	356535421	XM_003536196.1	82	6.67083e-33	PREDICTED: Glycine max ethylene-responsive transcription factor 1B-like (LOC100804481), mRNA	K14516	ERF1	ethylene-responsive transcription factor 1	http://www.genome.jp/dbget-bin/www_bget?ko:K14516	Q8LDC8	343	3.08543e-36	Ethylene-responsive transcription factor 1B OS=Arabidopsis thaliana GN=ERF1B PE=1 SV=2	PF00847	AP2 domain	GO:0006355	regulation of transcription, DNA-templated	GO:0003700	sequence-specific DNA binding transcription factor activity	GO:0005667	transcription factor complex	--	--
c60714_g1	923	-0.256209	-0.0156223	-0.212551	-1.2949	-1.02389	-0.359554	-0.27313	-0.0084083	-0.700102	470109609	XP_004291085.1	467	2.60656e-54	PREDICTED: ethylene-responsive transcription factor RAP2-1-like [Fragaria vesca subsp. vesca]	115466629	NM_001063449.1	79	2.55866e-31	Oryza sativa Japonica Group Os06g0166400 (Os06g0166400) mRNA, complete cds	K09286	EREBP	EREBP-like factor	http://www.genome.jp/dbget-bin/www_bget?ko:K09286	O22174	435	7.40978e-51	Ethylene-responsive transcription factor ERF008 OS=Arabidopsis thaliana GN=ERF008 PE=2 SV=1	PF00847	AP2 domain	GO:0006355	regulation of transcription, DNA-templated	GO:0003700	sequence-specific DNA binding transcription factor activity	GO:0005667	transcription factor complex	--	--
c52737_g1	2770	-0.056742	0.00364175	-0.074977	-0.271604	-0.314934	-0.179101	-0.0217943	0.103002	-0.19046	300079006	ADJ67434.1	815	3.28406e-96	ethylene response factor 5 [Actinidia deliciosa]	300079005	GQ869856.1	114	2.74686e-50	Actinidia deliciosa ethylene response factor 5 (ERF5) mRNA, complete cds	K09286	EREBP	EREBP-like factor	http://www.genome.jp/dbget-bin/www_bget?ko:K09286	Q9SSA8	535	4.53273e-59	Ethylene-responsive transcription factor RAP2-12 OS=Arabidopsis thaliana GN=RAP2-12 PE=1 SV=1	PF00847	AP2 domain	GO:0006355	regulation of transcription, DNA-templated	GO:0003700	sequence-specific DNA binding transcription factor activity	GO:0005667	transcription factor complex	--	--
c51209_g1	1095	-0.541108	-1.37534	-0.82767	-1.7352	-1.65151	-0.51423	-0.706718	-0.188733	-0.608824	383875198	AFH56411.1	212	1.36215e-16	ethylene response factor 4, partial [Diospyros kaki]	--	--	--	--	--	K09286	EREBP	EREBP-like factor	http://www.genome.jp/dbget-bin/www_bget?ko:K09286	Q9FE67	184	1.21428e-14	Ethylene-responsive transcription factor 9 OS=Arabidopsis thaliana GN=ERF9 PE=2 SV=1	PF00847	AP2 domain	GO:0006355	regulation of transcription, DNA-templated	GO:0003700	sequence-specific DNA binding transcription factor activity	GO:0005667	transcription factor complex	--	--
c44582_g1	545	-2.05265	-4.91277	-1.6103	-3.54804	-3.84887	-2.95749	0.402709	-0.598927	-1.15344	590602806	XP_007019844.1	383	6.24639e-43	Integrase-type DNA-binding superfamily protein, putative [Theobroma cacao] >gi|508725172|gb|EOY17069.1| Integrase-type DNA-binding superfamily protein, putative [Theobroma cacao]	--	--	--	--	--	--	--	--	--	O80542	337	3.1003e-38	Ethylene-responsive transcription factor ERF019 OS=Arabidopsis thaliana GN=ERF019 PE=2 SV=1	PF00847	AP2 domain	GO:0006355	regulation of transcription, DNA-templated	GO:0003700	sequence-specific DNA binding transcription factor activity	GO:0005667	transcription factor complex	--	--
c95087_g1	1111	2.59983	3.92231	3.40235	3.74613	4.28203	2.93932	1.99958	1.54712	4.91373	452837859	EME39800.1	1033	8.79448e-137	hypothetical protein DOTSEDRAFT_82604 [Dothistroma septosporum NZE10]	--	--	--	--	--	--	--	--	--	--	--	--	--	PF00424	REV protein (anti-repression trans-activator protein)	GO:0006355	regulation of transcription, DNA-templated	GO:0003700	sequence-specific DNA binding transcription factor activity	GO:0042025//GO:0005667	host cell nucleus//transcription factor complex	--	--
c5958_g1	628	0.0156727	1.64222	1.28494	1.41951	2.24995	-0.26695	0.0524235	-1.50527	0.929851	452845650	EME47583.1	388	1.47666e-44	hypothetical protein DOTSEDRAFT_69506 [Dothistroma septosporum NZE10]	398408350	XM_003855593.1	152	4.4943e-72	Mycosphaerella graminicola IPO323 40S ribosomal protein S20 (MYCGRDRAFT_103162) mRNA, complete cds	K02975	RP-S25e, RPS25	small subunit ribosomal protein S25e	http://www.genome.jp/dbget-bin/www_bget?ko:K02975	Q7SC06	296	2.6659e-32	40S ribosomal protein S25 OS=Neurospora crassa (strain ATCC 24698 / 74-OR23-1A / CBS 708.71 / DSM 1257 / FGSC 987) GN=rps-25 PE=3 SV=1	PF08220//PF00392	DeoR-like helix-turn-helix domain//Bacterial regulatory proteins, gntR family	GO:0006355	regulation of transcription, DNA-templated	GO:0003700	sequence-specific DNA binding transcription factor activity	GO:0005667//GO:0005622	transcription factor complex//intracellular	KOG1767	40S ribosomal protein S25
c114442_g1	1191	0.63251	2.57346	2.14838	1.70622	2.70788	0.46846	0.158663	-2.17715	0.444011	452843295	EME45230.1	1405	0	hypothetical protein DOTSEDRAFT_43609 [Dothistroma septosporum NZE10]	--	--	--	--	--	--	--	--	--	Q9P3W1	324	7.3165e-32	Transcription initiation factor IIE subunit alpha OS=Schizosaccharomyces pombe (strain 972 / ATCC 24843) GN=tfa1 PE=1 SV=3	PF13463//PF00392	Winged helix DNA-binding domain//Bacterial regulatory proteins, gntR family	GO:0006355	regulation of transcription, DNA-templated	GO:0003700	sequence-specific DNA binding transcription factor activity	GO:0005667//GO:0005622	transcription factor complex//intracellular	KOG2593	Transcription initiation factor IIE, alpha subunit
c93622_g1	1298	1.58409	3.68911	3.77457	2.70269	4.62854	0.861907	1.76846	-0.55193	1.47047	452847493	EME49425.1	693	9.97591e-81	hypothetical protein DOTSEDRAFT_40634 [Dothistroma septosporum NZE10]	--	--	--	--	--	--	--	--	--	--	--	--	--	PF00126	Bacterial regulatory helix-turn-helix protein, lysR family	GO:0006355	regulation of transcription, DNA-templated	GO:0003700	sequence-specific DNA binding transcription factor activity	GO:0005667	transcription factor complex	--	--
c105268_g1	809	-0.21853	3.19907	2.94778	2.23787	3.95792	0.650806	0.650806	0.011222	1.70344	452839889	EME41828.1	660	5.29559e-78	hypothetical protein DOTSEDRAFT_74028 [Dothistroma septosporum NZE10]	--	--	--	--	--	--	--	--	--	Q96FV9	120	6.13124e-06	THO complex subunit 1 OS=Homo sapiens GN=THOC1 PE=1 SV=1	PF00424	REV protein (anti-repression trans-activator protein)	GO:0006355	regulation of transcription, DNA-templated	GO:0003700	sequence-specific DNA binding transcription factor activity	GO:0005667//GO:0042025	transcription factor complex//host cell nucleus	KOG2491	Nuclear matrix protein
c107408_g1	668	-0.780223	2.31277	2.28654	1.85826	3.12069	1.46098	-0.725817	-0.57392	1.92779	452840814	EME42752.1	216	9.51758e-17	hypothetical protein DOTSEDRAFT_73522 [Dothistroma septosporum NZE10]	--	--	--	--	--	--	--	--	--	--	--	--	--	PF00424	REV protein (anti-repression trans-activator protein)	GO:0006355	regulation of transcription, DNA-templated	GO:0003700	sequence-specific DNA binding transcription factor activity	GO:0005667//GO:0042025	transcription factor complex//host cell nucleus	--	--
c81223_g1	734	1.47316	3.83177	3.57381	2.58396	4.23195	1.62368	1.85711	-1.12411	1.82357	452848370	EME50302.1	747	1.22825e-88	hypothetical protein DOTSEDRAFT_68984 [Dothistroma septosporum NZE10]	--	--	--	--	--	--	--	--	--	--	--	--	--	PF01056	Myc amino-terminal region	GO:0006355	regulation of transcription, DNA-templated	GO:0003700	sequence-specific DNA binding transcription factor activity	GO:0005667	transcription factor complex	--	--
c24253_g1	699	0.0403493	1.7306	2.02261	0.3116	2.30522	0.0601085	0.376078	-1.38417	0.837593	452847629	EME49561.1	707	1.11424e-86	hypothetical protein DOTSEDRAFT_68366 [Dothistroma septosporum NZE10]	--	--	--	--	--	--	--	--	--	--	--	--	--	PF01371	Trp repressor protein	GO:0006355	regulation of transcription, DNA-templated	GO:0003700	sequence-specific DNA binding transcription factor activity	GO:0005622//GO:0005667	intracellular//transcription factor complex	KOG2428	Uncharacterized conserved protein
c43287_g3	595	0.658037	1.55105	2.24641	2.52806	3.6612	0.435671	1.42164	3.15152	3.06749	--	--	--	--	--	--	--	--	--	--	--	--	--	--	--	--	--	--	PF00539	Transactivating regulatory protein (Tat)	GO:0006355	regulation of transcription, DNA-templated	GO:0003700	sequence-specific DNA binding transcription factor activity	GO:0005667//GO:0042025	transcription factor complex//host cell nucleus	--	--
c50746_g1	796	2.13896	2.72872	3.29369	4.58034	6.27756	1.21188	1.64775	4.54571	5.12644	627801223	XP_007673959.1	670	2.52337e-84	hypothetical protein BAUCODRAFT_145840 [Baudoinia compniacensis UAMH 10762] >gi|449302812|gb|EMC98820.1| hypothetical protein BAUCODRAFT_145840 [Baudoinia compniacensis UAMH 10762]	--	--	--	--	--	--	--	--	--	Q9XH44	227	4.07184e-21	CEN-like protein 1 OS=Nicotiana tabacum GN=CET1 PE=2 SV=1	PF00325	Bacterial regulatory proteins, crp family	GO:0006355	regulation of transcription, DNA-templated	GO:0003700	sequence-specific DNA binding transcription factor activity	GO:0005622//GO:0005667	intracellular//transcription factor complex	KOG3346	Phosphatidylethanolamine binding protein
c80502_g1	585	9.96723	12.0705	13.0647	12.4854	14.2239	9.64566	11.6216	9.96723	11.3993	452838922	EME40862.1	563	4.95635e-64	hypothetical protein DOTSEDRAFT_55951 [Dothistroma septosporum NZE10]	--	--	--	--	--	--	--	--	--	Q7Q0Q1	122	1.25121e-06	DNA replication licensing factor Mcm6 OS=Anopheles gambiae GN=Mcm6 PE=3 SV=3	PF00392	Bacterial regulatory proteins, gntR family	GO:0006355	regulation of transcription, DNA-templated	GO:0003700	sequence-specific DNA binding transcription factor activity	GO:0005667	transcription factor complex	KOG0480	DNA replication licensing factor, MCM6 component
c62621_g1	1587	-0.127822	1.85001	1.88126	1.59189	2.85816	0.121296	0.415006	-2.51037	0.894972	452841669	EME43606.1	1472	0	hypothetical protein DOTSEDRAFT_72842 [Dothistroma septosporum NZE10]	--	--	--	--	--	--	--	--	--	--	--	--	--	PF00170//PF10232//PF01056//PF09726//PF06315//PF04632//PF04111	bZIP transcription factor//Mediator of RNA polymerase II transcription complex subunit 8//Myc amino-terminal region//Transmembrane protein//Isocitrate dehydrogenase kinase/phosphatase (AceK)//Fusaric acid resistance protein family//Autophagy protein Apg6	GO:0006914//GO:0006357//GO:0006006//GO:0006355//GO:0006810	autophagy//regulation of transcription from RNA polymerase II promoter//glucose metabolic process//regulation of transcription, DNA-templated//transport	GO:0003700//GO:0008772//GO:0016791//GO:0043565//GO:0001104	sequence-specific DNA binding transcription factor activity//[isocitrate dehydrogenase (NADP+)] kinase activity//phosphatase activity//sequence-specific DNA binding//RNA polymerase II transcription cofactor activity	GO:0005886//GO:0016592//GO:0016021//GO:0005667//GO:0005737	plasma membrane//mediator complex//integral component of membrane//transcription factor complex//cytoplasm	--	--
c50000_g1	3032	-0.767832	-1.16988	-0.759873	-0.289153	-0.444876	-0.484412	-0.250599	-0.360443	-0.652117	590669690	XP_007037847.1	1788	0	Tetratricopeptide repeat (TPR)-containing protein [Theobroma cacao] >gi|508775092|gb|EOY22348.1| Tetratricopeptide repeat (TPR)-containing protein [Theobroma cacao]	--	--	--	--	--	--	--	--	--	O82422	153	9.82492e-09	Probable UDP-N-acetylglucosamine--peptide N-acetylglucosaminyltransferase SPINDLY OS=Hordeum vulgare GN=SPY PE=2 SV=1	PF13176//PF13181//PF02023//PF02522//PF13174//PF00515	Tetratricopeptide repeat//Tetratricopeptide repeat//SCAN domain//Aminoglycoside 3-N-acetyltransferase//Tetratricopeptide repeat//Tetratricopeptide repeat	GO:0046677//GO:0042967//GO:0006355	response to antibiotic//acyl-carrier-protein biosynthetic process//regulation of transcription, DNA-templated	GO:0003700//GO:0046353//GO:0005515	sequence-specific DNA binding transcription factor activity//aminoglycoside 3-N-acetyltransferase activity//protein binding	GO:0005634//GO:0005667	nucleus//transcription factor complex	KOG1124	FOG: TPR repeat
c82372_g1	1853	-0.980083	1.18939	1.77286	1.32175	2.18281	-0.475463	0.337591	-2.69635	1.12969	452845423	EME47356.1	492	3.43949e-54	hypothetical protein DOTSEDRAFT_31803 [Dothistroma septosporum NZE10]	--	--	--	--	--	--	--	--	--	--	--	--	--	PF01080//PF01486	Presenilin//K-box region	GO:0006355	regulation of transcription, DNA-templated	GO:0003700//GO:0004190	sequence-specific DNA binding transcription factor activity//aspartic-type endopeptidase activity	GO:0005634//GO:0016021//GO:0005667	nucleus//integral component of membrane//transcription factor complex	--	--
c36142_g1	4648	0.778536	2.9195	2.43315	2.31242	3.48992	0.719218	1.31244	-1.69432	1.02032	452836373	EME38317.1	6833	0	ABC transporter-like protein [Dothistroma septosporum NZE10]	37813448	AY340666.1	173	7.37808e-83	Cochliobolus lunatus StcQ-like protein and 17beta-hydroxysteroid dehydrogenase (17HSDcl) genes, complete cds; and ABC transporter-like protein gene, partial cds	K08712	ABCG2.SNQ2	ATP-binding cassette, subfamily G (WHITE), member 2, SNQ2	http://www.genome.jp/dbget-bin/www_bget?ko:K08712	Q55DR1	2508	0	ABC transporter G family member 14 OS=Dictyostelium discoideum GN=abcG14 PE=3 SV=1	PF06422//PF01061//PF00005//PF10662//PF08477//PF02367//PF01022//PF03193	CDR ABC transporter//ABC-2 type transporter//ABC transporter//Ethanolamine utilisation - propanediol utilisation//Miro-like protein//Uncharacterised P-loop hydrolase UPF0079//Bacterial regulatory protein, arsR family//Protein of unknown function, DUF258	GO:0007264//GO:0006576//GO:0070526//GO:0006355//GO:0006810	small GTPase mediated signal transduction//cellular biogenic amine metabolic process//threonylcarbamoyladenosine biosynthetic process//regulation of transcription, DNA-templated//transport	GO:0003700//GO:0005524//GO:0003924//GO:0042626//GO:0016887//GO:0005525	sequence-specific DNA binding transcription factor activity//ATP binding//GTPase activity//ATPase activity, coupled to transmembrane movement of substances//ATPase activity//GTP binding	GO:0005622//GO:0016020//GO:0016021//GO:0005667	intracellular//membrane//integral component of membrane//transcription factor complex	KOG0065	Pleiotropic drug resistance proteins (PDR1-15), ABC superfamily
c43953_g1	984	-1.18672	-3.20348	-1.51669	-1.78759	-1.18364	-2.88762	-0.846969	-2.55588	0.334424	502131936	XP_004501158.1	440	6.48855e-50	PREDICTED: dehydration-responsive element-binding protein 3-like [Cicer arietinum] >gi|502183904|ref|XP_004517241.1| PREDICTED: dehydration-responsive element-binding protein 3-like [Cicer arietinum]	--	--	--	--	--	K09286	EREBP	EREBP-like factor	http://www.genome.jp/dbget-bin/www_bget?ko:K09286	Q9LYD3	401	7.32529e-45	Dehydration-responsive element-binding protein 3 OS=Arabidopsis thaliana GN=DREB3 PE=2 SV=1	PF02875//PF00847	Mur ligase family, glutamate ligase domain//AP2 domain	GO:0006355//GO:0009058	regulation of transcription, DNA-templated//biosynthetic process	GO:0003700//GO:0005524//GO:0016874	sequence-specific DNA binding transcription factor activity//ATP binding//ligase activity	GO:0005667	transcription factor complex	--	--
c54908_g1	1769	0.216926	0.439881	-0.131113	-0.000870883	-0.311199	0.816018	0.143451	0.535874	0.317659	225470747	XP_002267459.1	1924	0	PREDICTED: putative peroxisomal-coenzyme A synthetase-like [Vitis vinifera]	--	--	--	--	--	--	--	--	--	Q9SMT7	1853	0	4-coumarate--CoA ligase-like 10 OS=Arabidopsis thaliana GN=4CLL10 PE=1 SV=1	PF00501//PF01418	AMP-binding enzyme//Helix-turn-helix domain, rpiR family	GO:0006355//GO:0008152	regulation of transcription, DNA-templated//metabolic process	GO:0003700//GO:0003824	sequence-specific DNA binding transcription factor activity//catalytic activity	GO:0005667	transcription factor complex	KOG1176	Acyl-CoA synthetase
c59231_g1	2066	1.8675	4.0285	3.4055	3.40039	4.6208	1.54808	1.84007	-1.41414	1.68051	452843584	EME45519.1	2660	0	hypothetical protein DOTSEDRAFT_87849 [Dothistroma septosporum NZE10]	121713185	XM_001274203.1	77	7.55378e-30	Aspergillus clavatus NRRL 1 AMP-binding enzyme, putative (ACLA_012060), partial mRNA	K00666	K00666	fatty-acyl-CoA synthase	http://www.genome.jp/dbget-bin/www_bget?ko:K00666	O31826	890	8.42444e-109	Putative acyl-CoA synthetase YngI OS=Bacillus subtilis (strain 168) GN=yngI PE=3 SV=1	PF00501//PF08815//PF00356	AMP-binding enzyme//Nuclear receptor coactivator//Bacterial regulatory proteins, lacI family	GO:0006355//GO:0007165//GO:0008152	regulation of transcription, DNA-templated//signal transduction//metabolic process	GO:0003700//GO:0003824//GO:0035257//GO:0003713	sequence-specific DNA binding transcription factor activity//catalytic activity//nuclear hormone receptor binding//transcription coactivator activity	GO:0005667//GO:0005634	transcription factor complex//nucleus	KOG1176	Acyl-CoA synthetase
c56328_g1	2287	-0.762161	-0.672368	-0.627262	-0.432066	-0.659293	-0.383377	-0.223446	-0.261194	-0.411398	15223917	NP_172358.1	631	2.37212e-72	putative transcription factor MYB60 [Arabidopsis thaliana] >gi|26450026|dbj|BAC42133.1| putative transcription factor [Arabidopsis thaliana] >gi|28827526|gb|AAO50607.1| putative myb family transcription factor [Arabidopsis thaliana] >gi|41619088|gb|AAS10021.1| MYB transcription factor [Arabidopsis thaliana] >gi|332190230|gb|AEE28351.1| myb domain protein 60 [Arabidopsis thaliana]	356504275	XM_003520875.1	192	9.87384e-94	PREDICTED: Glycine max myb-related protein 306-like (LOC100802204), mRNA	K09422	MYBP	myb proto-oncogene protein, plant	http://www.genome.jp/dbget-bin/www_bget?ko:K09422	P81392	546	2.1473e-61	Myb-related protein 306 OS=Antirrhinum majus GN=MYB306 PE=2 SV=1	PF00646//PF00249	F-box domain//Myb-like DNA-binding domain	GO:0010118//GO:0009414//GO:0009751//GO:0009416//GO:0009737//GO:0006355//GO:0009753	stomatal movement//response to water deprivation//response to salicylic acid//response to light stimulus//response to abscisic acid//regulation of transcription, DNA-templated//response to jasmonic acid	GO:0003700//GO:0003682//GO:0003677//GO:0005515	sequence-specific DNA binding transcription factor activity//chromatin binding//DNA binding//protein binding	GO:0005634//GO:0000785//GO:0005667	nucleus//chromatin//transcription factor complex	KOG0048	Transcription factor, Myb superfamily
c59732_g1	1380	3.19343	4.64199	3.53957	3.10189	4.17473	2.4466	1.78524	-0.082042	1.05434	452843982	EME45916.1	1823	0	hypothetical protein DOTSEDRAFT_78366 [Dothistroma septosporum NZE10]	--	--	--	--	--	K00052	leuB	3-isopropylmalate dehydrogenase	http://www.genome.jp/dbget-bin/www_bget?ko:K00052	Q12545	961	1.0076e-124	3-isopropylmalate dehydrogenase OS=Acremonium chrysogenum GN=LEU2 PE=3 SV=1	PF05410//PF00180//PF08281//PF02089	Porcine arterivirus-type cysteine proteinase alpha//Isocitrate/isopropylmalate dehydrogenase//Sigma-70, region 4//Palmitoyl protein thioesterase	GO:0006508//GO:0006464//GO:0006355//GO:0055114//GO:0006352	proteolysis//cellular protein modification process//regulation of transcription, DNA-templated//oxidation-reduction process//DNA-templated transcription, initiation	GO:0003700//GO:0004197//GO:0008474//GO:0016987//GO:0016616//GO:0003677	sequence-specific DNA binding transcription factor activity//cysteine-type endopeptidase activity//palmitoyl-(protein) hydrolase activity//sigma factor activity//oxidoreductase activity, acting on the CH-OH group of donors, NAD or NADP as acceptor//DNA binding	GO:0005667	transcription factor complex	KOG0786	3-isopropylmalate dehydrogenase
c82766_g1	1150	-0.321568	3.01071	3.16329	1.89941	3.51806	0.962772	1.23183	-0.998559	1.78557	452836896	EME38839.1	1479	0	hypothetical protein DOTSEDRAFT_48335 [Dothistroma septosporum NZE10]	--	--	--	--	--	--	--	--	--	--	--	--	--	PF00769//PF02183//PF00170//PF07716	Ezrin/radixin/moesin family//Homeobox associated leucine zipper//bZIP transcription factor//Basic region leucine zipper	GO:0006355	regulation of transcription, DNA-templated	GO:0003700//GO:0008092//GO:0003677//GO:0043565	sequence-specific DNA binding transcription factor activity//cytoskeletal protein binding//DNA binding//sequence-specific DNA binding	GO:0005634//GO:0019898//GO:0005667//GO:0005737	nucleus//extrinsic component of membrane//transcription factor complex//cytoplasm	--	--
c115496_g1	2602	-0.127064	2.68522	2.48872	2.17914	3.49793	0.685459	0.701575	-1.46723	0.584789	452843313	EME45248.1	422	1.6645e-43	hypothetical protein DOTSEDRAFT_87646 [Dothistroma septosporum NZE10]	--	--	--	--	--	--	--	--	--	--	--	--	--	PF00320//PF04977//PF00170//PF02183//PF06412//PF02465//PF00769	GATA zinc finger//Septum formation initiator//bZIP transcription factor//Homeobox associated leucine zipper//Conjugal transfer protein TraD//Flagellar hook-associated protein 2 N-terminus//Ezrin/radixin/moesin family	GO:0000746//GO:0007049//GO:0006355	conjugation//cell cycle//regulation of transcription, DNA-templated	GO:0003700//GO:0008092//GO:0008270//GO:0003677//GO:0043565	sequence-specific DNA binding transcription factor activity//cytoskeletal protein binding//zinc ion binding//DNA binding//sequence-specific DNA binding	GO:0005634//GO:0019898//GO:0009424//GO:0005737//GO:0005667	nucleus//extrinsic component of membrane//bacterial-type flagellum hook//cytoplasm//transcription factor complex	--	--
c46860_g2	1597	-0.352481	-0.624478	-0.0642739	-1.17308	-0.606193	-0.970051	-0.384325	0.195424	-1.28206	--	--	--	--	--	--	--	--	--	--	--	--	--	--	--	--	--	--	PF06546	Vertebrate heat shock transcription factor	GO:0006355	regulation of transcription, DNA-templated	GO:0003700//GO:0003677	sequence-specific DNA binding transcription factor activity//DNA binding	GO:0005634//GO:0005667	nucleus//transcription factor complex	--	--
c22851_g1	1838	0.492724	2.28105	2.10302	1.98565	3.0982	0.605374	0.877674	-2.78852	0.8944	452837373	EME39315.1	878	1.26658e-108	hypothetical protein DOTSEDRAFT_75138 [Dothistroma septosporum NZE10]	121715921	XM_001275569.1	48	8.86111e-14	Aspergillus clavatus NRRL 1 conserved hypothetical protein (ACLA_071770), partial mRNA	K11676	IES2	Ino eighty subunit 2	http://www.genome.jp/dbget-bin/www_bget?ko:K11676	P40154	148	5.94976e-09	Ino eighty subunit 2 OS=Saccharomyces cerevisiae (strain ATCC 204508 / S288c) GN=IES2 PE=1 SV=1	PF00511//PF04795	E2 (early) protein, C terminal//PAPA-1-like conserved region	GO:0006355//GO:0006275	regulation of transcription, DNA-templated//regulation of DNA replication	GO:0003700//GO:0003677	sequence-specific DNA binding transcription factor activity//DNA binding	GO:0031011//GO:0042025//GO:0005667	Ino80 complex//host cell nucleus//transcription factor complex	--	--
c15937_g1	1543	0.284051	2.30121	1.93693	1.9146	3.16214	0.618426	0.634913	-1.65396	0.55053	452839043	EME40983.1	1027	1.94021e-132	hypothetical protein DOTSEDRAFT_178297 [Dothistroma septosporum NZE10]	--	--	--	--	--	--	--	--	--	Q9USP1	141	4.16987e-08	Elongator complex protein 4 OS=Schizosaccharomyces pombe (strain 972 / ATCC 24843) GN=elp4 PE=3 SV=1	PF05625//PF06621	PAXNEB protein//Single-minded protein C-terminus	GO:0006357//GO:0006355	regulation of transcription from RNA polymerase II promoter//regulation of transcription, DNA-templated	GO:0003700//GO:0003677	sequence-specific DNA binding transcription factor activity//DNA binding	GO:0033588//GO:0005667//GO:0005634	Elongator holoenzyme complex//transcription factor complex//nucleus	KOG3949	RNA polymerase II elongator complex, subunit ELP4
c84621_g1	1319	-0.418834	2.0459	1.83202	1.72967	2.56697	-0.291384	0.631008	-1.26959	0.46253	--	--	--	--	--	--	--	--	--	--	--	--	--	--	--	--	--	--	PF06621	Single-minded protein C-terminus	GO:0006355	regulation of transcription, DNA-templated	GO:0003700//GO:0003677	sequence-specific DNA binding transcription factor activity//DNA binding	GO:0005667//GO:0005634	transcription factor complex//nucleus	--	--
c24846_g1	1122	-3.42453	-4.19458	-2.65472	-3.63563	-3.00667	-3.44545	-0.625325	-2.03764	-0.395126	641806254	KDO36096.1	248	2.06787e-21	hypothetical protein CISIN_1g039680mg [Citrus sinensis]	--	--	--	--	--	--	--	--	--	Q9CAP4	224	9.73534e-20	Ethylene-responsive transcription factor ERF013 OS=Arabidopsis thaliana GN=ERF013 PE=2 SV=1	PF00847//PF02257//PF14850	AP2 domain//RFX DNA-binding domain//DNA-binding domain of Proline dehydrogenase	GO:0006525//GO:0055114//GO:0006561//GO:0006355	arginine metabolic process//oxidation-reduction process//proline biosynthetic process//regulation of transcription, DNA-templated	GO:0003700//GO:0003677//GO:0003842	sequence-specific DNA binding transcription factor activity//DNA binding//1-pyrroline-5-carboxylate dehydrogenase activity	GO:0005667	transcription factor complex	--	--
c56239_g1	3258	0.418814	-0.243491	0.413389	0.675393	0.797021	-0.320487	0.288712	-0.00659514	0.0687429	359483940	XP_002281868.2	3487	0	PREDICTED: homeobox-leucine zipper protein HOX32-like isoform 1 [Vitis vinifera] >gi|147820218|emb|CAN73584.1| hypothetical protein VITISV_033098 [Vitis vinifera] >gi|297740817|emb|CBI30999.3| unnamed protein product [Vitis vinifera]	359483939	XM_002281832.2	816	0	PREDICTED: Vitis vinifera homeobox-leucine zipper protein HOX32-like, transcript variant 1 (LOC100254822), mRNA	K09338	HD-ZIP	homeobox-leucine zipper protein	http://www.genome.jp/dbget-bin/www_bget?ko:K09338	Q6AST1	3232	0	Homeobox-leucine zipper protein HOX32 OS=Oryza sativa subsp. japonica GN=HOX32 PE=2 SV=1	PF00170//PF00046//PF01852//PF05920	bZIP transcription factor//Homeobox domain//START domain//Homeobox KN domain	GO:0006355	regulation of transcription, DNA-templated	GO:0003700//GO:0003677//GO:0008289//GO:0043565	sequence-specific DNA binding transcription factor activity//DNA binding//lipid binding//sequence-specific DNA binding	GO:0005634//GO:0005667	nucleus//transcription factor complex	--	--
c45549_g1	899	-0.815399	-0.692427	-0.786639	0.46153	0.276504	-1.08235	-0.420349	0.252378	0.0406881	410610215	AFV74876.1	847	7.36979e-111	TM6-like protein, partial [Champereia manillana]	42795260	AY530544.1	77	3.22058e-30	Leucocarpus perfoliatus deficiens (DEF) mRNA, DEFB paralog, partial cds	K09264	K09264	MADS-box transcription factor, plant	http://www.genome.jp/dbget-bin/www_bget?ko:K09264	P23706	625	1.45344e-78	Floral homeotic protein DEFICIENS OS=Antirrhinum majus GN=DEFA PE=1 SV=1	PF01486//PF00319	K-box region//SRF-type transcription factor (DNA-binding and dimerisation domain)	GO:0006355	regulation of transcription, DNA-templated	GO:0003700//GO:0003677//GO:0046983	sequence-specific DNA binding transcription factor activity//DNA binding//protein dimerization activity	GO:0005634//GO:0005667	nucleus//transcription factor complex	KOG0014	MADS box transcription factor
c46136_g1	1666	1.19425	0.213138	0.894962	0.614291	0.855872	-0.0195652	0.130396	-0.39697	0.340736	54042995	AAV28488.1	908	4.19259e-114	homeodomain protein ARBORKNOX1 [Populus tremula x Populus alba]	86611374	DQ364232.1	187	4.30822e-91	Prunus dulcis homeodomain protein Kn1 mRNA, complete cds	--	--	--	--	P46608	837	7.33751e-105	Homeobox protein SBH1 OS=Glycine max GN=H1 PE=2 SV=1	PF03789//PF03790//PF03791//PF00046//PF05920	ELK domain//KNOX1 domain//KNOX2 domain//Homeobox domain//Homeobox KN domain	GO:0006355	regulation of transcription, DNA-templated	GO:0003700//GO:0003677//GO:0043565	sequence-specific DNA binding transcription factor activity//DNA binding//sequence-specific DNA binding	GO:0005634//GO:0005667	nucleus//transcription factor complex	KOG0773	Transcription factor MEIS1 and related HOX domain proteins
c12507_g1	3296	0.161492	2.17237	1.65517	1.50815	2.62313	-0.147876	0.681444	-2.66188	0.0995344	452845567	EME47500.1	3301	0	hypothetical protein DOTSEDRAFT_69441 [Dothistroma septosporum NZE10]	--	--	--	--	--	--	--	--	--	Q99160	216	1.61843e-16	Homeobox protein HOY1 OS=Yarrowia lipolytica (strain CLIB 122 / E 150) GN=HOY1 PE=4 SV=2	PF05920//PF00046	Homeobox KN domain//Homeobox domain	GO:0006355	regulation of transcription, DNA-templated	GO:0003700//GO:0003677//GO:0043565	sequence-specific DNA binding transcription factor activity//DNA binding//sequence-specific DNA binding	GO:0005667	transcription factor complex	KOG0849	Transcription factor PRD and related proteins, contain PAX and HOX domains
c15472_g1	1646	-0.832956	0.769901	0.768189	0.684255	1.58709	-0.638982	0.220473	-3.65878	-0.196943	452847127	EME49059.1	1809	0	hypothetical protein DOTSEDRAFT_30380 [Dothistroma septosporum NZE10]	398410371	XM_003856491.1	83	2.76837e-33	Mycosphaerella graminicola IPO323 hypothetical protein (MYCGRDRAFT_102725) mRNA, complete cds	--	--	--	--	P11115	272	3.4602e-25	Cross-pathway control protein 1 OS=Neurospora crassa (strain ATCC 24698 / 74-OR23-1A / CBS 708.71 / DSM 1257 / FGSC 987) GN=cpc-1 PE=1 SV=2	PF07716//PF00170//PF03131	Basic region leucine zipper//bZIP transcription factor//bZIP Maf transcription factor	GO:0006355	regulation of transcription, DNA-templated	GO:0003700//GO:0003677//GO:0043565	sequence-specific DNA binding transcription factor activity//DNA binding//sequence-specific DNA binding	GO:0005634//GO:0005667	nucleus//transcription factor complex	--	--
c59195_g1	1348	-0.32874	0.952196	0.554302	0.665481	1.95842	-1.2117	0.36255	-5.72018	-0.575101	452836848	EME38791.1	758	8.0648e-94	hypothetical protein DOTSEDRAFT_48303 [Dothistroma septosporum NZE10]	--	--	--	--	--	--	--	--	--	--	--	--	--	PF03131//PF00170//PF07716//PF01763	bZIP Maf transcription factor//bZIP transcription factor//Basic region leucine zipper//Herpesvirus UL6 like	GO:0006323//GO:0006355	DNA packaging//regulation of transcription, DNA-templated	GO:0003700//GO:0003677//GO:0043565	sequence-specific DNA binding transcription factor activity//DNA binding//sequence-specific DNA binding	GO:0005667//GO:0005634	transcription factor complex//nucleus	--	--
c46532_g1	1074	0.476235	0.131211	0.143287	-0.00246857	0.262749	-0.443392	-0.0227561	-0.692407	-0.0655969	661875496	CDP20069.1	368	4.57398e-39	unnamed protein product [Coffea canephora]	302398642	HM122477.1	45	2.37671e-12	Malus x domestica BZIP domain class transcription factor (BZIP4) mRNA, complete cds	--	--	--	--	P24068	193	3.39025e-16	Ocs element-binding factor 1 OS=Zea mays GN=OBF1 PE=2 SV=2	PF07716//PF00170//PF03131//PF00529	Basic region leucine zipper//bZIP transcription factor//bZIP Maf transcription factor//HlyD family secretion protein	GO:0055085//GO:0006355	transmembrane transport//regulation of transcription, DNA-templated	GO:0003700//GO:0003677//GO:0043565	sequence-specific DNA binding transcription factor activity//DNA binding//sequence-specific DNA binding	GO:0016020//GO:0005634//GO:0005667	membrane//nucleus//transcription factor complex	--	--
c57282_g3	392	-2.26672	-1.92189	-2.07646	-1.28846	-2.06592	-1.206	-0.581112	0.726104	-0.320762	449438396	XP_004136974.1	261	1.25118e-24	PREDICTED: ABSCISIC ACID-INSENSITIVE 5-like protein 6-like [Cucumis sativus] >gi|449495614|ref|XP_004159895.1| PREDICTED: ABSCISIC ACID-INSENSITIVE 5-like protein 6-like [Cucumis sativus]	297830575	XM_002883124.1	58	4.88579e-20	Arabidopsis lyrata subsp. lyrata hypothetical protein, mRNA	K14432	ABF	ABA responsive element binding factor	http://www.genome.jp/dbget-bin/www_bget?ko:K14432	Q9M7Q2	230	9.70601e-22	ABSCISIC ACID-INSENSITIVE 5-like protein 7 OS=Arabidopsis thaliana GN=ABF4 PE=1 SV=1	PF07716//PF00170//PF03131	Basic region leucine zipper//bZIP transcription factor//bZIP Maf transcription factor	GO:0006355	regulation of transcription, DNA-templated	GO:0003700//GO:0003677//GO:0043565	sequence-specific DNA binding transcription factor activity//DNA binding//sequence-specific DNA binding	GO:0005634//GO:0005667	nucleus//transcription factor complex	--	--
c51375_g1	1180	0.417455	0.286973	0.302104	0.417152	0.277185	0.337097	0.0177425	0.208929	0.495505	296082012	CBI21017.3	575	6.71439e-67	unnamed protein product [Vitis vinifera]	--	--	--	--	--	--	--	--	--	--	--	--	--	PF05920//PF00046	Homeobox KN domain//Homeobox domain	GO:0006355	regulation of transcription, DNA-templated	GO:0003700//GO:0003677//GO:0043565	sequence-specific DNA binding transcription factor activity//DNA binding//sequence-specific DNA binding	GO:0005667	transcription factor complex	--	--
c29533_g2	781	0.457353	2.30159	2.04264	1.26691	2.53042	0.667724	0.819054	-3.62188	0.0267296	452847796	EME49728.1	601	2.53099e-73	hypothetical protein DOTSEDRAFT_68488 [Dothistroma septosporum NZE10]	--	--	--	--	--	--	--	--	--	--	--	--	--	PF03131//PF00170//PF07716	bZIP Maf transcription factor//bZIP transcription factor//Basic region leucine zipper	GO:0006355	regulation of transcription, DNA-templated	GO:0003700//GO:0003677//GO:0043565	sequence-specific DNA binding transcription factor activity//DNA binding//sequence-specific DNA binding	GO:0005634//GO:0005667	nucleus//transcription factor complex	--	--
c48498_g1	1307	0.363672	0.0833171	0.39612	-0.0761545	-0.0188328	0.256312	0.171965	-0.673473	-0.252212	590593632	XP_007017624.1	359	3.69387e-37	Basic leucine-zipper 44 [Theobroma cacao] >gi|508722952|gb|EOY14849.1| Basic leucine-zipper 44 [Theobroma cacao]	--	--	--	--	--	--	--	--	--	P24068	186	5.91963e-15	Ocs element-binding factor 1 OS=Zea mays GN=OBF1 PE=2 SV=2	PF04111//PF07716//PF00170//PF03131	Autophagy protein Apg6//Basic region leucine zipper//bZIP transcription factor//bZIP Maf transcription factor	GO:0006914//GO:0006355	autophagy//regulation of transcription, DNA-templated	GO:0003700//GO:0003677//GO:0043565	sequence-specific DNA binding transcription factor activity//DNA binding//sequence-specific DNA binding	GO:0005667//GO:0005634	transcription factor complex//nucleus	--	--
c50120_g1	686	-1.78709	-0.475227	-0.453533	-0.917212	0.266082	-2.18858	0.00196413	0.00196413	-0.0581552	452839952	EME41891.1	379	9.33594e-40	hypothetical protein DOTSEDRAFT_46768 [Dothistroma septosporum NZE10]	--	--	--	--	--	--	--	--	--	--	--	--	--	PF03131//PF00170//PF07716	bZIP Maf transcription factor//bZIP transcription factor//Basic region leucine zipper	GO:0006355	regulation of transcription, DNA-templated	GO:0003700//GO:0003677//GO:0043565	sequence-specific DNA binding transcription factor activity//DNA binding//sequence-specific DNA binding	GO:0005667//GO:0005634	transcription factor complex//nucleus	--	--
c442_g1	2476	2.54332	3.54852	2.75004	3.80001	4.06684	2.80004	2.01946	0.161712	3.28131	452844112	EME46046.1	1924	0	hypothetical protein DOTSEDRAFT_70140 [Dothistroma septosporum NZE10]	--	--	--	--	--	K04450	ATF2, CREBP1	cyclic AMP-dependent transcription factor ATF-2	http://www.genome.jp/dbget-bin/www_bget?ko:K04450	P52890	321	1.54095e-29	Transcription factor atf1 OS=Schizosaccharomyces pombe (strain 972 / ATCC 24843) GN=atf1 PE=1 SV=1	PF07716//PF03131//PF00170	Basic region leucine zipper//bZIP Maf transcription factor//bZIP transcription factor	GO:0006355	regulation of transcription, DNA-templated	GO:0003700//GO:0003677//GO:0043565	sequence-specific DNA binding transcription factor activity//DNA binding//sequence-specific DNA binding	GO:0005667//GO:0005634	transcription factor complex//nucleus	KOG1414	Transcriptional activator FOSB/c-Fos and related bZIP transcription factors
c55010_g1	2087	0.970855	0.446206	0.406528	0.297006	0.262095	0.522812	0.0534917	0.122341	-0.0257165	566180495	XP_006380639.1	1516	0	hypothetical protein POPTR_0007s10060g [Populus trichocarpa] >gi|550334529|gb|ERP58436.1| hypothetical protein POPTR_0007s10060g [Populus trichocarpa]	--	--	--	--	--	--	--	--	--	Q66GP0	1448	0	BTB/POZ domain-containing protein At5g67385 OS=Arabidopsis thaliana GN=At5g67385 PE=1 SV=2	PF00651//PF00646//PF04977//PF07716//PF02183	BTB/POZ domain//F-box domain//Septum formation initiator//Basic region leucine zipper//Homeobox associated leucine zipper	GO:0007049//GO:0006355	cell cycle//regulation of transcription, DNA-templated	GO:0003700//GO:0003677//GO:0043565//GO:0005515	sequence-specific DNA binding transcription factor activity//DNA binding//sequence-specific DNA binding//protein binding	GO:0005634//GO:0005667	nucleus//transcription factor complex	--	--
c55906_g2	1335	-0.379437	1.82623	1.06215	1.42606	2.51545	-0.0175831	0.597585	-3.28655	-0.365042	452843502	EME45437.1	1396	0	hypothetical protein DOTSEDRAFT_61961 [Dothistroma septosporum NZE10]	--	--	--	--	--	--	--	--	--	--	--	--	--	PF04545	Sigma-70, region 4	GO:0006355//GO:0006352	regulation of transcription, DNA-templated//DNA-templated transcription, initiation	GO:0003700//GO:0003677//GO:0016987	sequence-specific DNA binding transcription factor activity//DNA binding//sigma factor activity	GO:0005667	transcription factor complex	--	--
c70154_g1	1187	1.09542	3.41679	3.34525	2.64061	3.94152	1.21798	0.974176	-0.465096	1.79201	452840248	EME42186.1	1823	0	hypothetical protein DOTSEDRAFT_175071 [Dothistroma septosporum NZE10]	--	--	--	--	--	--	--	--	--	O60114	437	4.3926e-45	Uncharacterized helicase C15C4.05 OS=Schizosaccharomyces pombe (strain 972 / ATCC 24843) GN=SPBC15C4.05 PE=3 SV=1	PF04408//PF01530	Helicase associated domain (HA2)//Zinc finger, C2HC type	GO:0006355	regulation of transcription, DNA-templated	GO:0003700//GO:0004386//GO:0008270	sequence-specific DNA binding transcription factor activity//helicase activity//zinc ion binding	GO:0005634//GO:0005667	nucleus//transcription factor complex	KOG0920	ATP-dependent RNA helicase A
c58249_g2	4280	0.225354	-0.10881	0.0609974	-0.186928	-0.396	0.0704576	0.0148954	-0.266029	-0.236709	225452458	XP_002274361.1	2279	0	PREDICTED: L-aspartate oxidase 1-like [Vitis vinifera]	460413044	XM_004251858.1	287	2.88129e-146	PREDICTED: Solanum lycopersicum L-aspartate oxidase 1-like (LOC101264098), mRNA	K00278	nadB	L-aspartate oxidase	http://www.genome.jp/dbget-bin/www_bget?ko:K00278	Q94AY1	2184	0	L-aspartate oxidase, chloroplastic OS=Arabidopsis thaliana GN=AO PE=2 SV=1	PF06621//PF01266//PF02910//PF07721//PF13176//PF13181//PF00515//PF07992//PF13174	Single-minded protein C-terminus//FAD dependent oxidoreductase//Fumarate reductase flavoprotein C-term//Tetratricopeptide repeat//Tetratricopeptide repeat//Tetratricopeptide repeat//Tetratricopeptide repeat//Pyridine nucleotide-disulphide oxidoreductase//Tetratricopeptide repeat	GO:0006355//GO:0055114	regulation of transcription, DNA-templated//oxidation-reduction process	GO:0003700//GO:0042802//GO:0016491//GO:0003677//GO:0005515	sequence-specific DNA binding transcription factor activity//identical protein binding//oxidoreductase activity//DNA binding//protein binding	GO:0005634//GO:0005667	nucleus//transcription factor complex	KOG2403	Succinate dehydrogenase, flavoprotein subunit
c866_g1	3046	2.13106	3.83326	3.3841	3.08269	4.5186	1.83648	2.06153	-1.31385	1.75952	452846575	EME48507.1	2402	0	glycosyltransferase family 8 protein [Dothistroma septosporum NZE10]	398397374	XM_003852097.1	229	3.56814e-114	Mycosphaerella graminicola IPO323 hypothetical protein (MYCGRDRAFT_42477) mRNA, complete cds	K00750	GYG1, GYG2	glycogenin glucosyltransferase	http://www.genome.jp/dbget-bin/www_bget?ko:K00750	O15488	432	1.36918e-43	Glycogenin-2 OS=Homo sapiens GN=GYG2 PE=1 SV=2	PF01501//PF00288//PF00301//PF02245//PF01422//PF11051	Glycosyl transferase family 8//GHMP kinases N terminal domain//Rubredoxin//Methylpurine-DNA glycosylase (MPG)//NF-X1 type zinc finger//Mannosyltransferase putative	GO:0006486//GO:0006355//GO:0006284	protein glycosylation//regulation of transcription, DNA-templated//base-excision repair	GO:0003700//GO:0005506//GO:0005524//GO:0016757//GO:0003677//GO:0003905//GO:0008270	sequence-specific DNA binding transcription factor activity//iron ion binding//ATP binding//transferase activity, transferring glycosyl groups//DNA binding//alkylbase DNA N-glycosylase activity//zinc ion binding	GO:0005634//GO:0005667	nucleus//transcription factor complex	KOG1950	Glycosyl transferase, family 8 - glycogenin
c113504_g1	1016	-0.103735	2.27146	1.88341	1.73566	2.71785	0.423067	-0.518709	-1.18153	1.16393	452839036	EME40976.1	1123	3.8712e-151	hypothetical protein DOTSEDRAFT_74507 [Dothistroma septosporum NZE10]	398391940	XM_003849382.1	245	1.4848e-123	Mycosphaerella graminicola IPO323 hypothetical protein (MYCGRDRAFT_101240) mRNA, complete cds	K02149	ATPeV1D, ATP6M	V-type H+-transporting ATPase subunit D	http://www.genome.jp/dbget-bin/www_bget?ko:K02149	O59941	868	3.38618e-114	V-type proton ATPase subunit D OS=Neurospora crassa (strain ATCC 24698 / 74-OR23-1A / CBS 708.71 / DSM 1257 / FGSC 987) GN=vma-8 PE=2 SV=2	PF03839//PF01813//PF13145//PF04546	Translocation protein Sec62//ATP synthase subunit D//PPIC-type PPIASE domain//Sigma-70, non-essential region	GO:0015031//GO:0006355//GO:0006810//GO:0006352	protein transport//regulation of transcription, DNA-templated//transport//DNA-templated transcription, initiation	GO:0003700//GO:0016853//GO:0008565//GO:0003677//GO:0016987//GO:0042626	sequence-specific DNA binding transcription factor activity//isomerase activity//protein transporter activity//DNA binding//sigma factor activity//ATPase activity, coupled to transmembrane movement of substances	GO:0016021//GO:0005667	integral component of membrane//transcription factor complex	KOG1647	Vacuolar H+-ATPase V1 sector, subunit D
c12892_g2	837	-0.708954	2.18045	2.49555	1.89062	3.02049	0.909493	0.513046	-2.77715	0.498252	452841277	EME43214.1	1471	0	hypothetical protein DOTSEDRAFT_72564 [Dothistroma septosporum NZE10]	398393665	XM_003850244.1	380	0	Mycosphaerella graminicola IPO323 myosin class 5 (MYCGRDRAFT_75020) mRNA, complete cds	K10357	MYO5	myosin V	http://www.genome.jp/dbget-bin/www_bget?ko:K10357	Q875X4	941	4.50554e-115	Myosin-2B OS=Naumovozyma castellii (strain ATCC 76901 / CBS 4309 / NBRC 1992 / NRRL Y-12630) GN=MYO2B PE=3 SV=2	PF00447//PF00063	HSF-type DNA-binding//Myosin head (motor domain)	GO:0006355	regulation of transcription, DNA-templated	GO:0003700//GO:0003774//GO:0005524//GO:0043565	sequence-specific DNA binding transcription factor activity//motor activity//ATP binding//sequence-specific DNA binding	GO:0005634//GO:0016459//GO:0005667	nucleus//myosin complex//transcription factor complex	KOG0160	Myosin class V heavy chain
c53400_g2	1670	-0.0234506	0.825825	0.897184	0.462978	2.00702	-1.07255	0.373742	0.794637	1.21106	631371848	XP_007920304.1	1066	2.44647e-139	hypothetical protein MYCFIDRAFT_70475 [Pseudocercospora fijiensis CIRAD86] >gi|452989533|gb|EME89288.1| hypothetical protein MYCFIDRAFT_70475 [Pseudocercospora fijiensis CIRAD86]	--	--	--	--	--	--	--	--	--	P21158	159	4.62465e-11	C-factor OS=Myxococcus xanthus GN=csgA PE=1 SV=1	PF00106//PF13463	short chain dehydrogenase//Winged helix DNA-binding domain	GO:0006355//GO:0008152	regulation of transcription, DNA-templated//metabolic process	GO:0003700//GO:0016491	sequence-specific DNA binding transcription factor activity//oxidoreductase activity	GO:0005667//GO:0005622	transcription factor complex//intracellular	KOG1611	Predicted short chain-type dehydrogenase
c47623_g1	892	0.706851	-0.540951	1.0024	1.66208	0.931398	1.8635	0.950762	-1.76667	1.21057	--	--	--	--	--	--	--	--	--	--	--	--	--	--	--	--	--	--	PF02943//PF00511	Ferredoxin thioredoxin reductase catalytic beta chain//E2 (early) protein, C terminal	GO:0006275//GO:0006355//GO:0055114	regulation of DNA replication//regulation of transcription, DNA-templated//oxidation-reduction process	GO:0003700//GO:0016730//GO:0003677	sequence-specific DNA binding transcription factor activity//oxidoreductase activity, acting on iron-sulfur proteins as donors//DNA binding	GO:0042025//GO:0005667	host cell nucleus//transcription factor complex	--	--
c41838_g1	1301	0.972699	-0.500069	-0.102707	0.996287	0.510536	-0.300531	-0.126784	0.908347	0.568538	225459491	XP_002285838.1	1031	9.89854e-135	PREDICTED: flavonol synthase/flavanone 3-hydroxylase [Vitis vinifera]	--	--	--	--	--	K05278	FLS	flavonol synthase	http://www.genome.jp/dbget-bin/www_bget?ko:K05278	Q07512	996	9.57355e-131	Flavonol synthase/flavanone 3-hydroxylase OS=Petunia hybrida GN=FL PE=2 SV=1	PF03171//PF01047	2OG-Fe(II) oxygenase superfamily//MarR family	GO:0006355//GO:0055114	regulation of transcription, DNA-templated//oxidation-reduction process	GO:0003700//GO:0016491//GO:0016706	sequence-specific DNA binding transcription factor activity//oxidoreductase activity//oxidoreductase activity, acting on paired donors, with incorporation or reduction of molecular oxygen, 2-oxoglutarate as one donor, and incorporation of one atom each of oxygen into both donors	GO:0005622//GO:0005667	intracellular//transcription factor complex	KOG0143	Iron/ascorbate family oxidoreductases
c74390_g1	1200	0.44903	2.14006	1.89233	1.07318	2.66	-0.0706841	0.0793023	-3.44943	0.716605	452847430	EME49362.1	1400	0	hypothetical protein DOTSEDRAFT_76693 [Dothistroma septosporum NZE10]	--	--	--	--	--	--	--	--	--	--	--	--	--	PF03793//PF01498//PF01316	PASTA domain//Transposase//Arginine repressor, DNA binding domain	GO:0006525//GO:0015074//GO:0006355//GO:0006313	arginine metabolic process//DNA integration//regulation of transcription, DNA-templated//transposition, DNA-mediated	GO:0003700//GO:0008658//GO:0003677//GO:0004803	sequence-specific DNA binding transcription factor activity//penicillin binding//DNA binding//transposase activity	GO:0005667	transcription factor complex	--	--
c52188_g1	8360	0.479101	-0.29464	0.560507	0.416122	0.3861	0.624051	0.443913	-0.122924	0.0624986	359474997	XP_002278409.2	8938	0	PREDICTED: serine/threonine-protein kinase ATR-like [Vitis vinifera]	460371253	XM_004231409.1	659	0	PREDICTED: Solanum lycopersicum serine/threonine-protein kinase ATR-like (LOC101256634), mRNA	--	--	--	--	Q9FKS4	7325	0	Serine/threonine-protein kinase ATR OS=Arabidopsis thaliana GN=ATR PE=2 SV=2	PF02260//PF02259//PF00392//PF08064//PF00454	FATC domain//FAT domain//Bacterial regulatory proteins, gntR family//UME (NUC010) domain//Phosphatidylinositol 3- and 4-kinase	GO:0009069//GO:0006355//GO:0016310	serine family amino acid metabolic process//regulation of transcription, DNA-templated//phosphorylation	GO:0003700//GO:0016773//GO:0004674//GO:0005515	sequence-specific DNA binding transcription factor activity//phosphotransferase activity, alcohol group as acceptor//protein serine/threonine kinase activity//protein binding	GO:0005667	transcription factor complex	KOG0890	Protein kinase of the PI-3 kinase family involved in mitotic growth, DNA repair and meiotic recombination
c102962_g1	1234	0.559244	2.38824	2.55895	2.3478	3.43455	1.82044	0.336916	-1.20279	1.93653	452845559	EME47492.1	1228	9.10921e-157	hypothetical protein DOTSEDRAFT_69436 [Dothistroma septosporum NZE10]	--	--	--	--	--	--	--	--	--	Q99LG2	301	7.18835e-28	Transportin-2 OS=Mus musculus GN=Tnpo2 PE=2 SV=1	PF02985//PF01418	HEAT repeat//Helix-turn-helix domain, rpiR family	GO:0006355	regulation of transcription, DNA-templated	GO:0003700//GO:0005515	sequence-specific DNA binding transcription factor activity//protein binding	GO:0005667	transcription factor complex	KOG2023	Nuclear transport receptor Karyopherin-beta2/Transportin (importin beta superfamily)
c45905_g1	2757	2.30902	0.534043	2.1407	1.18554	0.178094	2.70835	1.95483	0.264225	1.36819	46949180	AAT07447.1	1021	1.44684e-128	AP1-like protein [Vitis vinifera] >gi|147778525|emb|CAN71708.1| hypothetical protein VITISV_013455 [Vitis vinifera] >gi|297738119|emb|CBI27320.3| unnamed protein product [Vitis vinifera]	46949179	AY538746.1	235	1.49018e-117	Vitis vinifera AP1-like protein mRNA, complete cds	K09264	K09264	MADS-box transcription factor, plant	http://www.genome.jp/dbget-bin/www_bget?ko:K09264	Q8GTF5	906	6.63559e-113	Floral homeotic protein APETALA 1 A OS=Brassica oleracea var. botrytis GN=AP1A PE=2 SV=1	PF04037//PF11744//PF07952//PF01486//PF07195//PF00319	Domain of unknown function (DUF382)//Aluminium activated malate transporter//Clostridium neurotoxin, Translocation domain//K-box region//Flagellar hook-associated protein 2 C-terminus//SRF-type transcription factor (DNA-binding and dimerisation domain)	GO:0009405//GO:0007155//GO:0015743//GO:0006355	pathogenesis//cell adhesion//malate transport//regulation of transcription, DNA-templated	GO:0003700//GO:0046983//GO:0003677//GO:0004222//GO:0008270	sequence-specific DNA binding transcription factor activity//protein dimerization activity//DNA binding//metalloendopeptidase activity//zinc ion binding	GO:0005634//GO:0005576//GO:0009288//GO:0005667	nucleus//extracellular region//bacterial-type flagellum//transcription factor complex	KOG0014	MADS box transcription factor
c93269_g1	1669	-0.540298	1.17763	1.78305	1.49405	2.32652	0.204886	0.330692	-2.47013	1.36576	453081832	EMF09880.1	688	4.03395e-84	hypothetical protein SEPMUDRAFT_150985 [Sphaerulina musiva SO2202]	398394366	XM_003850594.1	191	2.57933e-93	Mycosphaerella graminicola IPO323 hypothetical protein (MYCGRDRAFT_105110) mRNA, complete cds	K17945	TPM1_2	tropomyosin, fungi type	http://www.genome.jp/dbget-bin/www_bget?ko:K17945	P17536	241	1.63775e-21	Tropomyosin-1 OS=Saccharomyces cerevisiae (strain ATCC 204508 / S288c) GN=TPM1 PE=1 SV=1	PF00038//PF06009//PF00901//PF13851//PF04111//PF01576//PF12317//PF00170//PF01166//PF00769//PF06160//PF02403//PF10473//PF10186	Intermediate filament protein//Laminin Domain II//Orbivirus outer capsid protein VP5//Growth-arrest specific micro-tubule binding//Autophagy protein Apg6//Myosin tail//Intraflagellar transport complex B protein 46 C terminal//bZIP transcription factor//TSC-22/dip/bun family//Ezrin/radixin/moesin family//Septation ring formation regulator, EzrA//Seryl-tRNA synthetase N-terminal domain//Leucine-ric…	GO:0006355//GO:0042073//GO:0006563//GO:0006566//GO:0010508//GO:0006914//GO:0007155//GO:0048870//GO:0006434//GO:0000921//GO:0006544	regulation of transcription, DNA-templated//intraciliary transport//L-serine metabolic process//threonine metabolic process//positive regulation of autophagy//autophagy//cell adhesion//cell motility//seryl-tRNA aminoacylation//septin ring assembly//glycine metabolic process	GO:0003700//GO:0042803//GO:0005524//GO:0000166//GO:0045502//GO:0005198//GO:0008092//GO:0043565//GO:0003774//GO:0004828//GO:0008134	sequence-specific DNA binding transcription factor activity//protein homodimerization activity//ATP binding//nucleotide binding//dynein binding//structural molecule activity//cytoskeletal protein binding//sequence-specific DNA binding//motor activity//serine-tRNA ligase activity//transcription factor binding	GO:0016021//GO:0031514//GO:0005604//GO:0019028//GO:0005737//GO:0005667//GO:0016459//GO:0030286//GO:0005940//GO:0019898//GO:0005882	integral component of membrane//motile cilium//basement membrane//viral capsid//cytoplasm//transcription factor complex//myosin complex//dynein complex//septin ring//extrinsic component of membrane//intermediate filament	--	--
c57243_g1	2881	-1.31869	-1.34287	-1.11546	-1.0924	-1.46634	-0.186112	-0.424832	-0.151804	-0.744174	694332022	XP_009356663.1	659	2.32142e-74	PREDICTED: G-box-binding factor 1-like [Pyrus x bretschneideri]	255568262	XM_002525060.1	85	3.77681e-34	Ricinus communis G-box-binding factor, putative, mRNA	K09060	GBF	plant G-box-binding factor	http://www.genome.jp/dbget-bin/www_bget?ko:K09060	P42774	495	7.41041e-54	G-box-binding factor 1 OS=Arabidopsis thaliana GN=GBF1 PE=2 SV=2	PF02403//PF06005//PF10473//PF10186//PF01496//PF01166//PF07716//PF05478//PF03131//PF00170//PF04111//PF07777//PF04977//PF02183	Seryl-tRNA synthetase N-terminal domain//Protein of unknown function (DUF904)//Leucine-rich repeats of kinetochore protein Cenp-F/LEK1//UV radiation resistance protein and autophagy-related subunit 14//V-type ATPase 116kDa subunit family//TSC-22/dip/bun family//Basic region leucine zipper//Prominin//bZIP Maf transcription factor//bZIP transcription factor//Autophagy protein Apg6//G-box binding pr…	GO:0015992//GO:0006434//GO:0006563//GO:0006351//GO:0000917//GO:0006355//GO:0043093//GO:0006914//GO:0015991//GO:0007049//GO:0006544//GO:0010508//GO:0006566	proton transport//seryl-tRNA aminoacylation//L-serine metabolic process//transcription, DNA-templated//barrier septum assembly//regulation of transcription, DNA-templated//cytokinesis by binary fission//autophagy//ATP hydrolysis coupled proton transport//cell cycle//glycine metabolic process//positive regulation of autophagy//threonine metabolic process	GO:0003700//GO:0042803//GO:0000166//GO:0005524//GO:0003677//GO:0043565//GO:0008134//GO:0004828//GO:0045502//GO:0015078	sequence-specific DNA binding transcription factor activity//protein homodimerization activity//nucleotide binding//ATP binding//DNA binding//sequence-specific DNA binding//transcription factor binding//serine-tRNA ligase activity//dynein binding//hydrogen ion transmembrane transporter activity	GO:0030286//GO:0005634//GO:0016021//GO:0033179//GO:0005667//GO:0005737	dynein complex//nucleus//integral component of membrane//proton-transporting V-type ATPase, V0 domain//transcription factor complex//cytoplasm	KOG0709	CREB/ATF family transcription factor
c14137_g2	1285	0.807097	2.40702	2.60106	2.13339	3.34917	1.28505	1.19606	-1.67675	0.700209	452844365	EME46299.1	1839	0	hypothetical protein DOTSEDRAFT_70332 [Dothistroma septosporum NZE10]	--	--	--	--	--	--	--	--	--	P25386	187	1.94586e-13	Intracellular protein transport protein USO1 OS=Saccharomyces cerevisiae (strain ATCC 204508 / S288c) GN=USO1 PE=1 SV=2	PF10473//PF03006//PF04869//PF07926//PF01001//PF01166//PF04508	Leucine-rich repeats of kinetochore protein Cenp-F/LEK1//Haemolysin-III related//Uso1 / p115 like vesicle tethering protein, head region//TPR/MLP1/MLP2-like protein//Hepatitis C virus non-structural protein NS4b//TSC-22/dip/bun family//Viral A-type inclusion protein repeat	GO:0006355//GO:0016032//GO:0006144//GO:0006886//GO:0006508//GO:0048280//GO:0006606	regulation of transcription, DNA-templated//viral process//purine nucleobase metabolic process//intracellular protein transport//proteolysis//vesicle fusion with Golgi apparatus//protein import into nucleus	GO:0003700//GO:0042803//GO:0003968//GO:0045502//GO:0004252//GO:0008134//GO:0017111//GO:0004197	sequence-specific DNA binding transcription factor activity//protein homodimerization activity//RNA-directed RNA polymerase activity//dynein binding//serine-type endopeptidase activity//transcription factor binding//nucleoside-triphosphatase activity//cysteine-type endopeptidase activity	GO:0005667//GO:0005737//GO:0016021//GO:0005643//GO:0030286//GO:0000139//GO:0031379	transcription factor complex//cytoplasm//integral component of membrane//nuclear pore//dynein complex//Golgi membrane//RNA-directed RNA polymerase complex	--	--
c93493_g1	3662	0.666894	2.61016	2.58835	2.54939	3.52278	0.952259	1.08275	-1.54094	1.39682	452839225	EME41164.1	4969	0	hypothetical protein DOTSEDRAFT_176157 [Dothistroma septosporum NZE10]	398406241	XM_003854539.1	1155	0	Mycosphaerella graminicola IPO323 hypothetical protein (MYCGRDRAFT_56278) mRNA, complete cds	--	--	--	--	O59809	1930	0	Probable importin c550.11 OS=Schizosaccharomyces pombe (strain 972 / ATCC 24843) GN=SPCC550.11 PE=3 SV=1	PF03810//PF06617//PF08506//PF00325	Importin-beta N-terminal domain//M-phase inducer phosphatase//Cse1//Bacterial regulatory proteins, crp family	GO:0006570//GO:0006470//GO:0000087//GO:0006355//GO:0006886	tyrosine metabolic process//protein dephosphorylation//mitotic M phase//regulation of transcription, DNA-templated//intracellular protein transport	GO:0003700//GO:0004725//GO:0008536	sequence-specific DNA binding transcription factor activity//protein tyrosine phosphatase activity//Ran GTPase binding	GO:0005622//GO:0005667	intracellular//transcription factor complex	KOG1991	Nuclear transport receptor RANBP7/RANBP8 (importin beta superfamily)
c119038_g1	782	-0.25445	1.70651	1.7	0.831122	2.96726	0.052066	-1.91577	-11.147	-0.216995	--	--	--	--	--	--	--	--	--	--	--	--	--	--	--	--	--	--	PF04986//PF02796//PF06056//PF08281//PF00196	Putative transposase//Helix-turn-helix domain of resolvase//Putative ATPase subunit of terminase (gpP-like)//Sigma-70, region 4//Bacterial regulatory proteins, luxR family	GO:0006355//GO:0006313//GO:0006352//GO:0019069//GO:0006310	regulation of transcription, DNA-templated//transposition, DNA-mediated//DNA-templated transcription, initiation//viral capsid assembly//DNA recombination	GO:0003700//GO:0000150//GO:0005524//GO:0003677//GO:0016987//GO:0004803	sequence-specific DNA binding transcription factor activity//recombinase activity//ATP binding//DNA binding//sigma factor activity//transposase activity	GO:0005667	transcription factor complex	--	--
c118846_g1	1722	0.807275	2.35254	1.99675	1.54278	3.01068	0.454852	0.627782	-0.897818	1.53743	452844631	EME46565.1	2043	0	hypothetical protein DOTSEDRAFT_70543 [Dothistroma septosporum NZE10]	398412683	XM_003857612.1	330	1.43116e-170	Mycosphaerella graminicola IPO323 hypothetical protein (MYCGRDRAFT_32587) mRNA, complete cds	--	--	--	--	Q00858	964	1.99063e-122	Cutinase gene palindrome-binding protein OS=Fusarium solani subsp. pisi PE=2 SV=1	PF00320//PF13426//PF15320//PF00989//PF08447	GATA zinc finger//PAS domain//mRNA cap methylation, RNMT-activating mini protein//PAS fold//PAS fold	GO:0007165//GO:0032259//GO:0006355	signal transduction//methylation//regulation of transcription, DNA-templated	GO:0003700//GO:0003723//GO:0004871//GO:0043565//GO:0005515//GO:0008270	sequence-specific DNA binding transcription factor activity//RNA binding//signal transducer activity//sequence-specific DNA binding//protein binding//zinc ion binding	GO:0005845//GO:0005667	mRNA cap binding complex//transcription factor complex	KOG1601	GATA-4/5/6 transcription factors
c69782_g1	1513	1.07277	2.75756	2.38289	2.2576	3.223	1.08564	1.02676	-1.38741	1.27466	452845671	EME47604.1	750	1.02081e-91	hypothetical protein DOTSEDRAFT_69524 [Dothistroma septosporum NZE10]	--	--	--	--	--	--	--	--	--	--	--	--	--	PF04977//PF00170//PF07544//PF04632//PF07688	Septum formation initiator//bZIP transcription factor//RNA polymerase II transcription mediator complex subunit 9//Fusaric acid resistance protein family//KaiA domain	GO:0006357//GO:0007623//GO:0007049//GO:0006468//GO:0006810//GO:0006355	regulation of transcription from RNA polymerase II promoter//circadian rhythm//cell cycle//protein phosphorylation//transport//regulation of transcription, DNA-templated	GO:0003700//GO:0001104//GO:0043565	sequence-specific DNA binding transcription factor activity//RNA polymerase II transcription cofactor activity//sequence-specific DNA binding	GO:0005886//GO:0005667//GO:0016592	plasma membrane//transcription factor complex//mediator complex	--	--
c41735_g1	797	1.66687	-0.16045	0.163335	1.03123	0.894972	-1.01258	-0.529053	-1.60381	0.803681	657375578	AET04607.2	184	1.58482e-13	WRKY family transcription factor [Medicago truncatula]	350540803	JF927158.1	47	1.35026e-13	Panax quinquefolius WRKY2 mRNA, partial cds	--	--	--	--	Q93WY4	174	9.122e-14	Probable WRKY transcription factor 12 OS=Arabidopsis thaliana GN=WRKY12 PE=2 SV=1	PF03106	WRKY DNA -binding domain	GO:0006355	regulation of transcription, DNA-templated	GO:0003700//GO:0043565	sequence-specific DNA binding transcription factor activity//sequence-specific DNA binding	GO:0005667	transcription factor complex	--	--
c40242_g1	2462	0.245093	2.0193	1.63205	1.60799	2.85291	-0.477999	0.157529	-2.3463	0.157529	452839447	EME41386.1	1902	0	hypothetical protein DOTSEDRAFT_73714 [Dothistroma septosporum NZE10]	115388828	XM_001211920.1	78	2.50749e-30	Aspergillus terreus NIH2624 conserved hypothetical protein (ATEG_02742) partial mRNA	K09419	HSFF	heat shock transcription factor, other eukaryote	http://www.genome.jp/dbget-bin/www_bget?ko:K09419	Q5A287	326	1.00483e-29	Transcription factor SFL1 OS=Candida albicans (strain SC5314 / ATCC MYA-2876) GN=SFL1 PE=1 SV=1	PF00447	HSF-type DNA-binding	GO:0006355	regulation of transcription, DNA-templated	GO:0003700//GO:0043565	sequence-specific DNA binding transcription factor activity//sequence-specific DNA binding	GO:0005667//GO:0005634	transcription factor complex//nucleus	KOG0627	Heat shock transcription factor
c53020_g1	1964	-0.766259	-0.271263	-0.430812	-0.565672	-0.728252	-0.158145	-0.0760024	-0.0429688	-0.199621	571549305	XP_006602933.1	1158	5.74473e-148	PREDICTED: probable WRKY transcription factor 3-like [Glycine max]	514853097	KC795551.1	77	7.1746e-30	Juglans regia WRKY mRNA, complete cds	--	--	--	--	Q9ZQ70	960	5.40201e-120	Probable WRKY transcription factor 3 OS=Arabidopsis thaliana GN=WRKY3 PE=2 SV=1	PF03106	WRKY DNA -binding domain	GO:0006355	regulation of transcription, DNA-templated	GO:0003700//GO:0043565	sequence-specific DNA binding transcription factor activity//sequence-specific DNA binding	GO:0005667	transcription factor complex	--	--
c39304_g1	3455	-0.568082	0.627863	0.158034	0.779392	1.33921	-0.573475	0.599389	-3.98927	-0.733291	452838971	EME40911.1	504	7.48444e-56	hypothetical protein DOTSEDRAFT_74459 [Dothistroma septosporum NZE10]	--	--	--	--	--	K03872	TCEB1	transcription elongation factor B, polypeptide 1	http://www.genome.jp/dbget-bin/www_bget?ko:K03872	Q9USX9	229	3.3438e-20	Elongin-C OS=Schizosaccharomyces pombe (strain 972 / ATCC 24843) GN=elc1 PE=3 SV=1	PF00170//PF03931//PF00711	bZIP transcription factor//Skp1 family, tetramerisation domain//Beta defensin	GO:0006952//GO:0006511//GO:0006355	defense response//ubiquitin-dependent protein catabolic process//regulation of transcription, DNA-templated	GO:0003700//GO:0043565	sequence-specific DNA binding transcription factor activity//sequence-specific DNA binding	GO:0005667//GO:0005576	transcription factor complex//extracellular region	KOG3473	RNA polymerase II transcription elongation factor Elongin/SIII, subunit elongin C
c49599_g1	1281	-1.96612	-2.65045	-1.69051	-2.06484	-1.86941	-1.37054	-0.305671	-1.18957	-0.804374	259121375	ACV92007.1	560	8.27083e-65	WRKY transcription factor 5 [(Populus tomentosa x Populus bolleana) x Populus tomentosa]	--	--	--	--	--	--	--	--	--	Q9SAH7	442	5.52106e-49	Probable WRKY transcription factor 40 OS=Arabidopsis thaliana GN=WRKY40 PE=1 SV=1	PF03106//PF04111	WRKY DNA -binding domain//Autophagy protein Apg6	GO:0006914//GO:0006355	autophagy//regulation of transcription, DNA-templated	GO:0003700//GO:0043565	sequence-specific DNA binding transcription factor activity//sequence-specific DNA binding	GO:0005667	transcription factor complex	--	--
c52601_g1	1647	-0.69332	-0.451225	-0.278506	-0.476626	-0.616668	-0.520156	-0.135144	-0.211628	-0.338339	590699660	XP_007045981.1	748	2.33367e-88	WRKY DNA-binding protein 4, putative isoform 2 [Theobroma cacao] >gi|508709916|gb|EOY01813.1| WRKY DNA-binding protein 4, putative isoform 2 [Theobroma cacao]	--	--	--	--	--	--	--	--	--	Q9ZQ70	671	9.28667e-79	Probable WRKY transcription factor 3 OS=Arabidopsis thaliana GN=WRKY3 PE=2 SV=1	PF03106	WRKY DNA -binding domain	GO:0006355	regulation of transcription, DNA-templated	GO:0003700//GO:0043565	sequence-specific DNA binding transcription factor activity//sequence-specific DNA binding	GO:0005667	transcription factor complex	--	--
c58033_g3	1713	0.209807	-0.0187266	0.20874	0.343447	0.424475	0.0190957	0.0685437	-0.07481	0.230223	297741501	CBI32633.3	607	1.95224e-68	unnamed protein product [Vitis vinifera]	--	--	--	--	--	--	--	--	--	Q9ZUU0	340	2.41828e-33	WRKY transcription factor 44 OS=Arabidopsis thaliana GN=WRKY44 PE=1 SV=2	PF03106	WRKY DNA -binding domain	GO:0006355	regulation of transcription, DNA-templated	GO:0003700//GO:0043565	sequence-specific DNA binding transcription factor activity//sequence-specific DNA binding	GO:0005667	transcription factor complex	--	--
c51216_g1	1985	-0.515637	-0.658748	-0.902519	-1.36293	-2.18893	-0.189055	0.120728	0.129356	-0.33656	593511153	XP_007142084.1	1236	7.23431e-159	hypothetical protein PHAVU_008G251300g [Phaseolus vulgaris] >gi|561015217|gb|ESW14078.1| hypothetical protein PHAVU_008G251300g [Phaseolus vulgaris]	484260	D30038.1	78	2.01651e-30	Ipomoea batatas mRNA for SPF1 protein, complete cds	K13424	WRKY33	WRKY transcription factor 33	http://www.genome.jp/dbget-bin/www_bget?ko:K13424	Q9C5T3	748	2.4474e-91	Probable WRKY transcription factor 26 OS=Arabidopsis thaliana GN=WRKY26 PE=2 SV=2	PF03106	WRKY DNA -binding domain	GO:0006355	regulation of transcription, DNA-templated	GO:0003700//GO:0043565	sequence-specific DNA binding transcription factor activity//sequence-specific DNA binding	GO:0005667	transcription factor complex	--	--
c48067_g2	1446	1.175	-0.739631	0.390356	0.0295793	-0.145669	0.323541	0.0598681	-0.89768	0.190596	--	--	--	--	--	297747467	AC241355.1	83	2.4249e-33	Pinus taeda clone PT_7Ba4333J14, complete sequence	--	--	--	--	--	--	--	--	PF00170	bZIP transcription factor	GO:0006355	regulation of transcription, DNA-templated	GO:0003700//GO:0043565	sequence-specific DNA binding transcription factor activity//sequence-specific DNA binding	GO:0005667	transcription factor complex	--	--
c43192_g1	1097	0.539296	0.28801	0.242939	0.396323	0.253547	0.517897	0.406815	-0.1541	0.619805	224127764	XP_002320158.1	546	3.92404e-63	transcription factor family protein [Populus trichocarpa] >gi|222860931|gb|EEE98473.1| transcription factor family protein [Populus trichocarpa]	522191340	KC485299.1	67	1.43134e-24	Jatropha curcas WRKY transcription factor 47 (WRKY47) gene, complete cds	K13425	WRKY22	WRKY transcription factor 22	http://www.genome.jp/dbget-bin/www_bget?ko:K13425	O04609	502	1.9816e-58	WRKY transcription factor 22 OS=Arabidopsis thaliana GN=WRKY22 PE=2 SV=1	PF03106	WRKY DNA -binding domain	GO:0006355	regulation of transcription, DNA-templated	GO:0003700//GO:0043565	sequence-specific DNA binding transcription factor activity//sequence-specific DNA binding	GO:0005667	transcription factor complex	--	--
c26891_g1	2022	0.506503	1.73875	1.78566	1.43093	2.75795	0.359184	0.564828	-0.219858	0.275366	452848300	EME50232.1	1586	0	hypothetical protein DOTSEDRAFT_68942 [Dothistroma septosporum NZE10]	--	--	--	--	--	--	--	--	--	--	--	--	--	PF07716//PF00170//PF06386	Basic region leucine zipper//bZIP transcription factor//Gas vesicle synthesis protein GvpL/GvpF	GO:0006355//GO:0031412	regulation of transcription, DNA-templated//gas vesicle organization	GO:0003700//GO:0043565	sequence-specific DNA binding transcription factor activity//sequence-specific DNA binding	GO:0031411//GO:0005667	gas vesicle//transcription factor complex	--	--
c52137_g1	1557	-0.601859	-0.543435	-0.592117	-0.352903	-0.601289	-0.40813	-0.143761	-0.0327862	-0.175958	643732108	KDP39300.1	1309	1.99846e-175	hypothetical protein JCGZ_01057 [Jatropha curcas]	--	--	--	--	--	--	--	--	--	F4J7S8	238	9.48188e-20	Phosphatidylinositol/phosphatidylcholine transfer protein SFH9 OS=Arabidopsis thaliana GN=SFH9 PE=2 SV=1	PF00250	Fork head domain	GO:0006355	regulation of transcription, DNA-templated	GO:0003700//GO:0043565	sequence-specific DNA binding transcription factor activity//sequence-specific DNA binding	GO:0005667	transcription factor complex	KOG1471	Phosphatidylinositol transfer protein SEC14 and related proteins
c46122_g1	1284	-0.912737	-1.93995	-2.22293	-3.62736	-4.05018	-2.66952	-0.618092	-2.44195	-3.11526	522191356	AGQ04247.1	378	7.24554e-38	WRKY transcription factor 53 [Jatropha curcas] >gi|643706040|gb|KDP22172.1| hypothetical protein JCGZ_26003 [Jatropha curcas]	312032547	AC243114.1	34	3.72151e-06	Gossypium raimondii clone GR__Ba0041F12-jfm, complete sequence	--	--	--	--	Q9FL62	299	3.66384e-29	Probable WRKY transcription factor 30 OS=Arabidopsis thaliana GN=WRKY30 PE=2 SV=1	PF03106	WRKY DNA -binding domain	GO:0006355	regulation of transcription, DNA-templated	GO:0003700//GO:0043565	sequence-specific DNA binding transcription factor activity//sequence-specific DNA binding	GO:0005667	transcription factor complex	--	--
c51835_g1	2006	-1.38727	-4.10842	-3.21601	-2.06308	-3.09016	-2.71308	-2.28546	0.542306	0.282626	385880839	AFI98399.1	503	1.22815e-53	heat shock transcription factor A2 [Vitis vinifera]	255550064	XM_002516037.1	62	1.59809e-21	Ricinus communis Heat shock factor protein HSF30, putative, mRNA	K09419	HSFF	heat shock transcription factor, other eukaryote	http://www.genome.jp/dbget-bin/www_bget?ko:K09419	P41152	419	4.53028e-44	Heat shock factor protein HSF30 OS=Solanum peruvianum GN=HSF30 PE=2 SV=1	PF00447	HSF-type DNA-binding	GO:0006355	regulation of transcription, DNA-templated	GO:0003700//GO:0043565	sequence-specific DNA binding transcription factor activity//sequence-specific DNA binding	GO:0005667//GO:0005634	transcription factor complex//nucleus	KOG0627	Heat shock transcription factor
c82047_g1	906	0.368413	2.97051	2.0218	2.41142	2.93128	1.76847	1.42267	-1.27067	0.977732	--	--	--	--	--	--	--	--	--	--	--	--	--	--	--	--	--	--	PF00250	Fork head domain	GO:0006355	regulation of transcription, DNA-templated	GO:0003700//GO:0043565	sequence-specific DNA binding transcription factor activity//sequence-specific DNA binding	GO:0005667	transcription factor complex	--	--
c27264_g1	2752	0.672188	3.09224	2.7827	2.34014	3.68291	1.19781	0.792858	-1.12877	1.7279	452846941	EME48873.1	2566	0	hypothetical protein DOTSEDRAFT_67816 [Dothistroma septosporum NZE10]	--	--	--	--	--	--	--	--	--	P56095	148	2.10513e-08	AP-1-like transcription factor OS=Kluyveromyces lactis (strain ATCC 8585 / CBS 2359 / DSM 70799 / NBRC 1267 / NRRL Y-1140 / WM37) GN=YAP1 PE=3 SV=1	PF05529//PF07716//PF00170	B-cell receptor-associated protein 31-like//Basic region leucine zipper//bZIP transcription factor	GO:0006355//GO:0006886	regulation of transcription, DNA-templated//intracellular protein transport	GO:0003700//GO:0043565	sequence-specific DNA binding transcription factor activity//sequence-specific DNA binding	GO:0016021//GO:0005783//GO:0005667	integral component of membrane//endoplasmic reticulum//transcription factor complex	--	--
c105558_g1	425	2.82428	5.01034	4.36207	3.79141	5.08362	1.61606	2.21145	1.51657	3.59946	452841256	EME43193.1	688	2.42639e-83	hypothetical protein DOTSEDRAFT_72541 [Dothistroma septosporum NZE10]	--	--	--	--	--	K09415	HSF2	heat shock transcription factor 2	http://www.genome.jp/dbget-bin/www_bget?ko:K09415	P38533	232	1.5315e-21	Heat shock factor protein 2 OS=Mus musculus GN=Hsf2 PE=2 SV=2	PF00447	HSF-type DNA-binding	GO:0006355	regulation of transcription, DNA-templated	GO:0003700//GO:0043565	sequence-specific DNA binding transcription factor activity//sequence-specific DNA binding	GO:0005667//GO:0005634	transcription factor complex//nucleus	KOG0627	Heat shock transcription factor
c92689_g1	404	0.978937	3.41319	2.7094	2.54263	3.7062	0.0406248	1.02522	-11.1888	1.51056	682405816	KFY81186.1	183	6.91711e-15	hypothetical protein V499_00012 [Pseudogymnoascus pannorum VKM F-103]	--	--	--	--	--	--	--	--	--	--	--	--	--	PF06958//PF00170	S-type Pyocin//bZIP transcription factor	GO:0009405//GO:0006355	pathogenesis//regulation of transcription, DNA-templated	GO:0003700//GO:0043565	sequence-specific DNA binding transcription factor activity//sequence-specific DNA binding	GO:0005667	transcription factor complex	--	--
c10520_g1	2450	-1.73825	1.70891	1.28145	0.615353	1.98524	-0.00730406	0.669797	-2.92795	0.613767	631378450	XP_007923605.1	2645	0	hypothetical protein MYCFIDRAFT_114915, partial [Pseudocercospora fijiensis CIRAD86] >gi|452986511|gb|EME86267.1| hypothetical protein MYCFIDRAFT_114915, partial [Pseudocercospora fijiensis CIRAD86]	--	--	--	--	--	--	--	--	--	P87000	214	3.73466e-16	Transcriptional activator protein acu-15 OS=Neurospora crassa (strain ATCC 24698 / 74-OR23-1A / CBS 708.71 / DSM 1257 / FGSC 987) GN=acu-15 PE=1 SV=2	PF00172//PF01780//PF00424//PF08327//PF04082//PF11593	Fungal Zn(2)-Cys(6) binuclear cluster domain//Ribosomal L37ae protein family//REV protein (anti-repression trans-activator protein)//Activator of Hsp90 ATPase homolog 1-like protein//Fungal specific transcription factor domain//Mediator complex subunit 3 fungal	GO:0042254//GO:0006351//GO:0006355//GO:0006357//GO:0006950//GO:0006412	ribosome biogenesis//transcription, DNA-templated//regulation of transcription, DNA-templated//regulation of transcription from RNA polymerase II promoter//response to stress//translation	GO:0003700//GO:0000981//GO:0003735//GO:0003677//GO:0008270//GO:0001104	sequence-specific DNA binding transcription factor activity//sequence-specific DNA binding RNA polymerase II transcription factor activity//structural constituent of ribosome//DNA binding//zinc ion binding//RNA polymerase II transcription cofactor activity	GO:0005622//GO:0005634//GO:0005667//GO:0005840//GO:0042025//GO:0016592	intracellular//nucleus//transcription factor complex//ribosome//host cell nucleus//mediator complex	--	--
c16420_g1	2009	-0.199619	1.31751	0.887904	1.36606	1.98743	0.569023	0.690645	-1.9309	1.33331	452845597	EME47530.1	1648	0	hypothetical protein DOTSEDRAFT_69470 [Dothistroma septosporum NZE10]	--	--	--	--	--	--	--	--	--	--	--	--	--	PF07716//PF03131//PF00170//PF00172	Basic region leucine zipper//bZIP Maf transcription factor//bZIP transcription factor//Fungal Zn(2)-Cys(6) binuclear cluster domain	GO:0006355	regulation of transcription, DNA-templated	GO:0003700//GO:0000981//GO:0008270//GO:0043565//GO:0003677	sequence-specific DNA binding transcription factor activity//sequence-specific DNA binding RNA polymerase II transcription factor activity//zinc ion binding//sequence-specific DNA binding//DNA binding	GO:0005634//GO:0005667	nucleus//transcription factor complex	--	--
c49240_g1	1217	-1.70567	-1.65406	-1.3514	-1.82661	-2.10525	-1.19707	-0.239515	-0.0402249	-0.719886	294861116	ADF45433.1	408	7.83359e-43	WRKY1 [Hevea brasiliensis]	--	--	--	--	--	--	--	--	--	Q93WV4	381	1.0984e-40	Probable WRKY transcription factor 71 OS=Arabidopsis thaliana GN=WRKY71 PE=2 SV=1	PF07847//PF03106	Protein of unknown function (DUF1637)//WRKY DNA -binding domain	GO:0019530//GO:0006355//GO:0055114	taurine metabolic process//regulation of transcription, DNA-templated//oxidation-reduction process	GO:0003700//GO:0043565//GO:0047800	sequence-specific DNA binding transcription factor activity//sequence-specific DNA binding//cysteamine dioxygenase activity	GO:0005667	transcription factor complex	--	--
c113732_g1	1557	-0.505482	1.68953	1.84074	0.882258	2.48959	0.480833	0.55953	-11.9048	0.411804	452842399	EME44335.1	1592	0	hypothetical protein DOTSEDRAFT_71987 [Dothistroma septosporum NZE10]	--	--	--	--	--	--	--	--	--	--	--	--	--	PF08172//PF02183//PF04977//PF04111//PF00170//PF01496//PF01166//PF06005	CASP C terminal//Homeobox associated leucine zipper//Septum formation initiator//Autophagy protein Apg6//bZIP transcription factor//V-type ATPase 116kDa subunit family//TSC-22/dip/bun family//Protein of unknown function (DUF904)	GO:0015992//GO:0006355//GO:0000917//GO:0007049//GO:0015991//GO:0043093//GO:0006914//GO:0006891	proton transport//regulation of transcription, DNA-templated//barrier septum assembly//cell cycle//ATP hydrolysis coupled proton transport//cytokinesis by binary fission//autophagy//intra-Golgi vesicle-mediated transport	GO:0003700//GO:0043565//GO:0003677//GO:0015078	sequence-specific DNA binding transcription factor activity//sequence-specific DNA binding//DNA binding//hydrogen ion transmembrane transporter activity	GO:0005634//GO:0005667//GO:0005737//GO:0033179//GO:0030173	nucleus//transcription factor complex//cytoplasm//proton-transporting V-type ATPase, V0 domain//integral component of Golgi membrane	--	--
c21749_g1	1364	0.880387	2.85502	3.01364	2.47337	3.39931	1.09917	1.46523	-0.392103	1.06676	452839730	EME41669.1	789	5.06076e-99	hypothetical protein DOTSEDRAFT_73911 [Dothistroma septosporum NZE10]	--	--	--	--	--	--	--	--	--	P0C5H8	240	3.03054e-21	Putative transcription factor kapC OS=Emericella nidulans (strain FGSC A4 / ATCC 38163 / CBS 112.46 / NRRL 194 / M139) GN=kapC PE=3 SV=1	PF07716//PF03955//PF00170	Basic region leucine zipper//Adenovirus hexon-associated protein (IX)//bZIP transcription factor	GO:0006355	regulation of transcription, DNA-templated	GO:0003700//GO:0043565//GO:0031423	sequence-specific DNA binding transcription factor activity//sequence-specific DNA binding//hexon binding	GO:0019012//GO:0005667	virion//transcription factor complex	--	--
c102703_g1	1797	0.0303673	2.1176	1.79981	1.73982	2.64483	0.625212	0.6837	-1.30621	0.767213	452840437	EME42375.1	2170	0	hypothetical protein DOTSEDRAFT_73261 [Dothistroma septosporum NZE10]	346229134	JN648708.1	184	2.16531e-89	Coniothyrium minitans strain ZS-1 heat shock transcription factor 2 (HSF2) mRNA, complete cds	K15859	SKN7	osomolarity two-component system, response regulator SKN7	http://www.genome.jp/dbget-bin/www_bget?ko:K15859	O14283	374	4.35349e-37	Transcription factor prr1 OS=Schizosaccharomyces pombe (strain 972 / ATCC 24843) GN=prr1 PE=1 SV=2	PF00072//PF00447	Response regulator receiver domain//HSF-type DNA-binding	GO:0006355//GO:0000160	regulation of transcription, DNA-templated//phosphorelay signal transduction system	GO:0003700//GO:0043565//GO:0000156	sequence-specific DNA binding transcription factor activity//sequence-specific DNA binding//phosphorelay response regulator activity	GO:0005634//GO:0005667	nucleus//transcription factor complex	KOG0627	Heat shock transcription factor
c56627_g2	907	-1.50333	0.452762	-0.667799	-0.999959	0.0828358	-1.44505	0.0719332	-0.0156479	-0.275804	682420189	KFY89748.1	353	1.23778e-34	hypothetical protein V500_05521 [Pseudogymnoascus pannorum VKM F-4518 (FW-2643)]	--	--	--	--	--	--	--	--	--	--	--	--	--	PF00856//PF07716//PF00170	SET domain//Basic region leucine zipper//bZIP transcription factor	GO:0006355	regulation of transcription, DNA-templated	GO:0003700//GO:0043565//GO:0005515	sequence-specific DNA binding transcription factor activity//sequence-specific DNA binding//protein binding	GO:0005667	transcription factor complex	--	--
c53296_g1	1699	-1.36487	-1.91378	-1.79451	-1.98845	-2.23948	-0.856694	-0.423503	0.14562	-0.553086	302142277	CBI19480.3	542	1.35914e-69	unnamed protein product [Vitis vinifera]	--	--	--	--	--	--	--	--	--	O22176	351	8.6399e-47	Probable WRKY transcription factor 15 OS=Arabidopsis thaliana GN=WRKY15 PE=2 SV=1	PF03106//PF06978	WRKY DNA -binding domain//Ribonucleases P/MRP protein subunit POP1	GO:0001682//GO:0051252//GO:0006355//GO:0008033	tRNA 5'-leader removal//regulation of RNA metabolic process//regulation of transcription, DNA-templated//tRNA processing	GO:0003700//GO:0043565//GO:0004526	sequence-specific DNA binding transcription factor activity//sequence-specific DNA binding//ribonuclease P activity	GO:0030677//GO:0005667	ribonuclease P complex//transcription factor complex	--	--
c46700_g1	935	-2.54811	-4.2622	-2.08484	-4.33397	-6.24702	-3.42141	-0.590984	-1.55352	-2.7493	694433116	XP_009343870.1	311	9.08407e-30	PREDICTED: probable WRKY transcription factor 29 isoform X2 [Pyrus x bretschneideri]	--	--	--	--	--	K13425	WRKY22	WRKY transcription factor 22	http://www.genome.jp/dbget-bin/www_bget?ko:K13425	O04609	247	7.86867e-23	WRKY transcription factor 22 OS=Arabidopsis thaliana GN=WRKY22 PE=2 SV=1	PF11593//PF01692//PF03106	Mediator complex subunit 3 fungal//Paramyxovirus non-structural protein c//WRKY DNA -binding domain	GO:0006357//GO:0006355//GO:0030683	regulation of transcription from RNA polymerase II promoter//regulation of transcription, DNA-templated//evasion or tolerance by virus of host immune response	GO:0003700//GO:0043565//GO:0001104	sequence-specific DNA binding transcription factor activity//sequence-specific DNA binding//RNA polymerase II transcription cofactor activity	GO:0016592//GO:0005667	mediator complex//transcription factor complex	--	--
c1757_g1	1608	1.40527	2.66075	2.22495	2.22659	3.10342	0.315731	0.681339	-1.54292	0.818177	452839121	EME41061.1	1211	4.2879e-161	hypothetical protein DOTSEDRAFT_136199 [Dothistroma septosporum NZE10]	398392300	XM_003849562.1	211	1.89259e-104	Mycosphaerella graminicola IPO323 hypothetical protein (MYCGRDRAFT_47221) mRNA, complete cds	K15111	SLC25A26	solute carrier family 25 (mitochondrial S-adenosylmethionine transporter), member 26	http://www.genome.jp/dbget-bin/www_bget?ko:K15111	P38921	557	5.49894e-65	Putative mitochondrial carrier protein PET8 OS=Saccharomyces cerevisiae (strain ATCC 204508 / S288c) GN=PET8 PE=1 SV=1	PF00320	GATA zinc finger	GO:0006355	regulation of transcription, DNA-templated	GO:0003700//GO:0043565//GO:0008270	sequence-specific DNA binding transcription factor activity//sequence-specific DNA binding//zinc ion binding	GO:0005667	transcription factor complex	KOG0768	Mitochondrial carrier protein PET8
c57156_g1	2065	0.358423	-0.901372	0.00870883	0.888935	0.2995	0.406561	0.164704	-1.39583	0.170843	--	--	--	--	--	--	--	--	--	--	--	--	--	--	--	--	--	--	PF00320	GATA zinc finger	GO:0006355	regulation of transcription, DNA-templated	GO:0003700//GO:0043565//GO:0008270	sequence-specific DNA binding transcription factor activity//sequence-specific DNA binding//zinc ion binding	GO:0005667	transcription factor complex	--	--
c44177_g1	1412	-0.690984	-0.832285	-0.444562	-0.672861	-0.620741	-0.653311	-0.127814	-0.321278	-0.411741	590657224	XP_007034503.1	459	3.36152e-50	GATA transcription factor 1, putative [Theobroma cacao] >gi|508713532|gb|EOY05429.1| GATA transcription factor 1, putative [Theobroma cacao]	--	--	--	--	--	--	--	--	--	Q8LAU9	382	1.63406e-40	GATA transcription factor 1 OS=Arabidopsis thaliana GN=GATA1 PE=2 SV=2	PF00320	GATA zinc finger	GO:0006355	regulation of transcription, DNA-templated	GO:0003700//GO:0043565//GO:0008270	sequence-specific DNA binding transcription factor activity//sequence-specific DNA binding//zinc ion binding	GO:0005667	transcription factor complex	KOG1601	GATA-4/5/6 transcription factors
c61558_g1	888	1.62074	3.92301	3.16482	2.97102	4.5047	1.95695	0.971442	-0.452104	1.38634	452848466	EME50398.1	1148	4.56915e-152	hypothetical protein DOTSEDRAFT_69054 [Dothistroma septosporum NZE10]	--	--	--	--	--	--	--	--	--	--	--	--	--	PF00320	GATA zinc finger	GO:0006355	regulation of transcription, DNA-templated	GO:0003700//GO:0043565//GO:0008270	sequence-specific DNA binding transcription factor activity//sequence-specific DNA binding//zinc ion binding	GO:0005667	transcription factor complex	--	--
c61881_g1	1376	1.67239	3.00869	2.66608	3.42611	3.70236	1.74973	1.35208	0.462651	3.65983	452847395	EME49327.1	1335	3.81204e-172	hypothetical protein DOTSEDRAFT_68189 [Dothistroma septosporum NZE10]	--	--	--	--	--	--	--	--	--	Q5BE03	148	1.01663e-08	Mediator of RNA polymerase II transcription subunit 16 OS=Emericella nidulans (strain FGSC A4 / ATCC 38163 / CBS 112.46 / NRRL 194 / M139) GN=sin4 PE=3 SV=2	PF00105	Zinc finger, C4 type (two domains)	GO:0006355	regulation of transcription, DNA-templated	GO:0003700//GO:0043565//GO:0008270	sequence-specific DNA binding transcription factor activity//sequence-specific DNA binding//zinc ion binding	GO:0005634//GO:0005667	nucleus//transcription factor complex	--	--
c50046_g1	1364	0.749639	0.472025	0.648062	0.509408	0.965796	0.129749	-0.00599784	-0.343333	0.331416	225458942	XP_002285521.1	1071	6.79576e-140	PREDICTED: homeobox protein knotted-1-like 2 [Vitis vinifera]	541135584	KC238468.1	191	2.09817e-93	Betula luminifera KNOX transcription factor 3 (KNOX3) mRNA, complete cds	--	--	--	--	O04135	1036	7.58492e-136	Homeobox protein knotted-1-like 2 OS=Malus domestica PE=2 SV=1	PF03789//PF03790//PF01563//PF05920//PF03791//PF00046	ELK domain//KNOX1 domain//Alphavirus E3 glycoprotein//Homeobox KN domain//KNOX2 domain//Homeobox domain	GO:0045165//GO:0006355	cell fate commitment//regulation of transcription, DNA-templated	GO:0003700//GO:0004252//GO:0003677//GO:0043565	sequence-specific DNA binding transcription factor activity//serine-type endopeptidase activity//DNA binding//sequence-specific DNA binding	GO:0005634//GO:0019028//GO:0005667//GO:0055036	nucleus//viral capsid//transcription factor complex//virion membrane	KOG0773	Transcription factor MEIS1 and related HOX domain proteins
c82928_g1	973	0.316393	2.61603	2.43414	1.79143	3.41382	0.232021	0.515131	-2.05421	0.702375	452844207	EME46141.1	1085	2.41893e-144	hypothetical protein DOTSEDRAFT_70216 [Dothistroma septosporum NZE10]	--	--	--	--	--	--	--	--	--	--	--	--	--	PF04513//PF04546//PF10191//PF10186//PF10392	Baculovirus polyhedron envelope protein, PEP, C terminus//Sigma-70, non-essential region//Golgi complex component 7 (COG7)//UV radiation resistance protein and autophagy-related subunit 14//Golgi transport complex subunit 5	GO:0006886//GO:0006355//GO:0010508//GO:0006891//GO:0006352	intracellular protein transport//regulation of transcription, DNA-templated//positive regulation of autophagy//intra-Golgi vesicle-mediated transport//DNA-templated transcription, initiation	GO:0003700//GO:0016987//GO:0003677//GO:0005198	sequence-specific DNA binding transcription factor activity//sigma factor activity//DNA binding//structural molecule activity	GO:0019031//GO:0017119//GO:0019028//GO:0005667	viral envelope//Golgi transport complex//viral capsid//transcription factor complex	--	--
c103745_g1	885	-0.381012	1.69231	1.35572	1.40842	1.68165	0.332143	1.24234	-2.10606	-0.719725	452837619	EME39561.1	1372	0	hypothetical protein DOTSEDRAFT_75278 [Dothistroma septosporum NZE10]	--	--	--	--	--	--	--	--	--	O60347	335	3.51968e-33	TBC1 domain family member 12 OS=Homo sapiens GN=TBC1D12 PE=1 SV=3	PF04545//PF00566//PF05680	Sigma-70, region 4//Rab-GTPase-TBC domain//ATP synthase E chain	GO:0015992//GO:0015986//GO:0006355//GO:0032313//GO:0006352	proton transport//ATP synthesis coupled proton transport//regulation of transcription, DNA-templated//regulation of Rab GTPase activity//DNA-templated transcription, initiation	GO:0003700//GO:0016987//GO:0015078//GO:0005097//GO:0003677	sequence-specific DNA binding transcription factor activity//sigma factor activity//hydrogen ion transmembrane transporter activity//Rab GTPase activator activity//DNA binding	GO:0000276//GO:0005667	mitochondrial proton-transporting ATP synthase complex, coupling factor F(o)//transcription factor complex	KOG2223	Uncharacterized conserved protein, contains TBC domain
c2745_g1	1955	0.110666	1.87611	1.71319	1.59759	2.68064	0.311317	1.02015	-2.84042	0.677718	452840088	EME42026.1	1886	0	hypothetical protein DOTSEDRAFT_174816 [Dothistroma septosporum NZE10]	189210971	XM_001941782.1	36	4.42122e-07	Pyrenophora tritici-repentis Pt-1C-BFP conserved hypothetical protein, mRNA	--	--	--	--	P43555	184	4.34588e-13	Protein EMP47 OS=Saccharomyces cerevisiae (strain ATCC 204508 / S288c) GN=EMP47 PE=1 SV=1	PF04513//PF05531//PF06160//PF02864//PF01496//PF03388//PF00038//PF07851	Baculovirus polyhedron envelope protein, PEP, C terminus//Nucleopolyhedrovirus P10 protein//Septation ring formation regulator, EzrA//STAT protein, DNA binding domain//V-type ATPase 116kDa subunit family//Legume-like lectin family//Intermediate filament protein//TMPIT-like protein	GO:0015992//GO:0000921//GO:0006355//GO:0015991//GO:0007165	proton transport//septin ring assembly//regulation of transcription, DNA-templated//ATP hydrolysis coupled proton transport//signal transduction	GO:0003700//GO:0004871//GO:0005198//GO:0015078	sequence-specific DNA binding transcription factor activity//signal transducer activity//structural molecule activity//hydrogen ion transmembrane transporter activity	GO:0019031//GO:0005634//GO:0019028//GO:0005667//GO:0016021//GO:0033179//GO:0005882//GO:0016020//GO:0005940	viral envelope//nucleus//viral capsid//transcription factor complex//integral component of membrane//proton-transporting V-type ATPase, V0 domain//intermediate filament//membrane//septin ring	KOG3838	Mannose lectin ERGIC-53, involved in glycoprotein traffic
c11968_g1	413	0.412304	2.17673	1.22069	2.09469	2.77335	0.626671	0.367793	-0.801824	1.37995	452837411	EME39353.1	420	5.28859e-49	hypothetical protein DOTSEDRAFT_138758 [Dothistroma septosporum NZE10]	--	--	--	--	--	--	--	--	--	Q6DFL5	121	6.02843e-07	THO complex subunit 5 homolog A OS=Xenopus laevis GN=thoc5-a PE=1 SV=1	PF00038//PF01486	Intermediate filament protein//K-box region	GO:0006355	regulation of transcription, DNA-templated	GO:0003700//GO:0005198	sequence-specific DNA binding transcription factor activity//structural molecule activity	GO:0005634//GO:0005667//GO:0005882	nucleus//transcription factor complex//intermediate filament	KOG2216	Conserved coiled/coiled coil protein
c54037_g1	1632	-2.4067	-2.97547	-3.44974	-2.81731	-3.32628	-0.764208	-1.41423	0.482242	-0.632857	566171785	XP_002307390.2	606	1.3209e-69	hypothetical protein POPTR_0005s16690g [Populus trichocarpa] >gi|550339139|gb|EEE94386.2| hypothetical protein POPTR_0005s16690g [Populus trichocarpa]	449496441	XM_004160087.1	71	1.28588e-26	PREDICTED: Cucumis sativus ethylene-responsive transcription factor ERF060-like (LOC101229598), mRNA	K09286	EREBP	EREBP-like factor	http://www.genome.jp/dbget-bin/www_bget?ko:K09286	Q8H1E4	493	5.79986e-55	Ethylene-responsive transcription factor RAP2-4 OS=Arabidopsis thaliana GN=RAP2-4 PE=1 SV=1	PF00847//PF07404//PF09154//PF09338	AP2 domain//Telomere-binding protein beta subunit (TEBP beta)//Domain of unknown function (DUF1939)//Glycine/sarcosine/betaine reductase component B subunits	GO:0005975//GO:0055114//GO:0006355	carbohydrate metabolic process//oxidation-reduction process//regulation of transcription, DNA-templated	GO:0003700//GO:0042162//GO:0050485//GO:0004553	sequence-specific DNA binding transcription factor activity//telomeric DNA binding//oxidoreductase activity, acting on X-H and Y-H to form an X-Y bond, with a disulfide as acceptor//hydrolase activity, hydrolyzing O-glycosyl compounds	GO:0000781//GO:0005667	chromosome, telomeric region//transcription factor complex	--	--
c47333_g1	1672	1.79292	0.47893	1.35063	1.1117	0.904908	1.38068	0.528995	-0.971148	0.49848	590706605	XP_007047768.1	714	1.75591e-122	AP2-like ethylene-responsive transcription factor AIL6 [Theobroma cacao] >gi|508700029|gb|EOX91925.1| AP2-like ethylene-responsive transcription factor AIL6 [Theobroma cacao]	224097175	XM_002310828.1	168	1.57737e-80	Populus trichocarpa AP2 domain-containing transcription factor (RAP20), mRNA	K09285	OVM, ANT	AP2-like factor, ANT lineage	http://www.genome.jp/dbget-bin/www_bget?ko:K09285	Q52QU2	610	5.61118e-105	AP2-like ethylene-responsive transcription factor AIL6 OS=Arabidopsis thaliana GN=AIL6 PE=2 SV=1	PF00983//PF05440//PF00847	Tymovirus coat protein//Tetrahydromethanopterin S-methyltransferase subunit B//AP2 domain	GO:0046656//GO:0015948//GO:0006355	folic acid biosynthetic process//methanogenesis//regulation of transcription, DNA-templated	GO:0003700//GO:0030269//GO:0005198	sequence-specific DNA binding transcription factor activity//tetrahydromethanopterin S-methyltransferase activity//structural molecule activity	GO:0016021//GO:0019028//GO:0005667	integral component of membrane//viral capsid//transcription factor complex	--	--
c75835_g1	975	0.554026	2.61164	2.44061	1.77265	3.28631	0.656021	0.281085	-0.764239	0.235296	452846113	EME48046.1	1320	4.81751e-174	hypothetical protein DOTSEDRAFT_69844 [Dothistroma septosporum NZE10]	--	--	--	--	--	--	--	--	--	P34237	240	9.56074e-21	Protein CASP OS=Saccharomyces cerevisiae (strain ATCC 204508 / S288c) GN=COY1 PE=1 SV=2	PF07716//PF01920//PF04210	Basic region leucine zipper//Prefoldin subunit//Tetrahydromethanopterin S-methyltransferase, subunit G	GO:0046656//GO:0006457//GO:0015948//GO:0006355	folic acid biosynthetic process//protein folding//methanogenesis//regulation of transcription, DNA-templated	GO:0003700//GO:0030269//GO:0051082//GO:0043565	sequence-specific DNA binding transcription factor activity//tetrahydromethanopterin S-methyltransferase activity//unfolded protein binding//sequence-specific DNA binding	GO:0016272//GO:0016021//GO:0005667	prefoldin complex//integral component of membrane//transcription factor complex	KOG0963	Transcription factor/CCAAT displacement protein CDP1
c13442_g1	3561	-0.541191	1.04354	0.560501	1.18138	1.63755	-0.423037	1.35366	-3.43704	-0.170902	452841554	EME43491.1	1479	0	hypothetical protein DOTSEDRAFT_72762 [Dothistroma septosporum NZE10]	--	--	--	--	--	--	--	--	--	--	--	--	--	PF03585//PF00325//PF02458	Herpesvirus ICP4-like protein C-terminal region//Bacterial regulatory proteins, crp family//Transferase family	GO:0045893//GO:0006355	positive regulation of transcription, DNA-templated//regulation of transcription, DNA-templated	GO:0003700//GO:0016747	sequence-specific DNA binding transcription factor activity//transferase activity, transferring acyl groups other than amino-acyl groups	GO:0005622//GO:0042025//GO:0005667	intracellular//host cell nucleus//transcription factor complex	--	--
c8232_g1	1033	-0.0656445	0.572908	-0.944531	-0.516008	-0.36622	-2.84855	-2.28238	-1.69131	-0.566433	662533413	KEQ90747.1	540	9.2482e-64	hypothetical protein AUEXF2481DRAFT_44799 [Aureobasidium subglaciale EXF-2481]	--	--	--	--	--	--	--	--	--	--	--	--	--	PF01790//PF00511	Prolipoprotein diacylglyceryl transferase//E2 (early) protein, C terminal	GO:0006275//GO:0042158//GO:0006355//GO:0009249	regulation of DNA replication//lipoprotein biosynthetic process//regulation of transcription, DNA-templated//protein lipoylation	GO:0003700//GO:0016757//GO:0003677	sequence-specific DNA binding transcription factor activity//transferase activity, transferring glycosyl groups//DNA binding	GO:0042025//GO:0016020//GO:0005667	host cell nucleus//membrane//transcription factor complex	--	--
c92808_g1	2365	1.69259	3.34654	2.51283	3.04784	4.62428	1.05811	1.17435	-1.64122	1.75615	631378740	XP_007923750.1	2096	0	hypothetical protein MYCFIDRAFT_86505 [Pseudocercospora fijiensis CIRAD86] >gi|452987286|gb|EME87042.1| hypothetical protein MYCFIDRAFT_86505 [Pseudocercospora fijiensis CIRAD86]	255730784	XM_002550271.1	35	1.92794e-06	Candida tropicalis MYA-3404 high-affinity glucose transporter, mRNA	--	--	--	--	P49374	1126	1.55044e-142	High-affinity glucose transporter OS=Kluyveromyces lactis (strain ATCC 8585 / CBS 2359 / DSM 70799 / NBRC 1267 / NRRL Y-1140 / WM37) GN=HGT1 PE=3 SV=1	PF00424//PF07690//PF00083	REV protein (anti-repression trans-activator protein)//Major Facilitator Superfamily//Sugar (and other) transporter	GO:0055085//GO:0006355	transmembrane transport//regulation of transcription, DNA-templated	GO:0003700//GO:0022857	sequence-specific DNA binding transcription factor activity//transmembrane transporter activity	GO:0005667//GO:0016021//GO:0042025	transcription factor complex//integral component of membrane//host cell nucleus	KOG0254	Predicted transporter (major facilitator superfamily)
c35854_g1	1119	0.588518	1.56998	2.0189	2.08007	2.9364	-0.44834	1.89115	2.14747	1.40308	453083007	EMF11053.1	1626	0	MFS general substrate transporter [Sphaerulina musiva SO2202]	--	--	--	--	--	--	--	--	--	P36035	511	7.53608e-57	Carboxylic acid transporter protein homolog OS=Saccharomyces cerevisiae (strain ATCC 204508 / S288c) GN=JEN1 PE=1 SV=1	PF07690//PF00083//PF00424	Major Facilitator Superfamily//Sugar (and other) transporter//REV protein (anti-repression trans-activator protein)	GO:0006355//GO:0055085	regulation of transcription, DNA-templated//transmembrane transport	GO:0003700//GO:0022857	sequence-specific DNA binding transcription factor activity//transmembrane transporter activity	GO:0016021//GO:0042025//GO:0005667	integral component of membrane//host cell nucleus//transcription factor complex	--	--
c44500_g1	1005	0.145086	1.5065	0.256442	0.713607	2.20713	-1.1421	-1.22599	0.550054	1.25744	550803328	ERS95252.1	783	2.19672e-99	hypothetical protein HMPREF1624_08464 [Sporothrix schenckii ATCC 58251]	--	--	--	--	--	--	--	--	--	P53693	158	1.7492e-10	Protein rds1 OS=Schizosaccharomyces pombe (strain 972 / ATCC 24843) GN=rds1 PE=2 SV=2	PF01422	NF-X1 type zinc finger	GO:0006355	regulation of transcription, DNA-templated	GO:0003700//GO:0008270	sequence-specific DNA binding transcription factor activity//zinc ion binding	GO:0005634//GO:0005667	nucleus//transcription factor complex	--	--
c105493_g1	811	-0.590853	1.84301	1.69739	1.12735	2.4223	-0.528335	-1.84948	-2.98541	1.34098	452838514	EME40454.1	360	2.24412e-36	hypothetical protein DOTSEDRAFT_74132 [Dothistroma septosporum NZE10]	--	--	--	--	--	--	--	--	--	--	--	--	--	PF06524//PF05196//PF02724//PF04546	NOA36 protein//PTN/MK heparin-binding protein family, N-terminal domain//CDC45-like protein//Sigma-70, non-essential region	GO:0007165//GO:0008283//GO:0040007//GO:0006352//GO:0006355//GO:0006270	signal transduction//cell proliferation//growth//DNA-templated transcription, initiation//regulation of transcription, DNA-templated//DNA replication initiation	GO:0003700//GO:0008270//GO:0008083//GO:0016987//GO:0003677	sequence-specific DNA binding transcription factor activity//zinc ion binding//growth factor activity//sigma factor activity//DNA binding	GO:0005634//GO:0005667	nucleus//transcription factor complex	--	--
[truncated: 168 more rows]

## Sheet: transporters
gene_id	Gene Length	1d	3d	6d	9d	12d	3dt	6dt	9dt	12dt	NR GI	NR ID	NR Score	NR Evalue	NR Description	NT GI	NT ID	NT Score	NT Evalue	NT Description	KO ID	KO Name	KO Description	Http Link	Swissprot ID	Swissprot Score	Swissprot Evalue	Swissprot Description	PFAM ID	PFAM description	Gene Ontology Biological Pathway	BP Description	Gene Ontology Molecular Function	MF Description	Gene Ontology Cellular Component	CC Description	KOG ID	KOG Description
[truncated: 727 more rows]

## Sheet: calcium
gene_id	Gene Length	1d	3d	6d	9d	12d	3dt	6dt	9dt	12dt	NR GI	NR ID	NR Score	NR Evalue	NR Description	NT GI	NT ID	NT Score	NT Evalue	NT Description	KO ID	KO Name	KO Description	Http Link	Swissprot ID	Swissprot Score	Swissprot Evalue	Swissprot Description	PFAM ID	PFAM description	Gene Ontology Biological Pathway	BP Description	Gene Ontology Molecular Function	MF Description	Gene Ontology Cellular Component	CC Description	KOG ID	KOG Description
[truncated: 20 more rows]

## Sheet: photosynthesis
gene_id	Gene Length	1d	3d	6d	9d	12d	3dt	6dt	9dt	12dt	KO ID	KO Name	KO Description	Http Link	Swissprot ID	Swissprot Score	Swissprot Evalue	Swissprot Description	PFAM ID	PFAM description	Gene Ontology Biological Pathway	BP Description	Gene Ontology Molecular Function	MF Description	Gene Ontology Cellular Component	CC Description	KOG ID	KOG Description
[truncated: 12 more rows]

[truncated: 2 more sheets: carbohydrate, signaling]
